# Supplementary material for: Identification of Epigenetic Mechanisms Involved in the Anti-Asthmatic Effects of Descurainia sophia Seed Extract Based on a Multi-Omics Approach
Source: Molecules. 2018 Nov 5;23(11):2879. doi: 10.3390/molecules23112879 (PMC6278437; doi:10.3390/molecules23112879)
Supplement: Supplementary file 1 [file molecules-23-02879-s001.zip]

Archive with 10 entries (9 files):
- molecules-380405-SM/
- molecules-380405-SM/molecules-380405-SM.pdf
- molecules-380405-SM/Table S1. DMR list in OVA vs. Saline.xlsx
- molecules-380405-SM/Table S2. DMR list in DSE vs. OVA.xlsx
- molecules-380405-SM/Table S3. DMR list in Anti-asthmatic patterns.xlsx
- molecules-380405-SM/Table S4. DAVID result in hyper_hypo pattern.xlsx
- molecules-380405-SM/Table S5. DAVID result in hypo_hyper pattern.xlsx
- molecules-380405-SM/Table S6. DAVID result in 18 candidate genes.xlsx
- molecules-380405-SM/Table S7.Network genes and chemicals associated with asthma.xlsx
- molecules-380405-SM/~$pplementary Figure and Table_DSE_chulkim.docx
