# Supplementary material for: Identification of Epigenetic Mechanisms Involved in the Anti-Asthmatic Effects of Descurainia sophia Seed Extract Based on a Multi-Omics Approach
Source: Molecules. 2018 Nov 5;23(11):2879. doi: 10.3390/molecules23112879 (PMC6278437; doi:10.3390/molecules23112879)
Supplement: Supplementary file 1 [file molecules-23-02879-s001.zip › molecules-380405-SM/Table S1. DMR list in OVA vs. Saline.xlsx]

## Sheet: OVA vs. Saline
DMR Annotation															Saline									OVA
DMR	chr	start	end	strand	pvalue	qvalue	meth.diff	target.row	dist.to.feature	feature.name	feature.strand	gene_symbol	Region	CpGi_Region	Saline.1.Coverage	Saline.1.numCs	Saline.1.numCs_freq	Saline.2.Coverage	Saline.2.numCs	Saline.2.numCs_freq	Saline.3.Coverage	Saline.3.numCs	Saline.3.numCs_freq	OVA.7.Coverage	OVA.7.numCs	OVA.7.numCs_freq	OVA.8.Coverage	OVA.8.numCs	OVA.8.numCs_freq	OVA.10.Coverage	OVA.10.numCs	OVA.10.numCs_freq
Hyper	chr1	4426501	4427500	*	3.42e-07	1.84e-06	13.6906	1	-17261	NM_001195662	-	Rp1	INTERGENIC	other	246	116	0.47	223	103	0.46	240	138	0.57	226	137	0.61	198	128	0.65	224	150	0.67
Hyper	chr1	4598501	4599500	*	6e-05	0.000206888	11.2022	2	-101148	NM_001289464	-	Sox17	INTERGENIC	other	231	123	0.53	206	89	0.43	205	111	0.54	264	158	0.6	175	103	0.59	182	121	0.66
Hyper	chr1	4849501	4850500	*	8.95e-06	3.69e-05	21.3012	3	-7194	NM_011541	+	Tcea1	INTERGENIC	other	34	33	0.97	97	72	0.74	67	45	0.67	NA	NA	NA	39	37	0.95	29	29	1
Hyper	chr1	4850001	4851000	*	0.000692437	0.00182697	15.7998	4	-6694	NM_011541	+	Tcea1	INTERGENIC	other	45	41	0.91	97	72	0.74	67	45	0.67	25	19	0.76	39	37	0.95	29	29	1
Hyper	chr1	5380001	5381000	*	1.37e-05	5.43e-05	17.2507	7	-207493	NM_011011	+	Oprk1	INTERGENIC	other	68	46	0.68	51	39	0.76	63	45	0.71	81	71	0.88	76	70	0.92	55	47	0.85
Hyper	chr1	5380501	5381500	*	1.37e-05	5.43e-05	17.2507	8	-206993	NM_011011	+	Oprk1	INTERGENIC	other	68	46	0.68	51	39	0.76	63	45	0.71	81	71	0.88	76	70	0.92	55	47	0.85
Hyper	chr1	6015001	6016000	*	2.23e-06	1.04e-05	15.0025	9	-97604	NM_010342	-	Npbwr1	INTERGENIC	other	167	82	0.49	163	84	0.52	178	101	0.57	185	127	0.69	121	80	0.66	141	95	0.67
Hyper	chr1	6015501	6016500	*	5.07e-08	3.13e-07	13.5435	10	-98104	NM_010342	-	Npbwr1	INTERGENIC	other	294	165	0.56	230	117	0.51	282	175	0.62	284	199	0.7	217	149	0.69	198	143	0.72
Hyper	chr1	6457501	6458500	*	6.23e-05	0.000214162	12.0181	11	-28731	NM_001244692	+	St18	INTERGENIC	other	205	95	0.46	175	93	0.53	206	88	0.43	166	93	0.56	179	102	0.57	176	113	0.64
Hyper	chr1	6458001	6459000	*	6.23e-05	0.000214162	12.0181	12	-28231	NM_001244692	+	St18	INTERGENIC	other	205	95	0.46	175	93	0.53	206	88	0.43	166	93	0.56	179	102	0.57	176	113	0.64
Hyper	chr1	7543001	7544000	*	0.00163546	0.00387152	10.6038	13	454083	NM_183028	+	Pcmtd1	INTERGENIC	other	163	61	0.37	189	78	0.41	182	64	0.35	100	57	0.57	129	50	0.39	133	69	0.52
Hyper	chr1	8341001	8342000	*	9.49e-05	0.000312152	19.703	14	957878	NM_001290392	-	Sntg1	INTERGENIC	other	106	60	0.57	43	34	0.79	58	38	0.66	43	34	0.79	44	33	0.75	34	34	1
Hyper	chr1	8341501	8342500	*	9.49e-05	0.000312152	19.703	15	957378	NM_001290392	-	Sntg1	INTERGENIC	other	106	60	0.57	43	34	0.79	58	38	0.66	43	34	0.79	44	33	0.75	34	34	1
Hyper	chr1	8416501	8417500	*	0.000328522	0.000944965	12.1657	16	882378	NM_001290392	-	Sntg1	INTRON	other	143	114	0.8	130	87	0.67	124	78	0.63	76	61	0.8	97	85	0.88	89	70	0.79
Hyper	chr1	9380001	9381000	*	0.000571747	0.00154314	13.9645	17	-80125	NM_027671	-	Sntg1	INTERGENIC	other	144	82	0.57	109	58	0.53	144	83	0.58	47	27	0.57	69	47	0.68	105	81	0.77
Hyper	chr1	9380501	9381500	*	0.000571747	0.00154314	13.9645	18	-80625	NM_027671	-	Sntg1	INTERGENIC	other	144	82	0.57	109	58	0.53	144	83	0.58	47	27	0.57	69	47	0.68	105	81	0.77
Hyper	chr1	9547501	9548500	*	8.49e-17	1.49e-15	10.7471	19	0	NM_001357377	+	Adhfe1	PROMOTER	shore	883	213	0.24	814	188	0.23	786	163	0.21	745	225	0.3	853	287	0.34	742	271	0.37
Hyper	chr1	9630501	9631500	*	5.15e-07	2.68e-06	11.9354	20	0	NR_015470	-	2610203C22Rik	PROMOTER	other	265	84	0.32	258	57	0.22	273	60	0.22	279	106	0.38	239	90	0.38	200	71	0.35
Hyper	chr1	9631001	9632000	*	3.21e-05	0.000117518	11.3473	21	0	NR_015470	-	2610203C22Rik	PROMOTER	other	227	106	0.47	209	88	0.42	239	107	0.45	243	116	0.48	219	131	0.6	203	125	0.62
Hyper	chr1	9631501	9632500	*	3.21e-05	0.000117518	11.3473	22	-410	NR_015470	-	2610203C22Rik	PROMOTER	other	227	106	0.47	209	88	0.42	239	107	0.45	243	116	0.48	219	131	0.6	203	125	0.62
Hyper	chr1	9648501	9649500	*	3.22e-06	1.45e-05	10.6416	23	-17410	NR_015470	-	2610203C22Rik	INTERGENIC	other	270	199	0.74	320	163	0.51	298	143	0.48	416	305	0.73	187	66	0.35	305	242	0.79
Hyper	chr1	9649001	9650000	*	3.22e-06	1.45e-05	10.6416	24	-17910	NR_015470	-	2610203C22Rik	INTERGENIC	other	270	199	0.74	320	163	0.51	298	143	0.48	416	305	0.73	187	66	0.35	305	242	0.79
Hyper	chr1	9889001	9890000	*	0.00163902	0.00387887	13.8904	25	-18638	NM_177722	+	Mcmdc2	EXON	other	90	72	0.8	93	60	0.65	36	23	0.64	47	40	0.85	43	35	0.81	60	52	0.87
Hyper	chr1	9889501	9890500	*	0.00163902	0.00387887	13.8904	26	-18138	NM_177722	+	Mcmdc2	INTRON	other	90	72	0.8	93	60	0.65	36	23	0.64	47	40	0.85	43	35	0.81	60	52	0.87
Hyper	chr1	9909501	9910500	*	0.00268717	0.00594029	11.2454	27	865	NM_177722	+	Mcmdc2	PROMOTER	other	73	59	0.81	86	66	0.77	81	59	0.73	53	46	0.87	68	63	0.93	61	51	0.84
Hyper	chr1	9988001	9989000	*	4.44e-06	1.95e-05	14.0606	28	20137	NR_110971	-	Ppp1r42	INTRON	other	197	67	0.34	162	54	0.33	147	58	0.39	189	95	0.5	200	97	0.48	143	71	0.5
Hyper	chr1	9988501	9989500	*	2.6e-08	1.68e-07	15.4322	29	19637	NR_110971	-	Ppp1r42	INTRON	other	252	77	0.31	213	68	0.32	175	70	0.4	199	99	0.5	253	118	0.47	164	85	0.52
Hyper	chr1	11120001	11121000	*	5.88e-18	1.16e-16	20.1001	34	126538	NM_029525	+	Prex2	INTRON	other	332	120	0.36	392	116	0.3	288	142	0.49	405	251	0.62	251	117	0.47	176	110	0.62
Hyper	chr1	11120501	11121500	*	5.88e-18	1.16e-16	20.1001	35	127038	NM_029525	+	Prex2	INTRON	other	332	120	0.36	392	116	0.3	288	142	0.49	405	251	0.62	251	117	0.47	176	110	0.62
Hyper	chr1	11149501	11150500	*	0.000176813	0.000544146	16.9608	36	-113463	NM_001033636	+	Prex2	EXON	other	72	46	0.64	79	40	0.51	63	43	0.68	68	56	0.82	82	58	0.71	54	43	0.8
Hyper	chr1	12637001	12638000	*	2.99e-05	0.000110248	15.1447	39	-29563	NR_045297	+	Gm17644	INTERGENIC	other	145	47	0.32	119	64	0.54	105	49	0.47	133	77	0.58	133	80	0.6	122	70	0.57
Hyper	chr1	12743501	12744500	*	0.00400539	0.00836319	11.3822	40	24958	NM_172294	+	Sulf1	INTRON	other	43	35	0.81	36	29	0.81	30	29	0.97	29	28	0.97	32	32	1	30	28	0.93
Hyper	chr1	12764001	12765000	*	2.79e-15	4.22e-14	14.3342	41	45458	NM_172294	+	Sulf1	INTRON	other	331	84	0.25	330	38	0.12	430	92	0.21	404	157	0.39	439	132	0.3	456	152	0.33
Hyper	chr1	12872001	12873000	*	1.4e-26	5.51e-25	15.0124	42	118136	NM_172841	-	Slco5a1	EXON	other	885	337	0.38	787	296	0.38	763	331	0.43	850	436	0.51	868	510	0.59	868	466	0.54
Hyper	chr1	12930001	12931000	*	0.00306209	0.00664814	11.1645	43	60136	NM_172841	-	Slco5a1	INTRON	other	64	44	0.69	83	69	0.83	46	34	0.74	67	60	0.9	86	81	0.94	68	52	0.76
Hyper	chr1	12930501	12931500	*	0.00306209	0.00664814	11.1645	44	59636	NM_172841	-	Slco5a1	INTRON	other	64	44	0.69	83	69	0.83	46	34	0.74	67	60	0.9	86	81	0.94	68	52	0.76
Hyper	chr1	13019001	13020000	*	0.000104069	0.00033901	17.6839	45	-27867	NM_172841	-	Slco5a1	INTERGENIC	other	60	32	0.53	69	48	0.7	55	29	0.53	83	51	0.61	72	64	0.89	79	65	0.82
Hyper	chr1	13019501	13020500	*	0.000104069	0.00033901	17.6839	46	-28367	NM_172841	-	Slco5a1	INTERGENIC	other	60	32	0.53	69	48	0.7	55	29	0.53	83	51	0.61	72	64	0.89	79	65	0.82
Hyper	chr1	13260001	13261000	*	0.00133231	0.00324041	10.4824	48	111430	NM_001302702	-	Ncoa2	INTRON	other	180	115	0.64	176	109	0.62	152	85	0.56	140	106	0.76	135	89	0.66	84	61	0.73
Hyper	chr1	13427501	13428500	*	2.97e-23	9.18e-22	10.6935	49	-53419	NM_008678	-	Ncoa2	INTERGENIC	other	1234	755	0.61	1220	768	0.63	1240	841	0.68	1166	881	0.76	1226	893	0.73	1227	929	0.76
Hyper	chr1	13428001	13429000	*	2.09e-24	7.06e-23	11.3706	50	-53919	NM_008678	-	Ncoa2	INTERGENIC	other	1120	700	0.62	1078	700	0.65	1100	762	0.69	1064	825	0.78	1094	817	0.75	1101	865	0.79
Hyper	chr1	13780001	13781000	*	3.34e-06	1.5e-05	11.6032	51	5930	NR_004447	-	Gm5523	INTERGENIC	other	289	160	0.55	301	168	0.56	304	178	0.59	191	123	0.64	249	184	0.74	211	137	0.65
Hyper	chr1	14097001	14098000	*	5.56e-06	2.39e-05	19.8898	52	212200	NM_001310459	-	Eya1	INTERGENIC	other	99	43	0.43	88	38	0.43	99	57	0.58	95	57	0.6	53	38	0.72	78	59	0.76
Hyper	chr1	14097501	14098500	*	1.34e-09	1.04e-08	19.875	53	211700	NM_001310459	-	Eya1	INTERGENIC	other	139	68	0.49	143	77	0.54	158	93	0.59	160	108	0.68	110	87	0.79	141	109	0.77
Hyper	chr1	14098001	14099000	*	0.000381175	0.00107842	16.9039	54	211200	NM_001310459	-	Eya1	INTERGENIC	other	40	25	0.62	56	40	0.71	59	36	0.61	65	52	0.8	56	49	0.88	63	50	0.79
Hyper	chr1	14507501	14508500	*	2.24e-20	5.45e-19	10.0033	55	-197303	NM_010164	-	Eya1	INTERGENIC	shore	1591	809	0.51	1218	534	0.44	1598	613	0.38	1330	700	0.53	1444	774	0.54	1363	776	0.57
Hyper	chr1	14508001	14509000	*	7.39e-21	1.88e-19	12.5839	56	-197803	NM_010164	-	Eya1	INTERGENIC	shore	821	466	0.57	939	438	0.47	931	418	0.45	926	553	0.6	934	537	0.57	911	620	0.68
Hyper	chr1	16433001	16434000	*	2.96e-10	2.52e-09	14.6147	57	85116	NM_001347044	-	Stau2	INTRON	other	329	91	0.28	316	83	0.26	306	103	0.34	265	96	0.36	256	113	0.44	254	130	0.51
Hyper	chr1	16433501	16434500	*	2.96e-10	2.52e-09	14.6147	58	84616	NM_001347044	-	Stau2	INTRON	other	329	91	0.28	316	83	0.26	306	103	0.34	265	96	0.36	256	113	0.44	254	130	0.51
Hyper	chr1	16620001	16621000	*	2.63e-07	1.44e-06	10.0988	59	-664	NM_001271016	-	Ube2w	PROMOTER	shore	449	236	0.53	477	197	0.41	444	228	0.51	409	234	0.57	418	213	0.51	395	266	0.67
Hyper	chr1	16633001	16634000	*	0.000190958	0.000582915	16.084	60	-13664	NM_001271016	-	Ube2w	INTERGENIC	other	81	48	0.59	121	69	0.57	131	81	0.62	35	23	0.66	103	79	0.77	46	37	0.8
Hyper	chr1	16633501	16634500	*	0.000190958	0.000582915	16.084	61	-14164	NM_001271016	-	Ube2w	INTERGENIC	other	81	48	0.59	121	69	0.57	131	81	0.62	35	23	0.66	103	79	0.77	46	37	0.8
Hyper	chr1	18214001	18215000	*	0.000365501	0.00103873	15.0828	64	8565	NR_002879	-	Defb44-ps	INTRON	other	95	35	0.37	89	36	0.4	111	55	0.5	78	42	0.54	77	37	0.48	108	73	0.68
Hyper	chr1	20305501	20306500	*	5.43e-06	2.34e-05	10.0406	65	-49954	NR_045734	+	4930486I03Rik	INTRON	other	341	197	0.58	340	186	0.55	343	195	0.57	288	200	0.69	331	224	0.68	303	189	0.62
Hyper	chr1	20306001	20307000	*	5.43e-06	2.34e-05	10.0406	66	-49454	NR_045734	+	4930486I03Rik	INTRON	other	341	197	0.58	340	186	0.55	343	195	0.57	288	200	0.69	331	224	0.68	303	189	0.62
Hyper	chr1	20457001	20458000	*	8.97e-05	0.000296875	14.4111	67	100549	NR_045734	+	4930486I03Rik	INTRON	other	96	64	0.67	105	77	0.73	104	69	0.66	61	48	0.79	120	101	0.84	58	50	0.86
Hyper	chr1	20457501	20458500	*	0.000450442	0.00125045	12.83	68	101049	NR_045734	+	4930486I03Rik	INTRON	other	96	64	0.67	119	82	0.69	104	69	0.66	72	50	0.69	120	101	0.84	71	60	0.85
Hyper	chr1	20892001	20893000	*	1.25e-05	4.99e-05	17.1646	71	1455	NM_028829	+	Paqr8	INTRON	shore	94	47	0.5	97	64	0.66	109	76	0.7	75	57	0.76	86	67	0.78	78	66	0.85
Hyper	chr1	20952001	20953000	*	1.74e-37	1.37e-35	12.9605	75	377	NM_027974	+	Efhc1	PROMOTER	shore	1283	263	0.2	1059	257	0.24	1122	224	0.2	1674	493	0.29	1483	516	0.35	1367	549	0.4
Hyper	chr1	21052001	21053000	*	8.41e-16	1.34e-14	13.8277	76	26226	NM_177409	-	Tram2	INTRON	other	486	127	0.26	518	119	0.23	573	138	0.24	398	131	0.33	441	164	0.37	489	212	0.43
Hyper	chr1	21132001	21133000	*	6.92e-12	7.26e-11	16.7409	77	-52777	NM_177409	-	Tram2	INTERGENIC	other	270	90	0.33	332	98	0.3	300	89	0.3	232	85	0.37	242	128	0.53	232	122	0.53
Hyper	chr1	21132501	21133500	*	6.92e-12	7.26e-11	16.7409	78	-53277	NM_177409	-	Tram2	INTERGENIC	other	270	90	0.33	332	98	0.3	300	89	0.3	232	85	0.37	242	128	0.53	232	122	0.53
Hyper	chr1	21167001	21168000	*	4.76e-07	2.49e-06	16.2334	79	-50575	NM_029398	+	Tmem14a	INTERGENIC	other	156	65	0.42	177	88	0.5	197	89	0.45	155	97	0.63	171	103	0.6	107	68	0.64
Hyper	chr1	21229001	21230000	*	2.43e-05	9.13e-05	10.2168	80	10428	NM_001290679	+	Tmem14a	EXON	other	293	144	0.49	273	128	0.47	272	159	0.58	315	182	0.58	227	143	0.63	295	191	0.65
Hyper	chr1	21251001	21252000	*	0.000537784	0.00146218	14.2055	81	10418	NM_001077353	+	Gsta3	INTRON	other	60	24	0.4	90	42	0.47	84	49	0.58	189	128	0.68	85	52	0.61	108	62	0.57
Hyper	chr1	21251501	21252500	*	0.0022347	0.00507106	11.9546	82	10918	NM_001077353	+	Gsta3	INTRON	other	71	29	0.41	90	42	0.47	95	59	0.62	219	142	0.65	85	52	0.61	120	72	0.6
Hyper	chr1	21252501	21253500	*	0.0033568	0.00719201	12.7543	83	11918	NM_001077353	+	Gsta3	INTRON	other	95	41	0.43	102	43	0.42	122	67	0.55	74	34	0.46	72	45	0.62	77	55	0.71
Hyper	chr1	21253001	21254000	*	0.0033568	0.00719201	12.7543	84	12418	NM_001077353	+	Gsta3	INTRON	other	95	41	0.43	102	43	0.42	122	67	0.55	74	34	0.46	72	45	0.62	77	55	0.71
Hyper	chr1	21328001	21329000	*	0.000310302	0.000898753	11.6543	85	-20677	NM_183322	+	Khdc1a	INTERGENIC	other	177	94	0.53	170	89	0.52	158	92	0.58	125	85	0.68	155	103	0.66	139	89	0.64
Hyper	chr1	21328501	21329500	*	0.000310302	0.000898753	11.6543	86	-20177	NM_183322	+	Khdc1a	INTERGENIC	other	177	94	0.53	170	89	0.52	158	92	0.58	125	85	0.68	155	103	0.66	139	89	0.64
Hyper	chr1	21411501	21412500	*	1.3e-13	1.66e-12	13.4567	87	27947	NM_001113187	+	Khdc1b	INTRON	other	504	104	0.21	360	63	0.17	446	87	0.2	405	130	0.32	341	108	0.32	280	99	0.35
Hyper	chr1	22268001	22269000	*	6.95e-06	2.93e-05	16.9649	88	163844	NM_183018	-	Rims1	INTERGENIC	other	133	61	0.46	186	104	0.56	86	56	0.65	67	56	0.84	112	72	0.64	95	68	0.72
Hyper	chr1	22377001	22378000	*	9.24e-05	0.000304779	15.3381	89	54844	NM_183018	-	Rims1	INTRON	other	107	46	0.43	118	52	0.44	85	56	0.66	131	77	0.59	101	70	0.69	91	63	0.69
Hyper	chr1	22645501	22646500	*	3.78e-05	0.000136423	13.7754	90	159225	NM_001012625	-	Rims1	INTRON	other	155	73	0.47	187	62	0.33	156	61	0.39	165	99	0.6	113	56	0.5	122	57	0.47
Hyper	chr1	23187001	23188000	*	5.84e-11	5.47e-10	12.9601	91	-84269	NR_029533	+	Mir30a	INTERGENIC	other	406	101	0.25	367	113	0.31	418	123	0.29	375	132	0.35	323	138	0.43	417	190	0.46
Hyper	chr1	23187501	23188500	*	6.3e-14	8.3e-13	10.9064	92	-83769	NR_029533	+	Mir30a	INTERGENIC	other	700	138	0.2	655	159	0.24	695	160	0.23	605	173	0.29	507	175	0.35	626	229	0.37
Hyper	chr1	23257501	23258500	*	1.35e-16	2.33e-15	18.7341	93	-13769	NR_029533	+	Mir30a	INTERGENIC	shore	279	39	0.14	242	35	0.14	318	48	0.15	150	40	0.27	239	66	0.28	185	85	0.46
Hyper	chr1	23258001	23259000	*	0.000154486	0.000482594	19.3059	94	-13269	NR_029533	+	Mir30a	INTERGENIC	shore	63	13	0.21	65	21	0.32	83	26	0.31	49	19	0.39	60	20	0.33	46	35	0.76
Hyper	chr1	23323501	23324500	*	1.34e-05	5.32e-05	22.0612	95	31802	NR_029717	+	Mir30c-2	INTERGENIC	other	177	20	0.11	101	13	0.13	121	28	0.23	NA	NA	NA	35	20	0.57	48	11	0.23
Hyper	chr1	23324001	23325000	*	1.34e-05	5.32e-05	22.0612	96	32302	NR_029717	+	Mir30c-2	INTERGENIC	other	177	20	0.11	101	13	0.13	121	28	0.23	NA	NA	NA	35	20	0.57	48	11	0.23
Hyper	chr1	23934501	23935500	*	9.77e-13	1.13e-11	13.9656	99	-12121	NM_001357395	-	Smap1	INTERGENIC	other	388	123	0.32	384	97	0.25	449	142	0.32	397	160	0.4	410	191	0.47	383	168	0.44
Hyper	chr1	23935001	23936000	*	7.64e-15	1.11e-13	14.7728	100	-12621	NM_001357395	-	Smap1	INTERGENIC	other	410	131	0.32	409	99	0.24	480	149	0.31	409	164	0.4	440	203	0.46	407	185	0.45
Hyper	chr1	23935501	23936500	*	0.000132	0.000419332	31.9481	101	-13121	NM_001357395	-	Smap1	INTERGENIC	other	21	7	0.33	25	2	0.08	31	7	0.23	NA	NA	NA	31	12	0.39	24	17	0.71
Hyper	chr1	23965501	23966500	*	0.0040565	0.00845438	12.7841	102	39141	NM_026503	-	Sdhaf4	INTERGENIC	other	79	32	0.41	77	44	0.57	68	43	0.63	77	50	0.65	89	57	0.64	98	67	0.68
Hyper	chr1	23966001	23967000	*	0.0014663	0.00352025	12.6619	103	38641	NM_026503	-	Sdhaf4	INTERGENIC	other	99	42	0.42	96	59	0.61	94	56	0.6	77	50	0.65	121	78	0.64	114	81	0.71
Hyper	chr1	24096501	24097500	*	5.06e-09	3.63e-08	15.2901	104	2842	NM_026604	-	Fam135a	INTRON	other	219	50	0.23	201	61	0.3	260	54	0.21	211	76	0.36	203	84	0.41	170	71	0.42
Hyper	chr1	24097001	24098000	*	2.35e-12	2.6e-11	11.6112	105	2342	NM_026604	-	Fam135a	INTRON	shore	656	174	0.27	548	192	0.35	723	243	0.34	540	218	0.4	511	241	0.47	467	197	0.42
Hyper	chr1	24107001	24108000	*	1.46e-51	2.53e-49	13.9337	106	-6661	NM_026604	-	Fam135a	INTERGENIC	other	1755	388	0.22	1349	216	0.16	1662	490	0.29	1831	620	0.34	1708	635	0.37	1506	606	0.4
Hyper	chr1	24107501	24108500	*	9.16e-68	3.36e-65	13.0912	107	-7161	NM_026604	-	Fam135a	INTERGENIC	other	2401	550	0.23	2191	362	0.17	2403	649	0.27	2691	889	0.33	2448	860	0.35	2303	886	0.38
Hyper	chr1	24108001	24109000	*	1.95e-18	4.02e-17	11.312	108	-7661	NM_026604	-	Fam135a	INTERGENIC	other	662	165	0.25	842	146	0.17	741	159	0.21	874	273	0.31	754	229	0.3	797	280	0.35
Hyper	chr1	24377501	24378500	*	0.0033424	0.00716591	14.8906	109	182300	NM_001290691	+	Col9a1	INTRON	other	49	9	0.18	65	8	0.12	55	9	0.16	32	8	0.25	37	11	0.3	40	14	0.35
Hyper	chr1	25471001	25472000	*	0.000441999	0.00122988	19.0527	110	-193048	NM_001204913	-	Gm20172	INTRON	other	39	27	0.69	30	21	0.7	39	28	0.72	41	41	1	36	27	0.75	27	25	0.93
Hyper	chr1	25471501	25472500	*	0.000441999	0.00122988	19.0527	111	-193548	NM_001204913	-	Gm20172	INTRON	other	39	27	0.69	30	21	0.7	39	28	0.72	41	41	1	36	27	0.75	27	25	0.93
Hyper	chr1	25828001	25829000	*	0.00037116	0.00105317	10.0873	112	708	NM_175642	-	Adgrb3	PROMOTER	shore	208	122	0.59	264	133	0.5	268	141	0.53	166	102	0.61	162	108	0.67	183	115	0.63
Hyper	chr1	25884501	25885500	*	0.00211922	0.0048445	11.0647	113	-54795	NM_175642	-	Adgrb3	INTERGENIC	other	123	69	0.56	170	82	0.48	137	76	0.55	97	63	0.65	148	104	0.7	87	45	0.52
Hyper	chr1	25885001	25886000	*	0.00211922	0.0048445	11.0647	114	-55295	NM_175642	-	Adgrb3	INTERGENIC	other	123	69	0.56	170	82	0.48	137	76	0.55	97	63	0.65	148	104	0.7	87	45	0.52
Hyper	chr1	27583501	27584500	*	5.09e-05	0.000178416	13.7691	115	-299546	NR_151583	+	Gm5524	INTERGENIC	other	38	28	0.74	45	39	0.87	52	45	0.87	52	51	0.98	43	39	0.91	58	58	1
Hyper	chr1	27584001	27585000	*	5.09e-05	0.000178416	13.7691	116	-299046	NR_151583	+	Gm5524	INTERGENIC	other	38	28	0.74	45	39	0.87	52	45	0.87	52	51	0.98	43	39	0.91	58	58	1
Hyper	chr1	28109501	28110500	*	4.45e-05	0.000158072	14.533	117	225457	NR_151583	+	Gm5524	INTERGENIC	other	94	59	0.63	84	66	0.79	78	45	0.58	140	126	0.9	140	98	0.7	82	69	0.84
Hyper	chr1	30516501	30517500	*	0.0005661	0.00153008	24.8263	118	345757	NM_001081080	-	Phf3	INTERGENIC	other	27	10	0.37	NA	NA	NA	51	10	0.2	37	19	0.51	38	16	0.42	32	19	0.59
Hyper	chr1	30951501	30952500	*	0.00158773	0.00377359	10.0676	119	-1747	NM_011200	-	Ptp4a1	INTERGENIC	shore	104	82	0.79	131	88	0.67	147	107	0.73	81	68	0.84	111	81	0.73	118	107	0.91
Hyper	chr1	31018501	31019500	*	9.43e-10	7.5e-09	13.2916	120	-68747	NM_011200	-	Ptp4a1	EXON	other	356	168	0.47	344	149	0.43	300	132	0.44	373	213	0.57	340	231	0.68	404	206	0.51
Hyper	chr1	31019001	31020000	*	2.56e-09	1.91e-08	10.7933	121	-69247	NM_011200	-	Ptp4a1	EXON	other	519	265	0.51	489	254	0.52	472	247	0.52	506	306	0.6	446	319	0.72	546	312	0.57
Hyper	chr1	31033001	31034000	*	1.66e-07	9.4e-07	10.7767	122	62455	NR_136907	-	Gm29669	INTRON	other	385	188	0.49	526	227	0.43	487	248	0.51	267	136	0.51	358	219	0.61	387	234	0.6
Hyper	chr1	31420001	31421000	*	0.000229006	0.000685493	11.8946	123	155156	NR_015347	+	Gm4850	INTERGENIC	other	74	59	0.8	94	67	0.71	113	93	0.82	80	69	0.86	95	86	0.91	61	57	0.93
Hyper	chr1	33647001	33648000	*	0.00316338	0.00683592	13.4712	129	21795	NM_008922	-	Prim2	INTRON	other	85	39	0.46	72	23	0.32	101	41	0.41	94	50	0.53	78	33	0.42	49	35	0.71
Hyper	chr1	33657001	33658000	*	6.13e-06	2.61e-05	11.4503	130	11795	NM_008922	-	Prim2	INTRON	other	218	130	0.6	285	182	0.64	175	96	0.55	215	143	0.67	224	165	0.74	280	207	0.74
Hyper	chr1	33657501	33658500	*	2.97e-10	2.54e-09	12.4836	131	11295	NM_008922	-	Prim2	INTRON	other	374	208	0.56	480	272	0.57	337	165	0.49	398	260	0.65	383	260	0.68	457	305	0.67
Hyper	chr1	33658001	33659000	*	2.01e-05	7.71e-05	13.2216	132	10795	NM_008922	-	Prim2	INTRON	other	156	79	0.51	195	90	0.46	162	69	0.43	183	116	0.63	159	95	0.6	178	99	0.56
Hyper	chr1	33925001	33926000	*	0.000960588	0.00243539	17.4879	134	16778	NM_001276764	+	Dst	INTRON	other	54	21	0.39	42	15	0.36	59	26	0.44	88	48	0.55	65	32	0.49	54	39	0.72
Hyper	chr1	33944001	33945000	*	4.66e-23	1.42e-21	13.219	135	35778	NM_001276764	+	Dst	INTRON	other	628	439	0.7	877	506	0.58	719	421	0.59	833	598	0.72	1037	762	0.73	768	609	0.79
Hyper	chr1	33944501	33945500	*	4.93e-55	1.04e-52	14.205	136	36278	NM_001276764	+	Dst	INTRON	other	1819	931	0.51	1959	880	0.45	1987	784	0.39	2267	1201	0.53	2329	1427	0.61	1696	1098	0.65
Hyper	chr1	34040501	34041500	*	3.1e-09	2.29e-08	11.5314	137	28678	NM_133833	+	Dst	INTRON	other	380	111	0.29	424	132	0.31	480	143	0.3	410	153	0.37	358	161	0.45	374	161	0.43
Hyper	chr1	34041001	34042000	*	3.55e-21	9.29e-20	15.0176	138	29178	NM_133833	+	Dst	INTRON	other	583	184	0.32	655	246	0.38	693	244	0.35	679	332	0.49	625	322	0.52	613	303	0.49
Hyper	chr1	34041501	34042500	*	4.61e-11	4.38e-10	17.2516	139	29678	NM_133833	+	Dst	INTRON	other	203	73	0.36	242	123	0.51	228	107	0.47	269	179	0.67	266	161	0.61	239	142	0.59
Hyper	chr1	34103501	34104500	*	2.83e-23	8.75e-22	12.0427	140	-12859	NR_105861	+	Mir6896	INTRON	other	980	256	0.26	900	178	0.2	903	205	0.23	946	276	0.29	949	361	0.38	899	341	0.38
Hyper	chr1	34110001	34111000	*	3.12e-06	1.41e-05	15.0627	141	-6359	NR_105861	+	Mir6896	INTRON	other	146	76	0.52	170	101	0.59	158	92	0.58	141	101	0.72	98	70	0.71	169	122	0.72
Hyper	chr1	34120001	34121000	*	1.27e-05	5.08e-05	11.6746	142	2644	NR_105861	+	Mir6896	INTRON	other	198	39	0.2	227	41	0.18	257	56	0.22	112	25	0.22	180	62	0.34	135	48	0.36
Hyper	chr1	34120501	34121500	*	7.65e-108	8.9e-105	17.8992	143	3144	NR_105861	+	Mir6896	INTRON	other	1788	243	0.14	1825	275	0.15	2023	331	0.16	1620	484	0.3	1996	694	0.35	1605	543	0.34
Hyper	chr1	34121001	34122000	*	1.1e-106	1.23e-103	18.6975	144	3644	NR_105861	+	Mir6896	INTRON	other	1590	203	0.13	1598	235	0.15	1766	275	0.16	1508	459	0.3	1816	632	0.35	1469	495	0.34
Hyper	chr1	34127501	34128500	*	3.27e-07	1.77e-06	10.5972	145	10144	NR_105861	+	Mir6896	INTRON	other	315	147	0.47	428	216	0.5	495	244	0.49	318	199	0.63	432	256	0.59	325	186	0.57
Hyper	chr1	34128001	34129000	*	3.27e-07	1.77e-06	10.5972	146	10644	NR_105861	+	Mir6896	INTRON	other	315	147	0.47	428	216	0.5	495	244	0.49	318	199	0.63	432	256	0.59	325	186	0.57
Hyper	chr1	34237001	34238000	*	1.43e-68	5.38e-66	11.0658	147	76673	NM_010081	+	Dst	INTRON	other	2974	578	0.19	3077	534	0.17	3237	717	0.22	3403	923	0.27	2918	978	0.34	3153	1013	0.32
Hyper	chr1	34237501	34238500	*	8.02e-74	3.64e-71	11.4933	148	77173	NM_010081	+	Dst	INTRON	other	3036	625	0.21	3180	624	0.2	3300	736	0.22	3706	1054	0.28	3052	1119	0.37	3170	1039	0.33
Hyper	chr1	34399001	34400000	*	6.51e-61	1.79e-58	22.1651	149	33200	NR_039562	-	Mir5103	INTERGENIC	other	916	315	0.34	1007	333	0.33	903	338	0.37	876	464	0.53	876	517	0.59	863	511	0.59
Hyper	chr1	34399501	34400500	*	6.51e-61	1.79e-58	22.1651	150	32700	NR_039562	-	Mir5103	INTERGENIC	other	916	315	0.34	1007	333	0.33	903	338	0.37	876	464	0.53	876	517	0.59	863	511	0.59
Hyper	chr1	34401501	34402500	*	3.25e-06	1.46e-05	26.7123	151	30700	NR_039562	-	Mir5103	INTERGENIC	other	44	12	0.27	50	19	0.38	52	11	0.21	50	24	0.48	38	22	0.58	58	35	0.6
Hyper	chr1	34402001	34403000	*	0.00415021	0.00861998	10.8207	152	30200	NR_039562	-	Mir5103	INTERGENIC	other	99	46	0.46	120	66	0.55	126	52	0.41	111	58	0.52	92	51	0.55	150	97	0.65
Hyper	chr1	34537501	34538500	*	6.22e-17	1.11e-15	13.7289	155	1855	NM_007685	+	Cfc1	INTRON	other	624	326	0.52	564	304	0.54	610	336	0.55	603	403	0.67	597	377	0.63	533	389	0.73
Hyper	chr1	34671001	34672000	*	6.44e-06	2.73e-05	34.2162	156	-34792	NR_033627	-	AA619741	INTERGENIC	other	23	5	0.22	31	11	0.35	20	9	0.45	31	21	0.68	38	25	0.66	31	22	0.71
Hyper	chr1	34671501	34672500	*	6.44e-06	2.73e-05	34.2162	157	-35292	NR_033627	-	AA619741	INTERGENIC	other	23	5	0.22	31	11	0.35	20	9	0.45	31	21	0.68	38	25	0.66	31	22	0.71
Hyper	chr1	35716001	35717000	*	0.00329727	0.00708169	10.7558	160	-351400	NM_015818	+	Hs6st1	INTERGENIC	other	128	44	0.34	86	15	0.17	65	8	0.12	124	46	0.37	95	28	0.29	129	47	0.36
Hyper	chr1	35825001	35826000	*	1.69e-11	1.69e-10	13.0629	161	-242400	NM_015818	+	Hs6st1	INTERGENIC	other	403	148	0.37	492	193	0.39	484	197	0.41	479	238	0.5	425	224	0.53	348	190	0.55
Hyper	chr1	35825501	35826500	*	2.84e-10	2.43e-09	15.3765	162	-241900	NM_015818	+	Hs6st1	INTERGENIC	other	262	88	0.34	323	126	0.39	296	103	0.35	294	140	0.48	273	156	0.57	206	101	0.49
Hyper	chr1	35848501	35849500	*	0.00204633	0.00470095	10.5601	165	-218900	NM_015818	+	Hs6st1	INTERGENIC	other	100	89	0.89	75	61	0.81	67	53	0.79	46	44	0.96	49	44	0.9	31	31	1
Hyper	chr1	35874501	35875500	*	1.82e-52	3.35e-50	23.6995	166	-192900	NM_015818	+	Hs6st1	INTERGENIC	other	502	107	0.21	493	43	0.09	573	95	0.17	597	209	0.35	509	219	0.43	552	224	0.41
Hyper	chr1	35875001	35876000	*	3.23e-45	3.9e-43	14.723	167	-192400	NM_015818	+	Hs6st1	INTERGENIC	other	1428	488	0.34	1379	329	0.24	1430	452	0.32	1580	670	0.42	1366	617	0.45	1372	642	0.47
Hyper	chr1	35926501	35927500	*	5.02e-05	0.000176242	11.8055	168	-140900	NM_015818	+	Hs6st1	INTERGENIC	other	206	81	0.39	185	68	0.37	178	56	0.31	238	119	0.5	153	76	0.5	186	81	0.44
Hyper	chr1	35941001	35942000	*	0.000484063	0.00133289	10.2465	169	-126400	NM_015818	+	Hs6st1	INTERGENIC	other	158	102	0.65	141	84	0.6	175	110	0.63	256	177	0.69	152	110	0.72	134	107	0.8
Hyper	chr1	35941501	35942500	*	0.000484063	0.00133289	10.2465	170	-125900	NM_015818	+	Hs6st1	INTERGENIC	other	158	102	0.65	141	84	0.6	175	110	0.63	256	177	0.69	152	110	0.72	134	107	0.8
Hyper	chr1	36029501	36030500	*	0.000465735	0.00128776	24.2341	171	-37900	NM_015818	+	Hs6st1	INTERGENIC	other	28	3	0.11	27	1	0.04	NA	NA	NA	27	8	0.3	22	7	0.32	24	8	0.33
Hyper	chr1	36030001	36031000	*	2.88e-22	8.23e-21	18.4003	172	-37400	NM_015818	+	Hs6st1	INTERGENIC	other	347	67	0.19	356	69	0.19	338	41	0.12	500	189	0.38	304	123	0.4	275	70	0.25
Hyper	chr1	36030501	36031500	*	2.91e-20	7.05e-19	18.1787	173	-36900	NM_015818	+	Hs6st1	INTERGENIC	other	319	64	0.2	330	68	0.21	324	38	0.12	473	181	0.38	283	116	0.41	251	62	0.25
Hyper	chr1	36055501	36056500	*	0.0015807	0.00375876	15.3354	174	-11900	NM_015818	+	Hs6st1	INTERGENIC	other	61	41	0.67	96	53	0.55	64	45	0.7	62	49	0.79	42	29	0.69	43	37	0.86
Hyper	chr1	36056001	36057000	*	5.17e-05	0.000181131	22.3939	175	-11400	NM_015818	+	Hs6st1	INTERGENIC	other	44	29	0.66	94	51	0.54	60	40	0.67	46	38	0.83	30	22	0.73	24	23	0.96
Hyper	chr1	36060001	36061000	*	1.05e-18	2.21e-17	11.5192	176	-7400	NM_015818	+	Hs6st1	INTERGENIC	other	861	410	0.48	1075	550	0.51	1056	509	0.48	879	515	0.59	983	572	0.58	959	623	0.65
Hyper	chr1	36060501	36061500	*	5.65e-20	1.33e-18	10.2502	177	-6900	NM_015818	+	Hs6st1	INTERGENIC	other	1205	675	0.56	1338	744	0.56	1238	670	0.54	1275	821	0.64	1283	806	0.63	1271	881	0.69
Hyper	chr1	36254501	36255500	*	5.35e-79	2.85e-76	12.4775	179	-10200	NM_198899	-	Uggt1	INTERGENIC	other	2687	506	0.19	2590	381	0.15	2907	599	0.21	3001	761	0.25	2997	1039	0.35	2476	796	0.32
Hyper	chr1	36255001	36256000	*	3.79e-59	9.66e-57	13.1781	180	-10700	NM_198899	-	Uggt1	INTERGENIC	other	2270	630	0.28	2035	403	0.2	2260	619	0.27	2210	770	0.35	2168	927	0.43	2111	791	0.37
Hyper	chr1	36255501	36256500	*	1.96e-30	1.01e-28	12.1754	181	-11200	NM_198899	-	Uggt1	INTERGENIC	other	1416	537	0.38	1342	516	0.38	1491	635	0.43	1705	810	0.48	1411	757	0.54	1431	793	0.55
Hyper	chr1	36256001	36257000	*	7.37e-26	2.75e-24	13.1298	182	-11700	NM_198899	-	Uggt1	INTERGENIC	other	1004	324	0.32	935	360	0.39	1024	443	0.43	1315	607	0.46	1065	550	0.52	1009	577	0.57
Hyper	chr1	36465001	36466000	*	1.62e-17	3.07e-16	12.2234	189	-5597	NM_033570	+	Cnnm4	INTERGENIC	other	875	343	0.39	753	287	0.38	833	353	0.42	617	281	0.46	933	519	0.56	804	428	0.53
Hyper	chr1	36465501	36466500	*	9.45e-18	1.83e-16	12.2485	190	-5097	NM_033570	+	Cnnm4	INTERGENIC	other	875	343	0.39	766	295	0.39	844	358	0.42	617	281	0.46	944	528	0.56	822	438	0.53
Hyper	chr1	36492501	36493500	*	9.02e-10	7.19e-09	15.6081	191	-18367	NM_001039551	+	Cnnm3	INTRON	other	227	106	0.47	242	103	0.43	275	143	0.52	259	139	0.54	297	195	0.66	218	153	0.7
Hyper	chr1	36529501	36530500	*	1.85e-05	7.13e-05	13.2554	192	5240	NM_153502	-	Ankrd23	EXON	other	161	96	0.6	216	114	0.53	128	66	0.52	163	113	0.69	160	107	0.67	160	108	0.68
Hyper	chr1	36548001	36549000	*	8.79e-37	6.67e-35	14.4821	193	-750	NM_026241	-	Ankrd39	PROMOTER	shore	1186	370	0.31	1241	441	0.36	1232	535	0.43	1382	668	0.48	1328	717	0.54	1154	596	0.52
Hyper	chr1	36548501	36549500	*	0.00198457	0.00457832	10.5255	194	-1250	NM_026241	-	Ankrd39	EXON	shore	164	77	0.47	115	67	0.58	173	100	0.58	121	72	0.6	133	85	0.64	132	92	0.7
Hyper	chr1	36579501	36580500	*	6.85e-05	0.000232925	10.3096	196	12833	NM_027957	-	Fam178b	INTRON	other	154	19	0.12	160	21	0.13	164	35	0.21	221	62	0.28	142	31	0.22	137	37	0.27
Hyper	chr1	36589501	36590500	*	0.000567039	0.00153225	16.2265	197	2833	NM_027957	-	Fam178b	INTRON	other	66	12	0.18	46	5	0.11	58	16	0.28	69	24	0.35	67	25	0.37	52	18	0.35
Hyper	chr1	36743501	36744500	*	4.11e-39	3.54e-37	10.5685	198	-17298	NM_009539	+	Zap70	INTRON	other	2148	609	0.28	2142	549	0.26	2118	636	0.3	2696	1014	0.38	2442	950	0.39	2094	825	0.39
Hyper	chr1	36780501	36781500	*	1.14e-07	6.64e-07	12.7067	199	1519	NM_001289612	+	Zap70	EXON	shore	286	155	0.54	230	97	0.42	335	186	0.56	272	162	0.6	298	188	0.63	273	191	0.7
Hyper	chr1	36934501	36935500	*	5.88e-16	9.53e-15	10.0583	203	4028	NM_018872	-	Tmem131	INTRON	other	1055	639	0.61	1093	627	0.57	1083	578	0.53	867	552	0.64	1082	732	0.68	926	646	0.7
Hyper	chr1	36935001	36936000	*	7.04e-13	8.27e-12	13.1015	204	3528	NM_018872	-	Tmem131	INTRON	other	424	277	0.65	408	265	0.65	481	280	0.58	441	318	0.72	423	325	0.77	375	295	0.79
Hyper	chr1	36976501	36977500	*	0.0041099	0.00854995	10.5148	205	-36975	NM_018872	-	Tmem131	INTERGENIC	other	121	30	0.25	109	27	0.25	149	55	0.37	111	45	0.41	93	35	0.38	98	41	0.42
Hyper	chr1	36977001	36978000	*	0.000939843	0.00238983	12.6378	206	-37475	NM_018872	-	Tmem131	INTERGENIC	other	94	20	0.21	88	15	0.17	109	26	0.24	85	27	0.32	81	25	0.31	84	32	0.38
Hyper	chr1	37083501	37084500	*	9.26e-09	6.4e-08	13.8346	208	-133778	NM_001282010	+	Cnga3	INTERGENIC	other	287	145	0.51	281	120	0.43	307	130	0.42	271	145	0.54	283	176	0.62	287	175	0.61
Hyper	chr1	37084001	37085000	*	9.26e-09	6.4e-08	13.8346	209	-133278	NM_001282010	+	Cnga3	INTERGENIC	other	287	145	0.51	281	120	0.43	307	130	0.42	271	145	0.54	283	176	0.62	287	175	0.61
Hyper	chr1	37130001	37131000	*	0.000949369	0.00241075	12.3871	210	-87278	NM_001282010	+	Cnga3	INTERGENIC	other	126	85	0.67	118	69	0.58	89	42	0.47	82	60	0.73	113	78	0.69	118	85	0.72
Hyper	chr1	37132001	37133000	*	1.63e-05	6.38e-05	12.1224	211	-85278	NM_001282010	+	Cnga3	INTERGENIC	other	291	148	0.51	204	83	0.41	200	94	0.47	162	88	0.54	223	132	0.59	189	118	0.62
Hyper	chr1	37132501	37133500	*	1.31e-05	5.24e-05	12.8571	212	-84778	NM_001282010	+	Cnga3	INTERGENIC	other	261	127	0.49	191	76	0.4	178	76	0.43	139	72	0.52	197	110	0.56	189	118	0.62
Hyper	chr1	37287501	37288500	*	3.67e-05	0.000132659	13.1347	214	-11338	NM_001290797	+	Inpp4a	INTERGENIC	other	129	70	0.54	142	95	0.67	151	81	0.54	213	147	0.69	88	61	0.69	175	132	0.75
Hyper	chr1	37288001	37289000	*	3.67e-05	0.000132659	13.1347	215	-10838	NM_001290797	+	Inpp4a	INTERGENIC	other	129	70	0.54	142	95	0.67	151	81	0.54	213	147	0.69	88	61	0.69	175	132	0.75
Hyper	chr1	37327001	37328000	*	0.00423609	0.00877096	15.7644	216	27165	NM_030266	+	Inpp4a	INTRON	other	31	20	0.65	25	19	0.76	21	19	0.9	37	33	0.89	25	24	0.96	39	35	0.9
Hyper	chr1	37327501	37328500	*	0.00423609	0.00877096	15.7644	217	27665	NM_030266	+	Inpp4a	INTRON	other	31	20	0.65	25	19	0.76	21	19	0.9	37	33	0.89	25	24	0.96	39	35	0.9
Hyper	chr1	37340501	37341500	*	0.000810669	0.00209766	10.0489	218	-27717	NM_001290799	+	Inpp4a	INTRON	other	205	96	0.47	167	65	0.39	194	99	0.51	183	98	0.54	185	96	0.52	175	110	0.63
Hyper	chr1	37666001	37667000	*	1e-13	1.29e-12	12.6529	223	52812	NM_028096	-	2010300C02Rik	INTRON	other	375	90	0.24	411	94	0.23	493	149	0.3	566	203	0.36	637	284	0.45	658	233	0.35
Hyper	chr1	37666501	37667500	*	2.19e-14	3.03e-13	13.1799	224	52312	NM_028096	-	2010300C02Rik	INTRON	other	365	87	0.24	411	94	0.23	493	149	0.3	556	197	0.35	583	272	0.47	627	223	0.36
Hyper	chr1	37923501	37924500	*	1.86e-10	1.63e-09	14.1829	229	-7009	NM_001033427	-	Lyg2	INTERGENIC	other	370	230	0.62	238	135	0.57	246	149	0.61	267	199	0.75	309	228	0.74	337	252	0.75
Hyper	chr1	37965501	37966500	*	4.68e-08	2.9e-07	13.7327	230	-7743	NM_027111	-	Lyg1	INTERGENIC	other	215	137	0.64	200	141	0.7	220	159	0.72	151	128	0.85	211	173	0.82	171	139	0.81
Hyper	chr1	38131001	38132000	*	0.00203178	0.00467234	11.9917	233	-83	NR_151587	+	Gm5099	PROMOTER	shore	119	78	0.66	96	53	0.55	133	89	0.67	65	48	0.74	109	89	0.82	64	42	0.66
Hyper	chr1	38133001	38134000	*	1.86e-05	7.2e-05	13.6289	234	920	NR_151587	+	Gm5099	PROMOTER	other	163	29	0.18	98	22	0.22	189	57	0.3	110	33	0.3	135	56	0.41	143	57	0.4
Hyper	chr1	38210501	38211500	*	7.38e-21	1.88e-19	11.3424	235	78420	NR_151587	+	Gm5099	EXON	shore	1021	763	0.75	921	628	0.68	733	476	0.65	767	610	0.8	834	657	0.79	774	660	0.85
Hyper	chr1	38253001	38254000	*	3.75e-16	6.19e-15	13.5329	236	120920	NR_151587	+	Gm5099	INTRON	other	617	340	0.55	516	277	0.54	607	333	0.55	577	400	0.69	589	398	0.68	519	350	0.67
Hyper	chr1	38308501	38309500	*	3.62e-08	2.28e-07	14.5649	237	176420	NR_151587	+	Gm5099	INTRON	other	256	67	0.26	180	44	0.24	223	53	0.24	169	63	0.37	212	84	0.4	202	83	0.41
Hyper	chr1	38309001	38310000	*	0.0042055	0.00871852	17.5954	238	176920	NR_151587	+	Gm5099	INTRON	other	41	19	0.46	27	9	0.33	55	15	0.27	49	22	0.45	49	31	0.63	39	19	0.49
Hyper	chr1	38383501	38384500	*	4.59e-17	8.31e-16	12.3571	239	242745	NM_001290814	-	Aff3	INTRON	other	777	305	0.39	784	272	0.35	841	340	0.4	757	391	0.52	610	310	0.51	788	388	0.49
Hyper	chr1	38384001	38385000	*	6.49e-26	2.43e-24	10.6651	240	242245	NM_001290814	-	Aff3	INTRON	other	1624	613	0.38	1523	501	0.33	1596	598	0.37	1515	689	0.45	1538	720	0.47	1639	785	0.48
Hyper	chr1	38392001	38393000	*	2.14e-05	8.17e-05	12.5899	241	234245	NM_001290814	-	Aff3	INTRON	other	234	107	0.46	195	100	0.51	207	109	0.53	157	95	0.61	169	108	0.64	175	109	0.62
Hyper	chr1	38394001	38395000	*	1.2e-05	4.81e-05	10.7407	242	232245	NM_001290814	-	Aff3	INTRON	other	252	94	0.37	224	87	0.39	290	106	0.37	310	129	0.42	316	185	0.59	239	103	0.43
Hyper	chr1	38394501	38395500	*	6.68e-06	2.83e-05	10.7431	243	231745	NM_001290814	-	Aff3	INTRON	other	270	102	0.38	238	96	0.4	315	116	0.37	323	136	0.42	330	193	0.58	253	114	0.45
Hyper	chr1	38477501	38478500	*	5.53e-14	7.32e-13	10.3835	244	148745	NM_001290814	-	Aff3	INTRON	other	764	219	0.29	752	163	0.22	859	193	0.22	639	206	0.32	694	253	0.36	650	227	0.35
Hyper	chr1	38478001	38479000	*	1.75e-28	7.88e-27	13.5241	245	148245	NM_001290814	-	Aff3	INTRON	other	963	255	0.26	953	201	0.21	1097	236	0.22	850	308	0.36	886	327	0.37	829	301	0.36
Hyper	chr1	38478501	38479500	*	5.75e-21	1.48e-19	24.5186	246	147745	NM_001290814	-	Aff3	INTRON	other	199	36	0.18	201	38	0.19	238	43	0.18	211	102	0.48	191	74	0.39	179	73	0.41
Hyper	chr1	38840001	38841000	*	0.0012065	0.00297089	19.0743	255	-18787	NM_001029878	-	Lonrf2	INTERGENIC	other	38	11	0.29	44	7	0.16	56	18	0.32	40	17	0.42	45	20	0.44	39	19	0.49
Hyper	chr1	38869001	38870000	*	2.69e-11	2.63e-10	11.721	256	28161	NM_145142	-	Chst10	INTRON	other	521	272	0.52	479	240	0.5	517	239	0.46	538	321	0.6	501	310	0.62	636	394	0.62
Hyper	chr1	38869501	38870500	*	1.14e-11	1.16e-10	13.4705	257	27661	NM_145142	-	Chst10	INTRON	other	390	135	0.35	399	119	0.3	383	126	0.33	405	170	0.42	370	183	0.49	467	217	0.46
Hyper	chr1	38870001	38871000	*	2.84e-05	0.0001054	16.8218	258	27161	NM_145142	-	Chst10	INTRON	other	104	40	0.38	94	20	0.21	102	43	0.42	102	50	0.49	90	51	0.57	111	54	0.49
Hyper	chr1	38881001	38882000	*	2.44e-05	9.19e-05	10.1606	259	16161	NM_145142	-	Chst10	INTRON	other	316	139	0.44	254	139	0.55	267	126	0.47	283	162	0.57	289	185	0.64	306	166	0.54
Hyper	chr1	38983501	38984500	*	2.05e-13	2.55e-12	18.6045	260	-3314	NM_026850	+	Pdcl3	INTERGENIC	other	251	88	0.35	235	71	0.3	317	111	0.35	250	108	0.43	216	116	0.54	252	151	0.6
Hyper	chr1	38984001	38985000	*	2.05e-13	2.55e-12	18.6045	261	-2814	NM_026850	+	Pdcl3	INTERGENIC	other	251	88	0.35	235	71	0.3	317	111	0.35	250	108	0.43	216	116	0.54	252	151	0.6
Hyper	chr1	39186001	39187000	*	7.8e-07	3.93e-06	20.0869	262	0	NR_105767	-	Mir6349	PROMOTER	other	102	38	0.37	82	5	0.06	87	5	0.06	45	19	0.42	79	22	0.28	85	38	0.45
Hyper	chr1	39186501	39187500	*	7.8e-07	3.93e-06	20.0869	263	0	NR_105767	-	Mir6349	PROMOTER	other	102	38	0.37	82	5	0.06	87	5	0.06	45	19	0.42	79	22	0.28	85	38	0.45
Hyper	chr1	39335001	39336000	*	2.11e-08	1.38e-07	13.157	264	-31851	NM_001252218	+	Rpl31	EXON	other	260	88	0.34	309	91	0.29	240	81	0.34	359	152	0.42	313	145	0.46	242	117	0.48
Hyper	chr1	39335501	39336500	*	2.16e-10	1.88e-09	10.4066	265	-31351	NM_001252218	+	Rpl31	EXON	other	544	202	0.37	616	220	0.36	564	194	0.34	687	308	0.45	631	286	0.45	559	272	0.49
Hyper	chr1	39366001	39367000	*	1.44e-06	6.92e-06	11.2495	266	-851	NM_001252218	+	Rpl31	PROMOTER	shore	324	156	0.48	309	137	0.44	266	124	0.47	324	159	0.49	297	196	0.66	309	181	0.59
Hyper	chr1	39455501	39456500	*	4.39e-05	0.000156104	13.993	267	22248	NM_018775	-	Tbc1d8	INTRON	other	127	50	0.39	158	36	0.23	93	30	0.32	150	63	0.42	160	63	0.39	113	63	0.56
Hyper	chr1	39456001	39457000	*	8.84e-13	1.03e-11	10.6133	268	21748	NM_018775	-	Tbc1d8	INTRON	other	715	434	0.61	730	444	0.61	587	327	0.56	747	502	0.67	664	438	0.66	693	531	0.77
Hyper	chr1	39456501	39457500	*	3.71e-11	3.55e-10	10.3698	269	21248	NM_018775	-	Tbc1d8	INTRON	other	588	384	0.65	571	408	0.71	494	297	0.6	597	439	0.74	504	375	0.74	579	467	0.81
Hyper	chr1	39663501	39664500	*	0.000690127	0.00182161	17.661	272	-12320	NM_170597	-	Creg2	INTERGENIC	other	60	38	0.63	32	21	0.66	56	40	0.71	24	21	0.88	20	18	0.9	79	65	0.82
Hyper	chr1	39700501	39701500	*	2.24e-09	1.69e-08	10.7876	273	19490	NM_001145660	-	Rfx8	INTRON	other	554	322	0.58	460	237	0.52	504	275	0.55	467	298	0.64	473	326	0.69	481	310	0.64
Hyper	chr1	39701001	39702000	*	2.4e-07	1.32e-06	14.2841	274	18990	NM_001145660	-	Rfx8	INTRON	other	229	147	0.64	183	88	0.48	190	101	0.53	189	122	0.65	213	157	0.74	210	150	0.71
Hyper	chr1	39721501	39722500	*	1.64e-08	1.09e-07	14.4937	275	-513	NM_001145660	-	Rfx8	PROMOTER	other	177	30	0.17	106	7	0.07	164	19	0.12	185	47	0.25	154	44	0.29	168	46	0.27
Hyper	chr1	39840001	39841000	*	0.00137376	0.0033274	10.5993	277	6331	NR_040465	-	1700066B17Rik	INTERGENIC	other	149	83	0.56	83	27	0.33	152	85	0.56	226	124	0.55	183	130	0.71	127	75	0.59
Hyper	chr1	39903001	39904000	*	6.08e-35	4.13e-33	13.5637	278	2090	NM_008696	+	Map4k4	INTRON	shore	1140	214	0.19	1161	188	0.16	1083	231	0.21	670	201	0.3	1104	370	0.34	1077	349	0.32
Hyper	chr1	39945001	39946000	*	3.8e-05	0.000137009	11.6707	279	44090	NM_008696	+	Map4k4	INTRON	other	195	99	0.51	195	68	0.35	228	103	0.45	185	99	0.54	225	127	0.56	215	120	0.56
Hyper	chr1	39982501	39983500	*	1.77e-27	7.46e-26	12.6305	281	81590	NM_008696	+	Map4k4	EXON	other	1298	402	0.31	1059	304	0.29	1138	327	0.29	973	388	0.4	1187	542	0.46	1123	455	0.41
Hyper	chr1	39983001	39984000	*	1.77e-27	7.46e-26	12.6305	282	82090	NM_008696	+	Map4k4	EXON	other	1298	402	0.31	1059	304	0.29	1138	327	0.29	973	388	0.4	1187	542	0.46	1123	455	0.41
Hyper	chr1	40057501	40058500	*	5.94e-10	4.86e-09	10.4619	283	-26268	NM_010555	+	Il1r2	INTERGENIC	other	552	267	0.48	604	222	0.37	522	217	0.42	688	336	0.49	638	336	0.53	488	281	0.58
Hyper	chr1	40325001	40326000	*	5.3e-27	2.15e-25	12.0043	292	414	NM_133193	+	Il1rl2	PROMOTER	CpGi	934	177	0.19	885	139	0.16	924	196	0.21	1341	398	0.3	1047	284	0.27	866	316	0.36
Hyper	chr1	40325501	40326500	*	2.87e-31	1.56e-29	12.6494	293	914	NM_133193	+	Il1rl2	PROMOTER	CpGi	990	184	0.19	948	153	0.16	975	206	0.21	1406	432	0.31	1116	301	0.27	920	344	0.37
Hyper	chr1	40326001	40327000	*	4.75e-07	2.49e-06	24.1994	294	1414	NM_133193	+	Il1rl2	EXON	CpGi	56	7	0.12	64	14	0.22	51	10	0.2	65	34	0.52	70	18	0.26	54	28	0.52
Hyper	chr1	40375001	40376000	*	8.07e-18	1.57e-16	10.3126	298	50414	NM_133193	+	Il1rl2	INTERGENIC	other	921	586	0.64	906	501	0.55	1054	616	0.58	1220	804	0.66	1209	828	0.68	1113	827	0.74
Hyper	chr1	40375501	40376500	*	8.07e-18	1.57e-16	10.3126	299	50914	NM_133193	+	Il1rl2	INTERGENIC	other	921	586	0.64	906	501	0.55	1054	616	0.58	1220	804	0.66	1209	828	0.68	1113	827	0.74
Hyper	chr1	41001001	41002000	*	1.08e-07	6.29e-07	13.655	302	179253	NR_040475	-	4930448I06Rik	INTERGENIC	other	255	83	0.33	259	79	0.31	263	87	0.33	198	75	0.38	259	137	0.53	206	91	0.44
Hyper	chr1	41001501	41002500	*	2.53e-05	9.49e-05	10.9014	303	178753	NR_040475	-	4930448I06Rik	INTERGENIC	other	255	83	0.33	259	79	0.31	263	87	0.33	198	75	0.38	227	105	0.46	206	91	0.44
Hyper	chr1	42102501	42103500	*	1.59e-07	9.03e-07	30.0373	304	591326	NR_027826	-	Pantr1	INTERGENIC	other	NA	NA	NA	77	51	0.66	42	23	0.55	67	62	0.93	NA	NA	NA	23	21	0.91
Hyper	chr1	42103001	42104000	*	4.13e-05	0.000147634	19.547	305	590826	NR_027826	-	Pantr1	INTERGENIC	other	27	23	0.85	91	63	0.69	80	47	0.59	79	69	0.87	26	21	0.81	23	21	0.91
Hyper	chr1	42888001	42889000	*	1.18e-46	1.55e-44	10.2207	307	36770	NM_023514	+	Mrps9	INTRON	other	2466	1710	0.69	2453	1701	0.69	2464	1737	0.7	2189	1691	0.77	2478	2007	0.81	2704	2195	0.81
Hyper	chr1	42888501	42889500	*	2.93e-41	2.87e-39	10.392	308	37270	NM_023514	+	Mrps9	INTRON	other	2117	1468	0.69	2047	1411	0.69	2112	1490	0.71	1876	1460	0.78	2113	1705	0.81	2298	1865	0.81
Hyper	chr1	43128501	43129500	*	0.00122967	0.0030207	12.649	311	29793	NM_133818	+	AI597479	INTRON	other	102	52	0.51	82	40	0.49	139	67	0.48	96	62	0.65	115	68	0.59	109	68	0.62
Hyper	chr1	43185501	43186500	*	8.92e-09	6.17e-08	14.9089	312	10262	NM_001289533	-	Fhl2	INTRON	other	245	89	0.36	220	78	0.35	228	78	0.34	273	130	0.48	258	132	0.51	231	121	0.52
Hyper	chr1	43186001	43187000	*	2.36e-25	8.51e-24	12.4989	313	9762	NM_001289533	-	Fhl2	INTRON	other	1159	484	0.42	1055	405	0.38	1199	467	0.39	1213	577	0.48	1112	583	0.52	1129	644	0.57
Hyper	chr1	43186501	43187500	*	1.1e-18	2.31e-17	11.9555	314	9262	NM_001289533	-	Fhl2	INTRON	other	915	395	0.43	835	327	0.39	971	389	0.4	940	447	0.48	854	451	0.53	898	523	0.58
Hyper	chr1	43918001	43919000	*	0.000296831	0.000863846	15.8672	326	-14994	NM_009418	+	Tpp2	INTERGENIC	other	177	63	0.36	25	15	0.6	40	16	0.4	130	58	0.45	51	36	0.71	95	57	0.6
Hyper	chr1	43918501	43919500	*	7.18e-05	0.000243128	13.7998	327	-14494	NM_009418	+	Tpp2	INTERGENIC	other	177	63	0.36	113	78	0.69	107	63	0.59	164	88	0.54	134	107	0.8	107	69	0.64
Hyper	chr1	43919001	43920000	*	0.00181094	0.00422758	15.4561	328	-13994	NM_009418	+	Tpp2	INTERGENIC	other	NA	NA	NA	88	64	0.73	67	47	0.7	33	29	0.88	83	72	0.87	NA	NA	NA
Hyper	chr1	43935001	43936000	*	6.3e-05	0.000216144	13.4902	329	1009	NM_001310540	+	Tpp2	INTRON	shore	78	4	0.05	117	12	0.1	136	19	0.14	39	16	0.41	93	15	0.16	55	14	0.25
Hyper	chr1	44552501	44553500	*	6.44e-19	1.38e-17	11.017	330	832	NM_028450	+	Gulp1	PROMOTER	shore	828	132	0.16	826	127	0.15	869	187	0.22	679	172	0.25	816	205	0.25	596	223	0.37
Hyper	chr1	44553001	44554000	*	9.75e-19	2.06e-17	14.7827	331	1332	NM_028450	+	Gulp1	INTRON	shore	574	128	0.22	551	123	0.22	569	175	0.31	478	168	0.35	529	187	0.35	428	218	0.51
Hyper	chr1	45587001	45588000	*	5.76e-10	4.72e-09	11.5097	332	-83720	NM_007737	-	Col5a2	INTERGENIC	other	455	254	0.56	467	257	0.55	384	246	0.64	444	300	0.68	471	326	0.69	451	323	0.72
Hyper	chr1	45587501	45588500	*	5.76e-10	4.72e-09	11.5097	333	-84220	NM_007737	-	Col5a2	INTERGENIC	other	455	254	0.56	467	257	0.55	384	246	0.64	444	300	0.68	471	326	0.69	451	323	0.72
Hyper	chr1	46022501	46023500	*	0.00120758	0.00297334	11.0671	340	6938	NR_037690	-	Stk-ps2	INTRON	other	151	37	0.25	161	49	0.3	150	29	0.19	106	41	0.39	94	32	0.34	92	32	0.35
Hyper	chr1	51289001	51290000	*	9.43e-70	3.71e-67	14.3946	343	0	NM_138741	+	Cavin2	PROMOTER	other	1719	350	0.2	1775	246	0.14	1741	308	0.18	2233	622	0.28	1968	647	0.33	1626	576	0.35
Hyper	chr1	51289501	51290500	*	4.14e-74	1.91e-71	15.8981	344	377	NM_138741	+	Cavin2	PROMOTER	other	1638	363	0.22	1773	308	0.17	1611	358	0.22	2140	678	0.32	1904	729	0.38	1576	638	0.4
Hyper	chr1	51290001	51291000	*	7.03e-14	9.21e-13	17.3101	345	877	NM_138741	+	Cavin2	PROMOTER	other	270	52	0.19	312	83	0.27	248	79	0.32	277	102	0.37	291	133	0.46	279	130	0.47
Hyper	chr1	51852001	51853000	*	1.26e-09	9.84e-09	11.9428	351	62979	NM_001161817	-	Myo1b	INTRON	other	429	218	0.51	381	211	0.55	398	234	0.59	442	305	0.69	424	282	0.67	382	247	0.65
Hyper	chr1	51852501	51853500	*	5.73e-09	4.08e-08	20.8608	352	62479	NM_001161817	-	Myo1b	INTRON	other	166	46	0.28	105	25	0.24	101	30	0.3	135	76	0.56	124	58	0.47	93	35	0.38
Hyper	chr1	51893001	51894000	*	2.52e-30	1.29e-28	12.4763	353	21979	NM_001161817	-	Myo1b	INTRON	other	1386	511	0.37	1225	381	0.31	1288	414	0.32	1592	711	0.45	1118	546	0.49	1436	649	0.45
Hyper	chr1	51893501	51894500	*	8.5e-77	4.23e-74	15.4318	354	21479	NM_001161817	-	Myo1b	INTRON	other	2298	776	0.34	2223	628	0.28	2389	765	0.32	2457	1114	0.45	2032	980	0.48	2290	1080	0.47
Hyper	chr1	51894001	51895000	*	2.61e-77	1.32e-74	21.0473	355	20979	NM_001161817	-	Myo1b	INTRON	other	1181	303	0.26	1286	282	0.22	1446	415	0.29	1109	497	0.45	1113	505	0.45	1031	514	0.5
Hyper	chr1	51894501	51895500	*	7.56e-20	1.76e-18	16.0329	356	20479	NM_001161817	-	Myo1b	INTRON	other	602	245	0.41	642	263	0.41	640	239	0.37	503	265	0.53	471	248	0.53	425	266	0.63
Hyper	chr1	51895501	51896500	*	7.32e-46	9.17e-44	14.6779	357	19479	NM_001161817	-	Myo1b	INTRON	other	1590	869	0.55	1563	842	0.54	1365	669	0.49	1578	981	0.62	1433	976	0.68	1437	1039	0.72
Hyper	chr1	51896001	51897000	*	2.65e-31	1.44e-29	11.4492	358	18979	NM_001161817	-	Myo1b	INTRON	other	1690	995	0.59	1719	1025	0.6	1568	866	0.55	1527	971	0.64	1537	1083	0.7	1510	1122	0.74
Hyper	chr1	51912501	51913500	*	3.25e-13	3.96e-12	11.7623	359	2479	NM_001161817	-	Myo1b	INTRON	shore	599	244	0.41	560	179	0.32	597	235	0.39	735	320	0.44	645	342	0.53	643	334	0.52
Hyper	chr1	51913001	51914000	*	3.14e-13	3.84e-12	11.105	360	1979	NM_001161817	-	Myo1b	INTRON	shore	692	300	0.43	632	218	0.34	680	283	0.42	839	382	0.46	698	375	0.54	742	407	0.55
Hyper	chr1	51914001	51915000	*	4.28e-26	1.63e-24	18.1485	361	979	NM_001161817	-	Myo1b	PROMOTER	shore	454	75	0.17	408	68	0.17	414	67	0.16	435	138	0.32	400	133	0.33	422	164	0.39
Hyper	chr1	51922001	51923000	*	0.000102542	0.000334642	18.857	362	-6024	NM_010863	-	Myo1b	INTERGENIC	other	103	52	0.5	139	63	0.45	135	67	0.5	51	33	0.65	50	34	0.68	42	29	0.69
Hyper	chr1	51996001	51997000	*	1.78e-06	8.39e-06	14.325	364	8855	NM_001308266	+	Stat4	EXON	other	206	46	0.22	178	39	0.22	196	79	0.4	118	37	0.31	194	100	0.52	134	53	0.4
Hyper	chr1	51996501	51997500	*	1.32e-24	4.53e-23	16.0717	365	9355	NM_001308266	+	Stat4	INTRON	other	536	94	0.18	431	55	0.13	485	81	0.17	501	118	0.24	478	178	0.37	475	168	0.35
Hyper	chr1	51997001	51998000	*	7.12e-15	1.04e-13	14.1794	366	9855	NM_001308266	+	Stat4	INTRON	other	372	65	0.17	311	46	0.15	344	51	0.15	383	81	0.21	338	117	0.35	354	124	0.35
Hyper	chr1	52079501	52080500	*	4.22e-22	1.19e-20	11.9086	367	-38938	NM_009283	+	Stat1	EXON	other	990	546	0.55	1070	549	0.51	1126	545	0.48	1068	709	0.66	1151	698	0.61	1020	646	0.63
Hyper	chr1	52080001	52081000	*	3.84e-22	1.09e-20	19.8875	368	-38438	NM_009283	+	Stat1	INTRON	other	391	140	0.36	381	147	0.39	385	140	0.36	343	224	0.65	495	257	0.52	347	192	0.55
Hyper	chr1	52118001	52119000	*	2.12e-07	1.18e-06	30.7557	370	-438	NM_009283	+	Stat1	PROMOTER	shore	51	11	0.22	60	23	0.38	68	24	0.35	37	30	0.81	40	27	0.68	37	15	0.41
Hyper	chr1	52489001	52490000	*	1.05e-07	6.13e-07	11.7657	371	10449	NM_008667	-	Nab1	EXON	other	310	114	0.37	372	140	0.38	341	154	0.45	330	167	0.51	313	142	0.45	358	208	0.58
Hyper	chr1	53190501	53191500	*	0.000543733	0.00147662	25.7014	374	-2885	NM_027070	-	1700019A02Rik	INTRON	other	21	14	0.67	25	9	0.36	39	14	0.36	35	23	0.66	26	17	0.65	30	23	0.77
Hyper	chr1	53209001	53210000	*	0.00233385	0.00526456	23.5809	375	-21385	NM_027070	-	1700019A02Rik	INTRON	other	30	4	0.13	42	9	0.21	29	12	0.41	28	13	0.46	NA	NA	NA	31	16	0.52
Hyper	chr1	53209501	53210500	*	0.00233385	0.00526456	23.5809	376	-21885	NM_027070	-	1700019A02Rik	INTRON	other	30	4	0.13	42	9	0.21	29	12	0.41	28	13	0.46	NA	NA	NA	31	16	0.52
Hyper	chr1	54675001	54676000	*	0.00102991	0.00258766	10.4979	385	-117318	NM_001163314	-	Pgap1	INTRON	other	171	93	0.54	126	65	0.52	169	93	0.55	155	93	0.6	166	103	0.62	156	111	0.71
Hyper	chr1	54675501	54676500	*	0.00102991	0.00258766	10.4979	386	-117818	NM_001163314	-	Pgap1	INTRON	other	171	93	0.54	126	65	0.52	169	93	0.55	155	93	0.6	166	103	0.62	156	111	0.71
Hyper	chr1	54706501	54707500	*	0.000921321	0.00234833	11.1672	387	-148818	NM_001163314	-	Pgap1	INTRON	other	150	45	0.3	156	38	0.24	150	49	0.33	88	26	0.3	146	62	0.42	115	52	0.45
Hyper	chr1	54740001	54741000	*	0.000204082	0.000618675	12.4794	388	-182318	NM_001163314	-	Pgap1	INTRON	other	165	72	0.44	157	68	0.43	152	74	0.49	146	73	0.5	127	83	0.65	140	82	0.59
Hyper	chr1	54740501	54741500	*	2.05e-25	7.41e-24	14.4969	389	-182818	NM_001163314	-	Pgap1	INTRON	other	818	330	0.4	874	317	0.36	879	368	0.42	906	430	0.47	804	453	0.56	843	495	0.59
Hyper	chr1	54741001	54742000	*	4.24e-23	1.29e-21	15.1182	390	-183318	NM_001163314	-	Pgap1	INTRON	other	653	257	0.39	717	249	0.35	727	294	0.4	761	358	0.47	677	370	0.55	704	413	0.59
Hyper	chr1	54807501	54808500	*	5.23e-11	4.92e-10	36.3987	391	117888	NM_001081433	-	Ankrd44	INTRON	other	29	15	0.52	32	16	0.5	28	13	0.46	114	99	0.87	75	64	0.85	44	37	0.84
Hyper	chr1	54808001	54809000	*	1.19e-14	1.69e-13	32.3613	392	117388	NM_001081433	-	Ankrd44	INTRON	other	68	37	0.54	66	32	0.48	63	33	0.52	148	124	0.84	98	83	0.85	44	37	0.84
Hyper	chr1	54808501	54809500	*	0.00256246	0.00570344	23.4893	393	116888	NM_001081433	-	Ankrd44	INTRON	other	39	22	0.56	34	16	0.47	35	20	0.57	33	24	0.73	24	20	0.83	NA	NA	NA
Hyper	chr1	54815001	54816000	*	1.77e-05	6.87e-05	10.0566	394	110388	NM_001081433	-	Ankrd44	INTRON	other	290	132	0.46	269	87	0.32	311	135	0.43	374	155	0.41	321	202	0.63	243	119	0.49
Hyper	chr1	54815501	54816500	*	3.2e-06	1.44e-05	11.182	395	109888	NM_001081433	-	Ankrd44	INTRON	other	276	131	0.47	269	87	0.32	295	135	0.46	354	153	0.43	306	202	0.66	229	118	0.52
Hyper	chr1	54829501	54830500	*	4.15e-37	3.21e-35	19.3956	396	95888	NM_001081433	-	Ankrd44	INTRON	other	668	216	0.32	638	169	0.26	685	213	0.31	708	314	0.44	742	376	0.51	658	352	0.53
Hyper	chr1	54830001	54831000	*	1.05e-48	1.54e-46	20.7593	397	95388	NM_001081433	-	Ankrd44	INTRON	other	746	228	0.31	771	201	0.26	767	237	0.31	828	374	0.45	828	417	0.5	802	436	0.54
Hyper	chr1	54830501	54831500	*	5.62e-15	8.26e-14	26.7193	398	94888	NM_001081433	-	Ankrd44	INTRON	other	113	21	0.19	150	33	0.22	101	29	0.29	134	65	0.49	122	52	0.43	162	90	0.56
Hyper	chr1	55103501	55104500	*	8.6e-06	3.56e-05	16.0322	403	-15259	NM_001356512	-	Hspd1	INTERGENIC	other	45	27	0.6	105	74	0.7	78	61	0.78	131	109	0.83	60	55	0.92	80	72	0.9
Hyper	chr1	55104001	55105000	*	8.6e-06	3.56e-05	16.0322	404	-15759	NM_001356512	-	Hspd1	INTERGENIC	other	45	27	0.6	105	74	0.7	78	61	0.78	131	109	0.83	60	55	0.92	80	72	0.9
Hyper	chr1	55108001	55109000	*	0.0013893	0.00336061	28.526	405	-19759	NM_001356512	-	Hspd1	INTERGENIC	other	24	7	0.29	NA	NA	NA	22	4	0.18	24	16	0.67	22	7	0.32	36	20	0.56
Hyper	chr1	55186001	55187000	*	3.98e-05	0.000142906	12.5394	406	39783	NM_028713	-	Rftn2	INTRON	other	183	101	0.55	124	64	0.52	193	89	0.46	147	80	0.54	228	165	0.72	176	104	0.59
Hyper	chr1	55186501	55187500	*	2.79e-08	1.79e-07	10.2711	407	39283	NM_028713	-	Rftn2	INTRON	other	411	223	0.54	434	233	0.54	514	272	0.53	492	289	0.59	496	338	0.68	486	314	0.65
Hyper	chr1	55196001	55197000	*	1.94e-17	3.65e-16	13.3741	408	29783	NM_028713	-	Rftn2	INTRON	other	656	214	0.33	527	156	0.3	562	176	0.31	855	378	0.44	613	287	0.47	612	264	0.43
Hyper	chr1	55196501	55197500	*	7.71e-18	1.5e-16	13.5131	409	29283	NM_028713	-	Rftn2	INTRON	other	656	214	0.33	527	156	0.3	573	177	0.31	855	378	0.44	613	287	0.47	612	264	0.43
Hyper	chr1	55205501	55206500	*	6.05e-08	3.69e-07	13.4024	410	20283	NM_028713	-	Rftn2	EXON	other	234	131	0.56	254	143	0.56	351	183	0.52	236	137	0.58	275	211	0.77	208	140	0.67
Hyper	chr1	55206001	55207000	*	1.07e-06	5.27e-06	14.8135	411	19783	NM_028713	-	Rftn2	EXON	other	148	70	0.47	177	102	0.58	209	118	0.56	167	99	0.59	185	142	0.77	137	97	0.71
Hyper	chr1	55216501	55217500	*	3.39e-09	2.49e-08	10.858	412	9283	NM_028713	-	Rftn2	INTRON	other	524	278	0.53	486	244	0.5	510	262	0.51	520	296	0.57	475	326	0.69	392	244	0.62
Hyper	chr1	55217001	55218000	*	3.39e-09	2.49e-08	10.858	413	8783	NM_028713	-	Rftn2	INTRON	other	524	278	0.53	486	244	0.5	510	262	0.51	520	296	0.57	475	326	0.69	392	244	0.62
Hyper	chr1	55575001	55576000	*	3.68e-06	1.64e-05	11.2119	414	169057	NM_001114663	+	Plcl1	INTRON	other	208	35	0.17	201	27	0.13	162	27	0.17	180	39	0.22	203	56	0.28	173	54	0.31
Hyper	chr1	55575501	55576500	*	3.68e-06	1.64e-05	11.2119	415	169557	NM_001114663	+	Plcl1	INTRON	other	208	35	0.17	201	27	0.13	162	27	0.17	180	39	0.22	203	56	0.28	173	54	0.31
Hyper	chr1	55893001	55894000	*	0.000329359	0.000947116	11.1432	416	-37241	NR_045837	+	9130227L01Rik	INTERGENIC	other	195	74	0.38	220	104	0.47	214	95	0.44	150	84	0.56	158	90	0.57	133	66	0.5
Hyper	chr1	55893501	55894500	*	6.92e-05	0.000235255	13.3776	417	-36741	NR_045837	+	9130227L01Rik	INTERGENIC	other	165	49	0.3	191	79	0.41	171	65	0.38	124	65	0.52	129	70	0.54	113	48	0.42
Hyper	chr1	56984501	56985500	*	3.69e-29	1.74e-27	10.1689	418	-4254	NM_001358580	-	Satb2	INTERGENIC	other	1689	454	0.27	1740	497	0.29	1835	553	0.3	1842	663	0.36	1878	737	0.39	1853	759	0.41
Hyper	chr1	57039501	57040500	*	0.00205718	0.00472249	12.2467	419	-59254	NM_001358580	-	Satb2	INTERGENIC	other	103	48	0.47	117	51	0.44	122	43	0.35	77	31	0.4	120	70	0.58	95	56	0.59
Hyper	chr1	57040001	57041000	*	5.69e-11	5.34e-10	10.6928	420	-59754	NM_001358580	-	Satb2	INTERGENIC	other	587	366	0.62	625	370	0.59	618	327	0.53	523	352	0.67	564	374	0.66	569	413	0.73
Hyper	chr1	57040501	57041500	*	1.18e-08	8.04e-08	10.0462	421	-60254	NM_001358580	-	Satb2	INTERGENIC	other	484	318	0.66	508	319	0.63	496	284	0.57	447	322	0.72	444	304	0.68	474	356	0.75
Hyper	chr1	57612501	57613500	*	2.13e-11	2.11e-10	10.0868	422	-161361	NM_144882	+	Spats2l	INTERGENIC	other	779	280	0.36	545	164	0.3	695	216	0.31	740	300	0.41	772	349	0.45	606	257	0.42
Hyper	chr1	57773001	57774000	*	1.06e-07	6.23e-07	10.7884	423	-861	NM_144882	+	Spats2l	PROMOTER	shore	286	98	0.34	387	98	0.25	517	164	0.32	304	128	0.42	469	187	0.4	265	111	0.42
Hyper	chr1	57889501	57890500	*	3.57e-08	2.26e-07	10.1495	424	43932	NM_001164566	+	Spats2l	INTRON	other	545	167	0.31	483	154	0.32	448	147	0.33	393	167	0.42	511	208	0.41	367	157	0.43
Hyper	chr1	58290501	58291500	*	5.13e-08	3.16e-07	10.248	425	12177	NM_001008419	+	Aox2	INTRON	other	397	262	0.66	371	265	0.71	450	248	0.55	419	317	0.76	345	264	0.77	438	307	0.7
Hyper	chr1	58570001	58571000	*	1.53e-14	2.15e-13	16.2134	428	15155	NM_001310599	-	Fam126b	INTRON	other	362	161	0.44	427	228	0.53	437	238	0.54	367	244	0.66	321	210	0.65	280	198	0.71
Hyper	chr1	58570501	58571500	*	1.53e-14	2.15e-13	16.2134	429	14655	NM_001310599	-	Fam126b	INTRON	other	362	161	0.44	427	228	0.53	437	238	0.54	367	244	0.66	321	210	0.65	280	198	0.71
Hyper	chr1	58859501	58860500	*	0.000264736	0.000780315	15.0767	436	57001	NM_001277926	+	Casp8	INTERGENIC	other	93	28	0.3	57	20	0.35	113	43	0.38	155	78	0.5	67	34	0.51	88	42	0.48
Hyper	chr1	58961501	58962500	*	4.94e-09	3.55e-08	15.6334	437	10983	NM_172406	-	Trak2	INTRON	other	274	113	0.41	313	117	0.37	278	104	0.37	137	95	0.69	276	138	0.5	164	80	0.49
Hyper	chr1	59067501	59068500	*	1.02e-06	5.06e-06	15.9557	438	26401	NM_175200	-	Als2cr11	EXON	other	112	14	0.12	128	13	0.1	64	9	0.14	93	26	0.28	71	16	0.23	113	35	0.31
Hyper	chr1	59068001	59069000	*	1.02e-06	5.06e-06	15.9557	439	25901	NM_175200	-	Als2cr11	EXON	other	112	14	0.12	128	13	0.1	64	9	0.14	93	26	0.28	71	16	0.23	113	35	0.31
Hyper	chr1	59182001	59183000	*	0.00214109	0.00488848	10.8389	440	-18613	NM_001164682	-	Mpp4	INTRON	other	133	82	0.62	127	67	0.53	157	85	0.54	162	112	0.69	91	61	0.67	95	60	0.63
Hyper	chr1	59265001	59266000	*	0.000267421	0.000787343	11.1808	441	8097	NM_001033373	+	Cdk15	EXON	other	170	70	0.41	201	88	0.44	238	85	0.36	149	65	0.44	163	92	0.56	150	79	0.53
Hyper	chr1	59265501	59266500	*	0.000267421	0.000787343	11.1808	442	8597	NM_001033373	+	Cdk15	EXON	other	170	70	0.41	201	88	0.44	238	85	0.36	149	65	0.44	163	92	0.56	150	79	0.53
Hyper	chr1	59341501	59342500	*	0.00136346	0.00330566	22.8713	443	84597	NM_001033373	+	Cdk15	INTRON	other	40	7	0.17	NA	NA	NA	31	5	0.16	31	10	0.32	26	11	0.42	31	14	0.45
Hyper	chr1	59422501	59423500	*	3.74e-42	3.87e-40	14.574	446	-58647	NM_008057	+	Fzd7	INTERGENIC	other	1169	319	0.27	984	252	0.26	1424	363	0.25	1605	546	0.34	1363	591	0.43	1235	573	0.46
Hyper	chr1	59423001	59424000	*	4.42e-39	3.81e-37	12.062	447	-58147	NM_008057	+	Fzd7	INTERGENIC	other	1719	614	0.36	1517	547	0.36	2017	661	0.33	2304	946	0.41	1989	967	0.49	1855	961	0.52
Hyper	chr1	59426001	59427000	*	0.00110526	0.00275195	10.2331	448	-55147	NM_008057	+	Fzd7	INTERGENIC	other	149	81	0.54	149	81	0.54	160	105	0.66	133	86	0.65	175	131	0.75	175	114	0.65
Hyper	chr1	59449001	59450000	*	4.17e-20	9.92e-19	11.8502	449	-32147	NM_008057	+	Fzd7	INTERGENIC	other	949	368	0.39	982	408	0.42	1010	405	0.4	1084	526	0.49	1004	510	0.51	927	532	0.57
Hyper	chr1	59483501	59484500	*	1.95e-163	8.49e-160	12.9827	450	1356	NM_008057	+	Fzd7	EXON	CpGi	4507	598	0.13	4344	567	0.13	4221	754	0.18	5941	1341	0.23	5712	1611	0.28	4983	1650	0.33
Hyper	chr1	59484001	59485000	*	4.24e-128	7.99e-125	15.2318	451	1856	NM_008057	+	Fzd7	EXON	shore	3580	986	0.28	3292	865	0.26	3459	1219	0.35	4984	1920	0.39	4074	1885	0.46	4353	2223	0.51
Hyper	chr1	59484501	59485500	*	4.01e-29	1.89e-27	10.3317	452	2356	NM_008057	+	Fzd7	EXON	shore	1881	862	0.46	1689	637	0.38	1907	876	0.46	2309	1131	0.49	1904	1017	0.53	2093	1238	0.59
Hyper	chr1	59503001	59504000	*	6.13e-12	6.48e-11	16.1822	455	-12264	NM_001013771	+	Gm973	INTERGENIC	other	296	120	0.41	285	107	0.38	304	111	0.37	269	129	0.48	313	182	0.58	321	180	0.56
Hyper	chr1	59613001	59614000	*	3.26e-06	1.46e-05	11.5147	457	56835	NM_009460	-	Sumo1	INTRON	other	301	133	0.44	207	71	0.34	231	94	0.41	315	136	0.43	307	166	0.54	275	163	0.59
Hyper	chr1	59739001	59740000	*	2.28e-18	4.66e-17	12.078	460	-24279	NM_007561	+	Bmpr2	INTERGENIC	other	753	138	0.18	662	135	0.2	563	120	0.21	699	183	0.26	670	245	0.37	650	217	0.33
Hyper	chr1	59739501	59740500	*	7.09e-19	1.52e-17	12.0054	461	-23779	NM_007561	+	Bmpr2	INTERGENIC	other	742	123	0.17	709	142	0.2	560	117	0.21	714	179	0.25	679	239	0.35	665	220	0.33
Hyper	chr1	59771501	59772500	*	1.6e-15	2.48e-14	17.8419	462	7224	NM_007561	+	Bmpr2	INTRON	other	328	75	0.23	282	82	0.29	317	63	0.2	275	100	0.36	267	122	0.46	271	116	0.43
Hyper	chr1	59772001	59773000	*	6.52e-17	1.16e-15	25.0119	463	7724	NM_007561	+	Bmpr2	INTRON	other	199	50	0.25	173	52	0.3	194	43	0.22	145	64	0.44	162	86	0.53	169	91	0.54
Hyper	chr1	59809001	59810000	*	1.74e-07	9.81e-07	13.7597	464	44724	NM_007561	+	Bmpr2	INTRON	other	262	142	0.54	244	86	0.35	342	129	0.38	203	95	0.47	187	113	0.6	233	140	0.6
Hyper	chr1	59809501	59810500	*	1.16e-06	5.67e-06	11.9584	465	45224	NM_007561	+	Bmpr2	INTRON	other	290	155	0.53	293	103	0.35	395	156	0.39	222	103	0.46	224	130	0.58	265	153	0.58
Hyper	chr1	59914501	59915500	*	1.17e-08	7.96e-08	14.0484	467	1497	NM_001037725	+	Fam117b	INTRON	shore	301	98	0.33	295	113	0.38	325	78	0.24	176	74	0.42	251	110	0.44	240	119	0.5
Hyper	chr1	59915501	59916500	*	9.89e-21	2.49e-19	12.5187	468	2497	NM_001037725	+	Fam117b	INTRON	shore	820	167	0.2	904	172	0.19	806	159	0.2	455	152	0.33	693	213	0.31	650	214	0.33
Hyper	chr1	59916001	59917000	*	6.92e-16	1.11e-14	10.9825	469	2997	NM_001037725	+	Fam117b	INTRON	other	484	43	0.09	548	34	0.06	504	44	0.09	217	38	0.18	387	64	0.17	362	80	0.22
Hyper	chr1	60564001	60565000	*	4.15e-07	2.2e-06	11.1339	475	1766	NM_001045513	-	Raph1	INTRON	shore	390	179	0.46	376	163	0.43	365	162	0.44	285	155	0.54	316	185	0.59	347	188	0.54
Hyper	chr1	60596001	60597000	*	2.86e-15	4.32e-14	15.0922	476	-29237	NM_001045513	-	Raph1	INTERGENIC	other	512	257	0.5	431	232	0.54	598	344	0.58	378	226	0.6	437	317	0.73	300	228	0.76
Hyper	chr1	60596501	60597500	*	2.4e-13	2.97e-12	11.0421	477	-29737	NM_001045513	-	Raph1	INTERGENIC	other	772	389	0.5	689	369	0.54	886	509	0.57	632	388	0.61	777	505	0.65	521	362	0.69
Hyper	chr1	60667501	60668500	*	1.33e-60	3.61e-58	11.6101	478	-77888	NM_007642	+	Cd28	INTERGENIC	other	3370	1060	0.31	3234	883	0.27	3419	1038	0.3	2783	1036	0.37	2862	1277	0.45	2715	1144	0.42
Hyper	chr1	60668001	60669000	*	9.62e-77	4.77e-74	12.2759	479	-77388	NM_007642	+	Cd28	INTERGENIC	other	3613	935	0.26	3324	741	0.22	3504	923	0.26	2888	999	0.35	3123	1217	0.39	3029	1144	0.38
Hyper	chr1	60754001	60755000	*	0.00428294	0.00885406	10.3228	480	7615	NM_007642	+	Cd28	INTRON	other	49	44	0.9	40	34	0.85	22	20	0.91	NA	NA	NA	42	41	0.98	30	30	1
Hyper	chr1	60825001	60826000	*	3.47e-15	5.19e-14	19.3953	481	78615	NM_007642	+	Cd28	INTERGENIC	other	287	123	0.43	300	127	0.42	284	137	0.48	245	145	0.59	290	190	0.66	228	152	0.67
Hyper	chr1	60825501	60826500	*	0.00262008	0.00581496	17.0857	482	79115	NM_007642	+	Cd28	INTERGENIC	other	88	18	0.2	57	13	0.23	34	13	0.38	22	8	0.36	60	27	0.45	26	10	0.38
Hyper	chr1	60850501	60851500	*	2.04e-08	1.33e-07	20.6315	483	-57525	NM_009843	+	Ctla4	INTERGENIC	other	128	59	0.46	102	51	0.5	137	66	0.48	118	81	0.69	119	86	0.72	110	71	0.65
Hyper	chr1	60851001	60852000	*	2.15e-10	1.87e-09	11.015	484	-57025	NM_009843	+	Ctla4	INTERGENIC	other	477	312	0.65	422	271	0.64	519	330	0.64	382	271	0.71	535	418	0.78	453	344	0.76
Hyper	chr1	60991001	60992000	*	2.06e-06	9.62e-06	12.5627	487	13089	NM_017480	+	Icos	INTRON	other	229	108	0.47	221	118	0.53	255	130	0.51	208	132	0.63	242	151	0.62	243	154	0.63
Hyper	chr1	60991501	60992500	*	5.35e-06	2.31e-05	10.5894	488	13589	NM_017480	+	Icos	INTRON	other	300	143	0.48	288	150	0.52	340	177	0.52	275	172	0.63	308	185	0.6	307	188	0.61
Hyper	chr1	62181001	62182000	*	7.36e-22	2.04e-20	15.794	489	-44893	NR_151537	-	Pard3bos2	INTRON	other	615	165	0.27	551	130	0.24	563	159	0.28	570	234	0.41	497	208	0.42	512	222	0.43
Hyper	chr1	62181501	62182500	*	4.07e-25	1.45e-23	14.4292	490	-45393	NR_151537	-	Pard3bos2	INTRON	other	909	291	0.32	767	217	0.28	860	280	0.33	822	372	0.45	759	342	0.45	731	338	0.46
Hyper	chr1	62182001	62183000	*	7.17e-06	3.02e-05	11.4131	491	-45893	NR_151537	-	Pard3bos2	INTRON	other	295	127	0.43	216	88	0.41	297	121	0.41	252	138	0.55	262	134	0.51	220	117	0.53
Hyper	chr1	62333501	62334500	*	1.18e-08	8.03e-08	14.1587	492	-197393	NR_151537	-	Pard3bos2	INTRON	other	307	156	0.51	300	101	0.34	276	130	0.47	227	117	0.52	248	138	0.56	270	177	0.66
Hyper	chr1	62334001	62335000	*	1.18e-08	8.03e-08	14.1587	493	-197893	NR_151537	-	Pard3bos2	INTRON	other	307	156	0.51	300	101	0.34	276	130	0.47	227	117	0.52	248	138	0.56	270	177	0.66
Hyper	chr1	62716501	62717500	*	2.94e-07	1.6e-06	11.4893	494	13186	NM_001077406	+	Nrp2	INTRON	other	344	163	0.47	288	119	0.41	303	131	0.43	353	196	0.56	387	216	0.56	320	178	0.56
Hyper	chr1	62717001	62718000	*	3.32e-07	1.79e-06	11.3605	495	13686	NM_001077406	+	Nrp2	INTRON	other	354	173	0.49	288	119	0.41	303	131	0.43	353	196	0.56	387	216	0.56	338	193	0.57
Hyper	chr1	62721001	62722000	*	9.24e-06	3.8e-05	14.6203	496	17686	NM_001077406	+	Nrp2	INTRON	other	116	76	0.66	193	89	0.46	141	80	0.57	111	74	0.67	156	108	0.69	150	106	0.71
Hyper	chr1	62743501	62744500	*	0.000657944	0.0017468	11.7284	497	40186	NM_001077406	+	Nrp2	EXON	other	102	15	0.15	103	28	0.27	119	33	0.28	124	51	0.41	126	39	0.31	128	43	0.34
Hyper	chr1	62747001	62748000	*	1.26e-54	2.62e-52	15.0281	498	43686	NM_001077406	+	Nrp2	EXON	other	1530	330	0.22	1456	297	0.2	1404	343	0.24	1574	602	0.38	1564	563	0.36	1347	500	0.37
Hyper	chr1	62747501	62748500	*	1.33e-56	3e-54	14.8242	499	44186	NM_001077406	+	Nrp2	INTRON	other	1734	441	0.25	1660	390	0.23	1571	417	0.27	1788	755	0.42	1739	669	0.38	1488	580	0.39
Hyper	chr1	62748001	62749000	*	3.62e-07	1.94e-06	15.1834	500	44686	NM_001077406	+	Nrp2	INTRON	other	204	112	0.55	204	93	0.46	167	74	0.44	213	152	0.71	175	105	0.6	141	80	0.57
Hyper	chr1	62823001	62824000	*	6.52e-05	0.000223084	34.0796	501	-28270	NR_040601	-	4930487H11Rik	INTERGENIC	other	24	1	0.04	30	8	0.27	NA	NA	NA	30	14	0.47	37	20	0.54	NA	NA	NA
Hyper	chr1	62823501	62824500	*	6.52e-05	0.000223084	34.0796	502	-28770	NR_040601	-	4930487H11Rik	INTERGENIC	other	24	1	0.04	30	8	0.27	NA	NA	NA	30	14	0.47	37	20	0.54	NA	NA	NA
Hyper	chr1	63137501	63138500	*	1.1e-07	6.41e-07	13.4308	505	22763	NR_045914	+	Ino80dos	INTRON	other	260	131	0.5	249	153	0.61	260	163	0.63	251	174	0.69	200	150	0.75	210	149	0.71
Hyper	chr1	63138001	63139000	*	1.09e-08	7.45e-08	21.3125	506	23263	NR_045914	+	Ino80dos	INTRON	other	147	55	0.37	121	59	0.49	132	57	0.43	129	83	0.64	110	77	0.7	81	45	0.56
Hyper	chr1	63209501	63210500	*	0.00082213	0.00212381	11.6525	507	217	NM_001357045	-	Gpr1	PROMOTER	other	100	24	0.24	93	15	0.16	126	25	0.2	106	33	0.31	110	34	0.31	93	31	0.33
Hyper	chr1	63210001	63211000	*	0.000561668	0.00151959	11.8491	508	0	NM_001357045	-	Gpr1	PROMOTER	other	100	24	0.24	108	20	0.19	126	25	0.2	106	33	0.31	110	34	0.31	107	38	0.36
Hyper	chr1	63430501	63431500	*	1.76e-08	1.17e-07	12.5467	509	-14391	NM_011780	+	Adam23	INTERGENIC	other	412	212	0.51	325	164	0.5	349	213	0.61	200	123	0.61	333	220	0.66	331	234	0.71
Hyper	chr1	63431001	63432000	*	1.76e-12	1.97e-11	14.1169	510	-13891	NM_011780	+	Adam23	INTERGENIC	other	505	271	0.54	396	206	0.52	464	279	0.6	231	150	0.65	425	302	0.71	367	259	0.71
Hyper	chr1	63431501	63432500	*	3.92e-08	2.46e-07	24.375	511	-13391	NM_011780	+	Adam23	INTERGENIC	other	94	60	0.64	71	42	0.59	115	66	0.57	31	27	0.87	92	82	0.89	37	26	0.7
Hyper	chr1	64077501	64078500	*	2.64e-06	1.21e-05	10.5503	513	-35001	NR_105864	-	Mir6899	INTRON	other	298	203	0.68	293	164	0.56	336	210	0.62	312	231	0.74	295	212	0.72	209	151	0.72
Hyper	chr1	64090001	64091000	*	1.09e-09	8.57e-09	10.1958	514	30390	NM_033563	-	Klf7	INTRON	other	656	306	0.47	619	315	0.51	539	251	0.47	620	357	0.58	616	363	0.59	506	295	0.58
Hyper	chr1	64090501	64091500	*	4.01e-10	3.36e-09	10.6391	515	29890	NM_033563	-	Klf7	INTRON	other	632	284	0.45	600	298	0.5	520	236	0.45	607	346	0.57	597	346	0.58	488	278	0.57
Hyper	chr1	64118501	64119500	*	4.15e-46	5.26e-44	12.9445	516	1890	NM_033563	-	Klf7	INTRON	other	1504	265	0.18	1449	250	0.17	1760	373	0.21	1486	464	0.31	1418	503	0.35	1469	423	0.29
Hyper	chr1	64119001	64120000	*	6.92e-50	1.09e-47	12.5579	517	1390	NM_033563	-	Klf7	INTRON	shore	1671	274	0.16	1585	260	0.16	1902	391	0.21	1720	494	0.29	1608	546	0.34	1680	487	0.29
Hyper	chr1	64791501	64792500	*	2.23e-12	2.48e-11	10.179	524	-53752	NM_001042659	-	Fzd5	EXON	other	747	453	0.61	736	456	0.62	729	454	0.62	672	487	0.72	657	451	0.69	685	508	0.74
Hyper	chr1	64792001	64793000	*	5.64e-28	2.45e-26	11.1959	525	-54252	NM_001042659	-	Fzd5	EXON	other	1564	865	0.55	1448	836	0.58	1538	892	0.58	1510	1005	0.67	1497	1002	0.67	1406	1002	0.71
Hyper	chr1	64792501	64793500	*	6.91e-25	2.42e-23	12.2553	526	-54752	NM_001042659	-	Fzd5	EXON	other	1253	519	0.41	1098	477	0.43	1188	542	0.46	1181	635	0.54	1198	694	0.58	1130	626	0.55
Hyper	chr1	64885001	64886000	*	0.000269456	0.000792737	20.0504	529	70825	NM_001039493	-	Plekhm3	INTRON	other	49	31	0.63	60	43	0.72	44	17	0.39	60	53	0.88	36	27	0.75	31	21	0.68
Hyper	chr1	64982501	64983500	*	0.000113094	0.000365234	11.4519	532	-25678	NM_001039493	-	Plekhm3	INTERGENIC	other	220	85	0.39	190	59	0.31	138	45	0.33	176	77	0.44	178	90	0.51	188	82	0.44
Hyper	chr1	66777501	66778500	*	2.73e-07	1.49e-06	18.3429	534	30295	NM_001357157	-	Kansl1l	EXON	other	143	67	0.47	153	72	0.47	146	66	0.45	135	81	0.6	134	100	0.75	74	41	0.55
Hyper	chr1	66778001	66779000	*	3.63e-06	1.62e-05	18.2694	535	29795	NM_001357157	-	Kansl1l	EXON	other	111	51	0.46	128	59	0.46	124	52	0.42	111	67	0.6	110	79	0.72	62	32	0.52
Hyper	chr1	66961001	66962000	*	0.000122903	0.000393457	11.1663	536	-15946	NM_021285	-	Myl1	INTERGENIC	other	171	82	0.48	226	83	0.37	262	123	0.47	223	110	0.49	177	103	0.58	134	80	0.6
Hyper	chr1	67060501	67061500	*	1.76e-05	6.84e-05	16.0449	539	-21630	NM_021295	-	Lancl1	INTERGENIC	other	106	59	0.56	121	62	0.51	111	55	0.5	129	94	0.73	108	74	0.69	108	67	0.62
Hyper	chr1	67104001	67105000	*	3.32e-13	4.04e-12	14.8489	540	-18027	NM_001080809	+	Cps1	INTERGENIC	other	358	116	0.32	422	139	0.33	359	127	0.35	440	201	0.46	367	196	0.53	371	173	0.47
Hyper	chr1	67113001	67114000	*	1.47e-07	8.42e-07	14.0537	541	-9027	NM_001080809	+	Cps1	INTERGENIC	other	250	90	0.36	260	83	0.32	285	104	0.36	171	73	0.43	204	111	0.54	214	104	0.49
Hyper	chr1	67113501	67114500	*	2.08e-07	1.16e-06	20.009	542	-8527	NM_001080809	+	Cps1	INTERGENIC	other	139	48	0.35	148	58	0.39	141	50	0.35	63	34	0.54	94	58	0.62	114	61	0.54
Hyper	chr1	68780001	68781000	*	0.000109106	0.000353652	20.7407	543	327060	NM_010154	-	Erbb4	INTRON	other	56	10	0.18	31	2	0.06	68	19	0.28	46	9	0.2	35	16	0.46	54	30	0.56
Hyper	chr1	68780501	68781500	*	0.000109106	0.000353652	20.7407	544	326560	NM_010154	-	Erbb4	INTRON	other	56	10	0.18	31	2	0.06	68	19	0.28	46	9	0.2	35	16	0.46	54	30	0.56
Hyper	chr1	69729001	69730000	*	1.64e-12	1.85e-11	21.9761	552	-43042	NM_011770	-	Ikzf2	INTERGENIC	other	165	27	0.16	150	23	0.15	178	36	0.2	126	44	0.35	101	34	0.34	118	58	0.49
Hyper	chr1	69729501	69730500	*	1.64e-12	1.85e-11	21.9761	553	-43542	NM_011770	-	Ikzf2	INTERGENIC	other	165	27	0.16	150	23	0.15	178	36	0.2	126	44	0.35	101	34	0.34	118	58	0.49
Hyper	chr1	71035001	71036000	*	4.72e-07	2.48e-06	12.3143	557	66973	NM_007525	-	Bard1	INTRON	other	338	147	0.43	316	200	0.63	224	120	0.54	259	174	0.67	242	153	0.63	244	161	0.66
Hyper	chr1	71035501	71036500	*	1.04e-06	5.13e-06	12.4385	558	66473	NM_007525	-	Bard1	INTRON	other	291	136	0.47	286	186	0.65	206	113	0.55	237	165	0.7	225	145	0.64	216	151	0.7
Hyper	chr1	71650001	71651000	*	9.07e-08	5.37e-07	10.7297	563	2235	NM_001276409	-	Fn1	EXON	shore	435	144	0.33	335	109	0.33	365	105	0.29	403	157	0.39	390	174	0.45	378	164	0.43
Hyper	chr1	71657501	71658500	*	0.00186985	0.00434766	15.4182	564	4168	NR_040308	+	Apol7d	INTRON	other	60	42	0.7	62	32	0.52	56	37	0.66	50	43	0.86	45	35	0.78	67	48	0.72
Hyper	chr1	72172001	72173000	*	5.2e-12	5.53e-11	20.2633	568	39308	NM_001005423	-	Mreg	INTRON	other	187	91	0.49	170	75	0.44	198	83	0.42	204	107	0.52	179	125	0.7	202	149	0.74
Hyper	chr1	72172501	72173500	*	2.1e-26	8.13e-25	12.46	569	38808	NM_001005423	-	Mreg	INTRON	other	1106	577	0.52	1034	508	0.49	1143	634	0.55	1338	794	0.59	1184	804	0.68	1270	860	0.68
Hyper	chr1	72173001	72174000	*	2.22e-22	6.42e-21	11.0457	570	38308	NM_001005423	-	Mreg	INTRON	other	1242	584	0.47	1214	524	0.43	1202	645	0.54	1408	783	0.56	1316	799	0.61	1346	818	0.61
Hyper	chr1	72182001	72183000	*	9.37e-08	5.54e-07	19.8573	571	29308	NM_001005423	-	Mreg	INTRON	other	120	63	0.53	116	63	0.54	93	43	0.46	136	100	0.74	104	68	0.65	111	82	0.74
Hyper	chr1	72313001	72314000	*	1.12e-08	7.62e-08	10.7536	576	5582	NM_001357519	+	Xrcc5	INTRON	other	407	273	0.67	381	250	0.66	425	269	0.63	413	351	0.85	398	273	0.69	312	230	0.74
Hyper	chr1	72377501	72378500	*	3.38e-22	9.61e-21	13.6161	577	70082	NM_001357519	+	Xrcc5	INTRON	other	795	264	0.33	768	253	0.33	827	318	0.38	817	368	0.45	890	423	0.48	816	434	0.53
Hyper	chr1	72378001	72379000	*	3.38e-22	9.61e-21	13.6161	578	70582	NM_001357519	+	Xrcc5	INTRON	other	795	264	0.33	768	253	0.33	827	318	0.38	817	368	0.45	890	423	0.48	816	434	0.53
Hyper	chr1	72576501	72577500	*	2.81e-25	1.01e-23	12.4298	580	-5751	NM_018817	+	Smarcal1	INTERGENIC	other	1014	397	0.39	1150	393	0.34	1141	466	0.41	1218	548	0.45	1244	596	0.48	1119	662	0.59
Hyper	chr1	72577001	72578000	*	1.06e-41	1.07e-39	12.229	581	-5251	NM_018817	+	Smarcal1	INTERGENIC	other	1836	689	0.38	1908	668	0.35	1932	782	0.4	2282	1032	0.45	2163	1063	0.49	1946	1095	0.56
Hyper	chr1	72577501	72578500	*	2.02e-17	3.78e-16	11.7107	582	-4751	NM_018817	+	Smarcal1	INTERGENIC	other	822	292	0.36	759	275	0.36	803	328	0.41	1064	484	0.45	919	467	0.51	827	433	0.52
Hyper	chr1	72804501	72805500	*	3.14e-05	0.000115462	12.0179	583	-18980	NM_008342	+	Igfbp2	INTERGENIC	other	185	72	0.39	161	50	0.31	159	55	0.35	222	103	0.46	290	141	0.49	170	77	0.45
Hyper	chr1	72805001	72806000	*	3.14e-05	0.000115462	12.0179	584	-18480	NM_008342	+	Igfbp2	INTERGENIC	other	185	72	0.39	161	50	0.31	159	55	0.35	222	103	0.46	290	141	0.49	170	77	0.45
Hyper	chr1	72813501	72814500	*	0.000950005	0.00241221	12.4586	585	-9980	NM_008342	+	Igfbp2	INTERGENIC	other	167	80	0.48	123	70	0.57	171	87	0.51	76	49	0.64	93	63	0.68	105	63	0.6
Hyper	chr1	73906001	73907000	*	6.11e-06	2.61e-05	14.6508	590	-41536	NR_045311	-	6030407O03Rik	INTERGENIC	shore	152	63	0.41	175	71	0.41	176	68	0.39	172	93	0.54	156	85	0.54	119	67	0.56
Hyper	chr1	73913501	73914500	*	2.15e-12	2.39e-11	10.7851	591	-49036	NR_045311	-	6030407O03Rik	EXON	other	535	228	0.43	695	291	0.42	740	268	0.36	715	353	0.49	801	411	0.51	731	376	0.51
Hyper	chr1	73914001	73915000	*	2.45e-11	2.41e-10	10.1546	592	-49536	NR_045311	-	6030407O03Rik	EXON	other	584	248	0.42	709	302	0.43	751	274	0.36	699	344	0.49	824	422	0.51	722	367	0.51
Hyper	chr1	73932001	73933000	*	1.2e-05	4.82e-05	10.2138	593	-67536	NR_045311	-	6030407O03Rik	INTRON	other	268	124	0.46	266	135	0.51	296	129	0.44	359	190	0.53	296	178	0.6	365	213	0.58
Hyper	chr1	73966001	73967000	*	2.15e-12	2.39e-11	10.8405	594	-101536	NR_045311	-	6030407O03Rik	INTRON	other	553	171	0.31	663	199	0.3	652	230	0.35	640	223	0.35	714	321	0.45	720	347	0.48
Hyper	chr1	73966501	73967500	*	9.01e-13	1.05e-11	10.9302	595	-102036	NR_045311	-	6030407O03Rik	INTRON	other	570	179	0.31	663	199	0.3	665	236	0.35	640	223	0.35	749	342	0.46	739	356	0.48
Hyper	chr1	73995501	73996500	*	8.78e-10	7.02e-09	11.191	596	127948	NM_027884	-	Tns1	INTRON	other	457	211	0.46	460	164	0.36	481	212	0.44	588	304	0.52	503	285	0.57	513	264	0.51
Hyper	chr1	73996001	73997000	*	8.57e-11	7.86e-10	11.2837	597	127448	NM_027884	-	Tns1	INTRON	other	507	250	0.49	509	194	0.38	526	249	0.47	645	348	0.54	566	337	0.6	564	313	0.55
Hyper	chr1	74009001	74010000	*	5.13e-10	4.24e-09	11.6014	598	114448	NM_027884	-	Tns1	INTRON	other	413	184	0.45	464	231	0.5	481	233	0.48	556	298	0.54	472	302	0.64	469	288	0.61
Hyper	chr1	74026501	74027500	*	2.68e-12	2.95e-11	14.7924	599	96948	NM_027884	-	Tns1	INTRON	other	293	60	0.2	216	35	0.16	294	49	0.17	307	79	0.26	281	97	0.35	289	111	0.38
Hyper	chr1	74027001	74028000	*	2.91e-42	3.03e-40	10.8034	600	96448	NM_027884	-	Tns1	INTRON	other	1465	154	0.11	1360	150	0.11	1492	231	0.15	2022	403	0.2	1527	346	0.23	1413	402	0.28
Hyper	chr1	74027501	74028500	*	5.86e-40	5.35e-38	10.7301	601	95948	NM_027884	-	Tns1	INTRON	other	1406	136	0.1	1321	150	0.11	1480	257	0.17	1979	417	0.21	1505	346	0.23	1377	386	0.28
Hyper	chr1	74028001	74029000	*	2.98e-10	2.55e-09	14.9375	602	95448	NM_027884	-	Tns1	INTRON	other	234	41	0.18	177	35	0.2	282	75	0.27	264	93	0.35	259	97	0.37	253	95	0.38
Hyper	chr1	74031001	74032000	*	1.06e-10	9.57e-10	13.0947	603	92448	NM_027884	-	Tns1	INTRON	other	349	92	0.26	354	82	0.23	369	96	0.26	331	118	0.36	359	134	0.37	334	140	0.42
Hyper	chr1	74031501	74032500	*	7.22e-09	5.06e-08	19.6788	604	91948	NM_027884	-	Tns1	INTRON	other	132	37	0.28	153	44	0.29	137	48	0.35	127	64	0.5	142	68	0.48	134	71	0.53
Hyper	chr1	74054001	74055000	*	1.87e-06	8.81e-06	25.5594	605	69448	NM_027884	-	Tns1	INTRON	other	53	33	0.62	80	23	0.29	52	22	0.42	44	27	0.61	66	45	0.68	48	35	0.73
Hyper	chr1	74091501	74092500	*	6.15e-20	1.45e-18	17.5487	606	31948	NM_027884	-	Tns1	INTRON	other	419	106	0.25	399	105	0.26	259	71	0.27	541	215	0.4	513	233	0.45	382	180	0.47
Hyper	chr1	74092001	74093000	*	6.58e-15	9.61e-14	10.8688	607	31448	NM_027884	-	Tns1	INTRON	other	841	336	0.4	778	340	0.44	640	270	0.42	1112	554	0.5	1015	527	0.52	823	475	0.58
Hyper	chr1	74235001	74236000	*	2.34e-06	1.08e-05	12.9764	610	-517	NM_001357387	+	Arpc2	PROMOTER	shore	238	85	0.36	202	74	0.37	200	76	0.38	194	87	0.45	248	135	0.54	214	104	0.49
Hyper	chr1	74287501	74288500	*	0.00345075	0.00736305	10.5187	611	2469	NM_025580	+	Pnkd	EXON	other	89	50	0.56	116	71	0.61	125	82	0.66	126	85	0.67	160	124	0.78	68	46	0.68
Hyper	chr1	74452001	74453000	*	2.48e-24	8.31e-23	22.0326	612	42619	NM_009509	+	Vil1	EXON	other	372	58	0.16	229	36	0.16	255	50	0.2	307	113	0.37	283	112	0.4	231	94	0.41
Hyper	chr1	74452501	74453500	*	3.03e-15	4.56e-14	16.5768	613	43119	NM_009509	+	Vil1	EXON	other	425	94	0.22	313	91	0.29	301	78	0.26	352	141	0.4	337	140	0.42	276	123	0.45
Hyper	chr1	74781001	74782000	*	0.00421644	0.00873777	13.4946	615	9111	NM_009526	+	Wnt6	INTRON	shore	52	39	0.75	35	23	0.66	44	38	0.86	36	33	0.92	36	33	0.92	46	40	0.87
Hyper	chr1	74782501	74783500	*	2.23e-46	2.87e-44	12.4764	616	-8519	NM_009518	+	Wnt10a	EXON	CpGi	1850	729	0.39	1927	707	0.37	2315	976	0.42	2555	1321	0.52	2428	1283	0.53	2000	1032	0.52
Hyper	chr1	74825001	74826000	*	5.74e-18	1.13e-16	10.593	617	-24895	NR_151618	+	Gm16582	INTERGENIC	other	981	285	0.29	796	213	0.27	1103	338	0.31	1089	416	0.38	1043	416	0.4	980	401	0.41
Hyper	chr1	74967501	74968500	*	4.55e-19	9.91e-18	11.2214	618	-15830	NM_001313683	-	Ihh	EXON	other	994	418	0.42	1018	427	0.42	1225	529	0.43	1111	597	0.54	943	534	0.57	1013	515	0.51
Hyper	chr1	74968001	74969000	*	2.35e-13	2.91e-12	12.9759	619	-16330	NM_001313683	-	Ihh	EXON	other	499	199	0.4	488	193	0.4	666	283	0.42	549	291	0.53	509	296	0.58	464	232	0.5
Hyper	chr1	74971001	74972000	*	3.28e-08	2.09e-07	13.684	620	-19330	NM_001313683	-	Ihh	INTRON	other	245	107	0.44	302	126	0.42	311	127	0.41	298	147	0.49	241	144	0.6	232	138	0.59
Hyper	chr1	74971501	74972500	*	4.43e-07	2.34e-06	11.4223	621	-19830	NM_001313683	-	Ihh	INTRON	other	285	135	0.47	359	174	0.48	337	161	0.48	354	187	0.53	306	194	0.63	299	188	0.63
Hyper	chr1	75181501	75182500	*	0.00127686	0.00312145	14.3304	622	-1110	NM_023732	-	Abcb6	EXON	other	60	45	0.75	74	49	0.66	38	32	0.84	42	35	0.83	50	45	0.9	53	47	0.89
Hyper	chr1	75220001	75221000	*	3.82e-11	3.66e-10	10.5517	629	-708	NM_001313723	-	Tuba4a	PROMOTER	shore	554	232	0.42	770	312	0.41	694	289	0.42	725	334	0.46	560	305	0.54	600	338	0.56
Hyper	chr1	75261001	75262000	*	2.61e-05	9.75e-05	10.8221	632	2209	NM_008985	-	Ptprn	INTRON	other	204	143	0.7	170	126	0.74	176	130	0.74	148	118	0.8	146	117	0.8	193	171	0.89
Hyper	chr1	75337001	75338000	*	6.92e-19	1.48e-17	10.4263	633	-19365	NM_001110831	-	Dnpep	INTERGENIC	other	863	144	0.17	736	91	0.12	820	122	0.15	661	154	0.23	722	187	0.26	785	205	0.26
Hyper	chr1	75343501	75344500	*	3.01e-07	1.64e-06	11.3157	634	-15792	NM_010043	+	Des	INTERGENIC	other	327	92	0.28	296	89	0.3	376	125	0.33	267	105	0.39	297	126	0.42	330	144	0.44
Hyper	chr1	75344001	75345000	*	7.73e-40	7e-38	13.8094	635	-15292	NM_010043	+	Des	INTERGENIC	other	942	119	0.13	881	83	0.09	941	125	0.13	811	165	0.2	941	262	0.28	943	264	0.28
Hyper	chr1	75344501	75345500	*	3.54e-33	2.16e-31	12.6384	636	-14792	NM_010043	+	Des	INTERGENIC	other	1048	206	0.2	1221	213	0.17	1105	214	0.19	1028	300	0.29	1167	366	0.31	1149	384	0.33
Hyper	chr1	75370001	75371000	*	1.29e-23	4.1e-22	13.1063	637	4016	NR_037976	-	Gm15179	INTRON	shore	976	351	0.36	954	333	0.35	915	330	0.36	1039	435	0.42	975	511	0.52	821	436	0.53
Hyper	chr1	75495501	75496500	*	0.000367747	0.00104445	10.9542	638	9953	NM_178884	-	Obsl1	EXON	other	165	95	0.58	170	84	0.49	213	134	0.63	128	77	0.6	180	128	0.71	143	102	0.71
Hyper	chr1	75516001	75517000	*	5.32e-20	1.26e-18	13.419	639	-4529	NM_027886	+	Stk11ip	INTERGENIC	other	762	433	0.57	793	391	0.49	580	343	0.59	761	530	0.7	724	501	0.69	780	511	0.66
Hyper	chr1	75516501	75517500	*	3.5e-21	9.17e-20	13.4735	640	-4029	NM_027886	+	Stk11ip	INTERGENIC	other	813	462	0.57	833	413	0.5	617	365	0.59	792	551	0.7	761	524	0.69	820	545	0.66
Hyper	chr1	75587001	75588000	*	1.04e-11	1.07e-10	10.7033	641	40541	NM_001357150	+	Slc4a3	INTERGENIC	other	506	115	0.23	590	158	0.27	632	160	0.25	538	211	0.39	542	193	0.36	595	195	0.33
Hyper	chr1	75613001	75614000	*	5.05e-06	2.19e-05	13.6181	642	66541	NM_001357150	+	Slc4a3	INTERGENIC	other	176	59	0.34	185	81	0.44	186	83	0.45	209	121	0.58	181	89	0.49	180	100	0.56
Hyper	chr1	75662001	75663000	*	7.92e-22	2.19e-20	11.2924	643	115541	NM_001357150	+	Slc4a3	INTERGENIC	other	1081	360	0.33	1106	393	0.36	1051	337	0.32	1314	566	0.43	1245	570	0.46	1118	517	0.46
Hyper	chr1	75662501	75663500	*	3.8e-23	1.17e-21	12.5557	644	116041	NM_001357150	+	Slc4a3	INTERGENIC	other	875	220	0.25	895	261	0.29	808	194	0.24	988	360	0.36	982	390	0.4	916	368	0.4
Hyper	chr1	75692501	75693500	*	3.53e-20	8.45e-19	10.1402	645	146041	NM_001357150	+	Slc4a3	INTERGENIC	other	1202	336	0.28	992	195	0.2	1353	304	0.22	952	288	0.3	1037	341	0.33	1173	436	0.37
Hyper	chr1	75693001	75694000	*	2.53e-32	1.47e-30	11.9376	646	146541	NM_001357150	+	Slc4a3	INTERGENIC	other	1515	455	0.3	1210	265	0.22	1600	393	0.25	1266	446	0.35	1358	502	0.37	1525	615	0.4
Hyper	chr1	75693501	75694500	*	2.43e-10	2.1e-09	14.3497	647	147041	NM_001357150	+	Slc4a3	INTERGENIC	other	334	135	0.4	254	98	0.39	271	112	0.41	353	190	0.54	360	195	0.54	395	219	0.55
Hyper	chr1	75936001	75937000	*	4.49e-53	8.53e-51	13.2801	648	389541	NM_001357150	+	Slc4a3	INTERGENIC	other	2028	572	0.28	1957	633	0.32	2245	674	0.3	2074	823	0.4	2186	993	0.45	1861	843	0.45
Hyper	chr1	75936501	75937500	*	2.92e-55	6.2e-53	13.5235	649	390041	NM_001357150	+	Slc4a3	INTERGENIC	other	2040	579	0.28	1973	644	0.33	2245	674	0.3	2086	827	0.4	2239	1038	0.46	1873	852	0.45
Hyper	chr1	76942001	76943000	*	0.000170324	0.000526354	13.2772	650	432443	NR_105761	+	Mir6343	INTERGENIC	other	69	5	0.07	81	7	0.09	87	15	0.17	44	5	0.11	96	31	0.32	87	20	0.23
Hyper	chr1	76942501	76943500	*	0.000170324	0.000526354	13.2772	651	432943	NR_105761	+	Mir6343	INTERGENIC	other	69	5	0.07	81	7	0.09	87	15	0.17	44	5	0.11	96	31	0.32	87	20	0.23
Hyper	chr1	77436501	77437500	*	0.00217456	0.00495374	10.7843	652	59269	NR_105770	-	Mir6352	INTRON	other	144	85	0.59	165	81	0.49	152	79	0.52	106	67	0.63	102	70	0.69	133	81	0.61
Hyper	chr1	77445001	77446000	*	0.00029081	0.000848268	20.2	653	50769	NR_105770	-	Mir6352	EXON	other	68	17	0.25	68	24	0.35	75	36	0.48	27	6	0.22	52	34	0.65	48	32	0.67
Hyper	chr1	77502001	77503000	*	3.88e-25	1.38e-23	12.3826	654	-5234	NR_105770	-	Mir6352	INTRON	other	1128	497	0.44	1154	501	0.43	1149	565	0.49	1138	611	0.54	1267	742	0.59	1135	698	0.61
Hyper	chr1	77930001	77931000	*	9.57e-10	7.6e-09	15.3956	655	266137	NM_008781	-	Pax3	INTERGENIC	other	240	138	0.57	280	152	0.54	290	176	0.61	252	174	0.69	218	172	0.79	169	120	0.71
Hyper	chr1	77930501	77931500	*	2.51e-10	2.16e-09	15.6911	656	265637	NM_008781	-	Pax3	INTERGENIC	other	257	149	0.58	291	156	0.54	303	183	0.6	252	174	0.69	228	180	0.79	169	120	0.71
Hyper	chr1	78082001	78083000	*	3.01e-07	1.64e-06	11.9758	657	114137	NM_008781	-	Pax3	INTERGENIC	other	280	146	0.52	302	128	0.42	371	195	0.53	299	164	0.55	282	173	0.61	277	188	0.68
Hyper	chr1	78388001	78389000	*	6.32e-07	3.24e-06	16.1912	658	77657	NM_001004173	+	Sgpp2	INTRON	other	176	63	0.36	135	55	0.41	146	76	0.52	145	76	0.52	165	97	0.59	176	112	0.64
Hyper	chr1	78388501	78389500	*	3.15e-06	1.42e-05	13.2941	659	78157	NM_001004173	+	Sgpp2	INTRON	other	216	82	0.38	189	96	0.51	172	89	0.52	204	113	0.55	216	130	0.6	228	143	0.63
Hyper	chr1	78532001	78533000	*	0.00261144	0.00579815	18.9694	660	20943	NM_026713	+	Mogat1	INTRON	other	30	10	0.33	31	18	0.58	68	31	0.46	66	44	0.67	23	20	0.87	30	13	0.43
Hyper	chr1	78567001	78568000	*	1.64e-05	6.41e-05	11.1782	661	55943	NM_026713	+	Mogat1	INTERGENIC	other	293	128	0.44	266	97	0.36	251	128	0.51	252	121	0.48	213	120	0.56	218	133	0.61
Hyper	chr1	78593001	78594000	*	6.52e-05	0.000222972	15.9878	662	-63825	NM_001001981	+	Utp14b	INTERGENIC	other	106	60	0.57	125	45	0.36	104	45	0.43	109	72	0.66	95	52	0.55	84	51	0.61
Hyper	chr1	78593501	78594500	*	9.6e-17	1.68e-15	14.8764	663	-63325	NM_001001981	+	Utp14b	INTERGENIC	other	494	224	0.45	524	204	0.39	483	218	0.45	596	333	0.56	530	311	0.59	485	289	0.6
Hyper	chr1	78594001	78595000	*	8.39e-14	1.09e-12	14.9662	664	-62825	NM_001001981	+	Utp14b	INTERGENIC	other	387	163	0.42	399	158	0.4	379	173	0.46	487	262	0.54	435	259	0.6	401	238	0.59
Hyper	chr1	78649001	78650000	*	3.75e-10	3.15e-09	11.3978	665	-7825	NM_001001981	+	Utp14b	INTERGENIC	other	486	315	0.65	527	305	0.58	563	306	0.54	346	241	0.7	426	307	0.72	461	317	0.69
Hyper	chr1	78734501	78735500	*	7.28e-07	3.69e-06	14.3515	667	76063	NM_001136226	+	Utp14b	INTERGENIC	other	206	106	0.51	145	70	0.48	203	102	0.5	188	106	0.56	222	152	0.68	199	135	0.68
Hyper	chr1	79454501	79455500	*	3.53e-06	1.58e-05	10.9314	668	-14412	NM_009129	-	Scg2	INTERGENIC	other	297	169	0.57	279	154	0.55	318	160	0.5	266	177	0.67	290	190	0.66	283	178	0.63
Hyper	chr1	79466001	79467000	*	9.62e-12	9.93e-11	13.957	669	-25912	NM_009129	-	Scg2	INTERGENIC	other	418	129	0.31	415	131	0.32	492	164	0.33	297	133	0.45	339	167	0.49	341	149	0.44
Hyper	chr1	80293001	80294000	*	2.2e-12	2.44e-11	13.2656	672	46691	NM_016716	-	Cul3	INTRON	other	458	225	0.49	486	200	0.41	461	199	0.43	516	290	0.56	425	273	0.64	446	237	0.53
Hyper	chr1	80293501	80294500	*	2.2e-12	2.44e-11	13.2656	673	46191	NM_016716	-	Cul3	INTRON	other	458	225	0.49	486	200	0.41	461	199	0.43	516	290	0.56	425	273	0.64	446	237	0.53
Hyper	chr1	80515001	80516000	*	1.66e-08	1.1e-07	21.2574	674	69071	NR_040460	+	1700016L21Rik	EXON	other	97	68	0.7	131	66	0.5	136	84	0.62	62	50	0.81	99	77	0.78	83	71	0.86
Hyper	chr1	80515501	80516500	*	2.12e-11	2.1e-10	16.1331	675	69571	NR_040460	+	1700016L21Rik	EXON	other	285	115	0.4	359	134	0.37	371	139	0.37	170	92	0.54	333	164	0.49	231	143	0.62
Hyper	chr1	80516001	80517000	*	9.59e-08	5.66e-07	14.9906	676	70071	NR_040460	+	1700016L21Rik	INTRON	other	188	47	0.25	228	68	0.3	235	55	0.23	108	42	0.39	233	87	0.37	148	72	0.49
Hyper	chr1	81317001	81318000	*	0.0006652	0.00176367	21.0849	686	239596	NM_001356397	+	Nyap2	INTRON	other	34	18	0.53	39	24	0.62	51	23	0.45	22	13	0.59	31	28	0.9	64	45	0.7
Hyper	chr1	82281001	82282000	*	0.0012082	0.00297464	10.473	687	9440	NM_010570	-	Irs1	INTRON	shore	162	58	0.36	167	80	0.48	208	85	0.41	175	96	0.55	130	55	0.42	120	70	0.58
Hyper	chr1	82283501	82284500	*	5.93e-08	3.62e-07	12.2909	688	6940	NM_010570	-	Irs1	INTRON	CpGi	236	35	0.15	211	49	0.23	272	48	0.18	257	70	0.27	194	52	0.27	257	95	0.37
Hyper	chr1	82284001	82285000	*	1.92e-25	6.97e-24	16.6036	689	6440	NM_010570	-	Irs1	INTRON	shore	640	129	0.2	638	177	0.28	581	176	0.3	583	219	0.38	539	217	0.4	545	273	0.5
Hyper	chr1	82284501	82285500	*	1.1e-15	1.73e-14	15.5985	690	5940	NM_010570	-	Irs1	INTRON	shore	431	95	0.22	455	133	0.29	384	128	0.33	385	153	0.4	384	168	0.44	377	179	0.47
Hyper	chr1	82285501	82286500	*	2.24e-20	5.45e-19	13.1806	691	4940	NM_010570	-	Irs1	INTRON	shore	669	139	0.21	766	201	0.26	742	192	0.26	669	221	0.33	625	230	0.37	721	307	0.43
Hyper	chr1	82286001	82287000	*	1.62e-16	2.78e-15	10.0368	692	4440	NM_010570	-	Irs1	EXON	other	998	262	0.26	997	260	0.26	980	316	0.32	1020	335	0.33	1000	391	0.39	977	419	0.43
Hyper	chr1	82432501	82433500	*	1.54e-10	1.36e-09	13.1868	693	93454	NM_001122685	+	Rhbdd1	INTRON	other	395	116	0.29	327	101	0.31	370	143	0.39	356	135	0.38	419	199	0.47	382	200	0.52
Hyper	chr1	82433001	82434000	*	1.93e-18	3.97e-17	10.4775	694	93954	NM_001122685	+	Rhbdd1	INTRON	other	1119	302	0.27	922	235	0.25	993	311	0.31	954	314	0.33	1141	435	0.38	1059	463	0.44
Hyper	chr1	82577001	82578000	*	0.00199363	0.00459659	10.616	695	8850	NM_007735	-	Col4a4	INTRON	other	129	66	0.51	98	59	0.6	136	61	0.45	165	106	0.64	179	117	0.65	141	77	0.55
Hyper	chr1	82625501	82626500	*	0.00103142	0.00259092	11.7179	696	38582	NM_007734	+	Col4a3	INTRON	other	113	75	0.66	112	61	0.54	117	74	0.63	119	84	0.71	104	84	0.81	123	85	0.69
Hyper	chr1	82819501	82820500	*	6.07e-15	8.88e-14	12.0345	697	-18960	NM_001310713	+	Agfg1	INTERGENIC	other	819	421	0.51	529	273	0.52	719	378	0.53	737	464	0.63	655	405	0.62	630	423	0.67
Hyper	chr1	82820001	82821000	*	6.07e-15	8.88e-14	12.0345	698	-18460	NM_001310713	+	Agfg1	INTERGENIC	other	819	421	0.51	529	273	0.52	719	378	0.53	737	464	0.63	655	405	0.62	630	423	0.67
Hyper	chr1	84218001	84219000	*	5.13e-05	0.000179616	11.8568	699	0	NR_105771	-	Mir6353	PROMOTER	other	197	64	0.32	252	112	0.44	226	106	0.47	186	104	0.56	175	86	0.49	148	83	0.56
Hyper	chr1	84549001	84550000	*	0.000522438	0.00142548	10.3945	701	-145839	NR_039588	+	Mir5126	INTRON	other	162	37	0.23	126	18	0.14	139	32	0.23	145	41	0.28	146	45	0.31	125	42	0.34
Hyper	chr1	84581001	84582000	*	3.34e-05	0.000121751	16.7812	702	-113839	NR_039588	+	Mir5126	INTRON	other	63	51	0.81	62	36	0.58	39	31	0.79	47	38	0.81	85	77	0.91	81	74	0.91
Hyper	chr1	84836501	84837500	*	0.000507797	0.0013902	10.8399	703	1805	NM_133975	-	Trip12	INTRON	shore	172	47	0.27	173	33	0.19	176	63	0.36	160	56	0.35	128	57	0.45	109	39	0.36
Hyper	chr1	84855501	84856500	*	0.000683449	0.00180609	10.3852	704	15662	NM_025386	+	Fbxo36	INTRON	other	171	88	0.51	184	100	0.54	227	117	0.52	128	82	0.64	165	102	0.62	180	113	0.63
Hyper	chr1	84856001	84857000	*	0.000767787	0.00200001	10.3346	705	16162	NM_025386	+	Fbxo36	INTRON	other	171	88	0.51	184	100	0.54	215	111	0.52	128	82	0.64	165	102	0.62	180	113	0.63
Hyper	chr1	84860001	84861000	*	4.49e-07	2.37e-06	13.7975	706	20162	NM_025386	+	Fbxo36	INTRON	other	222	133	0.6	200	98	0.49	213	131	0.62	211	151	0.72	193	132	0.68	192	139	0.72
Hyper	chr1	84868001	84869000	*	8e-05	0.000267878	11.6051	707	28162	NM_025386	+	Fbxo36	INTRON	other	144	99	0.69	115	79	0.69	142	94	0.66	174	136	0.78	179	132	0.74	143	126	0.88
Hyper	chr1	84889501	84890500	*	2.36e-12	2.61e-11	13.0586	708	44584	NM_027921	-	Slc16a14	INTRON	other	449	248	0.55	471	246	0.52	509	310	0.61	410	281	0.69	384	265	0.69	474	333	0.7
Hyper	chr1	84925001	84926000	*	0.00152208	0.00363673	12.2447	709	9084	NM_027921	-	Slc16a14	INTRON	other	90	58	0.64	56	47	0.84	112	65	0.58	83	69	0.83	82	58	0.71	114	91	0.8
Hyper	chr1	85180001	85181000	*	0.000641384	0.00170832	19.8857	713	-18611	NM_001081746	+	Gm7609	INTERGENIC	other	59	23	0.39	59	15	0.25	57	28	0.49	38	22	0.58	41	24	0.59	46	26	0.57
Hyper	chr1	85189001	85190000	*	0.000384338	0.00108638	10.5486	714	-9611	NM_001081746	+	Gm7609	INTERGENIC	other	186	103	0.55	160	102	0.64	220	125	0.57	158	102	0.65	121	77	0.64	209	157	0.75
Hyper	chr1	85189501	85190500	*	0.00360318	0.00764157	12.8956	715	-9111	NM_001081746	+	Gm7609	INTERGENIC	other	91	51	0.56	81	46	0.57	98	40	0.41	86	47	0.55	57	40	0.7	88	60	0.68
Hyper	chr1	85639001	85640000	*	1.56e-06	7.45e-06	13.5268	719	-9988	NM_001313712	+	Sp100	INTRON	other	232	117	0.5	243	127	0.52	196	103	0.53	149	108	0.72	161	103	0.64	251	155	0.62
Hyper	chr1	85639501	85640500	*	4.42e-05	0.000157111	13.7833	720	-9488	NM_001313712	+	Sp100	INTRON	other	178	83	0.47	178	81	0.46	140	66	0.47	84	57	0.68	133	75	0.56	172	102	0.59
Hyper	chr1	85853501	85854500	*	0.00306742	0.00665708	11.6965	731	-40010	NM_022417	+	Itm2c	INTERGENIC	other	85	21	0.25	94	30	0.32	110	27	0.25	90	42	0.47	87	28	0.32	97	36	0.37
Hyper	chr1	85908001	85909000	*	4.69e-09	3.38e-08	19.4641	732	13493	NM_022417	+	Itm2c	EXON	other	148	57	0.39	131	43	0.33	166	53	0.32	127	56	0.44	150	98	0.65	165	84	0.51
Hyper	chr1	85908501	85909500	*	6.81e-10	5.52e-09	14.7507	733	13993	NM_022417	+	Itm2c	EXON	other	280	78	0.28	238	54	0.23	322	91	0.28	208	72	0.35	246	121	0.49	270	106	0.39
Hyper	chr1	85922001	85923000	*	0.00370653	0.00783024	27.2886	734	-5483	NR_037692	+	4933407L21Rik	INTERGENIC	other	24	4	0.17	NA	NA	NA	29	10	0.34	27	12	0.44	27	17	0.63	NA	NA	NA
Hyper	chr1	86022001	86023000	*	0.00306335	0.00665018	10.9422	736	61	NM_027029	+	Spata3	PROMOTER	other	115	72	0.63	123	60	0.49	122	61	0.5	128	83	0.65	117	68	0.58	102	73	0.72
Hyper	chr1	86031501	86032500	*	4.76e-08	2.95e-07	11.2262	737	9561	NM_027029	+	Spata3	INTERGENIC	other	379	143	0.38	377	130	0.34	363	145	0.4	416	181	0.44	424	221	0.52	358	180	0.5
Hyper	chr1	86032001	86033000	*	5.51e-15	8.09e-14	12.354	738	10061	NM_027029	+	Spata3	INTERGENIC	other	585	183	0.31	560	154	0.28	670	218	0.33	636	253	0.4	626	298	0.48	634	263	0.41
Hyper	chr1	86032501	86033500	*	6.87e-09	4.83e-08	13.6494	739	10561	NM_027029	+	Spata3	INTERGENIC	other	206	40	0.19	183	24	0.13	307	73	0.24	219	72	0.33	202	77	0.38	275	83	0.3
Hyper	chr1	86090501	86091500	*	0.000182573	0.000559964	12.8571	740	20471	NM_008311	-	Htr2b	INTRON	other	NA	NA	NA	47	44	0.94	23	17	0.74	36	36	1	NA	NA	NA	41	41	1
Hyper	chr1	86091001	86092000	*	0.000182573	0.000559964	12.8571	741	19971	NM_008311	-	Htr2b	INTRON	other	NA	NA	NA	47	44	0.94	23	17	0.74	36	36	1	NA	NA	NA	41	41	1
Hyper	chr1	86128501	86129500	*	0.00306287	0.00664954	11.8264	742	-16532	NM_008311	-	Htr2b	INTRON	other	64	48	0.75	31	23	0.74	80	63	0.79	57	48	0.84	40	38	0.95	84	74	0.88
Hyper	chr1	86129001	86130000	*	0.00306287	0.00664954	11.8264	743	-17032	NM_008311	-	Htr2b	INTRON	other	64	48	0.75	31	23	0.74	80	63	0.79	57	48	0.84	40	38	0.95	84	74	0.88
Hyper	chr1	86311001	86312000	*	5.63e-35	3.83e-33	15.2479	750	-6942	NR_151592	-	Gm28626	INTERGENIC	other	1106	435	0.39	1094	372	0.34	1071	447	0.42	1108	538	0.49	1080	598	0.55	1020	583	0.57
Hyper	chr1	86311501	86312500	*	9.07e-21	2.29e-19	14.1371	751	-7442	NR_151592	-	Gm28626	INTERGENIC	other	792	303	0.38	663	222	0.33	726	285	0.39	751	351	0.47	666	338	0.51	699	396	0.57
Hyper	chr1	86349001	86350000	*	6.38e-05	0.000218741	14.9191	752	1286	NR_028478	-	Snora75	EXON	other	107	52	0.49	125	54	0.43	131	43	0.33	100	55	0.55	130	71	0.55	122	71	0.58
Hyper	chr1	86397001	86398000	*	1.44e-17	2.73e-16	12.509	753	-7641	NM_001319227	-	Nmur1	INTERGENIC	other	769	239	0.31	782	221	0.28	521	170	0.33	856	335	0.39	713	326	0.46	675	302	0.45
Hyper	chr1	86435001	86436000	*	2.95e-46	3.77e-44	10.2993	756	8674	NM_027966	+	Tex44	INTERGENIC	shore	2389	535	0.22	2533	607	0.24	2649	664	0.25	2798	852	0.3	2805	923	0.33	2648	1043	0.39
Hyper	chr1	86435501	86436500	*	5.7e-19	1.23e-17	11.5003	757	9174	NM_027966	+	Tex44	INTERGENIC	shore	782	157	0.2	780	146	0.19	720	162	0.23	889	259	0.29	703	210	0.3	720	268	0.37
Hyper	chr1	86447501	86448500	*	0.000100944	0.00032997	13.0877	758	21174	NM_027966	+	Tex44	INTERGENIC	other	128	77	0.6	149	66	0.44	130	44	0.34	156	89	0.57	136	84	0.62	184	108	0.59
Hyper	chr1	86464001	86465000	*	0.000463472	0.00128237	10.1943	759	37674	NM_027966	+	Tex44	INTERGENIC	other	176	91	0.52	101	56	0.55	292	180	0.62	152	99	0.65	199	142	0.71	184	121	0.66
Hyper	chr1	86505501	86506500	*	0.00266438	0.00589747	19.1304	762	-20236	NM_008972	+	Ptma	INTERGENIC	shore	NA	NA	NA	25	1	0.04	44	8	0.18	33	11	0.33	45	13	0.29	37	13	0.35
Hyper	chr1	86699501	86700500	*	0.00221593	0.00503475	10.7407	765	-3304	NM_153530	+	Dis3l2	INTERGENIC	other	113	70	0.62	105	61	0.58	133	77	0.58	109	82	0.75	131	92	0.7	150	99	0.66
Hyper	chr1	86718501	86719500	*	1.74e-06	8.25e-06	11.2175	766	14699	NM_001172157	+	Dis3l2	INTRON	other	260	166	0.64	289	176	0.61	311	205	0.66	178	125	0.7	278	227	0.82	247	174	0.7
Hyper	chr1	87204501	87205500	*	1.19e-09	9.3e-09	13.096	768	-311	NM_009604	+	Chrng	PROMOTER	other	318	133	0.42	344	149	0.43	388	176	0.45	394	223	0.57	372	206	0.55	336	196	0.58
Hyper	chr1	87310001	87311000	*	1.07e-09	8.47e-09	15.1435	769	-15998	NM_146112	+	Gigyf2	EXON	other	248	133	0.54	169	102	0.6	238	144	0.61	256	178	0.7	278	207	0.74	281	210	0.75
Hyper	chr1	87313501	87314500	*	0.00133208	0.00323996	10.3541	770	-12498	NM_146112	+	Gigyf2	INTERGENIC	other	112	82	0.73	130	103	0.79	127	95	0.75	89	77	0.87	86	78	0.91	72	58	0.81
Hyper	chr1	87314001	87315000	*	0.00133208	0.00323996	10.3541	771	-11998	NM_146112	+	Gigyf2	INTERGENIC	other	112	82	0.73	130	103	0.79	127	95	0.75	89	77	0.87	86	78	0.91	72	58	0.81
Hyper	chr1	87495001	87496000	*	0.000767957	0.00200039	12.643	772	14363	NM_019867	-	Ngef	INTRON	other	97	56	0.58	125	53	0.42	109	63	0.58	133	82	0.62	111	71	0.64	112	77	0.69
Hyper	chr1	87807501	87808500	*	0.000101707	0.000332174	13.978	784	3823	NM_009118	+	Sag	INTRON	other	106	59	0.56	143	99	0.69	81	55	0.68	112	85	0.76	87	69	0.79	99	80	0.81
Hyper	chr1	88216501	88217500	*	0.00484458	0.00983407	16.6035	790	4544	NM_201645	+	Ugt1a1	INTRON	other	41	13	0.32	52	7	0.13	51	15	0.29	33	10	0.3	34	18	0.53	43	17	0.4
Hyper	chr1	88217001	88218000	*	0.00484458	0.00983407	16.6035	791	5044	NM_201645	+	Ugt1a1	INTRON	other	41	13	0.32	52	7	0.13	51	15	0.29	33	10	0.3	34	18	0.53	43	17	0.4
Hyper	chr1	88239501	88240500	*	0.00309485	0.00670793	15.6394	792	12483	NM_001281466	+	Mroh2a	EXON	other	36	0	0	31	8	0.26	23	0	0	30	0	0	42	15	0.36	34	11	0.32
Hyper	chr1	88466001	88467000	*	1.27e-09	9.95e-09	11.0338	793	43067	NM_008132	-	Glrp1	INTERGENIC	other	436	219	0.5	478	230	0.48	572	341	0.6	419	244	0.58	522	361	0.69	503	322	0.64
Hyper	chr1	88466501	88467500	*	6.51e-12	6.85e-11	10.8527	794	42567	NM_008132	-	Glrp1	INTERGENIC	other	572	295	0.52	591	278	0.47	784	476	0.61	598	375	0.63	682	457	0.67	631	405	0.64
Hyper	chr1	88483001	88484000	*	0.000124944	0.000399365	14.033	795	26067	NM_008132	-	Glrp1	INTERGENIC	other	81	48	0.59	112	76	0.68	138	75	0.54	88	67	0.76	147	103	0.7	90	71	0.79
Hyper	chr1	88558501	88559500	*	9.14e-11	8.35e-10	12.0454	796	6986	NR_037971	+	Gm19589	INTRON	other	433	97	0.22	323	73	0.23	420	96	0.23	438	161	0.37	402	110	0.27	337	137	0.41
Hyper	chr1	88559001	88560000	*	1.26e-14	1.78e-13	10.2469	797	7486	NR_037971	+	Gm19589	EXON	other	787	167	0.21	739	164	0.22	851	239	0.28	859	323	0.38	766	216	0.28	651	240	0.37
Hyper	chr1	88704501	88705500	*	1.01e-10	9.17e-10	10.1926	801	-2311	NM_177305	-	Arl4c	INTERGENIC	shore	549	299	0.54	633	297	0.47	685	359	0.52	705	417	0.59	659	399	0.61	734	471	0.64
Hyper	chr1	88740001	88741000	*	2.93e-05	0.000108422	15.2535	802	-13890	NR_040493	+	Platr5	INTERGENIC	other	36	23	0.64	101	78	0.77	118	77	0.65	82	74	0.9	106	87	0.82	73	61	0.84
Hyper	chr1	88740501	88741500	*	2.93e-05	0.000108422	15.2535	803	-13390	NR_040493	+	Platr5	INTERGENIC	other	36	23	0.64	101	78	0.77	118	77	0.65	82	74	0.9	106	87	0.82	73	61	0.84
Hyper	chr1	88800001	88801000	*	2e-22	5.8e-21	18.5588	804	45113	NR_040493	+	Platr5	INTERGENIC	other	450	167	0.37	461	178	0.39	498	188	0.38	454	229	0.5	423	261	0.62	446	256	0.57
Hyper	chr1	88800501	88801500	*	4.66e-21	1.21e-19	18.6517	805	45613	NR_040493	+	Platr5	INTERGENIC	other	411	155	0.38	428	169	0.39	459	172	0.37	425	216	0.51	398	247	0.62	408	237	0.58
Hyper	chr1	88995001	88996000	*	0.000991267	0.00250386	12.972	806	-20113	NR_040471	+	1700067G17Rik	INTERGENIC	other	101	45	0.45	112	52	0.46	117	40	0.34	108	61	0.56	96	55	0.57	109	54	0.5
Hyper	chr1	89091501	89092500	*	1.13e-11	1.16e-10	12.3074	807	21041	NM_133816	+	Sh3bp4	INTRON	other	504	212	0.42	479	159	0.33	475	230	0.48	515	253	0.49	504	277	0.55	554	312	0.56
Hyper	chr1	89092001	89093000	*	8.89e-24	2.86e-22	10.5509	808	21541	NM_133816	+	Sh3bp4	INTRON	other	1232	330	0.27	1075	227	0.21	1215	316	0.26	1374	430	0.31	1317	511	0.39	1466	528	0.36
Hyper	chr1	89092501	89093500	*	1.28e-22	3.77e-21	11.167	809	22041	NM_133816	+	Sh3bp4	INTRON	other	756	125	0.17	627	76	0.12	767	94	0.12	895	188	0.21	843	248	0.29	938	230	0.25
Hyper	chr1	89102001	89103000	*	3.78e-12	4.09e-11	10.3396	810	31541	NM_133816	+	Sh3bp4	INTRON	other	775	317	0.41	652	269	0.41	724	292	0.4	733	393	0.54	852	458	0.54	747	342	0.46
Hyper	chr1	89102501	89103500	*	4.03e-17	7.33e-16	12.4935	811	32041	NM_133816	+	Sh3bp4	INTRON	other	756	342	0.45	820	374	0.46	717	370	0.52	651	380	0.58	830	518	0.62	726	423	0.58
Hyper	chr1	89103501	89104500	*	2.57e-17	4.77e-16	11.272	812	33041	NM_133816	+	Sh3bp4	INTRON	other	851	248	0.29	837	255	0.3	738	223	0.3	1013	375	0.37	781	349	0.45	961	411	0.43
Hyper	chr1	89104001	89105000	*	1.75e-22	5.09e-21	12.0857	813	33541	NM_133816	+	Sh3bp4	INTRON	other	967	268	0.28	960	296	0.31	868	257	0.3	1149	423	0.37	935	419	0.45	1095	476	0.43
Hyper	chr1	89104501	89105500	*	2.45e-07	1.35e-06	17.4151	814	34041	NM_133816	+	Sh3bp4	INTRON	other	116	20	0.17	123	41	0.33	130	34	0.26	136	48	0.35	154	70	0.45	134	65	0.49
Hyper	chr1	89190501	89191500	*	6.44e-11	5.99e-10	11.8428	816	120041	NM_133816	+	Sh3bp4	INTERGENIC	other	232	21	0.09	182	15	0.08	271	18	0.07	233	45	0.19	248	63	0.25	249	36	0.14
Hyper	chr1	89191001	89192000	*	9.16e-12	9.48e-11	12.1784	817	120541	NM_133816	+	Sh3bp4	INTERGENIC	other	243	21	0.09	182	15	0.08	283	19	0.07	233	45	0.19	259	67	0.26	260	38	0.15
Hyper	chr1	89438501	89439500	*	0.00140681	0.00339736	14.0168	819	-15311	NM_178119	+	Agap1	INTERGENIC	other	114	40	0.35	99	36	0.36	99	37	0.37	70	27	0.39	84	53	0.63	59	27	0.46
Hyper	chr1	89456001	89457000	*	3.02e-24	1.01e-22	10.6907	820	1192	NM_001037136	+	Agap1	INTRON	shore	1288	359	0.28	1260	338	0.27	1342	411	0.31	1344	489	0.36	1524	617	0.4	1321	535	0.4
Hyper	chr1	89465001	89466000	*	8.58e-14	1.12e-12	13.5059	821	10192	NM_001037136	+	Agap1	INTRON	other	464	172	0.37	448	172	0.38	497	198	0.4	516	265	0.51	571	289	0.51	535	289	0.54
Hyper	chr1	89465501	89466500	*	1.32e-16	2.29e-15	15.617	822	10692	NM_001037136	+	Agap1	INTRON	other	411	132	0.32	391	127	0.32	437	143	0.33	476	226	0.47	514	239	0.46	481	242	0.5
Hyper	chr1	89475001	89476000	*	0.00174139	0.00408706	11.7867	823	20192	NM_001037136	+	Agap1	INTRON	other	103	37	0.36	93	52	0.56	128	65	0.51	129	78	0.6	155	94	0.61	97	54	0.56
Hyper	chr1	89499501	89500500	*	5.23e-10	4.32e-09	14.0432	824	44692	NM_001037136	+	Agap1	INTRON	other	380	141	0.37	271	108	0.4	317	129	0.41	303	161	0.53	329	183	0.56	338	171	0.51
Hyper	chr1	89500001	89501000	*	5.23e-10	4.32e-09	14.0432	825	45192	NM_001037136	+	Agap1	INTRON	other	380	141	0.37	271	108	0.4	317	129	0.41	303	161	0.53	329	183	0.56	338	171	0.51
Hyper	chr1	89518001	89519000	*	7.55e-08	4.53e-07	12.1728	826	63192	NM_001037136	+	Agap1	INTRON	other	408	232	0.57	275	143	0.52	288	160	0.56	263	165	0.63	327	233	0.71	293	196	0.67
Hyper	chr1	89566001	89567000	*	1.8e-18	3.71e-17	14.604	827	111192	NM_001037136	+	Agap1	INTRON	other	462	282	0.61	599	290	0.48	522	272	0.52	670	456	0.68	631	422	0.67	560	386	0.69
Hyper	chr1	89566501	89567500	*	5.52e-17	9.91e-16	14.2175	828	111692	NM_001037136	+	Agap1	INTRON	other	462	282	0.61	599	290	0.48	500	255	0.51	660	449	0.68	586	387	0.66	516	348	0.67
Hyper	chr1	89676501	89677500	*	2.65e-06	1.21e-05	11.2473	829	6393	NR_015540	-	4933400F21Rik	EXON	other	244	137	0.56	208	135	0.65	214	153	0.71	286	210	0.73	268	191	0.71	264	213	0.81
Hyper	chr1	89723501	89724500	*	8.89e-17	1.56e-15	20.77	830	-39610	NR_015540	-	4933400F21Rik	INTRON	other	267	123	0.46	207	88	0.43	215	65	0.3	295	184	0.62	309	183	0.59	338	206	0.61
Hyper	chr1	89724001	89725000	*	9.27e-18	1.79e-16	20.2012	831	-40110	NR_015540	-	4933400F21Rik	INTRON	other	304	141	0.46	265	109	0.41	229	69	0.3	295	184	0.62	353	202	0.57	374	229	0.61
Hyper	chr1	89730001	89731000	*	1.1e-16	1.91e-15	11.7135	832	-46110	NR_015540	-	4933400F21Rik	INTRON	other	954	434	0.45	979	440	0.45	824	322	0.39	843	494	0.59	688	391	0.57	756	375	0.5
Hyper	chr1	89730501	89731500	*	1.2e-30	6.28e-29	14.6462	833	-46610	NR_015540	-	4933400F21Rik	INTRON	other	1116	581	0.52	1058	510	0.48	975	458	0.47	1094	737	0.67	926	619	0.67	889	501	0.56
Hyper	chr1	89764001	89765000	*	7.37e-05	0.000248771	10.8503	834	-80110	NR_015540	-	4933400F21Rik	INTRON	other	205	121	0.59	224	118	0.53	184	97	0.53	231	137	0.59	208	148	0.71	225	151	0.67
Hyper	chr1	89848501	89849500	*	2.94e-05	0.000108791	12.0125	835	81677	NM_010262	-	Gbx2	INTRON	other	162	98	0.6	132	85	0.64	177	118	0.67	128	96	0.75	211	172	0.82	205	145	0.71
Hyper	chr1	89849001	89850000	*	2.94e-05	0.000108791	12.0125	836	81177	NM_010262	-	Gbx2	INTRON	other	162	98	0.6	132	85	0.64	177	118	0.67	128	96	0.75	211	172	0.82	205	145	0.71
Hyper	chr1	89869501	89870500	*	0.000531984	0.00144825	10.8357	837	60677	NM_010262	-	Gbx2	INTRON	other	145	71	0.49	169	50	0.3	177	76	0.43	151	63	0.42	173	98	0.57	198	105	0.53
Hyper	chr1	89885001	89886000	*	0.000478255	0.00131857	11.6128	838	45177	NM_010262	-	Gbx2	INTRON	other	119	90	0.76	87	68	0.78	118	78	0.66	90	72	0.8	92	88	0.96	101	79	0.78
Hyper	chr1	89885501	89886500	*	7.48e-18	1.46e-16	11.0698	839	44677	NM_010262	-	Gbx2	INTRON	other	858	566	0.66	775	480	0.62	907	570	0.63	814	604	0.74	971	750	0.77	811	585	0.72
Hyper	chr1	89886001	89887000	*	3.78e-16	6.24e-15	11.2798	840	44177	NM_010262	-	Gbx2	INTRON	other	739	475	0.64	688	412	0.6	789	492	0.62	725	533	0.74	879	662	0.75	710	506	0.71
Hyper	chr1	89931501	89932500	*	2.11e-209	2.21e-205	15.8372	842	-326	NM_010262	-	Gbx2	PROMOTER	shore	4029	539	0.13	4556	645	0.14	4631	779	0.17	4319	1227	0.28	4425	1376	0.31	4335	1411	0.33
Hyper	chr1	89932001	89933000	*	4.57e-219	5.98e-215	18.0736	843	-826	NM_010262	-	Gbx2	PROMOTER	shore	4027	670	0.17	3985	714	0.18	4449	990	0.22	4004	1355	0.34	3737	1378	0.37	4127	1673	0.41
Hyper	chr1	89932501	89933500	*	5.95e-116	8.2e-113	15.1682	844	-1326	NM_010262	-	Gbx2	INTERGENIC	shore	3335	774	0.23	3244	842	0.26	3771	1110	0.29	3402	1245	0.37	3239	1406	0.43	3290	1471	0.45
Hyper	chr1	89933001	89934000	*	3.7e-90	2.72e-87	13.9639	845	-1826	NM_010262	-	Gbx2	INTERGENIC	shore	3190	873	0.27	2762	708	0.26	3053	931	0.3	3691	1349	0.37	3317	1411	0.43	2844	1364	0.48
Hyper	chr1	89933501	89934500	*	8.14e-135	1.77e-131	17.2831	846	-2326	NM_010262	-	Gbx2	INTERGENIC	other	2944	673	0.23	2498	463	0.19	2796	743	0.27	3343	1221	0.37	3225	1300	0.4	2778	1226	0.44
Hyper	chr1	89934001	89935000	*	3.88e-75	1.84e-72	16.3058	847	-2826	NM_010262	-	Gbx2	INTERGENIC	other	1751	422	0.24	1789	349	0.2	1976	565	0.29	1800	724	0.4	1924	788	0.41	1749	706	0.4
Hyper	chr1	89935001	89936000	*	2.4e-58	5.89e-56	12.4942	848	-3826	NM_010262	-	Gbx2	INTERGENIC	other	1793	230	0.13	1576	246	0.16	1641	204	0.12	1766	298	0.17	1895	591	0.31	1798	534	0.3
Hyper	chr1	89935501	89936500	*	8.33e-84	5.22e-81	13.9567	849	-4326	NM_010262	-	Gbx2	INTERGENIC	other	2011	201	0.1	1741	216	0.12	1697	205	0.12	1984	360	0.18	2133	623	0.29	1870	536	0.29
Hyper	chr1	89971001	89972000	*	9.62e-06	3.94e-05	11.5993	850	-39826	NM_010262	-	Gbx2	INTRON	other	219	64	0.29	180	40	0.22	186	46	0.25	242	98	0.4	202	89	0.44	230	64	0.28
Hyper	chr1	90158501	90159500	*	0.00150954	0.00361038	20.8151	851	-5101	NM_029122	-	Iqca	INTERGENIC	other	52	21	0.4	35	19	0.54	42	20	0.48	35	19	0.54	33	24	0.73	33	25	0.76
Hyper	chr1	90524001	90525000	*	2.92e-05	0.000107903	11.8957	854	-78425	NM_133805	+	Cops8	INTERGENIC	other	240	102	0.42	180	60	0.33	194	74	0.38	211	95	0.45	206	106	0.51	185	102	0.55
Hyper	chr1	90651001	90652000	*	0.00251239	0.00560878	10.2497	855	47578	NM_133805	+	Cops8	INTERGENIC	other	70	6	0.09	60	5	0.08	77	9	0.12	82	8	0.1	77	18	0.23	67	19	0.28
Hyper	chr1	91016501	91017500	*	4.59e-35	3.14e-33	19.5391	856	17776	NM_001111312	+	Lrrfip1	INTRON	other	423	63	0.15	401	37	0.09	545	85	0.16	515	138	0.27	510	177	0.35	400	156	0.39
Hyper	chr1	91017001	91018000	*	7.57e-38	6.08e-36	18.5959	857	18276	NM_001111312	+	Lrrfip1	INTRON	other	487	74	0.15	496	42	0.08	649	102	0.16	572	148	0.26	573	190	0.33	498	187	0.38
Hyper	chr1	91017501	91018500	*	0.000908484	0.00231987	11.7298	858	18776	NM_001111312	+	Lrrfip1	INTRON	other	64	12	0.19	95	5	0.05	104	17	0.16	57	9	0.16	63	13	0.21	99	32	0.32
Hyper	chr1	91038501	91039500	*	6.07e-20	1.43e-18	16.7315	861	-13944	NM_001310732	+	Lrrfip1	INTRON	other	563	201	0.36	419	177	0.42	513	179	0.35	402	217	0.54	529	256	0.48	523	312	0.6
Hyper	chr1	91102001	91103000	*	0.000423754	0.00118479	11.9514	866	-42103	NM_001033408	+	Rbm44	INTRON	other	80	51	0.64	112	75	0.67	125	68	0.54	108	74	0.69	185	135	0.73	180	137	0.76
Hyper	chr1	91175501	91176500	*	0.00191782	0.0044444	10.6172	867	-3322	NM_016894	+	Ramp1	INTERGENIC	other	150	36	0.24	127	45	0.35	139	41	0.29	99	33	0.33	139	61	0.44	120	49	0.41
Hyper	chr1	91317001	91318000	*	4.23e-06	1.86e-05	10.697	874	-4075	NM_001033292	+	Espnl	EXON	other	230	73	0.32	239	52	0.22	276	75	0.27	272	89	0.33	291	116	0.4	316	125	0.4
Hyper	chr1	91317501	91318500	*	4.23e-06	1.86e-05	10.697	875	-3575	NM_001033292	+	Espnl	EXON	other	230	73	0.32	239	52	0.22	276	75	0.27	272	89	0.33	291	116	0.4	316	125	0.4
Hyper	chr1	91332001	91333000	*	0.00100587	0.0025355	12.0776	876	9928	NM_001033292	+	Espnl	INTRON	other	47	42	0.89	66	45	0.68	57	48	0.84	65	64	0.98	71	62	0.87	52	46	0.88
Hyper	chr1	91332501	91333500	*	0.00100587	0.0025355	12.0776	877	10428	NM_001033292	+	Espnl	INTRON	other	47	42	0.89	66	45	0.68	57	48	0.84	65	64	0.98	71	62	0.87	52	46	0.88
Hyper	chr1	91342001	91343000	*	0.00456098	0.0093449	14.3939	878	-8073	NM_027551	+	Klhl30	EXON	shore	94	27	0.29	23	7	0.3	26	5	0.19	76	23	0.3	91	29	0.32	61	43	0.7
Hyper	chr1	91342501	91343500	*	0.00456098	0.0093449	14.3939	879	-7573	NM_027551	+	Klhl30	EXON	shore	94	27	0.29	23	7	0.3	26	5	0.19	76	23	0.3	91	29	0.32	61	43	0.7
Hyper	chr1	91446001	91447000	*	1.81e-14	2.53e-13	10.4955	880	12329	NM_011066	-	Per2	INTRON	other	944	383	0.41	765	329	0.43	806	408	0.51	1149	609	0.53	937	540	0.58	738	405	0.55
Hyper	chr1	91448501	91449500	*	1.74e-08	1.16e-07	12.0366	881	9829	NM_011066	-	Per2	EXON	other	397	220	0.55	323	167	0.52	369	192	0.52	267	157	0.59	418	275	0.66	341	237	0.7
Hyper	chr1	91482501	91483500	*	0.00112195	0.00278855	19.8665	882	-11168	NM_028718	+	Traf3ip1	INTERGENIC	other	55	25	0.45	68	17	0.25	52	23	0.44	25	19	0.76	26	14	0.54	55	28	0.51
Hyper	chr1	91537001	91538000	*	4.02e-06	1.78e-05	30.3463	883	-2565	NM_001039126	+	Asb1	INTERGENIC	other	73	24	0.33	25	0	0	59	24	0.41	39	26	0.67	48	27	0.56	NA	NA	NA
Hyper	chr1	91537501	91538500	*	4.02e-06	1.78e-05	30.3463	884	-2065	NM_001039126	+	Asb1	INTERGENIC	shore	73	24	0.33	25	0	0	59	24	0.41	39	26	0.67	48	27	0.56	NA	NA	NA
Hyper	chr1	91611001	91612000	*	6.2e-07	3.18e-06	11.3695	885	69923	NM_023046	+	Asb1	INTERGENIC	other	248	49	0.2	217	44	0.2	205	49	0.24	227	51	0.22	337	122	0.36	302	109	0.36
Hyper	chr1	91799001	91800000	*	7.65e-07	3.86e-06	11.0488	886	-1461	NM_007855	+	Twist2	INTERGENIC	shore	271	46	0.17	189	39	0.21	237	32	0.14	244	71	0.29	231	63	0.27	204	55	0.27
Hyper	chr1	91880501	91881500	*	1.09e-06	5.36e-06	12.6184	887	79042	NM_007855	+	Twist2	INTERGENIC	other	187	144	0.77	97	70	0.72	104	74	0.71	156	133	0.85	211	185	0.88	173	152	0.88
Hyper	chr1	92050001	92051000	*	1.22e-06	5.94e-06	13.3713	890	129342	NM_207225	-	Hdac4	INTRON	other	207	109	0.53	208	99	0.48	270	146	0.54	212	130	0.61	206	146	0.71	180	113	0.63
Hyper	chr1	92050501	92051500	*	1.22e-06	5.94e-06	13.3713	891	128842	NM_207225	-	Hdac4	INTRON	other	207	109	0.53	208	99	0.48	270	146	0.54	212	130	0.61	206	146	0.71	180	113	0.63
Hyper	chr1	92432501	92433500	*	0.00447437	0.00919194	11.2761	895	31043	NR_105865	-	Mir6900	INTERGENIC	other	106	55	0.52	98	43	0.44	99	53	0.54	95	58	0.61	118	67	0.57	111	73	0.66
Hyper	chr1	92453001	92454000	*	0.000804964	0.00208449	10.5218	896	10543	NR_105865	-	Mir6900	INTRON	other	162	72	0.44	155	90	0.58	200	97	0.48	166	92	0.55	169	104	0.62	150	98	0.65
Hyper	chr1	92847001	92848000	*	5.29e-12	5.62e-11	11.5702	897	-2378	NR_029559	+	Mir149	INTRON	shore	502	174	0.35	516	177	0.34	588	248	0.42	646	296	0.46	604	303	0.5	649	329	0.51
Hyper	chr1	92847501	92848500	*	1.2e-21	3.27e-20	11.1465	898	-1878	NR_029559	+	Mir149	INTRON	CpGi	1119	397	0.35	988	310	0.31	1226	436	0.36	1289	573	0.44	1143	521	0.46	1296	600	0.46
Hyper	chr1	92901501	92902500	*	3.49e-08	2.21e-07	13.3504	901	407	NM_172850	-	Ankmy1	PROMOTER	other	218	74	0.34	307	93	0.3	217	62	0.29	267	116	0.43	296	125	0.42	301	141	0.47
Hyper	chr1	93128501	93129500	*	6.78e-19	1.45e-17	10.8334	908	-5740	NM_016702	+	Agxt	INTERGENIC	other	1036	555	0.54	960	481	0.5	875	387	0.44	1436	874	0.61	1188	663	0.56	1295	830	0.64
Hyper	chr1	93252501	93253500	*	1.08e-05	4.39e-05	12.1416	909	16606	NM_172463	+	Sned1	INTRON	other	177	78	0.44	163	82	0.5	243	111	0.46	234	136	0.58	278	163	0.59	230	136	0.59
Hyper	chr1	93253001	93254000	*	1.5e-05	5.89e-05	13.3707	910	17106	NM_172463	+	Sned1	INTRON	other	147	65	0.44	145	75	0.52	175	86	0.49	186	112	0.6	222	137	0.62	170	108	0.64
Hyper	chr1	93376501	93377500	*	0.00020444	0.000619681	19.5978	911	2607	NM_207031	+	Ano7	EXON	other	69	21	0.3	27	11	0.41	88	30	0.34	45	19	0.42	70	44	0.63	51	26	0.51
Hyper	chr1	93619501	93620500	*	2.88e-06	1.31e-05	11.5904	913	15228	NM_021537	-	Stk25	EXON	other	211	161	0.76	226	145	0.64	242	150	0.62	189	133	0.7	190	147	0.77	228	198	0.87
Hyper	chr1	93630501	93631500	*	0.000123706	0.000395717	18.2766	914	4228	NM_021537	-	Stk25	INTRON	other	68	36	0.53	69	25	0.36	90	47	0.52	72	45	0.62	78	55	0.71	55	35	0.64
Hyper	chr1	93636001	93637000	*	1.88e-41	1.86e-39	11.5212	915	-275	NM_021537	-	Stk25	PROMOTER	shore	2339	770	0.33	2000	718	0.36	2329	918	0.39	2288	1013	0.44	2224	1114	0.5	2124	1032	0.49
Hyper	chr1	93731001	93732000	*	4.59e-12	4.92e-11	13.2376	916	0	NM_001310761	-	Thap4	PROMOTER	other	586	292	0.5	486	209	0.43	427	199	0.47	462	296	0.64	372	213	0.57	404	233	0.58
Hyper	chr1	93731501	93732500	*	4.1e-13	4.94e-12	11.1399	917	0	NM_001310761	-	Thap4	PROMOTER	other	855	424	0.5	723	279	0.39	674	338	0.5	741	414	0.56	599	339	0.57	649	388	0.6
Hyper	chr1	94052501	94053500	*	0.000166318	0.000515388	12.5478	921	0	NM_008798	-	Pdcd1	PROMOTER	other	140	53	0.38	192	60	0.31	139	41	0.29	133	38	0.29	148	84	0.57	109	54	0.5
Hyper	chr1	95075001	95076000	*	0.00333619	0.00715458	11.3299	924	-237628	NM_026321	+	Fam174a	INTERGENIC	other	106	42	0.4	126	66	0.52	148	65	0.44	83	43	0.52	108	61	0.56	108	66	0.61
Hyper	chr1	95075501	95076500	*	0.00333619	0.00715458	11.3299	925	-237128	NM_026321	+	Fam174a	INTERGENIC	other	106	42	0.4	126	66	0.52	148	65	0.44	83	43	0.52	108	61	0.56	108	66	0.61
Hyper	chr1	95316501	95317500	*	1.59e-18	3.29e-17	12.739	926	2875	NM_026321	+	Fam174a	INTRON	other	781	439	0.56	835	438	0.52	914	496	0.54	761	517	0.68	625	414	0.66	666	444	0.67
Hyper	chr1	95317001	95318000	*	6.96e-17	1.24e-15	12.2808	927	3375	NM_026321	+	Fam174a	INTRON	other	749	429	0.57	811	428	0.53	877	481	0.55	745	506	0.68	605	403	0.67	646	432	0.67
Hyper	chr1	97002501	97003500	*	0.00216406	0.00493314	10.2415	941	-4942	NR_120500	-	Slco6b1	INTERGENIC	other	77	65	0.84	51	37	0.73	79	70	0.89	46	42	0.91	71	67	0.94	48	45	0.94
Hyper	chr1	97552501	97553500	*	1.8e-07	1.02e-06	14.1124	942	108177	NM_001355072	-	D1Ertd622e	INTERGENIC	other	204	134	0.66	248	149	0.6	205	158	0.77	132	99	0.75	150	132	0.88	155	124	0.8
Hyper	chr1	97553001	97554000	*	4.65e-06	2.03e-05	12.3468	943	107677	NM_001355072	-	D1Ertd622e	INTERGENIC	other	193	131	0.68	232	145	0.62	205	158	0.77	132	99	0.75	150	132	0.88	155	124	0.8
Hyper	chr1	97623001	97624000	*	0.000708615	0.00186505	11.2584	944	37677	NM_001355072	-	D1Ertd622e	INTERGENIC	other	139	79	0.57	187	90	0.48	193	89	0.46	113	77	0.68	133	70	0.53	146	92	0.63
Hyper	chr1	97767001	97768000	*	5.04e-11	4.76e-10	15.0397	945	2093	NM_173760	-	Ppip5k2	INTRON	shore	343	118	0.34	325	108	0.33	461	173	0.38	252	128	0.51	302	137	0.45	234	132	0.56
Hyper	chr1	97767501	97768500	*	4.55e-07	2.39e-06	10.0287	946	1593	NM_173760	-	Ppip5k2	INTRON	shore	470	214	0.46	475	216	0.45	598	285	0.48	341	187	0.55	416	221	0.53	311	194	0.62
Hyper	chr1	97975501	97976500	*	7.03e-92	5.46e-89	19.424	949	71294	NR_037993	-	B230216N24Rik	EXON	shore	2005	853	0.43	2347	1034	0.44	2169	1130	0.52	1298	845	0.65	1656	1134	0.68	1619	1025	0.63
Hyper	chr1	97976001	97977000	*	2.25e-65	7.46e-63	16.4118	950	70794	NR_037993	-	B230216N24Rik	EXON	CpGi	1948	456	0.23	2228	656	0.29	2193	824	0.38	1302	581	0.45	1448	755	0.52	1465	637	0.43
Hyper	chr1	97977501	97978500	*	1.73e-10	1.52e-09	10.905	951	69294	NR_037993	-	B230216N24Rik	INTRON	shore	458	122	0.27	592	132	0.22	625	182	0.29	399	122	0.31	479	168	0.35	427	192	0.45
Hyper	chr1	98072501	98073500	*	0.00165441	0.0039104	11.401	952	22133	NM_013626	-	Pam	INTRON	other	117	68	0.58	109	54	0.5	153	88	0.58	107	67	0.63	128	82	0.64	110	82	0.75
Hyper	chr1	98073001	98074000	*	4.98e-07	2.6e-06	12.0042	953	21633	NM_013626	-	Pam	INTRON	other	279	153	0.55	248	133	0.54	340	193	0.57	239	151	0.63	313	207	0.66	245	178	0.73
Hyper	chr1	98073501	98074500	*	7.41e-05	0.000250195	12.5762	954	21133	NM_013626	-	Pam	INTRON	other	162	85	0.52	139	79	0.57	187	105	0.56	132	85	0.64	185	125	0.68	135	96	0.71
Hyper	chr1	98549001	98550000	*	2e-05	7.69e-05	33.0357	957	127879	NM_027584	+	Slco6d1	INTERGENIC	other	NA	NA	NA	25	14	0.56	25	11	0.44	59	43	0.73	53	50	0.94	NA	NA	NA
Hyper	chr1	99396001	99397000	*	2.41e-05	9.08e-05	10.7259	958	-375765	NM_172851	+	Cntnap5b	INTERGENIC	other	233	150	0.64	231	121	0.52	240	161	0.67	267	208	0.78	225	147	0.65	178	128	0.72
Hyper	chr1	99752501	99753500	*	0.000186118	0.000569587	18.1809	959	-19265	NM_172851	+	Cntnap5b	INTERGENIC	other	59	21	0.36	77	26	0.34	76	21	0.28	58	30	0.52	75	39	0.52	62	29	0.47
Hyper	chr1	99753001	99754000	*	0.000186118	0.000569587	18.1809	960	-18765	NM_172851	+	Cntnap5b	INTERGENIC	other	59	21	0.36	77	26	0.34	76	21	0.28	58	30	0.52	75	39	0.52	62	29	0.47
Hyper	chr1	101137001	101138000	*	0.00049695	0.00136431	17.6321	961	-17768	NR_037989	+	Gm20268	INTERGENIC	other	52	39	0.75	24	15	0.62	88	64	0.73	22	20	0.91	NA	NA	NA	74	66	0.89
Hyper	chr1	101137501	101138500	*	0.000962734	0.00244005	15.3881	962	-17268	NR_037989	+	Gm20268	INTERGENIC	other	52	39	0.75	47	36	0.77	88	64	0.73	22	20	0.91	NA	NA	NA	85	76	0.89
Hyper	chr1	102265001	102266000	*	0.000335849	0.000963779	10.3896	963	1109235	NR_037989	+	Gm20268	INTERGENIC	other	22	22	1	NA	NA	NA	55	47	0.85	NA	NA	NA	54	54	1	36	36	1
Hyper	chr1	102265501	102266500	*	0.000335849	0.000963779	10.3896	964	1109735	NR_037989	+	Gm20268	INTERGENIC	other	22	22	1	NA	NA	NA	55	47	0.85	NA	NA	NA	54	54	1	36	36	1
Hyper	chr1	104993001	104994000	*	1.33e-65	4.44e-63	15.2645	965	224184	NM_011800	+	Cdh20	EXON	CpGi	1733	843	0.49	2053	588	0.29	2017	689	0.34	2510	1004	0.4	2127	1144	0.54	1956	1267	0.65
Hyper	chr1	104993501	104994500	*	6.8e-224	9.89e-220	16.8722	966	224684	NM_011800	+	Cdh20	EXON	CpGi	4754	1859	0.39	5048	992	0.2	5499	1258	0.23	6604	2108	0.32	5840	2831	0.48	4971	2676	0.54
Hyper	chr1	104994001	104995000	*	1.03e-170	5.19e-167	17.8568	967	225184	NM_011800	+	Cdh20	EXON	CpGi	3021	1017	0.34	2995	405	0.14	3482	569	0.16	4094	1104	0.27	3713	1688	0.45	3015	1409	0.47
Hyper	chr1	105169001	105170000	*	0.00337893	0.0072328	10.473	968	-186007	NR_151538	+	Gm17634	INTERGENIC	other	96	66	0.69	106	73	0.69	94	66	0.7	97	79	0.81	98	75	0.77	101	82	0.81
Hyper	chr1	105383501	105384500	*	1.25e-05	4.99e-05	13.4474	969	-26792	NM_001160368	-	Rnf152	INTERGENIC	other	155	40	0.26	207	44	0.21	177	46	0.26	92	30	0.33	126	54	0.43	160	58	0.36
Hyper	chr1	105384001	105385000	*	5.36e-06	2.31e-05	11.127	970	-27292	NM_001160368	-	Rnf152	INTERGENIC	other	272	83	0.31	304	82	0.27	335	102	0.3	161	49	0.3	238	118	0.5	244	93	0.38
Hyper	chr1	105420001	105421000	*	0.000805265	0.00208513	18.039	971	-63292	NM_001160368	-	Rnf152	INTERGENIC	other	74	33	0.45	45	29	0.64	29	18	0.62	102	80	0.78	33	22	0.67	37	22	0.59
Hyper	chr1	105420501	105421500	*	0.000805265	0.00208513	18.039	972	-63792	NM_001160368	-	Rnf152	INTERGENIC	other	74	33	0.45	45	29	0.64	29	18	0.62	102	80	0.78	33	22	0.67	37	22	0.59
Hyper	chr1	105680001	105681000	*	0.00104404	0.00261838	17.9179	973	16142	NM_173187	+	2310035C23Rik	INTRON	other	47	35	0.74	40	33	0.82	24	19	0.79	NA	NA	NA	26	25	0.96	28	27	0.96
Hyper	chr1	105680501	105681500	*	0.00104404	0.00261838	17.9179	974	16642	NM_173187	+	2310035C23Rik	INTRON	other	47	35	0.74	40	33	0.82	24	19	0.79	NA	NA	NA	26	25	0.96	28	27	0.96
Hyper	chr1	105901001	105902000	*	2.59e-05	9.7e-05	10.701	977	88283	NR_151625	-	Gm7160	INTERGENIC	other	261	169	0.65	208	109	0.52	276	163	0.59	229	163	0.71	221	153	0.69	221	153	0.69
Hyper	chr1	105908001	105909000	*	3.48e-37	2.7e-35	11.211	978	81283	NR_151625	-	Gm7160	INTERGENIC	other	2120	663	0.31	2180	807	0.37	1873	753	0.4	2263	1055	0.47	2070	1045	0.5	2022	901	0.45
Hyper	chr1	105908501	105909500	*	1.16e-41	1.17e-39	13.75	979	80783	NR_151625	-	Gm7160	INTERGENIC	other	1531	466	0.3	1576	535	0.34	1379	520	0.38	1818	877	0.48	1430	706	0.49	1593	724	0.45
Hyper	chr1	106076501	106077500	*	0.000887546	0.00227248	27.1322	983	86097	NM_001122675	+	Zcchc2	INTERGENIC	other	33	11	0.33	37	9	0.24	39	13	0.33	22	12	0.55	NA	NA	NA	32	19	0.59
Hyper	chr1	106077001	106078000	*	3.74e-13	4.53e-12	23.062	984	86597	NM_001122675	+	Zcchc2	INTERGENIC	other	174	74	0.43	163	66	0.4	196	83	0.42	136	99	0.73	171	100	0.58	146	95	0.65
Hyper	chr1	106077501	106078500	*	2.67e-10	2.29e-09	22.0581	985	87097	NM_001122675	+	Zcchc2	INTERGENIC	other	141	64	0.45	126	57	0.45	157	70	0.45	114	87	0.76	152	92	0.61	114	76	0.67
Hyper	chr1	106107501	106108500	*	0.000301378	0.00087564	20.0271	986	63025	NR_040630	-	Gm20753	INTERGENIC	other	39	30	0.77	31	23	0.74	33	15	0.45	49	42	0.86	47	40	0.85	33	29	0.88
Hyper	chr1	106154501	106155500	*	1.03e-32	6.12e-31	16.2315	989	16025	NR_040630	-	Gm20753	INTRON	other	848	216	0.25	837	213	0.25	812	245	0.3	804	314	0.39	879	410	0.47	693	303	0.44
Hyper	chr1	106155001	106156000	*	2.61e-40	2.43e-38	13.7633	990	15525	NR_040630	-	Gm20753	INTRON	other	1527	414	0.27	1386	367	0.26	1429	422	0.3	1358	516	0.38	1485	674	0.45	1213	492	0.41
Hyper	chr1	106163501	106164500	*	0.00280803	0.00617207	12.3912	993	7025	NR_040630	-	Gm20753	EXON	other	62	49	0.79	65	51	0.78	44	35	0.8	22	18	0.82	34	31	0.91	71	67	0.94
Hyper	chr1	106164001	106165000	*	0.000545333	0.00148039	15.1282	994	6525	NR_040630	-	Gm20753	INTRON	other	62	49	0.79	50	38	0.76	44	35	0.8	NA	NA	NA	34	31	0.91	71	67	0.94
Hyper	chr1	106173501	106174500	*	7.49e-65	2.45e-62	15.6734	995	1634	NM_133821	+	Phlpp1	INTRON	shore	1986	560	0.28	1756	490	0.28	2082	558	0.27	1468	579	0.39	1854	858	0.46	1606	696	0.43
Hyper	chr1	106174001	106175000	*	7.4e-18	1.44e-16	18.8812	996	2134	NM_133821	+	Phlpp1	INTRON	shore	439	130	0.3	467	140	0.3	409	124	0.3	150	66	0.44	364	194	0.53	264	120	0.45
Hyper	chr1	106174501	106175500	*	3.84e-05	0.000138513	21.8655	997	2634	NM_133821	+	Phlpp1	INTRON	shore	88	35	0.4	97	43	0.44	74	27	0.36	NA	NA	NA	72	45	0.62	61	38	0.62
Hyper	chr1	106449501	106450500	*	2.34e-05	8.83e-05	10.4799	998	96132	NR_106164	-	Mir3473f	INTERGENIC	other	265	128	0.48	272	109	0.4	315	159	0.5	217	114	0.53	293	167	0.57	266	161	0.61
Hyper	chr1	106450001	106451000	*	0.000243836	0.000725254	12.1198	999	95632	NR_106164	-	Mir3473f	INTERGENIC	other	135	55	0.41	141	30	0.21	163	51	0.31	111	40	0.36	157	73	0.46	145	65	0.45
Hyper	chr1	106513501	106514500	*	2.15e-10	1.87e-09	10.9482	1001	32132	NR_106164	-	Mir3473f	INTERGENIC	other	586	206	0.35	548	168	0.31	448	157	0.35	555	252	0.45	556	213	0.38	502	253	0.5
Hyper	chr1	106514001	106515000	*	3.29e-11	3.18e-10	12.0498	1002	31632	NR_106164	-	Mir3473f	INTERGENIC	other	515	184	0.36	505	161	0.32	402	139	0.35	510	242	0.47	508	203	0.4	464	238	0.51
Hyper	chr1	106542001	106543000	*	4.47e-11	4.25e-10	10.9778	1005	3632	NR_106164	-	Mir3473f	EXON	other	583	204	0.35	614	182	0.3	529	219	0.41	626	286	0.46	529	246	0.47	583	268	0.46
Hyper	chr1	106542501	106543500	*	7.16e-12	7.51e-11	11.3521	1006	3132	NR_106164	-	Mir3473f	EXON	other	583	204	0.35	614	182	0.3	541	223	0.41	636	293	0.46	543	256	0.47	595	274	0.46
Hyper	chr1	110061501	110062500	*	0.00234093	0.00527881	21.4014	1022	77780	NM_172853	+	Cdh7	INTRON	other	33	22	0.67	27	15	0.56	43	35	0.81	26	23	0.88	20	19	0.95	NA	NA	NA
Hyper	chr1	110062001	110063000	*	0.00234093	0.00527881	21.4014	1023	78280	NM_172853	+	Cdh7	INTRON	other	33	22	0.67	27	15	0.56	43	35	0.81	26	23	0.88	20	19	0.95	NA	NA	NA
Hyper	chr1	112837001	112838000	*	0.00229042	0.00517941	16.4875	1024	-972084	NM_001081316	-	Dsel	INTERGENIC	other	40	27	0.68	64	31	0.48	65	36	0.55	30	22	0.73	69	45	0.65	48	39	0.81
Hyper	chr1	113963501	113964500	*	0.00264828	0.00586726	12.1002	1025	-1720637	NM_001077425	+	Cntnap5a	INTERGENIC	other	111	63	0.57	80	42	0.53	74	48	0.65	105	77	0.73	95	69	0.73	105	67	0.64
Hyper	chr1	115685501	115686500	*	0.000296298	0.000862469	10.9677	1026	366	NM_001077425	+	Cntnap5a	PROMOTER	other	106	71	0.67	167	106	0.63	127	75	0.59	210	156	0.74	181	125	0.69	166	131	0.79
Hyper	chr1	118476001	118477000	*	6.79e-08	4.1e-07	12.4146	1027	-16737	NR_027901	-	2900060B14Rik	INTRON	other	193	38	0.2	229	24	0.1	228	32	0.14	204	56	0.27	179	56	0.31	190	42	0.22
Hyper	chr1	118476501	118477500	*	3.17e-08	2.02e-07	12.0247	1028	-17237	NR_027901	-	2900060B14Rik	INTRON	other	208	39	0.19	253	25	0.1	244	36	0.15	218	57	0.26	199	64	0.32	224	47	0.21
Hyper	chr1	118625001	118626000	*	0.000367183	0.00104306	11.2571	1030	-1945	NM_023755	+	Tfcp2l1	INTERGENIC	shore	177	103	0.58	150	90	0.6	192	110	0.57	142	104	0.73	144	94	0.65	129	91	0.71
Hyper	chr1	118642501	118643500	*	1.21e-22	3.58e-21	13.6812	1031	14558	NM_023755	+	Tfcp2l1	INTRON	other	833	272	0.33	717	220	0.31	847	268	0.32	821	359	0.44	816	354	0.43	802	394	0.49
Hyper	chr1	118643001	118644000	*	2.4e-26	9.27e-25	15.3911	1032	15058	NM_023755	+	Tfcp2l1	INTRON	other	762	232	0.3	643	173	0.27	740	191	0.26	732	310	0.42	730	295	0.4	729	341	0.47
Hyper	chr1	118649501	118650500	*	1.44e-15	2.24e-14	10.4687	1033	21558	NM_023755	+	Tfcp2l1	INTRON	other	957	375	0.39	953	364	0.38	834	343	0.41	1122	503	0.45	947	489	0.52	937	508	0.54
Hyper	chr1	118650001	118651000	*	3.23e-41	3.16e-39	13.5664	1034	22058	NM_023755	+	Tfcp2l1	INTRON	other	1456	417	0.29	1393	352	0.25	1307	320	0.24	1764	590	0.33	1411	586	0.42	1336	618	0.46
Hyper	chr1	118650501	118651500	*	3.06e-25	1.1e-23	13.6586	1035	22558	NM_023755	+	Tfcp2l1	INTRON	other	774	188	0.24	749	151	0.2	742	139	0.19	923	243	0.26	736	271	0.37	697	305	0.44
Hyper	chr1	118690001	118691000	*	3.2e-07	1.73e-06	10.485	1036	62058	NM_023755	+	Tfcp2l1	INTERGENIC	other	301	97	0.32	397	120	0.3	288	76	0.26	424	193	0.46	362	148	0.41	408	139	0.34
Hyper	chr1	118747501	118748500	*	2.08e-05	7.96e-05	10.3298	1037	119558	NM_023755	+	Tfcp2l1	INTERGENIC	other	138	16	0.12	102	0	0	155	17	0.11	107	18	0.17	150	31	0.21	123	22	0.18
Hyper	chr1	118777001	118778000	*	4.06e-05	0.000145594	12.9284	1038	149058	NM_023755	+	Tfcp2l1	INTERGENIC	other	176	94	0.53	146	58	0.4	187	81	0.43	154	84	0.55	170	97	0.57	170	109	0.64
Hyper	chr1	118878501	118879500	*	0.00020052	0.000609104	10.2739	1039	-74720	NR_105764	+	Mir6346	INTRON	other	216	55	0.25	187	68	0.36	186	66	0.35	218	90	0.41	176	65	0.37	241	114	0.47
Hyper	chr1	118911501	118912500	*	2.17e-05	8.24e-05	14.8484	1040	-41720	NR_105764	+	Mir6346	INTRON	other	119	66	0.55	118	86	0.73	85	54	0.64	130	106	0.82	110	82	0.75	100	80	0.8
Hyper	chr1	118976001	118977000	*	5.18e-12	5.51e-11	10.1048	1041	21783	NR_105764	+	Mir6346	INTRON	other	767	323	0.42	763	280	0.37	810	329	0.41	784	372	0.47	835	422	0.51	648	338	0.52
Hyper	chr1	118976501	118977500	*	5.18e-12	5.51e-11	10.1048	1042	22283	NR_105764	+	Mir6346	INTRON	other	767	323	0.42	763	280	0.37	810	329	0.41	784	372	0.47	835	422	0.51	648	338	0.52
Hyper	chr1	119046501	119047500	*	3.71e-12	4.02e-11	16.8519	1043	6120	NM_001081125	-	Gli2	INTRON	other	248	94	0.38	251	97	0.39	304	127	0.42	299	140	0.47	273	168	0.62	319	195	0.61
Hyper	chr1	119089501	119090500	*	1.17e-09	9.17e-09	12.5665	1044	-35883	NM_001081125	-	Gli2	INTERGENIC	other	324	161	0.5	411	195	0.47	397	180	0.45	419	241	0.58	401	241	0.6	375	234	0.62
Hyper	chr1	119090001	119091000	*	1.17e-09	9.17e-09	12.5665	1045	-36383	NM_001081125	-	Gli2	INTERGENIC	other	324	161	0.5	411	195	0.47	397	180	0.45	419	241	0.58	401	241	0.6	375	234	0.62
Hyper	chr1	119106501	119107500	*	0.000248222	0.000736832	10.5722	1046	-52883	NM_001081125	-	Gli2	INTERGENIC	other	182	87	0.48	182	82	0.45	193	92	0.48	182	88	0.48	244	144	0.59	220	139	0.63
Hyper	chr1	119321501	119322500	*	4.51e-06	1.97e-05	10.7036	1048	99749	NM_008381	-	Inhbb	INTERGENIC	other	264	158	0.6	199	111	0.56	289	184	0.64	285	185	0.65	371	264	0.71	256	198	0.77
Hyper	chr1	119322001	119323000	*	9.07e-07	4.52e-06	14.62	1049	99249	NM_008381	-	Inhbb	INTERGENIC	other	174	91	0.52	135	70	0.52	190	103	0.54	175	110	0.63	249	168	0.67	158	115	0.73
Hyper	chr1	119409501	119410500	*	3.15e-10	2.68e-09	11.3872	1050	11749	NM_008381	-	Inhbb	INTERGENIC	other	449	196	0.44	465	186	0.4	474	199	0.42	538	250	0.46	595	316	0.53	546	328	0.6
Hyper	chr1	119442001	119443000	*	1.82e-05	7.03e-05	10.9103	1051	-19754	NM_008381	-	Inhbb	INTERGENIC	other	195	148	0.76	117	80	0.68	153	108	0.71	191	156	0.82	179	145	0.81	236	203	0.86
Hyper	chr1	119453001	119454000	*	2.86e-06	1.3e-05	11.3957	1052	-30754	NM_008381	-	Inhbb	INTERGENIC	other	218	54	0.25	185	38	0.21	239	60	0.25	237	87	0.37	259	93	0.36	271	89	0.33
Hyper	chr1	119496501	119497500	*	0.000447077	0.00124237	15.767	1053	7283	NM_022327	-	Ralb	INTRON	other	47	35	0.74	71	44	0.62	74	50	0.68	53	45	0.85	61	49	0.8	62	52	0.84
Hyper	chr1	119502501	119503500	*	1.93e-07	1.08e-06	13.066	1054	1283	NM_022327	-	Ralb	INTRON	shore	286	115	0.4	274	87	0.32	234	99	0.42	265	126	0.48	238	111	0.47	266	155	0.58
Hyper	chr1	119503001	119504000	*	1.61e-23	5.09e-22	13.833	1055	783	NM_022327	-	Ralb	PROMOTER	shore	902	356	0.39	804	297	0.37	879	353	0.4	931	470	0.5	790	410	0.52	861	482	0.56
Hyper	chr1	119647001	119648000	*	1.12e-06	5.5e-06	11.9266	1056	1001	NM_001113416	-	Epb41l5	PROMOTER	shore	378	151	0.4	302	121	0.4	349	137	0.39	249	119	0.48	252	137	0.54	186	99	0.53
Hyper	chr1	119649001	119650000	*	0.000215337	0.000648976	13.6178	1057	0	NM_145506	-	Epb41l5	PROMOTER	CpGi	97	31	0.32	126	58	0.46	162	55	0.34	125	53	0.42	87	66	0.76	131	56	0.43
Hyper	chr1	119649501	119650500	*	0.00188903	0.00438636	12.5737	1058	-502	NM_145506	-	Epb41l5	PROMOTER	shore	85	31	0.36	115	58	0.5	109	53	0.49	125	53	0.42	87	66	0.76	87	56	0.64
Hyper	chr1	119835001	119836000	*	6.47e-05	0.00022128	10.2657	1059	1072	NM_019933	-	Ptpn4	INTRON	shore	263	76	0.29	305	99	0.32	290	103	0.36	194	81	0.42	224	97	0.43	182	78	0.43
Hyper	chr1	119875501	119876500	*	8.44e-05	0.000281099	13.6573	1060	36669	NM_175106	-	Tmem177	INTERGENIC	other	61	42	0.69	40	33	0.82	87	67	0.77	111	102	0.92	85	75	0.88	100	87	0.87
Hyper	chr1	119876001	119877000	*	8.44e-05	0.000281099	13.6573	1061	36169	NM_175106	-	Tmem177	INTERGENIC	other	61	42	0.69	40	33	0.82	87	67	0.77	111	102	0.92	85	75	0.88	100	87	0.87
Hyper	chr1	119876501	119877500	*	2.05e-06	9.59e-06	17.9489	1062	35669	NM_175106	-	Tmem177	INTERGENIC	other	91	32	0.35	141	57	0.4	134	50	0.37	99	57	0.58	111	57	0.51	119	70	0.59
Hyper	chr1	119877001	119878000	*	3.39e-12	3.69e-11	17.5399	1063	35169	NM_175106	-	Tmem177	INTERGENIC	other	285	131	0.46	264	115	0.44	317	140	0.44	199	124	0.62	264	162	0.61	247	155	0.63
Hyper	chr1	119877501	119878500	*	3.05e-08	1.95e-07	18.4851	1064	34669	NM_175106	-	Tmem177	INTERGENIC	other	194	99	0.51	123	58	0.47	183	90	0.49	100	68	0.68	154	106	0.69	129	86	0.67
Hyper	chr1	119913501	119914500	*	6.83e-05	0.000232481	16.7722	1065	-334	NM_175106	-	Tmem177	PROMOTER	shore	21	0	0	NA	NA	NA	64	1	0.02	32	5	0.16	23	6	0.26	23	3	0.13
Hyper	chr1	119965001	119966000	*	1.5e-07	8.55e-07	11.5762	1066	29211	NM_001115074	-	Cfap221	INTRON	other	249	93	0.37	349	102	0.29	310	112	0.36	349	148	0.42	378	182	0.48	346	157	0.45
Hyper	chr1	119965501	119966500	*	9.12e-23	2.72e-21	12.8119	1067	28711	NM_001115074	-	Cfap221	INTRON	other	749	196	0.26	824	203	0.25	812	200	0.25	947	306	0.32	943	400	0.42	802	315	0.39
Hyper	chr1	119966001	119967000	*	5.18e-17	9.32e-16	13.2619	1068	28211	NM_001115074	-	Cfap221	INTRON	other	500	103	0.21	474	101	0.21	502	88	0.18	598	159	0.27	565	218	0.39	456	158	0.35
Hyper	chr1	120082501	120083500	*	1.37e-10	1.23e-09	15.1644	1071	-8722	NM_019432	-	Tmem37	INTERGENIC	other	172	17	0.1	167	20	0.12	193	27	0.14	135	47	0.35	246	72	0.29	200	39	0.2
Hyper	chr1	120083001	120084000	*	1.37e-10	1.23e-09	15.1644	1072	-9222	NM_019432	-	Tmem37	INTERGENIC	other	172	17	0.1	167	20	0.12	193	27	0.14	135	47	0.35	246	72	0.29	200	39	0.2
Hyper	chr1	120105001	120106000	*	6.69e-11	6.21e-10	10.4355	1073	14920	NM_001037999	-	Dbi	INTERGENIC	other	485	158	0.33	634	205	0.32	619	232	0.37	737	319	0.43	644	299	0.46	636	283	0.44
Hyper	chr1	120105501	120106500	*	6.69e-11	6.21e-10	10.4355	1074	14420	NM_001037999	-	Dbi	INTERGENIC	other	485	158	0.33	634	205	0.32	619	232	0.37	737	319	0.43	644	299	0.46	636	283	0.44
Hyper	chr1	120353501	120354500	*	0.000760198	0.00198239	10.6552	1078	12921	NM_207233	+	C1ql2	INTERGENIC	other	182	63	0.35	154	58	0.38	147	52	0.35	170	69	0.41	166	86	0.52	146	69	0.47
Hyper	chr1	120608501	120609500	*	4.49e-07	2.36e-06	18.193	1079	6016	NM_010133	+	En1	INTERGENIC	shore	101	39	0.39	149	39	0.26	74	28	0.38	153	73	0.48	172	100	0.58	115	51	0.44
Hyper	chr1	120961001	120962000	*	3.75e-15	5.6e-14	12.6936	1080	-125405	NR_038008	+	Celrr	INTERGENIC	other	717	184	0.26	532	169	0.32	616	161	0.26	477	167	0.35	550	214	0.39	548	253	0.46
Hyper	chr1	120961501	120962500	*	1.42e-21	3.83e-20	11.3105	1081	-124905	NR_038008	+	Celrr	INTERGENIC	other	1058	256	0.24	850	234	0.28	1052	232	0.22	888	282	0.32	1096	404	0.37	1013	384	0.38
Hyper	chr1	120962001	120963000	*	1.84e-11	1.84e-10	11.6656	1082	-124405	NR_038008	+	Celrr	INTERGENIC	other	341	72	0.21	318	65	0.2	436	71	0.16	411	115	0.28	546	190	0.35	465	131	0.28
Hyper	chr1	121094501	121095500	*	0.0011404	0.00282866	10.1657	1083	7098	NR_110450	+	Celrr	INTRON	other	122	91	0.75	105	74	0.7	92	76	0.83	130	114	0.88	95	78	0.82	90	78	0.87
Hyper	chr1	121095001	121096000	*	0.0007461	0.00195082	10.0727	1084	7598	NR_110450	+	Celrr	INTRON	other	133	102	0.77	118	83	0.7	105	86	0.82	130	114	0.88	106	89	0.84	90	78	0.87
Hyper	chr1	121243001	121244000	*	1.09e-06	5.36e-06	10.8378	1085	83679	NM_001271531	-	Insig2	INTERGENIC	other	319	100	0.31	363	132	0.36	299	95	0.32	304	135	0.44	304	131	0.43	327	147	0.45
Hyper	chr1	121243501	121244500	*	1.09e-06	5.36e-06	10.8378	1086	83179	NM_001271531	-	Insig2	INTERGENIC	other	319	100	0.31	363	132	0.36	299	95	0.32	304	135	0.44	304	131	0.43	327	147	0.45
Hyper	chr1	121259501	121260500	*	1.3e-05	5.18e-05	10.5833	1087	67179	NM_001271531	-	Insig2	INTERGENIC	other	224	121	0.54	264	155	0.59	228	137	0.6	317	231	0.73	286	185	0.65	273	182	0.67
Hyper	chr1	121325001	121326000	*	0.00029388	0.000856116	21.9965	1088	1679	NM_001271531	-	Insig2	INTRON	shore	28	26	0.93	61	40	0.66	NA	NA	NA	22	20	0.91	30	30	1	NA	NA	NA
Hyper	chr1	121329001	121330000	*	6.15e-06	2.62e-05	18.8688	1089	-978	NM_001271532	-	Insig2	PROMOTER	shore	91	39	0.43	104	38	0.37	135	54	0.4	88	49	0.56	93	52	0.56	70	46	0.66
Hyper	chr1	121329501	121330500	*	6.15e-06	2.62e-05	18.8688	1090	-1478	NM_001271532	-	Insig2	INTRON	shore	91	39	0.43	104	38	0.37	135	54	0.4	88	49	0.56	93	52	0.56	70	46	0.66
Hyper	chr1	121335501	121336500	*	2.85e-06	1.3e-05	11.05	1091	-2913	NM_178082	-	Insig2	INTERGENIC	other	305	160	0.52	361	179	0.5	350	190	0.54	245	149	0.61	278	193	0.69	247	144	0.58
Hyper	chr1	121336001	121337000	*	8.38e-07	4.2e-06	14.1532	1092	-3413	NM_178082	-	Insig2	INTERGENIC	other	200	86	0.43	251	112	0.45	235	102	0.43	176	97	0.55	193	125	0.65	170	90	0.53
Hyper	chr1	121371001	121372000	*	3.25e-47	4.4e-45	13.1201	1093	-38413	NM_178082	-	Insig2	INTERGENIC	other	2125	879	0.41	1926	629	0.33	2200	825	0.38	1853	866	0.47	2050	1045	0.51	1751	941	0.54
Hyper	chr1	121371501	121372500	*	4.47e-50	7.1e-48	14.4368	1094	-38913	NM_178082	-	Insig2	INTERGENIC	other	1853	728	0.39	1568	473	0.3	1887	664	0.35	1653	747	0.45	1816	905	0.5	1560	841	0.54
Hyper	chr1	121829501	121830500	*	1.74e-05	6.75e-05	10.5135	1095	-261522	NM_025860	-	Ddx18	INTERGENIC	other	331	159	0.48	242	117	0.48	352	193	0.55	213	137	0.64	283	166	0.59	244	150	0.61
Hyper	chr1	121830001	121831000	*	1.74e-05	6.75e-05	10.5135	1096	-262022	NM_025860	-	Ddx18	INTERGENIC	other	331	159	0.48	242	117	0.48	352	193	0.55	213	137	0.64	283	166	0.59	244	150	0.61
Hyper	chr1	127575001	127576000	*	0.000820415	0.00211991	11.4629	1115	102022	NM_028135	-	Tmem163	INTRON	other	135	51	0.38	133	59	0.44	173	74	0.43	129	77	0.6	133	63	0.47	146	77	0.53
Hyper	chr1	127575501	127576500	*	2.02e-07	1.13e-06	10.2195	1116	101522	NM_028135	-	Tmem163	INTRON	other	419	181	0.43	416	191	0.46	450	212	0.47	393	225	0.57	437	223	0.51	467	274	0.59
Hyper	chr1	127750001	127751000	*	3.08e-31	1.67e-29	17.5575	1117	20590	NM_001033041	+	Acmsd	INTRON	other	642	148	0.23	615	119	0.19	752	191	0.25	527	191	0.36	600	242	0.4	620	272	0.44
Hyper	chr1	127750501	127751500	*	3.08e-31	1.67e-29	17.5575	1118	21090	NM_001033041	+	Acmsd	INTRON	other	642	148	0.23	615	119	0.19	752	191	0.25	527	191	0.36	600	242	0.4	620	272	0.44
Hyper	chr1	127786001	127787000	*	0.00464279	0.00948581	12.1916	1119	11839	NM_028399	+	Ccnt2	INTRON	other	50	0	0	59	7	0.12	69	8	0.12	26	8	0.31	39	8	0.21	32	4	0.12
Hyper	chr1	127869501	127870500	*	4.63e-05	0.000163881	10.2448	1120	730	NM_178690	+	Rab3gap1	PROMOTER	shore	268	144	0.54	222	106	0.48	278	130	0.47	266	155	0.58	281	161	0.57	250	160	0.64
Hyper	chr1	127904001	127905000	*	4.71e-05	0.000166321	18.0969	1121	35230	NM_178690	+	Rab3gap1	INTRON	other	116	50	0.43	75	35	0.47	106	37	0.35	65	35	0.54	76	39	0.51	77	55	0.71
Hyper	chr1	127904501	127905500	*	4.71e-05	0.000166321	18.0969	1122	35730	NM_178690	+	Rab3gap1	INTRON	other	116	50	0.43	75	35	0.47	106	37	0.35	65	35	0.54	76	39	0.51	77	55	0.71
Hyper	chr1	128028501	128029500	*	0.00349874	0.00745195	10.1487	1127	72972	NM_027678	-	Zranb3	INTRON	other	82	65	0.79	91	65	0.71	101	81	0.8	71	63	0.89	83	72	0.87	64	55	0.86
Hyper	chr1	128440001	128441000	*	5.39e-19	1.16e-17	16.6365	1134	-22586	NM_145507	-	Dars	INTERGENIC	other	491	208	0.42	400	182	0.46	646	261	0.4	387	209	0.54	508	339	0.67	434	236	0.54
Hyper	chr1	128440501	128441500	*	5.39e-19	1.16e-17	16.6365	1135	-23086	NM_145507	-	Dars	INTERGENIC	other	491	208	0.42	400	182	0.46	646	261	0.4	387	209	0.54	508	339	0.67	434	236	0.54
Hyper	chr1	128457501	128458500	*	2.7e-06	1.23e-05	17.6779	1139	-40086	NM_145507	-	Dars	INTERGENIC	other	114	68	0.6	104	45	0.43	135	61	0.45	100	60	0.6	103	65	0.63	127	96	0.76
Hyper	chr1	128594501	128595500	*	2.22e-06	1.03e-05	14.3563	1144	-2203	NM_009911	-	Cxcr4	INTERGENIC	other	176	95	0.54	183	86	0.47	124	68	0.55	231	158	0.68	204	127	0.62	137	92	0.67
Hyper	chr1	128860501	128861500	*	3.13e-06	1.41e-05	17.2318	1147	-268203	NM_009911	-	Cxcr4	INTERGENIC	other	169	62	0.37	147	51	0.35	131	57	0.44	95	43	0.45	96	52	0.54	113	73	0.65
Hyper	chr1	130421501	130422500	*	5.2e-09	3.72e-08	14.1272	1150	-324	NR_151525	+	Gm15674	PROMOTER	other	282	119	0.42	275	113	0.41	331	143	0.43	291	152	0.52	250	143	0.57	277	166	0.6
Hyper	chr1	130422001	130423000	*	4.17e-19	9.14e-18	12.8699	1151	0	NR_151525	+	Gm15674	PROMOTER	other	737	361	0.49	682	321	0.47	808	395	0.49	845	497	0.59	775	465	0.6	931	600	0.64
Hyper	chr1	130422501	130423500	*	5.18e-09	3.71e-08	10.2663	1152	0	NR_151525	+	Gm15674	PROMOTER	other	466	252	0.54	434	219	0.5	477	252	0.53	601	359	0.6	551	340	0.62	688	456	0.66
Hyper	chr1	130731001	130732000	*	2.36e-45	2.87e-43	13.7467	1155	0	NM_177604	+	AA986860	PROMOTER	other	1068	137	0.13	902	101	0.11	991	132	0.13	1416	334	0.24	1134	323	0.28	1112	304	0.27
Hyper	chr1	130731501	130732500	*	1.91e-45	2.33e-43	12.7759	1156	0	NM_177604	+	AA986860	PROMOTER	other	1448	256	0.18	1283	204	0.16	1325	233	0.18	1811	477	0.26	1458	460	0.32	1503	488	0.32
Hyper	chr1	130732001	130733000	*	1.68e-09	1.29e-08	12.2665	1157	27	NM_177604	+	AA986860	PROMOTER	other	380	119	0.31	381	103	0.27	334	101	0.3	395	143	0.36	325	137	0.42	391	184	0.47
Hyper	chr1	130762501	130763500	*	0.000399196	0.00112386	13.7666	1158	-2884	NR_151623	+	Gm28856	INTERGENIC	other	94	65	0.69	81	53	0.65	98	78	0.8	46	41	0.89	76	68	0.89	65	51	0.78
Hyper	chr1	130821001	130822000	*	9.22e-07	4.59e-06	20.4238	1159	-4684	NM_011082	+	Pigr	INTERGENIC	other	96	41	0.43	138	57	0.41	95	45	0.47	95	57	0.6	85	55	0.65	72	49	0.68
Hyper	chr1	130946001	130947000	*	4.82e-15	7.13e-14	16.3441	1162	-5887	NM_001355135	-	Il19	INTERGENIC	other	311	98	0.32	296	65	0.22	361	80	0.22	352	141	0.4	340	131	0.39	372	169	0.45
Hyper	chr1	130946501	130947500	*	1.95e-20	4.77e-19	15.4754	1163	-6387	NM_001355135	-	Il19	INTERGENIC	other	488	133	0.27	465	90	0.19	493	106	0.22	524	175	0.33	527	196	0.37	529	233	0.44
Hyper	chr1	131003501	131004500	*	8.18e-18	1.59e-16	10.048	1166	-15345	NM_010548	+	Il10	INTERGENIC	other	1115	512	0.46	1248	633	0.51	1193	686	0.58	1058	609	0.58	1320	803	0.61	1249	820	0.66
Hyper	chr1	131107001	131108000	*	0.000273238	0.000802537	18.2039	1171	-9159	NM_008551	-	Mapkapk2	INTERGENIC	other	53	32	0.6	68	41	0.6	45	32	0.71	51	32	0.63	50	45	0.9	50	46	0.92
Hyper	chr1	131107501	131108500	*	8.92e-06	3.68e-05	10.7319	1172	-9659	NM_008551	-	Mapkapk2	INTERGENIC	other	311	148	0.48	301	134	0.45	226	98	0.43	194	115	0.59	364	194	0.53	314	180	0.57
Hyper	chr1	131112001	131113000	*	5.73e-16	9.29e-15	11.5147	1173	-14159	NM_008551	-	Mapkapk2	INTERGENIC	other	585	111	0.19	679	154	0.23	634	121	0.19	646	174	0.27	626	227	0.36	618	201	0.33
Hyper	chr1	131112501	131113500	*	9.59e-16	1.52e-14	11.3855	1174	-14659	NM_008551	-	Mapkapk2	INTERGENIC	other	602	115	0.19	679	154	0.23	649	126	0.19	646	174	0.27	626	227	0.36	618	201	0.33
Hyper	chr1	131263501	131264500	*	3.79e-06	1.68e-05	11.1246	1185	15064	NM_019777	-	Ikbke	INTRON	other	231	163	0.71	208	143	0.69	274	139	0.51	316	224	0.71	284	227	0.8	186	127	0.68
Hyper	chr1	131264001	131265000	*	7.27e-06	3.05e-05	12.6132	1186	14564	NM_019777	-	Ikbke	INTRON	other	189	135	0.71	140	98	0.7	199	105	0.53	224	167	0.75	198	165	0.83	100	68	0.68
Hyper	chr1	131269001	131270000	*	1.2e-09	9.37e-09	10.2272	1187	9564	NM_019777	-	Ikbke	EXON	other	433	268	0.62	557	291	0.52	504	285	0.57	631	416	0.66	665	463	0.7	585	376	0.64
Hyper	chr1	131274001	131275000	*	2.93e-11	2.85e-10	10.7622	1188	4564	NM_019777	-	Ikbke	INTRON	other	595	282	0.47	613	288	0.47	556	336	0.6	689	372	0.54	677	459	0.68	622	404	0.65
Hyper	chr1	131274501	131275500	*	6.54e-33	3.93e-31	14.0988	1189	4064	NM_019777	-	Ikbke	EXON	other	1205	461	0.38	1121	437	0.39	981	505	0.51	1463	722	0.49	1243	751	0.6	1195	732	0.61
Hyper	chr1	131275001	131276000	*	7.86e-28	3.39e-26	18.3027	1190	3564	NM_019777	-	Ikbke	EXON	other	611	179	0.29	508	149	0.29	435	173	0.4	786	356	0.45	566	292	0.52	585	331	0.57
Hyper	chr1	131418501	131419500	*	1.78e-08	1.18e-07	15.3149	1196	107862	NM_001081011	-	Srgap2	INTRON	other	188	45	0.24	182	41	0.23	151	39	0.26	255	81	0.32	209	89	0.43	200	91	0.46
Hyper	chr1	131419001	131420000	*	9.1e-11	8.31e-10	11.3711	1197	107362	NM_001081011	-	Srgap2	INTRON	other	457	116	0.25	431	102	0.24	406	115	0.28	537	186	0.35	488	195	0.4	495	183	0.37
Hyper	chr1	131478001	131479000	*	1.18e-05	4.76e-05	13.0969	1198	48362	NM_001081011	-	Srgap2	INTRON	other	185	94	0.51	205	63	0.31	224	89	0.4	206	96	0.47	152	77	0.51	148	96	0.65
Hyper	chr1	131478501	131479500	*	2e-06	9.37e-06	12.4628	1199	47862	NM_001081011	-	Srgap2	INTRON	other	266	133	0.5	259	80	0.31	287	110	0.38	254	113	0.44	202	103	0.51	191	122	0.64
Hyper	chr1	131548001	131549000	*	0.000248388	0.000737276	11.9819	1200	20100	NM_175382	+	Fam72a	INTERGENIC	other	176	65	0.37	130	39	0.3	172	54	0.31	145	65	0.45	136	66	0.49	132	55	0.42
Hyper	chr1	131714001	131715000	*	0.000476793	0.00131503	10.542	1203	25308	NM_145509	+	Rab7b	EXON	other	130	59	0.45	177	67	0.38	175	73	0.42	197	92	0.47	193	102	0.53	239	132	0.55
Hyper	chr1	131737001	131738000	*	2.42e-14	3.33e-13	11.6839	1205	-6022	NM_177243	+	Slc26a9	INTERGENIC	other	685	280	0.41	573	212	0.37	715	300	0.42	827	457	0.55	755	362	0.48	691	359	0.52
Hyper	chr1	131737501	131738500	*	2.61e-06	1.19e-05	23.9396	1206	-5522	NM_177243	+	Slc26a9	INTERGENIC	other	80	26	0.33	52	18	0.35	68	29	0.43	49	30	0.61	65	35	0.54	68	45	0.66
Hyper	chr1	132112001	132113000	*	2.89e-05	0.000106844	11.4023	1214	26686	NM_008795	-	Cdk18	INTERGENIC	other	241	89	0.37	215	99	0.46	202	63	0.31	230	102	0.44	239	124	0.52	195	103	0.53
Hyper	chr1	132153501	132154500	*	2.03e-12	2.27e-11	10.4192	1215	-13817	NM_008795	-	Cdk18	INTERGENIC	other	686	358	0.52	784	334	0.43	729	441	0.6	709	449	0.63	676	420	0.62	880	534	0.61
Hyper	chr1	132196001	132197000	*	3.18e-07	1.72e-06	12.4128	1216	-1088	NR_029777	+	Mir135b	INTRON	other	317	169	0.53	274	124	0.45	243	111	0.46	287	157	0.55	259	163	0.63	297	193	0.65
Hyper	chr1	132200501	132201500	*	1.67e-10	1.48e-09	12.0681	1217	2415	NR_029777	+	Mir135b	INTRON	other	369	86	0.23	383	86	0.22	358	98	0.27	374	126	0.34	431	154	0.36	459	180	0.39
Hyper	chr1	132201001	132202000	*	0.000150969	0.000472702	10.9379	1218	2915	NR_029777	+	Mir135b	INTRON	other	169	43	0.25	172	39	0.23	172	57	0.33	167	55	0.33	173	59	0.34	199	91	0.46
Hyper	chr1	132265501	132266500	*	3.25e-06	1.46e-05	45.2381	1221	-32126	NM_144810	+	Klhdc8a	INTERGENIC	other	22	9	0.41	23	6	0.26	NA	NA	NA	NA	NA	NA	27	18	0.67	29	26	0.9
Hyper	chr1	132266501	132267500	*	2.03e-10	1.77e-09	10.4015	1222	-31126	NM_144810	+	Klhdc8a	INTERGENIC	other	606	221	0.36	601	231	0.38	602	223	0.37	669	316	0.47	605	293	0.48	564	268	0.48
Hyper	chr1	132267001	132268000	*	1.39e-08	9.37e-08	14.1228	1223	-30626	NM_144810	+	Klhdc8a	INTERGENIC	other	264	82	0.31	267	114	0.43	245	68	0.28	301	145	0.48	247	122	0.49	233	109	0.47
Hyper	chr1	132287501	132288500	*	3.16e-19	6.98e-18	10.7212	1224	-10126	NM_144810	+	Klhdc8a	INTERGENIC	other	1228	608	0.5	1000	458	0.46	828	428	0.52	1657	937	0.57	1133	695	0.61	1196	744	0.62
Hyper	chr1	132322001	132323000	*	7.47e-24	2.42e-22	14.7249	1225	5878	NM_001195025	+	Nuak2	INTRON	other	622	251	0.4	755	264	0.35	719	243	0.34	844	409	0.48	839	432	0.51	848	447	0.53
Hyper	chr1	132322501	132323500	*	3.12e-32	1.8e-30	15.7504	1226	6378	NM_001195025	+	Nuak2	INTRON	other	735	269	0.37	916	289	0.32	856	257	0.3	968	441	0.46	970	459	0.47	992	514	0.52
Hyper	chr1	132323001	132324000	*	3.02e-09	2.23e-08	17.2091	1227	6878	NM_001195025	+	Nuak2	INTRON	other	113	18	0.16	161	25	0.16	137	14	0.1	124	31	0.25	131	27	0.21	144	66	0.46
Hyper	chr1	132333001	132334000	*	5.83e-14	7.71e-13	16.1437	1228	16878	NM_001195025	+	Nuak2	EXON	other	280	33	0.12	305	53	0.17	276	65	0.24	234	64	0.27	271	107	0.39	261	87	0.33
Hyper	chr1	132333501	132334500	*	4.52e-30	2.27e-28	13.3875	1229	17378	NM_001195025	+	Nuak2	INTERGENIC	other	732	126	0.17	880	134	0.15	909	151	0.17	901	225	0.25	831	269	0.32	821	264	0.32
Hyper	chr1	132334001	132335000	*	6.81e-16	1.1e-14	10.9047	1230	17878	NM_001195025	+	Nuak2	INTERGENIC	other	619	175	0.28	744	150	0.2	805	180	0.22	854	273	0.32	724	252	0.35	735	266	0.36
Hyper	chr1	132335001	132336000	*	2.83e-46	3.63e-44	20.12	1231	18878	NM_001195025	+	Nuak2	INTERGENIC	other	784	265	0.34	688	217	0.32	994	317	0.32	769	359	0.47	760	439	0.58	891	473	0.53
Hyper	chr1	132335501	132336500	*	2.83e-46	3.63e-44	20.12	1232	19378	NM_001195025	+	Nuak2	INTERGENIC	other	784	265	0.34	688	217	0.32	994	317	0.32	769	359	0.47	760	439	0.58	891	473	0.53
Hyper	chr1	132354501	132355500	*	1.27e-05	5.06e-05	13.1608	1233	12449	NM_001311108	-	Tmcc2	INTERGENIC	other	199	72	0.36	178	61	0.34	186	83	0.45	161	71	0.44	180	99	0.55	183	100	0.55
Hyper	chr1	132368001	132369000	*	0.000177228	0.000545347	14.3751	1234	-54	NM_001311108	-	Tmcc2	PROMOTER	other	116	37	0.32	101	30	0.3	115	35	0.3	110	42	0.38	105	54	0.51	91	42	0.46
Hyper	chr1	132396001	132397000	*	0.000241329	0.00071868	10.0343	1235	-4616	NM_178874	-	Tmcc2	INTERGENIC	other	136	7	0.05	152	20	0.13	125	18	0.14	102	18	0.18	95	20	0.21	104	25	0.24
Hyper	chr1	132413001	132414000	*	1.38e-06	6.67e-06	11.2963	1236	-3453	NM_172516	+	Dstyk	INTERGENIC	other	257	190	0.74	249	185	0.74	193	137	0.71	173	149	0.86	194	166	0.86	170	139	0.82
Hyper	chr1	132413501	132414500	*	1.38e-06	6.67e-06	11.2963	1237	-2953	NM_172516	+	Dstyk	INTERGENIC	other	257	190	0.74	249	185	0.74	193	137	0.71	173	149	0.86	194	166	0.86	170	139	0.82
Hyper	chr1	132557501	132558500	*	3.92e-07	2.08e-06	13.4085	1243	-14562	NM_177129	-	Cntn2	INTERGENIC	other	160	13	0.08	152	29	0.19	144	19	0.13	155	25	0.16	156	56	0.36	137	39	0.28
Hyper	chr1	132558001	132559000	*	7.75e-09	5.41e-08	13.8149	1244	-15062	NM_177129	-	Cntn2	INTERGENIC	other	195	28	0.14	202	32	0.16	178	30	0.17	228	47	0.21	220	81	0.37	190	60	0.32
Hyper	chr1	132608501	132609500	*	0.00262319	0.00582074	12.7487	1245	33359	NM_001160316	-	Nfasc	EXON	other	62	51	0.82	89	47	0.53	70	50	0.71	59	50	0.85	55	39	0.71	98	80	0.82
Hyper	chr1	132844001	132845000	*	1.51e-08	1.01e-07	16.9863	1247	-35355	NM_010732	+	Lrrn2	INTERGENIC	other	184	99	0.54	148	94	0.64	147	83	0.56	160	126	0.79	158	121	0.77	190	132	0.69
Hyper	chr1	133076001	133077000	*	4.65e-08	2.89e-07	10.1026	1250	29991	NM_001099276	+	Pik3c2b	INTRON	other	370	41	0.11	323	49	0.15	241	46	0.19	341	93	0.27	267	69	0.26	284	58	0.2
Hyper	chr1	133095001	133096000	*	6.93e-14	9.09e-13	13.8041	1251	-35166	NM_133819	+	Ppp1r15b	INTRON	other	454	195	0.43	514	229	0.45	526	222	0.42	511	258	0.5	485	313	0.65	445	251	0.56
Hyper	chr1	133264501	133265500	*	1.76e-21	4.72e-20	13.196	1256	4309	NR_037984	-	Gm19461	EXON	other	794	260	0.33	734	217	0.3	956	383	0.4	900	407	0.45	805	409	0.51	838	400	0.48
Hyper	chr1	133265001	133266000	*	3.06e-30	1.56e-28	14.3555	1257	3809	NR_037984	-	Gm19461	INTRON	other	923	263	0.28	894	246	0.28	1088	360	0.33	1045	464	0.44	946	433	0.46	993	424	0.43
Hyper	chr1	133265501	133266500	*	4.01e-10	3.35e-09	16.5544	1258	3309	NR_037984	-	Gm19461	INTRON	other	196	47	0.24	198	53	0.27	208	38	0.18	202	95	0.47	206	78	0.38	205	69	0.34
Hyper	chr1	133268001	133269000	*	0.00316331	0.00683583	13.8558	1259	809	NR_037984	-	Gm19461	PROMOTER	other	50	16	0.32	61	20	0.33	96	48	0.5	66	29	0.44	78	43	0.55	104	63	0.61
Hyper	chr1	133312001	133313000	*	4.67e-11	4.43e-10	10.8282	1260	2180	NM_026680	+	Golt1a	INTRON	other	651	167	0.26	474	185	0.39	493	120	0.24	547	183	0.33	639	285	0.45	534	220	0.41
Hyper	chr1	133379001	133380000	*	1.89e-07	1.06e-06	18.2373	1263	15431	NM_175443	+	Etnk2	EXON	other	104	25	0.24	94	19	0.2	94	19	0.2	155	58	0.37	133	69	0.52	139	43	0.31
Hyper	chr1	133398001	133399000	*	8.7e-13	1.01e-11	11.0219	1264	25213	NM_011439	-	Sox13	INTRON	other	656	241	0.37	628	271	0.43	723	287	0.4	691	325	0.47	757	393	0.52	714	381	0.53
Hyper	chr1	133411001	133412000	*	8.88e-19	1.88e-17	11.062	1265	12213	NM_011439	-	Sox13	INTRON	other	888	449	0.51	818	451	0.55	1098	639	0.58	1166	706	0.61	1101	739	0.67	1072	757	0.71
Hyper	chr1	133411501	133412500	*	2.52e-19	5.61e-18	11.4303	1266	11713	NM_011439	-	Sox13	INTRON	other	862	425	0.49	799	434	0.54	1067	612	0.57	1122	664	0.59	1075	722	0.67	1050	736	0.7
Hyper	chr1	133415001	133416000	*	9.07e-16	1.44e-14	11.239	1267	8213	NM_011439	-	Sox13	INTRON	other	807	447	0.55	759	344	0.45	919	454	0.49	882	513	0.58	850	498	0.59	821	555	0.68
Hyper	chr1	133434001	133435000	*	5.08e-16	8.29e-15	12.8807	1268	-9790	NM_011439	-	Sox13	INTERGENIC	other	436	103	0.24	604	112	0.19	599	165	0.28	572	199	0.35	522	207	0.4	553	188	0.34
Hyper	chr1	133451501	133452500	*	2.21e-07	1.23e-06	22.1514	1269	-27290	NM_011439	-	Sox13	INTERGENIC	other	118	43	0.36	101	28	0.28	53	39	0.74	117	61	0.52	84	55	0.65	69	53	0.77
Hyper	chr1	133452001	133453000	*	2.73e-06	1.24e-05	11.3246	1270	-27790	NM_011439	-	Sox13	INTERGENIC	other	318	127	0.4	293	117	0.4	234	133	0.57	377	196	0.52	257	166	0.65	233	123	0.53
Hyper	chr1	133486501	133487500	*	2.76e-14	3.78e-13	12.2083	1273	-62290	NM_011439	-	Sox13	INTERGENIC	other	448	87	0.19	485	59	0.12	426	97	0.23	530	155	0.29	508	165	0.32	421	119	0.28
Hyper	chr1	133527501	133528500	*	1.39e-13	1.77e-12	21.7972	1274	81781	NM_009227	-	Snrpe	INTERGENIC	other	184	40	0.22	120	33	0.28	213	53	0.25	178	69	0.39	133	73	0.55	211	99	0.47
Hyper	chr1	133528001	133529000	*	5.89e-13	6.98e-12	21.3149	1275	81281	NM_009227	-	Snrpe	INTERGENIC	other	184	40	0.22	120	33	0.28	213	53	0.25	178	69	0.39	133	73	0.55	199	91	0.46
Hyper	chr1	133695501	133696500	*	1.29e-25	4.74e-24	17.4672	1279	-5394	NM_001159649	-	Lax1	INTERGENIC	other	585	119	0.2	460	107	0.23	482	141	0.29	543	213	0.39	544	235	0.43	525	221	0.42
Hyper	chr1	133696001	133697000	*	5.71e-24	1.86e-22	16.8402	1280	-5894	NM_001159649	-	Lax1	INTERGENIC	other	596	127	0.21	460	107	0.23	493	148	0.3	543	213	0.39	544	235	0.43	525	221	0.42
Hyper	chr1	133712001	133713000	*	2.93e-05	0.000108308	17.3468	1281	13646	NR_105868	-	Mir6903	INTRON	other	95	46	0.48	97	40	0.41	101	45	0.45	84	56	0.67	110	66	0.6	88	53	0.6
Hyper	chr1	133712501	133713500	*	0.00101153	0.00254761	13.1606	1282	13146	NR_105868	-	Mir6903	INTRON	other	95	46	0.48	111	45	0.41	101	45	0.45	102	59	0.58	125	69	0.55	88	53	0.6
Hyper	chr1	133735501	133736500	*	1.27e-29	6.18e-28	13.3449	1283	-8857	NR_105868	-	Mir6903	INTRON	other	870	189	0.22	679	123	0.18	1002	150	0.15	1003	300	0.3	975	326	0.33	791	245	0.31
Hyper	chr1	133736001	133737000	*	4.03e-26	1.53e-24	11.6904	1284	-9357	NR_105868	-	Mir6903	EXON	other	1183	317	0.27	948	242	0.26	1255	276	0.22	1154	359	0.31	1282	511	0.4	1088	411	0.38
Hyper	chr1	133742001	133743000	*	1.69e-16	2.9e-15	12.207	1285	10748	NM_213616	-	Atp2b4	INTRON	other	686	273	0.4	691	346	0.5	717	289	0.4	894	464	0.52	825	469	0.57	768	449	0.58
Hyper	chr1	133766001	133767000	*	2.94e-11	2.86e-10	19.0804	1286	-12255	NM_001167949	-	Atp2b4	INTERGENIC	other	161	86	0.53	132	69	0.52	139	96	0.69	206	149	0.72	274	233	0.85	173	122	0.71
Hyper	chr1	133766501	133767500	*	1.38e-21	3.72e-20	20.1371	1287	-12755	NM_001167949	-	Atp2b4	INTERGENIC	other	318	129	0.41	342	134	0.39	330	168	0.51	372	247	0.66	470	314	0.67	416	240	0.58
Hyper	chr1	133767001	133768000	*	3.99e-09	2.9e-08	16.9042	1288	-13255	NM_001167949	-	Atp2b4	INTERGENIC	other	157	42	0.27	211	65	0.31	191	72	0.38	166	97	0.58	196	81	0.41	243	118	0.49
Hyper	chr1	133890001	133891000	*	0.000268541	0.000790367	12.5778	1296	16174	NM_001160421	-	Optc	INTERGENIC	other	41	5	0.12	117	31	0.26	129	19	0.15	108	28	0.26	144	51	0.35	104	34	0.33
Hyper	chr1	133917001	133918000	*	8.5e-38	6.8e-36	13.6032	1297	3402	NM_054077	-	Prelp	INTRON	other	995	157	0.16	1000	155	0.15	1022	146	0.14	894	220	0.25	1126	347	0.31	1006	304	0.3
Hyper	chr1	133932001	133933000	*	0.00230888	0.00521475	18.8789	1298	-10601	NM_054077	-	Prelp	INTERGENIC	other	35	11	0.31	43	12	0.28	44	13	0.3	42	13	0.31	48	26	0.54	34	21	0.62
Hyper	chr1	133934501	133935500	*	1.86e-14	2.59e-13	10.5889	1299	-13101	NM_054077	-	Prelp	INTERGENIC	other	842	406	0.48	825	388	0.47	793	389	0.49	1013	567	0.56	823	495	0.6	918	554	0.6
Hyper	chr1	133935501	133936500	*	1.88e-06	8.84e-06	15.7767	1300	-14101	NM_054077	-	Prelp	INTERGENIC	other	108	71	0.66	140	86	0.61	164	114	0.7	108	84	0.78	96	85	0.89	105	83	0.79
Hyper	chr1	133936001	133937000	*	1.88e-06	8.84e-06	15.7767	1301	-14601	NM_054077	-	Prelp	INTERGENIC	other	108	71	0.66	140	86	0.61	164	114	0.7	108	84	0.78	96	85	0.89	105	83	0.79
Hyper	chr1	134036001	134037000	*	5.32e-05	0.000185843	15.8377	1303	-515	NM_021355	+	Fmod	PROMOTER	other	115	69	0.6	102	59	0.58	95	56	0.59	121	94	0.78	73	53	0.73	72	52	0.72
Hyper	chr1	134036501	134037500	*	5.32e-05	0.000185843	15.8377	1304	-15	NM_021355	+	Fmod	PROMOTER	other	115	69	0.6	102	59	0.58	95	56	0.59	121	94	0.78	73	53	0.73	72	52	0.72
Hyper	chr1	134097001	134098000	*	0.0015472	0.00368858	10.812	1309	-13242	NM_001284524	+	Chit1	INTERGENIC	other	145	110	0.76	93	57	0.61	123	76	0.62	109	87	0.8	126	98	0.78	85	65	0.76
Hyper	chr1	134213501	134214500	*	7.21e-17	1.28e-15	12.0928	1310	20055	NM_016749	+	Mybph	INTRON	other	778	483	0.62	693	427	0.62	602	335	0.56	691	466	0.67	737	561	0.76	748	543	0.73
Hyper	chr1	134285001	134286000	*	2.45e-05	9.21e-05	15.5644	1311	-4004	NM_031189	+	Myog	INTERGENIC	other	110	65	0.59	118	49	0.42	126	56	0.44	112	63	0.56	151	97	0.64	105	74	0.7
Hyper	chr1	134285501	134286500	*	2.45e-05	9.21e-05	15.5644	1312	-3504	NM_031189	+	Myog	INTERGENIC	other	110	65	0.59	118	49	0.42	126	56	0.44	112	63	0.56	151	97	0.64	105	74	0.7
Hyper	chr1	134291501	134292500	*	8.95e-08	5.31e-07	13.2789	1313	1499	NM_031189	+	Myog	EXON	other	199	51	0.26	264	58	0.22	241	66	0.27	234	85	0.36	234	84	0.36	219	93	0.42
Hyper	chr1	134292001	134293000	*	8.95e-08	5.31e-07	13.2789	1314	1999	NM_031189	+	Myog	EXON	other	199	51	0.26	264	58	0.22	241	66	0.27	234	85	0.36	234	84	0.36	219	93	0.42
Hyper	chr1	134369001	134370000	*	3.85e-10	3.23e-09	12.1738	1315	-6996	NR_151737	-	Tmem183a	INTERGENIC	other	564	263	0.47	390	182	0.47	440	190	0.43	442	239	0.54	416	235	0.56	391	247	0.63
Hyper	chr1	134399501	134400500	*	4.08e-05	0.000146153	11.5779	1316	-5281	NM_001355133	+	Cyb5r1	INTERGENIC	other	265	105	0.4	183	66	0.36	207	95	0.46	182	77	0.42	233	138	0.59	179	95	0.53
Hyper	chr1	134400001	134401000	*	3.18e-09	2.34e-08	18.1545	1317	-4781	NM_001355133	+	Cyb5r1	INTERGENIC	other	172	28	0.16	99	6	0.06	120	25	0.21	126	28	0.22	138	59	0.43	109	37	0.34
Hyper	chr1	134526001	134527000	*	4.78e-08	2.96e-07	10.8517	1321	22683	NM_001145300	-	Mgat4e	INTERGENIC	other	401	190	0.47	433	244	0.56	409	172	0.42	453	284	0.63	436	247	0.57	376	223	0.59
Hyper	chr1	134526501	134527500	*	1.54e-08	1.03e-07	10.0126	1322	22183	NM_001145300	-	Mgat4e	INTERGENIC	other	502	233	0.46	566	300	0.53	523	223	0.43	562	338	0.6	547	296	0.54	478	279	0.58
Hyper	chr1	134681001	134682000	*	8.28e-11	7.6e-10	11.0138	1323	-27300	NM_001355726	+	Syt2	INTRON	other	542	233	0.43	503	212	0.42	544	239	0.44	653	347	0.53	663	380	0.57	593	305	0.51
Hyper	chr1	134701001	134702000	*	1.29e-11	1.31e-10	17.2563	1324	-7300	NM_001355726	+	Syt2	INTRON	other	254	106	0.42	214	120	0.56	276	121	0.44	217	137	0.63	283	172	0.61	270	183	0.68
Hyper	chr1	134701501	134702500	*	0.000354232	0.00101016	11.0316	1325	-6800	NM_001355726	+	Syt2	INTRON	other	151	89	0.59	110	80	0.73	144	98	0.68	118	90	0.76	170	125	0.74	159	129	0.81
Hyper	chr1	134746001	134747000	*	3.94e-07	2.1e-06	13.6877	1329	36703	NM_001355726	+	Syt2	EXON	other	203	65	0.32	235	73	0.31	207	55	0.27	207	88	0.43	204	90	0.44	215	95	0.44
Hyper	chr1	134829001	134830000	*	1.21e-09	9.48e-09	14.5201	1332	-25281	NR_015606	-	Ppp1r12b	INTRON	other	308	101	0.33	312	103	0.33	318	127	0.4	281	138	0.49	268	138	0.51	232	113	0.49
Hyper	chr1	134829501	134830500	*	1.21e-09	9.48e-09	14.5201	1333	-25781	NR_015606	-	Ppp1r12b	INTRON	other	308	101	0.33	312	103	0.33	318	127	0.4	281	138	0.49	268	138	0.51	232	113	0.49
Hyper	chr1	135032001	135033000	*	1.02e-08	7.01e-08	10.3423	1334	69438	NM_026024	+	Ube2t	INTRON	other	504	315	0.62	485	295	0.61	461	271	0.59	467	323	0.69	418	295	0.71	423	312	0.74
Hyper	chr1	135032501	135033500	*	1.02e-08	7.01e-08	10.3423	1335	69938	NM_026024	+	Ube2t	INTRON	other	504	315	0.62	485	295	0.61	461	271	0.59	467	323	0.69	418	295	0.71	423	312	0.74
Hyper	chr1	135169001	135170000	*	1.63e-13	2.06e-12	11.3859	1345	-1321	NM_134438	-	Gpr37l1	INTERGENIC	other	641	185	0.29	610	194	0.32	615	198	0.32	669	294	0.44	740	312	0.42	619	252	0.41
Hyper	chr1	135171501	135172500	*	1.52e-05	5.98e-05	11.1391	1346	-3821	NM_134438	-	Gpr37l1	INTERGENIC	other	198	67	0.34	238	89	0.37	176	53	0.3	343	148	0.43	278	123	0.44	260	128	0.49
Hyper	chr1	135172001	135173000	*	1.52e-05	5.98e-05	11.1391	1347	-4321	NM_134438	-	Gpr37l1	INTERGENIC	other	198	67	0.34	238	89	0.37	176	53	0.3	343	148	0.43	278	123	0.44	260	128	0.49
Hyper	chr1	135203501	135204500	*	1.98e-07	1.11e-06	11.1331	1348	-35821	NM_134438	-	Gpr37l1	INTERGENIC	other	272	177	0.65	280	171	0.61	216	140	0.65	405	308	0.76	406	297	0.73	342	256	0.75
Hyper	chr1	135204001	135205000	*	3.7e-32	2.12e-30	10.7186	1349	-36321	NM_134438	-	Gpr37l1	INTERGENIC	other	2027	864	0.43	1870	778	0.42	2090	858	0.41	2024	1014	0.5	2184	1162	0.53	1871	1014	0.54
Hyper	chr1	135324001	135325000	*	2.78e-27	1.15e-25	12.7162	1353	0	NM_053106	+	Lmod1	PROMOTER	other	836	175	0.21	830	126	0.15	909	150	0.17	919	221	0.24	946	359	0.38	778	219	0.28
Hyper	chr1	135324501	135325500	*	4.33e-35	2.97e-33	13.5995	1354	0	NM_053106	+	Lmod1	PROMOTER	other	1091	268	0.25	1210	300	0.25	1176	271	0.23	1217	403	0.33	1287	585	0.45	1037	348	0.34
Hyper	chr1	135325001	135326000	*	1.01e-12	1.16e-11	16.2136	1355	190	NM_053106	+	Lmod1	PROMOTER	other	268	95	0.35	379	173	0.46	293	123	0.42	324	191	0.59	378	243	0.64	284	136	0.48
Hyper	chr1	135563001	135564000	*	1.37e-07	7.87e-07	10.7602	1359	21356	NM_173437	-	Nav1	INTRON	other	435	242	0.56	349	165	0.47	417	240	0.58	326	220	0.67	403	257	0.64	385	243	0.63
Hyper	chr1	135582501	135583500	*	2.74e-23	8.49e-22	10.9819	1360	1856	NM_173437	-	Nav1	INTRON	shore	1273	496	0.39	1409	511	0.36	1188	503	0.42	1270	602	0.47	1489	776	0.52	1469	736	0.5
Hyper	chr1	135583001	135584000	*	2.64e-54	5.37e-52	20.4014	1361	1356	NM_173437	-	Nav1	INTRON	shore	803	164	0.2	836	188	0.22	734	181	0.25	974	403	0.41	855	409	0.48	861	341	0.4
Hyper	chr1	135583501	135584500	*	5.55e-37	4.25e-35	15.2424	1362	856	NM_173437	-	Nav1	PROMOTER	shore	1099	344	0.31	1114	351	0.32	861	270	0.31	1404	665	0.47	1114	522	0.47	1033	469	0.45
Hyper	chr1	135588501	135589500	*	5.76e-15	8.45e-14	11.9712	1363	-3147	NM_173437	-	Nav1	INTERGENIC	other	714	410	0.57	613	361	0.59	676	419	0.62	565	405	0.72	676	463	0.68	604	449	0.74
Hyper	chr1	135611501	135612500	*	0.00126167	0.00308854	14.8643	1364	13727	NR_151586	+	Gm4793	INTERGENIC	other	49	38	0.78	31	24	0.77	41	29	0.71	58	56	0.97	53	47	0.89	30	24	0.8
Hyper	chr1	135612001	135613000	*	0.00126167	0.00308854	14.8643	1365	14227	NR_151586	+	Gm4793	INTERGENIC	other	49	38	0.78	31	24	0.77	41	29	0.71	58	56	0.97	53	47	0.89	30	24	0.8
Hyper	chr1	135663501	135664500	*	5.14e-31	2.75e-29	11.3225	1366	-64697	NM_007791	+	Csrp1	INTERGENIC	other	1591	1033	0.65	1553	793	0.51	1581	914	0.58	1603	1115	0.7	1701	1190	0.7	1623	1110	0.68
Hyper	chr1	135664001	135665000	*	6.85e-29	3.17e-27	12.641	1367	-64197	NM_007791	+	Csrp1	INTERGENIC	other	1218	725	0.6	1242	560	0.45	1288	670	0.52	1172	771	0.66	1374	910	0.66	1244	775	0.62
Hyper	chr1	135674501	135675500	*	2.07e-05	7.93e-05	11.4528	1368	-53697	NM_007791	+	Csrp1	INTERGENIC	other	144	93	0.65	161	115	0.71	173	143	0.83	134	116	0.87	118	99	0.84	178	150	0.84
Hyper	chr1	135676501	135677500	*	2.5e-14	3.44e-13	10.0732	1369	-51697	NM_007791	+	Csrp1	INTERGENIC	other	1031	569	0.55	880	424	0.48	895	419	0.47	1038	604	0.58	885	561	0.63	920	552	0.6
Hyper	chr1	135677001	135678000	*	3.04e-12	3.33e-11	10.2247	1370	-51197	NM_007791	+	Csrp1	INTERGENIC	other	819	445	0.54	673	330	0.49	742	340	0.46	829	483	0.58	759	482	0.64	780	459	0.59
Hyper	chr1	135685501	135686500	*	3.82e-05	0.000137873	16.9105	1371	-42697	NM_007791	+	Csrp1	INTERGENIC	shore	114	38	0.33	94	27	0.29	95	33	0.35	85	33	0.39	104	58	0.56	79	41	0.52
Hyper	chr1	135731501	135732500	*	1.85e-35	1.3e-33	16.7607	1372	2306	NM_007791	+	Csrp1	INTRON	other	800	206	0.26	808	199	0.25	836	223	0.27	745	351	0.47	833	338	0.41	881	355	0.4
Hyper	chr1	135732001	135733000	*	1.83e-35	1.29e-33	17.0621	1373	2806	NM_007791	+	Csrp1	INTRON	other	775	202	0.26	781	193	0.25	811	215	0.27	729	346	0.47	802	332	0.41	848	341	0.4
Hyper	chr1	135735001	135736000	*	6.43e-21	1.64e-19	11.7135	1374	5806	NM_007791	+	Csrp1	INTRON	other	836	228	0.27	867	155	0.18	890	238	0.27	995	346	0.35	909	339	0.37	858	300	0.35
Hyper	chr1	135735501	135736500	*	4.98e-24	1.63e-22	17.2392	1375	6306	NM_007791	+	Csrp1	INTRON	other	471	138	0.29	466	83	0.18	553	169	0.31	596	269	0.45	539	240	0.45	482	193	0.4
Hyper	chr1	135739501	135740500	*	5.5e-07	2.85e-06	10.8617	1376	10306	NM_007791	+	Csrp1	EXON	other	184	26	0.14	135	18	0.13	249	28	0.11	203	49	0.24	254	59	0.23	244	57	0.23
Hyper	chr1	135752001	135753000	*	4.52e-05	0.000160261	11.2289	1377	-13085	NM_013750	+	Phlda3	EXON	other	188	45	0.24	177	30	0.17	187	44	0.24	179	50	0.28	167	57	0.34	142	53	0.37
Hyper	chr1	135754501	135755500	*	4.81e-06	2.09e-05	18.5759	1378	-10585	NM_013750	+	Phlda3	INTERGENIC	other	94	51	0.54	76	44	0.58	97	60	0.62	75	55	0.73	77	65	0.84	109	80	0.73
Hyper	chr1	135755001	135756000	*	3.72e-06	1.65e-05	10.5686	1379	-10085	NM_013750	+	Phlda3	INTERGENIC	other	276	126	0.46	309	156	0.5	378	170	0.45	328	190	0.58	306	163	0.53	312	191	0.61
Hyper	chr1	135771501	135772500	*	4.13e-14	5.54e-13	12.7963	1380	5418	NM_013750	+	Phlda3	INTERGENIC	other	560	265	0.47	547	229	0.42	660	327	0.5	576	309	0.54	552	333	0.6	573	366	0.64
Hyper	chr1	135782001	135783000	*	5.01e-05	0.000175973	10.7563	1381	15918	NM_013750	+	Phlda3	INTERGENIC	other	191	112	0.59	252	126	0.5	212	111	0.52	226	145	0.64	236	147	0.62	261	171	0.66
Hyper	chr1	135782501	135783500	*	2.82e-21	7.45e-20	11.0881	1382	-15921	NM_021467	+	Tnni1	INTERGENIC	other	1106	567	0.51	1241	546	0.44	1104	547	0.5	1272	733	0.58	1328	786	0.59	1203	732	0.61
Hyper	chr1	135783001	135784000	*	7.55e-18	1.47e-16	11.2129	1383	-15421	NM_021467	+	Tnni1	INTERGENIC	other	915	454	0.5	989	420	0.42	892	436	0.49	1046	588	0.56	1093	640	0.59	942	561	0.6
Hyper	chr1	136040501	136041500	*	4.47e-08	2.78e-07	10.749	1384	-9304	NM_001270609	+	Ascl5	INTERGENIC	other	228	30	0.13	215	32	0.15	301	36	0.12	280	69	0.25	258	54	0.21	273	71	0.26
Hyper	chr1	136218001	136219000	*	1.43e-05	5.66e-05	28.0477	1388	-5174	NM_001329610	-	Mroh3	INTRON	shore	NA	NA	NA	50	37	0.74	35	18	0.51	NA	NA	NA	47	44	0.94	22	20	0.91
Hyper	chr1	136218501	136219500	*	1.43e-05	5.66e-05	28.0477	1389	-5674	NM_001329610	-	Mroh3	INTRON	other	NA	NA	NA	50	37	0.74	35	18	0.51	NA	NA	NA	47	44	0.94	22	20	0.91
Hyper	chr1	136231501	136232500	*	1.12e-15	1.77e-14	10.0932	1390	1781	NM_028872	-	5730559C18Rik	INTRON	shore	688	156	0.23	692	140	0.2	714	133	0.19	1134	366	0.32	837	245	0.29	838	248	0.3
Hyper	chr1	136335001	136336000	*	1.95e-11	1.94e-10	11.1882	1391	10105	NM_001347110	-	Camsap2	INTRON	other	564	329	0.58	545	326	0.6	473	303	0.64	668	495	0.74	513	346	0.67	447	327	0.73
Hyper	chr1	136343001	136344000	*	1.38e-39	1.22e-37	17.4279	1392	2105	NM_001347110	-	Camsap2	INTRON	shore	650	76	0.12	662	87	0.13	685	160	0.23	770	238	0.31	765	261	0.34	697	251	0.36
Hyper	chr1	136343501	136344500	*	1.73e-45	2.12e-43	17.9952	1393	1605	NM_001347110	-	Camsap2	INTRON	shore	724	92	0.13	729	97	0.13	768	177	0.23	830	264	0.32	850	301	0.35	745	271	0.36
Hyper	chr1	136440001	136441000	*	1.63e-06	7.75e-06	12.7478	1394	-24483	NR_024328	-	9230116N13Rik	EXON	other	174	101	0.58	183	119	0.65	276	168	0.61	199	150	0.75	233	173	0.74	169	122	0.72
Hyper	chr1	136444001	136445000	*	4.88e-08	3.02e-07	10.0041	1395	-22848	NM_001287179	+	Kif14	INTERGENIC	other	429	277	0.65	420	238	0.57	454	300	0.66	399	272	0.68	506	359	0.71	392	310	0.79
Hyper	chr1	136544001	136545000	*	1.08e-05	4.37e-05	10.8201	1396	76155	NM_001287179	+	Kif14	INTERGENIC	other	251	145	0.58	202	111	0.55	270	174	0.64	268	209	0.78	273	172	0.63	240	168	0.7
Hyper	chr1	136555501	136556500	*	6.81e-14	8.94e-13	11.4091	1397	-68401	NM_177643	+	Zfp281	INTERGENIC	other	690	263	0.38	686	216	0.31	658	230	0.35	802	309	0.39	725	372	0.51	589	298	0.51
Hyper	chr1	136627501	136628500	*	6.29e-11	5.86e-10	11.4288	1404	2602	NM_001160251	+	Zfp281	EXON	other	554	298	0.54	665	382	0.57	576	349	0.61	362	240	0.66	536	390	0.73	427	281	0.66
Hyper	chr1	136678001	136679000	*	0.000250782	0.000743591	10.0095	1407	-4396	NR_045324	+	Gm19705	INTERGENIC	other	204	114	0.56	185	119	0.64	183	109	0.6	244	161	0.66	184	133	0.72	221	159	0.72
Hyper	chr1	136678501	136679500	*	3.04e-05	0.000111973	18.6312	1408	-3896	NR_045324	+	Gm19705	INTERGENIC	other	84	21	0.25	73	23	0.32	86	28	0.33	89	40	0.45	57	23	0.4	84	48	0.57
Hyper	chr1	136693501	136694500	*	3.41e-05	0.000124308	11.2324	1409	-1711	NR_037986	+	Platr22	INTERGENIC	other	243	82	0.34	178	44	0.25	220	83	0.38	221	81	0.37	245	116	0.47	175	84	0.48
Hyper	chr1	136695501	136696500	*	1.59e-29	7.72e-28	10.2373	1410	0	NR_037986	+	Platr22	PROMOTER	other	1788	699	0.39	2129	658	0.31	1708	606	0.35	1972	840	0.43	2036	932	0.46	2025	951	0.47
Hyper	chr1	136696001	136697000	*	5.79e-29	2.69e-27	10.5182	1411	0	NR_037986	+	Platr22	PROMOTER	other	1602	545	0.34	1882	475	0.25	1497	454	0.3	1717	639	0.37	1737	710	0.41	1789	754	0.42
Hyper	chr1	136832501	136833500	*	0.00016213	0.000503666	10.0565	1412	120131	NM_001159769	-	Nr5a2	INTERGENIC	other	241	125	0.52	201	70	0.35	163	63	0.39	223	99	0.44	331	202	0.61	279	138	0.49
Hyper	chr1	136833001	136834000	*	0.00016213	0.000503666	10.0565	1413	119631	NM_001159769	-	Nr5a2	INTERGENIC	other	241	125	0.52	201	70	0.35	163	63	0.39	223	99	0.44	331	202	0.61	279	138	0.49
Hyper	chr1	136838501	136839500	*	4.54e-07	2.39e-06	12.6129	1414	114131	NM_001159769	-	Nr5a2	INTERGENIC	other	251	98	0.39	257	116	0.45	368	146	0.4	208	104	0.5	288	147	0.51	232	140	0.6
Hyper	chr1	136839001	136840000	*	2.39e-07	1.32e-06	10.9382	1415	113631	NM_001159769	-	Nr5a2	INTERGENIC	other	357	158	0.44	369	191	0.52	463	202	0.44	304	171	0.56	411	220	0.54	329	207	0.63
Hyper	chr1	136886001	136887000	*	3.29e-10	2.79e-09	14.1247	1416	66631	NM_001159769	-	Nr5a2	INTRON	other	270	85	0.31	309	44	0.14	304	94	0.31	369	135	0.37	273	103	0.38	196	92	0.47
Hyper	chr1	136886501	136887500	*	2.94e-17	5.42e-16	16.6727	1417	66131	NM_001159769	-	Nr5a2	INTRON	other	345	118	0.34	346	44	0.13	376	106	0.28	500	174	0.35	414	181	0.44	304	154	0.51
Hyper	chr1	136958001	136959000	*	7.55e-07	3.82e-06	10.9566	1419	1449	NM_030676	-	Nr5a2	INTRON	other	288	142	0.49	282	162	0.57	386	197	0.51	343	218	0.64	306	200	0.65	380	234	0.62
Hyper	chr1	139379001	139380000	*	0.00255394	0.00568761	12.398	1443	0	NR_040455	+	4933436E23Rik	PROMOTER	other	30	1	0.03	105	21	0.2	75	16	0.21	77	19	0.25	76	26	0.34	70	23	0.33
Hyper	chr1	139379501	139380500	*	0.000251181	0.000744623	15.0539	1444	51	NR_040455	+	4933436E23Rik	PROMOTER	other	30	1	0.03	80	9	0.11	75	16	0.21	77	19	0.25	66	20	0.3	70	23	0.33
Hyper	chr1	139496501	139497500	*	5.88e-05	0.000203215	13.3085	1447	-4207	NM_031164	+	F13b	INTERGENIC	other	98	64	0.65	97	73	0.75	130	94	0.72	106	82	0.77	102	86	0.84	93	86	0.92
Hyper	chr1	140660501	140661500	*	1.26e-08	8.55e-08	10.2184	1448	-4100	NR_040604	-	4930590L20Rik	INTERGENIC	other	583	184	0.32	510	142	0.28	595	193	0.32	393	156	0.4	408	155	0.38	422	190	0.45
Hyper	chr1	140939501	140940500	*	1.62e-08	1.08e-07	29.5994	1449	-283100	NR_040604	-	4930590L20Rik	INTERGENIC	other	121	56	0.46	74	36	0.49	81	43	0.53	41	32	0.78	47	34	0.72	33	29	0.88
Hyper	chr1	140940001	140941000	*	0.000218754	0.000658132	15.9724	1450	-283600	NR_040604	-	4930590L20Rik	INTERGENIC	other	164	89	0.54	117	57	0.49	110	64	0.58	60	43	0.72	78	45	0.58	50	43	0.86
Hyper	chr1	142741501	142742500	*	1.33e-07	7.67e-07	14.3454	1452	-898197	NM_020025	+	B3galt2	INTERGENIC	other	252	145	0.58	236	109	0.46	209	98	0.47	215	128	0.6	203	145	0.71	205	131	0.64
Hyper	chr1	142742001	142743000	*	1.33e-07	7.67e-07	14.3454	1453	-897697	NM_020025	+	B3galt2	INTERGENIC	other	252	145	0.58	236	109	0.46	209	98	0.47	215	128	0.6	203	145	0.71	205	131	0.64
Hyper	chr1	143055001	143056000	*	3.4e-07	1.83e-06	23.3786	1458	-584697	NM_020025	+	B3galt2	INTERGENIC	other	88	23	0.26	98	29	0.3	99	30	0.3	53	34	0.64	69	30	0.43	64	33	0.52
Hyper	chr1	143770001	143771000	*	4.38e-58	1.07e-55	11.9145	1459	6052	NM_013835	-	Trove2	EXON	other	3172	1282	0.4	3100	1114	0.36	2664	1058	0.4	3158	1477	0.47	3002	1626	0.54	2832	1444	0.51
Hyper	chr1	143770501	143771500	*	6.1e-49	9.09e-47	14.4227	1460	5552	NM_013835	-	Trove2	EXON	other	1704	569	0.33	1601	384	0.24	1385	386	0.28	1746	678	0.39	1633	766	0.47	1438	626	0.44
Hyper	chr1	144405001	144406000	*	0.00141426	0.00341304	10.5783	1482	-155898	NM_015811	-	Rgs1	INTERGENIC	other	157	87	0.55	173	100	0.58	145	86	0.59	125	90	0.72	159	108	0.68	101	64	0.63
Hyper	chr1	144704001	144705000	*	0.000314206	0.000908492	16.1112	1484	70422	NM_022881	-	Rgs18	INTERGENIC	other	107	60	0.56	94	45	0.48	92	46	0.5	72	44	0.61	59	44	0.75	73	50	0.68
Hyper	chr1	144704501	144705500	*	0.000314206	0.000908492	16.1112	1485	69922	NM_022881	-	Rgs18	INTERGENIC	other	107	60	0.56	94	45	0.48	92	46	0.5	72	44	0.61	59	44	0.75	73	50	0.68
Hyper	chr1	145291001	145292000	*	0.00050295	0.00137847	22.49	1489	-515581	NM_022881	-	Rgs18	INTERGENIC	other	NA	NA	NA	34	21	0.62	41	29	0.71	45	39	0.87	NA	NA	NA	38	35	0.92
Hyper	chr1	145291501	145292500	*	0.00050295	0.00137847	22.49	1490	-516081	NM_022881	-	Rgs18	INTERGENIC	other	NA	NA	NA	34	21	0.62	41	29	0.71	45	39	0.87	NA	NA	NA	38	35	0.92
Hyper	chr1	148650001	148651000	*	0.00427471	0.00884055	18.5213	1492	1271440	NM_001305632	-	Pla2g4a	INTERGENIC	other	45	35	0.78	30	17	0.57	21	11	0.52	38	29	0.76	20	19	0.95	24	21	0.88
Hyper	chr1	149832501	149833500	*	1.65e-05	6.45e-05	16.0089	1493	88940	NM_001305632	-	Pla2g4a	INTRON	other	114	23	0.2	89	16	0.18	121	22	0.18	84	25	0.3	98	31	0.32	62	29	0.47
Hyper	chr1	149833001	149834000	*	1.65e-05	6.45e-05	16.0089	1494	88440	NM_001305632	-	Pla2g4a	INTRON	other	114	23	0.2	89	16	0.18	121	22	0.18	84	25	0.3	98	31	0.32	62	29	0.47
Hyper	chr1	150244501	150245500	*	4.74e-06	2.07e-05	10.9314	1506	-73917	NM_024458	+	Pdc	INTERGENIC	other	107	5	0.05	131	8	0.06	149	12	0.08	100	15	0.15	134	23	0.17	88	18	0.2
Hyper	chr1	150245001	150246000	*	4.74e-06	2.07e-05	10.9314	1507	-73417	NM_024458	+	Pdc	INTERGENIC	other	107	5	0.05	131	8	0.06	149	12	0.08	100	15	0.15	134	23	0.17	88	18	0.2
Hyper	chr1	150485501	150486500	*	0.000962272	0.00243912	20.4566	1508	-19337	NM_021400	-	Prg4	INTERGENIC	other	28	18	0.64	28	23	0.82	NA	NA	NA	26	26	1	26	23	0.88	27	25	0.93
Hyper	chr1	150486001	150487000	*	0.000962272	0.00243912	20.4566	1509	-19837	NM_021400	-	Prg4	INTERGENIC	other	28	18	0.64	28	23	0.82	NA	NA	NA	26	26	1	26	23	0.88	27	25	0.93
Hyper	chr1	150994001	150995000	*	9.56e-06	3.92e-05	25.6844	1510	-567	NM_001024720	-	Hmcn1	PROMOTER	shore	69	24	0.35	57	26	0.46	71	24	0.34	31	16	0.52	42	28	0.67	44	30	0.68
Hyper	chr1	151129001	151130000	*	1.83e-06	8.64e-06	12.3654	1515	-8034	NR_038011	+	C730036E19Rik	INTERGENIC	other	343	170	0.5	280	142	0.51	304	163	0.54	184	110	0.6	220	151	0.69	195	120	0.62
Hyper	chr1	151129501	151130500	*	6.67e-13	7.86e-12	12.4237	1516	-7534	NR_038011	+	C730036E19Rik	INTERGENIC	other	778	366	0.47	577	288	0.5	607	324	0.53	433	270	0.62	503	322	0.64	482	291	0.6
Hyper	chr1	151130001	151131000	*	5.37e-08	3.3e-07	12.6479	1517	-7034	NR_038011	+	C730036E19Rik	INTERGENIC	other	435	196	0.45	297	146	0.49	303	161	0.53	249	160	0.64	283	170	0.6	286	171	0.6
Hyper	chr1	151167501	151168500	*	5.09e-05	0.000178563	15.0688	1518	29469	NR_038011	+	C730036E19Rik	INTERGENIC	other	83	28	0.34	106	15	0.14	116	39	0.34	85	35	0.41	156	62	0.4	107	49	0.46
Hyper	chr1	151685001	151686000	*	1.02e-05	4.14e-05	10.7246	1522	68728	NR_151474	-	2810414N06Rik	INTRON	other	264	104	0.39	251	84	0.33	262	84	0.32	278	113	0.41	271	141	0.52	306	137	0.45
Hyper	chr1	151685501	151686500	*	2.57e-11	2.52e-10	10.9031	1523	68228	NR_151474	-	2810414N06Rik	INTRON	other	505	159	0.31	564	147	0.26	606	156	0.26	556	205	0.37	495	198	0.4	573	222	0.39
Hyper	chr1	151693001	151694000	*	1.39e-25	5.09e-24	13.2898	1524	60728	NR_151474	-	2810414N06Rik	INTRON	other	885	264	0.3	856	206	0.24	987	248	0.25	903	302	0.33	951	379	0.4	860	394	0.46
Hyper	chr1	151705001	151706000	*	2.91e-10	2.49e-09	15.8708	1525	48728	NR_151474	-	2810414N06Rik	EXON	other	200	82	0.41	252	91	0.36	270	106	0.39	309	161	0.52	273	171	0.63	271	133	0.49
Hyper	chr1	151710001	151711000	*	0.00106901	0.0026726	11.4042	1526	43728	NR_151474	-	2810414N06Rik	INTRON	other	106	57	0.54	128	65	0.51	168	96	0.57	136	92	0.68	123	81	0.66	128	81	0.63
Hyper	chr1	151710501	151711500	*	8.44e-05	0.000281021	17.9634	1527	43228	NR_151474	-	2810414N06Rik	INTRON	other	51	35	0.69	72	42	0.58	73	45	0.62	61	49	0.8	69	55	0.8	62	50	0.81
Hyper	chr1	151752001	151753000	*	3.31e-06	1.49e-05	11.5337	1528	1728	NR_151474	-	2810414N06Rik	INTRON	other	333	96	0.29	253	69	0.27	276	79	0.29	182	67	0.37	208	88	0.42	235	94	0.4
Hyper	chr1	152024001	152025000	*	2.89e-06	1.31e-05	23.0229	1533	65321	NM_197990	-	1700025G04Rik	INTRON	other	64	36	0.56	56	28	0.5	34	12	0.35	68	43	0.63	86	58	0.67	103	85	0.83
Hyper	chr1	152024501	152025500	*	4.8e-06	2.09e-05	23.0778	1534	64821	NM_197990	-	1700025G04Rik	INTRON	other	64	36	0.56	44	22	0.5	34	12	0.35	68	43	0.63	86	58	0.67	103	85	0.83
Hyper	chr1	152387001	152388000	*	0.000210519	0.000636084	10.1157	1535	-320	NM_025677	-	Tsen15	PROMOTER	shore	258	102	0.4	279	103	0.37	212	73	0.34	178	81	0.46	196	99	0.51	204	93	0.46
Hyper	chr1	152496501	152497500	*	7.24e-05	0.000244801	14.4836	1536	96636	NM_177756	+	Colgalt2	INTRON	other	117	26	0.22	126	24	0.19	72	23	0.32	77	29	0.38	134	52	0.39	105	38	0.36
Hyper	chr1	152555501	152556500	*	3.86e-06	1.71e-05	11.0143	1537	68718	NM_016846	-	Rgl1	INTRON	other	252	57	0.23	212	43	0.2	230	47	0.2	219	69	0.32	208	76	0.37	247	72	0.29
Hyper	chr1	152556001	152557000	*	1.68e-22	4.9e-21	14.8758	1538	68218	NM_016846	-	Rgl1	INTRON	other	582	123	0.21	540	95	0.18	535	101	0.19	508	146	0.29	567	210	0.37	604	217	0.36
Hyper	chr1	152556501	152557500	*	6.65e-19	1.43e-17	17.5973	1539	67718	NM_016846	-	Rgl1	EXON	other	330	66	0.2	328	52	0.16	305	54	0.18	289	78	0.27	359	134	0.37	356	144	0.4
Hyper	chr1	152622001	152623000	*	3.53e-19	7.77e-18	19.9059	1540	2218	NM_016846	-	Rgl1	INTRON	shore	348	107	0.31	302	108	0.36	253	55	0.22	372	189	0.51	385	209	0.54	275	116	0.42
Hyper	chr1	152622501	152623500	*	6.06e-50	9.55e-48	17.6793	1541	1718	NM_016846	-	Rgl1	INTRON	shore	1126	367	0.33	1132	413	0.36	998	281	0.28	1223	638	0.52	1249	628	0.5	1109	534	0.48
Hyper	chr1	152623001	152624000	*	6.14e-33	3.7e-31	16.8293	1542	1218	NM_016846	-	Rgl1	EXON	shore	779	260	0.33	830	305	0.37	745	226	0.3	851	449	0.53	864	419	0.48	833	417	0.5
Hyper	chr1	152745501	152746500	*	0.00216641	0.00493776	12.7633	1543	-4051	NM_001081197	+	Apobec4	INTRON	other	128	46	0.36	80	31	0.39	74	17	0.23	87	38	0.44	98	44	0.45	84	42	0.5
Hyper	chr1	152763501	152764500	*	7e-05	0.000237472	11.3044	1544	1806	NM_001346117	-	Rgl1	INTRON	shore	235	130	0.55	215	105	0.49	257	114	0.44	131	77	0.59	237	156	0.66	171	94	0.55
Hyper	chr1	152764001	152765000	*	4.02e-09	2.92e-08	12.5687	1545	1306	NM_001346117	-	Rgl1	INTRON	shore	390	203	0.52	403	183	0.45	490	222	0.45	226	130	0.58	424	265	0.62	294	171	0.58
Hyper	chr1	152814501	152815500	*	1.33e-05	5.28e-05	10.2822	1551	14350	NM_010877	+	Ncf2	INTRON	other	285	94	0.33	318	116	0.36	284	98	0.35	298	126	0.42	270	130	0.48	263	118	0.45
Hyper	chr1	152824501	152825500	*	0.00338322	0.0072405	17.9304	1552	24350	NM_010877	+	Ncf2	INTRON	other	33	19	0.58	23	16	0.7	35	23	0.66	23	17	0.74	49	40	0.82	48	41	0.85
Hyper	chr1	152844501	152845500	*	0.00231115	0.00521908	15.0726	1553	32669	NM_001160257	-	Smg7	EXON	other	51	16	0.31	59	14	0.24	88	34	0.39	46	18	0.39	74	40	0.54	72	33	0.46
Hyper	chr1	153039501	153040500	*	1.47e-07	8.4e-07	11.9046	1554	84402	NM_175460	+	Nmnat2	INTRON	other	341	135	0.4	316	133	0.42	340	143	0.42	324	147	0.45	317	183	0.58	302	171	0.57
Hyper	chr1	153040001	153041000	*	3.26e-07	1.76e-06	11.8086	1555	84902	NM_175460	+	Nmnat2	INTRON	other	328	131	0.4	301	122	0.41	331	145	0.44	315	145	0.46	302	177	0.59	286	159	0.56
Hyper	chr1	153042001	153043000	*	0.00188897	0.00438627	10.0005	1556	86902	NM_175460	+	Nmnat2	INTRON	other	176	82	0.47	134	60	0.45	128	74	0.58	232	135	0.58	156	89	0.57	138	88	0.64
Hyper	chr1	153042501	153043500	*	0.00188897	0.00438627	10.0005	1557	87402	NM_175460	+	Nmnat2	INTRON	other	176	82	0.47	134	60	0.45	128	74	0.58	232	135	0.58	156	89	0.57	138	88	0.64
Hyper	chr1	153047501	153048500	*	1.32e-30	6.87e-29	17.2619	1558	92402	NM_175460	+	Nmnat2	INTRON	other	610	179	0.29	620	153	0.25	690	148	0.21	667	253	0.38	632	255	0.4	717	344	0.48
Hyper	chr1	153048001	153049000	*	5.89e-32	3.34e-30	17.3657	1559	92902	NM_175460	+	Nmnat2	INTRON	other	632	185	0.29	619	145	0.23	740	167	0.23	679	258	0.38	645	262	0.41	755	360	0.48
Hyper	chr1	153090501	153091500	*	5.15e-11	4.85e-10	11.1573	1566	94948	NM_008485	-	Lamc2	EXON	other	599	226	0.38	611	222	0.36	619	228	0.37	474	232	0.49	529	233	0.44	564	289	0.51
Hyper	chr1	153171501	153172500	*	3.91e-20	9.34e-19	11.7988	1567	13948	NM_008485	-	Lamc2	INTRON	other	757	129	0.17	669	96	0.14	639	93	0.15	687	139	0.2	672	178	0.26	597	215	0.36
Hyper	chr1	153172001	153173000	*	7.91e-23	2.37e-21	10.5285	1568	13448	NM_008485	-	Lamc2	INTRON	other	1108	191	0.17	1018	155	0.15	906	151	0.17	978	228	0.23	965	246	0.25	895	290	0.32
Hyper	chr1	153191501	153192500	*	5.63e-07	2.91e-06	10.1735	1570	-5055	NM_008485	-	Lamc2	INTERGENIC	other	465	187	0.4	365	117	0.32	397	205	0.52	355	156	0.44	307	186	0.61	515	266	0.52
Hyper	chr1	153201501	153202500	*	1.03e-09	8.14e-09	15.6342	1571	-15055	NM_008485	-	Lamc2	INTERGENIC	other	186	77	0.41	223	74	0.33	289	98	0.34	328	156	0.48	165	84	0.51	310	172	0.55
Hyper	chr1	153308501	153309500	*	0.000101327	0.000331107	11.4913	1572	23287	NM_010683	-	Lamc1	INTRON	other	178	120	0.67	154	97	0.63	79	46	0.58	231	165	0.71	141	113	0.8	199	153	0.77
Hyper	chr1	153319501	153320500	*	3.42e-07	1.84e-06	12.2865	1573	12287	NM_010683	-	Lamc1	INTRON	other	261	117	0.45	285	104	0.36	294	118	0.4	299	140	0.47	291	152	0.52	280	166	0.59
Hyper	chr1	153330001	153331000	*	2.4e-16	4.05e-15	10.5114	1574	1787	NM_010683	-	Lamc1	INTRON	shore	1114	488	0.44	959	371	0.39	968	418	0.43	1121	555	0.5	933	515	0.55	961	513	0.53
Hyper	chr1	153493001	153494000	*	8.85e-08	5.25e-07	14.3193	1583	-5342	NM_007842	-	Dhx9	INTERGENIC	other	198	106	0.54	245	118	0.48	286	148	0.52	196	124	0.63	228	147	0.64	208	142	0.68
Hyper	chr1	153493501	153494500	*	3.23e-19	7.14e-18	11.9486	1584	-5842	NM_007842	-	Dhx9	INTERGENIC	other	847	270	0.32	918	289	0.31	1037	384	0.37	879	387	0.44	944	436	0.46	747	349	0.47
Hyper	chr1	153494001	153495000	*	6.97e-15	1.01e-13	11.5679	1585	-6342	NM_007842	-	Dhx9	INTERGENIC	other	649	164	0.25	673	171	0.25	751	236	0.31	683	263	0.39	716	289	0.4	539	206	0.38
Hyper	chr1	153514501	153515500	*	6.38e-16	1.03e-14	11.8818	1586	-26842	NM_007842	-	Dhx9	EXON	other	689	374	0.54	755	391	0.52	669	337	0.5	785	478	0.61	873	519	0.59	736	536	0.73
Hyper	chr1	153515001	153516000	*	6.85e-26	2.57e-24	11.0636	1587	-27342	NM_007842	-	Dhx9	EXON	other	1298	830	0.64	1240	754	0.61	1230	716	0.58	1504	1051	0.7	1425	987	0.69	1344	1043	0.78
Hyper	chr1	153515501	153516500	*	7.64e-13	8.94e-12	10.0581	1588	-27842	NM_007842	-	Dhx9	EXON	other	608	455	0.75	485	363	0.75	561	379	0.68	718	573	0.8	552	468	0.85	608	507	0.83
Hyper	chr1	153598501	153599500	*	0.00363891	0.0077071	13.7867	1589	-48788	NM_028749	-	Npl	INTERGENIC	other	69	20	0.29	67	25	0.37	89	28	0.31	70	26	0.37	69	38	0.55	60	28	0.47
Hyper	chr1	153599001	153600000	*	0.00240749	0.00540818	23.7843	1590	-49288	NM_028749	-	Npl	INTERGENIC	other	26	6	0.23	NA	NA	NA	32	4	0.12	32	12	0.38	22	15	0.68	24	5	0.21
Hyper	chr1	153640501	153641500	*	9.63e-12	9.93e-11	11.3858	1591	-11537	NM_026380	+	Rgs8	INTERGENIC	other	528	242	0.46	576	279	0.48	500	263	0.53	668	398	0.6	561	341	0.61	744	450	0.6
Hyper	chr1	153641001	153642000	*	2.54e-18	5.18e-17	10.1346	1592	-11037	NM_026380	+	Rgs8	INTERGENIC	other	1096	317	0.29	1143	351	0.31	993	308	0.31	1178	457	0.39	1108	425	0.38	1262	549	0.44
Hyper	chr1	153678501	153679500	*	3.54e-100	3.4e-97	14.7697	1593	12830	NM_001347115	+	Rgs8	INTRON	other	2911	817	0.28	3070	791	0.26	3409	837	0.25	3157	1156	0.37	2793	1165	0.42	2960	1315	0.44
Hyper	chr1	153679001	153680000	*	4.71e-94	3.87e-91	15.3441	1594	13330	NM_001347115	+	Rgs8	INTRON	other	2324	552	0.24	2413	519	0.22	2793	569	0.2	2568	841	0.33	2280	862	0.38	2425	997	0.41
Hyper	chr1	153742001	153743000	*	1.72e-05	6.69e-05	10.5634	1596	1650	NM_011267	+	Rgs16	EXON	other	288	68	0.24	251	65	0.26	233	85	0.36	265	116	0.44	215	73	0.34	221	83	0.38
Hyper	chr1	154206001	154207000	*	2.59e-22	7.44e-21	14.1326	1600	4816	NM_001204908	+	Zfp648	INTERGENIC	shore	701	278	0.4	758	243	0.32	719	229	0.32	765	392	0.51	799	403	0.5	845	375	0.44
Hyper	chr1	154206501	154207500	*	2.59e-22	7.44e-21	14.1326	1601	5316	NM_001204908	+	Zfp648	INTERGENIC	shore	701	278	0.4	758	243	0.32	719	229	0.32	765	392	0.51	799	403	0.5	845	375	0.44
Hyper	chr1	154660501	154661500	*	3.55e-05	0.000128841	10.8728	1602	64421	NM_009782	-	Cacna1e	INTRON	other	161	117	0.73	139	110	0.79	164	117	0.71	174	152	0.87	140	114	0.81	153	131	0.86
Hyper	chr1	154770001	154771000	*	0.00264141	0.00585441	22.6427	1603	-44082	NM_009782	-	Cacna1e	INTERGENIC	other	36	25	0.69	NA	NA	NA	26	17	0.65	NA	NA	NA	30	25	0.83	22	22	1
Hyper	chr1	154841001	154842000	*	0.00233512	0.00526721	25.5398	1604	-115082	NM_009782	-	Cacna1e	INTERGENIC	other	NA	NA	NA	24	11	0.46	27	16	0.59	25	20	0.8	25	19	0.76	29	23	0.79
Hyper	chr1	154841501	154842500	*	0.0040034	0.0083597	23.7255	1605	-115582	NM_009782	-	Cacna1e	INTERGENIC	other	NA	NA	NA	24	11	0.46	27	16	0.59	25	20	0.8	36	26	0.72	29	23	0.79
Hyper	chr1	155052501	155053500	*	6.03e-22	1.68e-20	10.6221	1609	29765	NR_151545	-	Gm9530	INTERGENIC	other	1284	718	0.56	1483	769	0.52	1150	610	0.53	1355	829	0.61	1325	881	0.66	1346	873	0.65
Hyper	chr1	155053001	155054000	*	9.64e-19	2.04e-17	10.6854	1610	29265	NR_151545	-	Gm9530	INTERGENIC	other	1016	549	0.54	1232	651	0.53	911	503	0.55	1190	720	0.61	1140	777	0.68	1113	727	0.65
Hyper	chr1	155071501	155072500	*	1.17e-09	9.2e-09	15.2644	1613	10765	NR_151545	-	Gm9530	INTRON	other	286	141	0.49	211	114	0.54	275	125	0.45	237	135	0.57	270	176	0.65	273	192	0.7
Hyper	chr1	155107001	155108000	*	0.000258193	0.000763197	14.228	1614	-7366	NM_010500	-	Ier5	INTERGENIC	other	106	63	0.59	160	71	0.44	124	47	0.38	81	36	0.44	114	75	0.66	87	60	0.69
Hyper	chr1	155109001	155110000	*	1.71e-05	6.66e-05	21.0645	1615	-9366	NM_010500	-	Ier5	INTERGENIC	other	39	14	0.36	89	27	0.3	93	26	0.28	44	12	0.27	43	20	0.47	94	61	0.65
Hyper	chr1	155247501	155248500	*	1.09e-09	8.62e-09	11.6686	1619	88800	NM_021433	+	Stx6	INTERGENIC	other	321	91	0.28	330	58	0.18	425	88	0.21	335	116	0.35	392	144	0.37	380	113	0.3
Hyper	chr1	155280501	155281500	*	8.29e-11	7.61e-10	10.9591	1620	121800	NM_021433	+	Stx6	EXON	other	563	300	0.53	629	343	0.55	559	230	0.41	492	271	0.55	617	381	0.62	606	391	0.65
Hyper	chr1	155415501	155416500	*	0.000193006	0.00058854	11.3203	1623	945	NM_011273	-	Xpr1	PROMOTER	shore	183	65	0.36	211	59	0.28	186	66	0.35	137	66	0.48	161	64	0.4	158	71	0.45
Hyper	chr1	155438001	155439000	*	3.83e-06	1.7e-05	15.0974	1624	-20558	NM_011273	-	Xpr1	INTERGENIC	other	232	113	0.49	150	84	0.56	205	110	0.54	122	84	0.69	103	66	0.64	140	96	0.69
Hyper	chr1	155438501	155439500	*	9.8e-06	4.01e-05	14.5076	1625	-21058	NM_011273	-	Xpr1	INTERGENIC	other	217	108	0.5	150	84	0.56	205	110	0.54	122	84	0.69	103	66	0.64	140	96	0.69
Hyper	chr1	155529001	155530000	*	9.83e-07	4.87e-06	10.8508	1626	-1891	NR_132128	-	Gm5532	INTERGENIC	other	377	159	0.42	265	101	0.38	331	144	0.44	371	188	0.51	328	177	0.54	355	187	0.53
Hyper	chr1	155576001	155577000	*	1.98e-06	9.26e-06	10.5237	1627	17883	NM_026683	+	Acbd6	INTRON	other	345	224	0.65	268	152	0.57	263	157	0.6	316	224	0.71	325	214	0.66	309	240	0.78
Hyper	chr1	155743501	155744500	*	0.00232359	0.0052439	20.0047	1628	-1475	NM_010712	-	Lhx4	INTERGENIC	shore	36	5	0.14	27	0	0	NA	NA	NA	21	7	0.33	23	3	0.13	24	9	0.38
Hyper	chr1	155809001	155810000	*	9.15e-21	2.31e-19	12.6464	1629	2900	NM_023268	-	Qsox1	INTRON	other	958	390	0.41	893	353	0.4	876	315	0.36	994	473	0.48	814	442	0.54	859	457	0.53
Hyper	chr1	155810501	155811500	*	1.66e-25	6.03e-24	11.7106	1630	1400	NM_023268	-	Qsox1	INTRON	shore	1180	346	0.29	1211	338	0.28	1297	412	0.32	1260	493	0.39	1197	496	0.41	1113	490	0.44
Hyper	chr1	155988501	155989500	*	7.75e-06	3.24e-05	16.4084	1632	-15247	NM_001039184	-	Cep350	INTERGENIC	other	117	32	0.27	118	30	0.25	112	29	0.26	102	38	0.37	102	39	0.38	115	59	0.51
Hyper	chr1	155989001	155990000	*	1.47e-05	5.78e-05	15.8176	1633	-15747	NM_001039184	-	Cep350	INTERGENIC	other	128	37	0.29	118	30	0.25	112	29	0.26	102	38	0.37	102	39	0.38	115	59	0.51
Hyper	chr1	156183501	156184500	*	6.59e-40	6e-38	11.3612	1635	20527	NM_177838	-	Fam163a	INTRON	other	1816	364	0.2	1777	322	0.18	1860	379	0.2	1509	410	0.27	1614	513	0.32	1587	532	0.34
Hyper	chr1	156402501	156403500	*	1.07e-09	8.44e-09	11.3838	1637	17416	NM_001346967	-	Axdnd1	EXON	other	461	249	0.54	398	255	0.64	465	288	0.62	434	300	0.69	417	307	0.74	413	293	0.71
Hyper	chr1	156419501	156420500	*	1.97e-07	1.1e-06	10.7444	1638	416	NM_001346967	-	Axdnd1	PROMOTER	shore	446	220	0.49	458	155	0.34	392	151	0.39	362	189	0.52	349	177	0.51	341	174	0.51
Hyper	chr1	156506001	156507000	*	1.02e-07	6.01e-07	21.7213	1639	-31674	NM_009230	-	Soat1	INTERGENIC	other	46	39	0.85	56	40	0.71	46	32	0.7	41	40	0.98	28	27	0.96	53	51	0.96
Hyper	chr1	156540001	156541000	*	2.05e-07	1.15e-06	10.6728	1640	-17787	NM_001136104	+	Abl2	INTERGENIC	other	435	169	0.39	430	149	0.35	470	151	0.32	223	88	0.39	441	219	0.5	325	146	0.45
Hyper	chr1	156540501	156541500	*	1.34e-08	9.03e-08	13.5809	1641	-17287	NM_001136104	+	Abl2	INTERGENIC	other	346	134	0.39	335	133	0.4	354	124	0.35	152	75	0.49	352	187	0.53	231	116	0.5
Hyper	chr1	156543501	156544500	*	7.99e-10	6.42e-09	10.8528	1642	-14287	NM_001136104	+	Abl2	INTERGENIC	other	404	99	0.25	420	81	0.19	530	112	0.21	439	125	0.28	407	154	0.38	320	99	0.31
Hyper	chr1	156544001	156545000	*	7.99e-10	6.42e-09	10.8528	1643	-13787	NM_001136104	+	Abl2	INTERGENIC	other	404	99	0.25	420	81	0.19	530	112	0.21	439	125	0.28	407	154	0.38	320	99	0.31
Hyper	chr1	156648001	156649000	*	3.04e-06	1.38e-05	12.7928	1646	25340	NM_023141	-	Tor3a	EXON	other	197	81	0.41	220	102	0.46	237	104	0.44	212	111	0.52	222	123	0.55	240	148	0.62
Hyper	chr1	156655001	156656000	*	1.22e-15	1.91e-14	11.5	1647	18340	NM_023141	-	Tor3a	EXON	other	765	253	0.33	792	271	0.34	726	274	0.38	872	404	0.46	713	309	0.43	798	394	0.49
Hyper	chr1	156669001	156670000	*	5.18e-14	6.88e-13	10.2115	1648	4340	NM_023141	-	Tor3a	EXON	other	822	286	0.35	850	256	0.3	886	370	0.42	914	368	0.4	1001	464	0.46	769	399	0.52
Hyper	chr1	156675501	156676500	*	5.08e-06	2.2e-05	12.0354	1649	-1163	NM_023141	-	Tor3a	INTERGENIC	shore	204	51	0.25	216	44	0.2	217	76	0.35	206	77	0.37	194	82	0.42	225	84	0.37
Hyper	chr1	156676001	156677000	*	5.08e-06	2.2e-05	12.0354	1650	-1663	NM_023141	-	Tor3a	INTERGENIC	shore	204	51	0.25	216	44	0.2	217	76	0.35	206	77	0.37	194	82	0.42	225	84	0.37
Hyper	chr1	156752501	156753500	*	6.07e-06	2.59e-05	14.449	1651	-33592	NM_145413	-	Fam20b	INTERGENIC	other	149	106	0.71	199	140	0.7	110	65	0.59	53	40	0.75	99	81	0.82	154	131	0.85
Hyper	chr1	156838001	156839000	*	1.48e-12	1.68e-11	22.3235	1654	-23	NM_028333	+	Angptl1	PROMOTER	other	144	20	0.14	97	6	0.06	108	23	0.21	85	31	0.36	169	59	0.35	142	54	0.38
Hyper	chr1	156838501	156839500	*	2.18e-53	4.22e-51	14.8697	1655	0	NM_028333	+	Angptl1	PROMOTER	other	1737	717	0.41	1803	671	0.37	1804	816	0.45	1957	1100	0.56	1663	1039	0.62	1689	840	0.5
Hyper	chr1	156839001	156840000	*	1.07e-47	1.49e-45	14.5492	1656	0	NM_028333	+	Angptl1	PROMOTER	other	1593	697	0.44	1706	665	0.39	1696	793	0.47	1873	1069	0.57	1494	980	0.66	1547	786	0.51
Hyper	chr1	156917001	156918000	*	2.17e-05	8.26e-05	19.2653	1658	21388	NM_001159966	-	Ralgps2	INTRON	other	93	35	0.38	110	15	0.14	127	17	0.13	62	20	0.32	45	15	0.33	32	20	0.62
Hyper	chr1	156917501	156918500	*	2.17e-05	8.26e-05	19.2653	1659	20888	NM_001159966	-	Ralgps2	INTRON	other	93	35	0.38	110	15	0.14	127	17	0.13	62	20	0.32	45	15	0.33	32	20	0.62
Hyper	chr1	157055001	157056000	*	5.42e-32	3.08e-30	13.5131	1660	52651	NM_001305059	-	Tex35	INTERGENIC	other	1284	466	0.36	1292	420	0.33	1246	508	0.41	1034	532	0.51	1430	692	0.48	1143	579	0.51
Hyper	chr1	157055501	157056500	*	1.06e-24	3.67e-23	16.8144	1661	52151	NM_001305059	-	Tex35	INTERGENIC	other	561	220	0.39	665	244	0.37	632	283	0.45	536	328	0.61	765	416	0.54	544	308	0.57
Hyper	chr1	157275001	157276000	*	4.2e-14	5.64e-13	19.08	1662	-136352	NR_027984	+	2810025M15Rik	INTRON	other	239	148	0.62	261	121	0.46	283	143	0.51	189	122	0.65	226	162	0.72	274	210	0.77
Hyper	chr1	157275501	157276500	*	4.2e-14	5.64e-13	19.08	1663	-135852	NR_027984	+	2810025M15Rik	INTRON	other	239	148	0.62	261	121	0.46	283	143	0.51	189	122	0.65	226	162	0.72	274	210	0.77
Hyper	chr1	157286001	157287000	*	5.15e-15	7.59e-14	11.8888	1664	-125352	NR_027984	+	2810025M15Rik	EXON	other	561	89	0.16	517	81	0.16	575	93	0.16	409	102	0.25	466	144	0.31	420	114	0.27
Hyper	chr1	157286501	157287500	*	5.15e-15	7.59e-14	11.8888	1665	-124852	NR_027984	+	2810025M15Rik	EXON	other	561	89	0.16	517	81	0.16	575	93	0.16	409	102	0.25	466	144	0.31	420	114	0.27
Hyper	chr1	157574501	157575500	*	0.0042332	0.00876647	12.5776	1669	48333	NM_001159986	+	Sec16b	INTERGENIC	other	38	30	0.79	58	37	0.64	52	44	0.85	50	41	0.82	59	54	0.92	52	46	0.88
Hyper	chr1	157575001	157576000	*	0.0042332	0.00876647	12.5776	1670	48833	NM_001159986	+	Sec16b	INTERGENIC	other	38	30	0.79	58	37	0.64	52	44	0.85	50	41	0.82	59	54	0.92	52	46	0.88
Hyper	chr1	157594501	157595500	*	7.07e-21	1.8e-19	13.0042	1671	68333	NM_001159986	+	Sec16b	INTERGENIC	other	961	392	0.41	841	339	0.4	1024	459	0.45	777	426	0.55	774	444	0.57	835	445	0.53
Hyper	chr1	157595001	157596000	*	1.05e-24	3.63e-23	21.0807	1672	68833	NM_001159986	+	Sec16b	INTERGENIC	other	435	140	0.32	403	144	0.36	425	184	0.43	413	227	0.55	315	203	0.64	366	206	0.56
Hyper	chr1	157741501	157742500	*	0.000345521	0.00098825	13.9994	1673	215333	NM_001159986	+	Sec16b	INTERGENIC	other	110	37	0.34	109	26	0.24	122	39	0.32	85	36	0.42	98	42	0.43	88	41	0.47
Hyper	chr1	158226001	158227000	*	0.00477606	0.00971685	19.6294	1674	129261	NM_207583	-	Brinp2	INTERGENIC	other	36	15	0.42	32	3	0.09	26	6	0.23	42	20	0.48	25	12	0.48	27	10	0.37
Hyper	chr1	158226501	158227500	*	0.00477606	0.00971685	19.6294	1675	128761	NM_207583	-	Brinp2	INTERGENIC	other	36	15	0.42	32	3	0.09	26	6	0.23	42	20	0.48	25	12	0.48	27	10	0.37
Hyper	chr1	160043001	160044000	*	3.94e-22	1.11e-20	12.6638	1678	-380	NR_028111	+	4930523C07Rik	PROMOTER	other	949	404	0.43	822	260	0.32	924	351	0.38	1188	584	0.49	918	457	0.5	960	502	0.52
Hyper	chr1	160184001	160185000	*	0.000320167	0.000923912	10.6602	1679	-10215	NM_025474	+	Mrps14	INTERGENIC	other	205	62	0.3	162	43	0.27	249	86	0.35	149	56	0.38	165	79	0.48	142	55	0.39
Hyper	chr1	160184501	160185500	*	0.000320167	0.000923912	10.6602	1680	-9715	NM_025474	+	Mrps14	INTERGENIC	other	205	62	0.3	162	43	0.27	249	86	0.35	149	56	0.38	165	79	0.48	142	55	0.39
Hyper	chr1	160196001	160197000	*	0.000391767	0.0011052	10.7233	1681	671	NM_001347121	+	Mrps14	PROMOTER	shore	117	94	0.8	130	102	0.78	76	63	0.83	83	78	0.94	89	77	0.87	59	55	0.93
Hyper	chr1	160286501	160287500	*	0.00312319	0.00676179	22.8175	1688	8473	NR_035448	-	Mir1927	INTRON	other	56	24	0.43	45	22	0.49	43	24	0.56	24	17	0.71	NA	NA	NA	32	23	0.72
Hyper	chr1	160403001	160404000	*	7.5e-05	0.000252694	23.9186	1698	-51431	NM_001038621	-	Rabgap1l	INTRON	other	33	18	0.55	39	16	0.41	59	22	0.37	39	23	0.59	44	33	0.75	55	36	0.65
Hyper	chr1	160403501	160404500	*	7.5e-05	0.000252694	23.9186	1699	-51931	NM_001038621	-	Rabgap1l	INTRON	other	33	18	0.55	39	16	0.41	59	22	0.37	39	23	0.59	44	33	0.75	55	36	0.65
Hyper	chr1	160825001	160826000	*	3.63e-06	1.62e-05	16.6268	1704	-32064	NM_013862	-	Rabgap1l	INTERGENIC	other	157	72	0.46	124	60	0.48	130	61	0.47	121	74	0.61	124	84	0.68	112	69	0.62
Hyper	chr1	160825501	160826500	*	3.63e-06	1.62e-05	16.6268	1705	-32564	NM_013862	-	Rabgap1l	INTERGENIC	other	157	72	0.46	124	60	0.48	130	61	0.47	121	74	0.61	124	84	0.68	112	69	0.62
Hyper	chr1	160893001	160894000	*	2.88e-07	1.57e-06	17.0652	1708	-12411	NM_001024952	+	Rc3h1	INTERGENIC	other	91	75	0.82	65	42	0.65	59	29	0.49	133	110	0.83	210	183	0.87	196	165	0.84
Hyper	chr1	160899001	160900000	*	1.27e-17	2.43e-16	11.2613	1709	-6411	NM_001024952	+	Rc3h1	INTERGENIC	other	908	357	0.39	1075	474	0.44	952	422	0.44	911	448	0.49	954	571	0.6	943	496	0.53
Hyper	chr1	160899501	160900500	*	1.72e-18	3.55e-17	11.2103	1710	-5911	NM_001024952	+	Rc3h1	INTERGENIC	other	972	389	0.4	1150	513	0.45	1008	448	0.44	961	479	0.5	1014	612	0.6	1008	530	0.53
Hyper	chr1	161249001	161250000	*	1.1e-29	5.39e-28	11.513	1712	1211	NR_130150	-	Prdx6	EXON	shore	1324	290	0.22	1420	275	0.19	1317	282	0.21	1116	338	0.3	1262	431	0.34	1082	351	0.32
Hyper	chr1	161288501	161289500	*	0.000160847	0.00050012	17.4745	1713	-37292	NM_007453	-	Prdx6	INTERGENIC	other	49	21	0.43	64	21	0.33	87	34	0.39	103	50	0.49	87	52	0.6	84	50	0.6
Hyper	chr1	161380001	161381000	*	1.94e-28	8.71e-27	10.1867	1714	-14438	NM_009452	+	Tnfsf4	INTERGENIC	other	1987	824	0.41	1972	760	0.39	1806	798	0.44	1961	958	0.49	2029	1039	0.51	1957	1066	0.54
Hyper	chr1	161380501	161381500	*	7.45e-09	5.21e-08	14.0347	1715	-13938	NM_009452	+	Tnfsf4	INTERGENIC	other	229	110	0.48	275	144	0.52	229	110	0.48	325	180	0.55	313	208	0.66	315	219	0.7
Hyper	chr1	161442501	161443500	*	2.75e-17	5.09e-16	12.7673	1716	47065	NM_009452	+	Tnfsf4	INTERGENIC	other	715	266	0.37	663	273	0.41	787	343	0.44	755	391	0.52	790	446	0.56	651	338	0.52
Hyper	chr1	161443001	161444000	*	4.38e-20	1.04e-18	10.5057	1717	47565	NM_009452	+	Tnfsf4	INTERGENIC	other	1189	437	0.37	1224	398	0.33	1214	513	0.42	1228	534	0.43	1364	651	0.48	1230	637	0.52
Hyper	chr1	161957501	161958500	*	3.2e-10	2.71e-09	10.0175	1720	10649	NM_001204905	-	4930558K02Rik	INTRON	other	605	156	0.26	576	147	0.26	598	166	0.28	488	160	0.33	566	223	0.39	554	202	0.36
Hyper	chr1	161958001	161959000	*	3.2e-10	2.71e-09	10.0175	1721	10149	NM_001204905	-	4930558K02Rik	INTRON	other	605	156	0.26	576	147	0.26	598	166	0.28	488	160	0.33	566	223	0.39	554	202	0.36
Hyper	chr1	162609001	162610000	*	4.36e-06	1.91e-05	14.6125	1724	-29150	NM_010865	+	Myoc	INTERGENIC	other	164	56	0.34	113	44	0.39	202	70	0.35	151	72	0.48	115	50	0.43	219	121	0.55
Hyper	chr1	162609501	162610500	*	4.8e-06	2.09e-05	14.3334	1725	-28650	NM_010865	+	Myoc	INTERGENIC	other	174	56	0.32	113	44	0.39	202	70	0.35	151	72	0.48	115	50	0.43	233	123	0.53
Hyper	chr1	162643001	162644000	*	0.000329788	0.000948247	10.424	1727	3853	NM_010865	+	Myoc	INTRON	other	164	30	0.18	150	23	0.15	127	32	0.25	136	41	0.3	127	39	0.31	168	48	0.29
Hyper	chr1	162643501	162644500	*	5.67e-11	5.32e-10	11.0208	1728	4353	NM_010865	+	Myoc	INTRON	other	579	222	0.38	610	227	0.37	498	179	0.36	580	285	0.49	590	292	0.49	598	276	0.46
Hyper	chr1	162644001	162645000	*	6.19e-08	3.77e-07	10.6456	1729	4853	NM_010865	+	Myoc	INTRON	other	415	193	0.47	459	203	0.44	371	147	0.4	444	244	0.55	463	253	0.55	431	229	0.53
Hyper	chr1	162659501	162660500	*	2.11e-05	8.06e-05	10.3443	1730	-1283	NM_001177581	-	7420461P10Rik	INTERGENIC	other	264	62	0.23	272	56	0.21	228	72	0.32	239	73	0.31	204	88	0.43	213	70	0.33
Hyper	chr1	162660001	162661000	*	1.56e-13	1.97e-12	12.6383	1731	-1783	NM_001177581	-	7420461P10Rik	INTERGENIC	other	581	240	0.41	561	209	0.37	542	234	0.43	636	335	0.53	540	298	0.55	529	274	0.52
Hyper	chr1	162660501	162661500	*	1.4e-06	6.73e-06	10.6995	1732	-2283	NM_001177581	-	7420461P10Rik	INTERGENIC	other	317	179	0.56	289	154	0.53	314	162	0.52	396	262	0.66	336	210	0.62	316	204	0.65
Hyper	chr1	162874501	162875500	*	2.98e-10	2.54e-09	11.0753	1733	-7892	NM_010231	-	Fmo1	EXON	other	370	61	0.16	383	67	0.17	474	88	0.19	311	69	0.22	392	119	0.3	357	116	0.32
Hyper	chr1	162875001	162876000	*	6.77e-11	6.29e-10	11.4634	1734	-8392	NM_010231	-	Fmo1	EXON	other	370	61	0.16	383	67	0.17	461	81	0.18	311	69	0.22	392	119	0.3	357	116	0.32
Hyper	chr1	162897501	162898500	*	5.02e-31	2.68e-29	14.2963	1735	213	NM_018881	-	Fmo2	PROMOTER	other	1021	281	0.28	957	260	0.27	1004	307	0.31	1112	472	0.42	883	368	0.42	1012	445	0.44
Hyper	chr1	162898001	162899000	*	1.7e-35	1.21e-33	13.9929	1736	0	NM_018881	-	Fmo2	PROMOTER	other	1202	296	0.25	1042	260	0.25	1175	310	0.26	1249	490	0.39	1031	395	0.38	1171	472	0.4
Hyper	chr1	162898501	162899500	*	1.49e-08	9.99e-08	11.4208	1737	0	NM_018881	-	Fmo2	PROMOTER	other	181	15	0.08	117	6	0.05	181	6	0.03	137	18	0.13	161	32	0.2	171	30	0.18
Hyper	chr1	162987001	162988000	*	3.77e-05	0.000136237	10.369	1738	-2474	NM_008030	-	Fmo3	INTERGENIC	other	276	156	0.57	281	197	0.7	293	182	0.62	178	126	0.71	218	170	0.78	181	127	0.7
Hyper	chr1	162987501	162988500	*	1.08e-05	4.36e-05	10.4106	1739	-2974	NM_008030	-	Fmo3	INTERGENIC	other	356	187	0.53	365	244	0.67	357	215	0.6	223	152	0.68	237	179	0.76	194	129	0.66
Hyper	chr1	164019001	164020000	*	5.57e-07	2.88e-06	11.8695	1740	24114	NM_001355132	+	Mettl18	INTERGENIC	other	252	150	0.6	283	167	0.59	310	158	0.51	226	139	0.62	272	184	0.68	326	238	0.73
Hyper	chr1	164019501	164020500	*	1.75e-08	1.16e-07	11.1332	1741	24614	NM_001355132	+	Mettl18	INTERGENIC	other	346	224	0.65	427	241	0.56	481	258	0.54	297	187	0.63	392	269	0.69	442	322	0.73
Hyper	chr1	164142001	164143000	*	2.45e-07	1.35e-06	13.731	1745	-8835	NM_007976	+	F5	EXON	other	210	127	0.6	237	94	0.4	220	137	0.62	219	138	0.63	224	175	0.78	235	144	0.61
Hyper	chr1	164142501	164143500	*	1.91e-07	1.07e-06	13.7245	1746	-8335	NM_007976	+	F5	EXON	other	210	127	0.6	253	102	0.4	230	143	0.62	219	138	0.63	224	175	0.78	235	144	0.61
Hyper	chr1	164235501	164236500	*	2.5e-06	1.15e-05	10.0421	1747	-12546	NM_054087	+	Slc19a2	INTERGENIC	other	396	166	0.42	322	123	0.38	365	176	0.48	404	203	0.5	379	201	0.53	325	183	0.56
Hyper	chr1	164244001	164245000	*	0.000218955	0.000658556	10.3865	1748	-4046	NM_054087	+	Slc19a2	INTERGENIC	other	208	92	0.44	214	103	0.48	185	100	0.54	244	147	0.6	199	119	0.6	208	118	0.57
Hyper	chr1	164244501	164245500	*	0.000218955	0.000658556	10.3865	1749	-3546	NM_054087	+	Slc19a2	INTERGENIC	other	208	92	0.44	214	103	0.48	185	100	0.54	244	147	0.6	199	119	0.6	208	118	0.57
Hyper	chr1	164454001	164455000	*	4.85e-22	1.36e-20	10.04	1752	3356	NM_009721	-	Atp1b1	INTRON	other	1340	345	0.26	1343	379	0.28	1313	329	0.25	1336	450	0.34	1347	559	0.41	1252	423	0.34
Hyper	chr1	164454501	164455500	*	3.88e-35	2.68e-33	11.5826	1753	2856	NM_009721	-	Atp1b1	INTRON	other	1759	558	0.32	1799	605	0.34	1642	509	0.31	2006	815	0.41	1854	861	0.46	1664	740	0.44
Hyper	chr1	164469501	164470500	*	6.09e-06	2.59e-05	16.5184	1754	-11147	NM_009721	-	Atp1b1	INTERGENIC	other	116	80	0.69	135	73	0.54	111	59	0.53	101	83	0.82	129	96	0.74	75	50	0.67
Hyper	chr1	164470001	164471000	*	4.01e-05	0.000143826	10.6485	1755	-11647	NM_009721	-	Atp1b1	INTERGENIC	other	177	132	0.75	236	160	0.68	206	141	0.68	159	135	0.85	213	173	0.81	128	95	0.74
Hyper	chr1	164471001	164472000	*	2.12e-06	9.86e-06	14.5556	1756	-12647	NM_009721	-	Atp1b1	INTERGENIC	other	188	108	0.57	111	73	0.66	171	73	0.43	198	124	0.63	177	117	0.66	160	126	0.79
Hyper	chr1	164494501	164495500	*	4.22e-10	3.52e-09	10.008	1757	-7807	NR_151593	+	Gm26685	INTERGENIC	other	775	370	0.48	671	278	0.41	671	297	0.44	574	306	0.53	572	299	0.52	651	377	0.58
Hyper	chr1	164503501	164504500	*	3.94e-06	1.74e-05	21.0746	1758	196	NR_151593	+	Gm26685	PROMOTER	other	48	4	0.08	80	21	0.26	71	17	0.24	57	25	0.44	81	33	0.41	73	31	0.42
Hyper	chr1	164550001	164551000	*	1.1e-06	5.42e-06	11.431	1759	46696	NR_151593	+	Gm26685	INTERGENIC	other	252	157	0.62	256	163	0.64	289	191	0.66	262	196	0.75	241	177	0.73	229	180	0.79
Hyper	chr1	164550501	164551500	*	4.79e-09	3.45e-08	11.4682	1760	47196	NR_151593	+	Gm26685	INTERGENIC	other	379	228	0.6	379	221	0.58	431	266	0.62	373	260	0.7	398	283	0.71	377	279	0.74
Hyper	chr1	164552001	164553000	*	4.79e-14	6.39e-13	10.4839	1761	48696	NR_151593	+	Gm26685	INTERGENIC	other	803	333	0.41	822	331	0.4	795	394	0.5	964	545	0.57	949	508	0.54	847	443	0.52
Hyper	chr1	164552501	164553500	*	9.6e-12	9.9e-11	11.2208	1762	49196	NR_151593	+	Gm26685	INTERGENIC	other	568	148	0.26	505	105	0.21	502	143	0.28	475	158	0.33	550	203	0.37	526	203	0.39
Hyper	chr1	164553001	164554000	*	1.4e-05	5.55e-05	19.6257	1763	49696	NR_151593	+	Gm26685	INTERGENIC	other	98	33	0.34	69	21	0.3	73	25	0.34	64	30	0.47	87	45	0.52	85	49	0.58
Hyper	chr1	164631001	164632000	*	4.7e-06	2.05e-05	11.0077	1764	127696	NR_151593	+	Gm26685	INTERGENIC	other	258	136	0.53	263	146	0.56	320	218	0.68	216	144	0.67	257	188	0.73	265	188	0.71
Hyper	chr1	164993501	164994500	*	1.27e-23	4.06e-22	14.011	1765	-57992	NM_008510	-	Xcl1	INTERGENIC	other	756	200	0.26	692	141	0.2	671	162	0.24	790	245	0.31	761	297	0.39	661	293	0.44
Hyper	chr1	164994001	164995000	*	1.27e-23	4.06e-22	14.011	1766	-58492	NM_008510	-	Xcl1	INTERGENIC	other	756	200	0.26	692	141	0.2	671	162	0.24	790	245	0.31	761	297	0.39	661	293	0.44
Hyper	chr1	165018001	165019000	*	0.000331331	0.000952254	10.2757	1767	72931	NR_040480	-	4930568G15Rik	INTERGENIC	other	224	101	0.45	173	67	0.39	212	90	0.42	213	109	0.51	202	86	0.43	191	124	0.65
Hyper	chr1	165018501	165019500	*	0.000331331	0.000952254	10.2757	1768	72431	NR_040480	-	4930568G15Rik	INTERGENIC	other	224	101	0.45	173	67	0.39	212	90	0.42	213	109	0.51	202	86	0.43	191	124	0.65
Hyper	chr1	165092001	165093000	*	8.64e-06	3.57e-05	12.6587	1769	-72	NR_040480	-	4930568G15Rik	PROMOTER	other	148	15	0.1	49	8	0.16	102	12	0.12	159	34	0.21	171	42	0.25	142	39	0.27
Hyper	chr1	165119501	165120500	*	1.37e-05	5.44e-05	17.1937	1770	-27572	NR_040480	-	4930568G15Rik	INTERGENIC	other	41	1	0.02	37	0	0	76	6	0.08	59	24	0.41	28	1	0.04	28	0	0
Hyper	chr1	165208001	165209000	*	3.76e-09	2.75e-08	16.1182	1772	-13564	NR_151711	-	Sft2d2	INTERGENIC	other	258	128	0.5	185	75	0.41	185	95	0.51	201	123	0.61	260	182	0.7	228	133	0.58
Hyper	chr1	165208501	165209500	*	3.76e-09	2.75e-08	16.1182	1773	-14064	NR_151711	-	Sft2d2	INTERGENIC	other	258	128	0.5	185	75	0.41	185	95	0.51	201	123	0.61	260	182	0.7	228	133	0.58
Hyper	chr1	165240501	165241500	*	0.000165703	0.000513682	14.9429	1776	-3542	NM_001357410	-	Tiprl	INTERGENIC	other	50	46	0.92	56	50	0.89	100	61	0.61	55	48	0.87	52	47	0.9	40	39	0.97
Hyper	chr1	165388001	165389000	*	0.00108774	0.00271366	12.1344	1779	71464	NM_028759	-	Dcaf6	EXON	other	69	52	0.75	121	44	0.36	121	86	0.71	117	70	0.6	129	98	0.76	105	80	0.76
Hyper	chr1	165388501	165389500	*	0.00108774	0.00271366	12.1344	1780	70964	NM_028759	-	Dcaf6	EXON	other	69	52	0.75	121	44	0.36	121	86	0.71	117	70	0.6	129	98	0.76	105	80	0.76
Hyper	chr1	165502501	165503500	*	2.06e-30	1.06e-28	16.4094	1785	17320	NM_001357427	+	Adcy10	EXON	other	751	332	0.44	745	257	0.34	865	385	0.45	671	304	0.45	869	494	0.57	959	643	0.67
Hyper	chr1	165503001	165504000	*	2.38e-31	1.3e-29	10.0864	1786	17820	NM_001357427	+	Adcy10	EXON	other	1913	532	0.28	1782	437	0.25	2028	588	0.29	1865	581	0.31	1979	729	0.37	2058	891	0.43
Hyper	chr1	165585001	165586000	*	2.22e-13	2.76e-12	13.2537	1788	48542	NM_001347128	-	Mpzl1	INTERGENIC	other	345	47	0.14	279	52	0.19	294	29	0.1	405	100	0.25	359	103	0.29	317	91	0.29
Hyper	chr1	165588001	165589000	*	5.72e-06	2.45e-05	13.4524	1789	45542	NM_001347128	-	Mpzl1	INTERGENIC	other	164	61	0.37	149	25	0.17	181	32	0.18	160	52	0.33	154	67	0.44	152	55	0.36
Hyper	chr1	165595001	165596000	*	1.94e-18	3.99e-17	10.5435	1790	38542	NM_001347128	-	Mpzl1	INTRON	other	855	579	0.68	935	611	0.65	869	590	0.68	824	614	0.75	1020	758	0.74	1012	841	0.83
Hyper	chr1	165614001	165615000	*	1.86e-08	1.23e-07	10.7129	1792	19542	NM_001347128	-	Mpzl1	INTRON	other	401	261	0.65	323	225	0.7	325	238	0.73	349	272	0.78	307	252	0.82	385	306	0.79
Hyper	chr1	165616001	165617000	*	8.8e-21	2.22e-19	16.9714	1793	17542	NM_001347128	-	Mpzl1	INTRON	other	341	33	0.1	368	56	0.15	337	39	0.12	354	97	0.27	286	85	0.3	257	80	0.31
Hyper	chr1	165616501	165617500	*	1.32e-44	1.55e-42	10.3426	1794	17042	NM_001347128	-	Mpzl1	INTRON	other	1910	264	0.14	1833	234	0.13	1889	252	0.13	1791	398	0.22	1767	403	0.23	1738	452	0.26
Hyper	chr1	165617001	165618000	*	1.09e-41	1.1e-39	10.6538	1795	16542	NM_001347128	-	Mpzl1	INTRON	other	1944	341	0.18	1841	302	0.16	1983	374	0.19	1827	460	0.25	1853	523	0.28	1867	586	0.31
Hyper	chr1	165617501	165618500	*	9.96e-17	1.74e-15	16.9305	1796	16042	NM_001347128	-	Mpzl1	INTRON	other	375	110	0.29	376	124	0.33	431	161	0.37	390	159	0.41	372	205	0.55	386	214	0.55
Hyper	chr1	165618001	165619000	*	0.0042853	0.00885818	19.4581	1797	15542	NM_001347128	-	Mpzl1	INTRON	other	36	13	0.36	27	7	0.26	35	15	0.43	26	4	0.15	41	25	0.61	49	35	0.71
Hyper	chr1	165618501	165619500	*	0.0042853	0.00885818	19.4581	1798	15042	NM_001347128	-	Mpzl1	INTRON	other	36	13	0.36	27	7	0.26	35	15	0.43	26	4	0.15	41	25	0.61	49	35	0.71
Hyper	chr1	165632501	165633500	*	1.3e-20	3.25e-19	16.1725	1799	1042	NM_001347128	-	Mpzl1	INTRON	shore	656	265	0.4	568	230	0.4	647	277	0.43	550	268	0.49	461	279	0.61	462	299	0.65
Hyper	chr1	165633001	165634000	*	6.98e-27	2.81e-25	10.4367	1800	542	NM_001347128	-	Mpzl1	PROMOTER	shore	1262	201	0.16	1154	160	0.14	1282	204	0.16	1047	205	0.2	1091	323	0.3	1008	281	0.28
Hyper	chr1	165635001	165636000	*	1.89e-25	6.86e-24	10.285	1801	-461	NM_001001880	-	Mpzl1	PROMOTER	shore	1784	770	0.43	1448	672	0.46	1738	819	0.47	1889	1047	0.55	1683	920	0.55	1724	987	0.57
Hyper	chr1	165660001	165661000	*	4.25e-08	2.66e-07	10.0081	1802	-25461	NM_001001880	-	Mpzl1	INTRON	other	492	160	0.33	433	126	0.29	536	195	0.36	514	204	0.4	416	171	0.41	428	208	0.49
Hyper	chr1	165687501	165688500	*	4.26e-06	1.87e-05	12.0518	1803	19595	NM_178593	-	Rcsd1	INTRON	other	203	111	0.55	261	164	0.63	268	148	0.55	215	143	0.67	183	131	0.72	222	159	0.72
Hyper	chr1	165688001	165689000	*	7.46e-08	4.48e-07	13.4956	1804	19095	NM_178593	-	Rcsd1	INTRON	other	215	121	0.56	274	171	0.62	279	156	0.56	230	158	0.69	203	151	0.74	245	178	0.73
Hyper	chr1	165861001	165862000	*	4.44e-11	4.22e-10	13.0479	1811	72322	NR_103716	+	Cd247	EXON	other	445	273	0.61	287	147	0.51	402	201	0.5	474	319	0.67	381	260	0.68	428	291	0.68
Hyper	chr1	165861501	165862500	*	3.55e-10	3e-09	10.5881	1812	72449	NM_198933	-	Pou2f1	EXON	other	584	380	0.65	408	239	0.59	509	288	0.57	591	415	0.7	518	370	0.71	547	391	0.71
Hyper	chr1	165875501	165876500	*	1.33e-08	8.99e-08	10.9581	1814	58449	NM_198933	-	Pou2f1	EXON	other	421	246	0.58	494	263	0.53	479	266	0.56	365	241	0.66	361	246	0.68	452	297	0.66
Hyper	chr1	165876001	165877000	*	1.94e-06	9.12e-06	15.0997	1815	57949	NM_198933	-	Pou2f1	EXON	other	163	85	0.52	197	85	0.43	200	94	0.47	130	79	0.61	147	95	0.65	160	98	0.61
Hyper	chr1	166126501	166127500	*	2.34e-14	3.22e-13	11.5673	1819	399	NM_001160049	-	Dusp27	PROMOTER	other	773	411	0.53	651	304	0.47	687	291	0.42	651	373	0.57	790	488	0.62	771	449	0.58
Hyper	chr1	166127001	166128000	*	4.43e-12	4.75e-11	10.3627	1820	0	NM_001160049	-	Dusp27	PROMOTER	other	789	431	0.55	685	325	0.47	712	323	0.45	653	374	0.57	804	497	0.62	775	462	0.6
Hyper	chr1	166351501	166352500	*	0.00140093	0.00338493	10.966	1823	-26667	NM_030245	+	Tada1	INTERGENIC	other	87	67	0.77	60	58	0.97	76	52	0.68	66	60	0.91	68	66	0.97	73	61	0.84
Hyper	chr1	166352001	166353000	*	0.00140093	0.00338493	10.966	1824	-26167	NM_030245	+	Tada1	INTERGENIC	other	87	67	0.77	60	58	0.97	76	52	0.68	66	60	0.91	68	66	0.97	73	61	0.84
Hyper	chr1	167260001	167261000	*	1.07e-05	4.32e-05	11.3383	1832	24128	NM_030724	-	Uck2	INTRON	other	272	74	0.27	231	73	0.32	210	68	0.32	245	96	0.39	178	78	0.44	247	104	0.42
Hyper	chr1	167384001	167385000	*	4.01e-05	0.000143774	10.1676	1835	8798	NM_025569	-	Mgst3	INTRON	other	250	148	0.59	251	154	0.61	227	137	0.6	322	238	0.74	225	152	0.68	198	135	0.68
Hyper	chr1	167384501	167385500	*	0.00168697	0.00397662	11.6186	1836	8298	NM_025569	-	Mgst3	INTRON	other	120	71	0.59	126	72	0.57	116	73	0.63	118	84	0.71	90	62	0.69	95	70	0.74
Hyper	chr1	167620001	167621000	*	1.52e-10	1.35e-09	12.9869	1837	1738	NM_001159731	+	Rxrg	INTRON	other	412	207	0.5	381	144	0.38	358	122	0.34	373	208	0.56	387	208	0.54	514	273	0.53
Hyper	chr1	167620501	167621500	*	5.08e-09	3.64e-08	12.391	1838	2238	NM_001159731	+	Rxrg	INTRON	other	384	186	0.48	350	120	0.34	339	109	0.32	353	193	0.55	317	150	0.47	454	231	0.51
Hyper	chr1	167888001	167889000	*	8.95e-17	1.57e-15	10.8396	1839	198445	NM_033652	+	Lmx1a	INTERGENIC	other	750	143	0.19	582	118	0.2	806	154	0.19	697	171	0.25	696	210	0.3	845	296	0.35
Hyper	chr1	167891501	167892500	*	1.43e-18	2.98e-17	11.2482	1840	201945	NM_033652	+	Lmx1a	INTERGENIC	other	1120	390	0.35	877	356	0.41	928	422	0.45	1033	485	0.47	1073	594	0.55	1030	526	0.51
Hyper	chr1	167892001	167893000	*	8.58e-20	1.99e-18	10.8878	1841	202445	NM_033652	+	Lmx1a	INTERGENIC	other	1283	432	0.34	1020	423	0.41	1038	469	0.45	1189	549	0.46	1214	655	0.54	1178	605	0.51
Hyper	chr1	168356501	168357500	*	4.6e-11	4.36e-10	10.0068	1844	74670	NM_183355	-	Pbx1	INTRON	other	640	323	0.5	606	303	0.5	577	337	0.58	852	505	0.59	887	586	0.66	747	471	0.63
Hyper	chr1	168375501	168376500	*	0.00341127	0.00729112	11.3798	1846	55670	NM_183355	-	Pbx1	INTRON	other	101	16	0.16	77	9	0.12	118	27	0.23	59	9	0.15	83	25	0.3	48	21	0.44
Hyper	chr1	168422501	168423500	*	3.44e-26	1.32e-24	11.6902	1847	8670	NM_183355	-	Pbx1	INTRON	other	1179	751	0.64	1153	650	0.56	949	596	0.63	1577	1095	0.69	1162	832	0.72	1291	997	0.77
Hyper	chr1	169922001	169923000	*	0.000919833	0.00234506	12.8825	1850	-5939	NM_001033185	+	Ccdc190	INTERGENIC	other	114	46	0.4	139	49	0.35	126	49	0.39	62	27	0.44	116	60	0.52	107	58	0.54
Hyper	chr1	169939001	169940000	*	0.00101101	0.00254651	10.7599	1851	9084	NM_001347138	+	Ccdc190	INTERGENIC	other	162	28	0.17	150	42	0.28	142	32	0.23	95	37	0.39	109	34	0.31	109	33	0.3
Hyper	chr1	170078501	170079500	*	0.00234296	0.00528244	16.1616	1852	9445	NM_022563	-	Ddr2	INTRON	other	69	19	0.28	54	18	0.33	64	22	0.34	49	28	0.57	62	23	0.37	42	22	0.52
Hyper	chr1	170167001	170168000	*	2.59e-05	9.7e-05	12.5272	1854	6965	NM_001305045	-	Uap1	INTRON	other	166	62	0.37	219	94	0.43	217	101	0.47	208	112	0.54	173	91	0.53	146	88	0.6
Hyper	chr1	170167501	170168500	*	2.41e-06	1.11e-05	11.7311	1855	6465	NM_001305045	-	Uap1	INTRON	other	211	92	0.44	320	168	0.53	296	163	0.55	316	200	0.63	253	154	0.61	188	122	0.65
Hyper	chr1	170392001	170393000	*	2.36e-10	2.04e-09	13.805	1858	83142	NM_001039593	+	Spata46	INTRON	other	328	182	0.55	332	194	0.58	301	193	0.64	304	205	0.67	274	215	0.78	341	251	0.74
Hyper	chr1	170392501	170393500	*	1.16e-20	2.91e-19	10.465	1859	83642	NM_001039593	+	Spata46	INTRON	other	1304	498	0.38	1302	427	0.33	1213	416	0.34	1297	572	0.44	1291	617	0.48	1212	543	0.45
Hyper	chr1	170695001	170696000	*	2.06e-06	9.63e-06	16.7186	1865	50471	NM_177068	+	Olfml2b	INTERGENIC	other	108	23	0.21	93	15	0.16	112	24	0.21	120	33	0.28	116	43	0.37	98	46	0.47
Hyper	chr1	171096001	171097000	*	0.000929188	0.00236633	18.8896	1878	-24661	NM_001081275	+	Cfap126	INTERGENIC	other	74	44	0.59	67	25	0.37	47	26	0.55	37	23	0.62	84	61	0.73	NA	NA	NA
Hyper	chr1	171096501	171097500	*	0.000929188	0.00236633	18.8896	1879	-24161	NM_001081275	+	Cfap126	INTERGENIC	other	74	44	0.59	67	25	0.37	47	26	0.55	37	23	0.62	84	61	0.73	NA	NA	NA
Hyper	chr1	171204001	171205000	*	9.65e-15	1.39e-13	15.1506	1882	-7734	NM_025557	-	Pcp4l1	INTERGENIC	other	435	183	0.42	471	187	0.4	553	259	0.47	320	162	0.51	498	301	0.6	356	221	0.62
Hyper	chr1	171204501	171205500	*	3.22e-08	2.05e-07	14.0783	1883	-8234	NM_025557	-	Pcp4l1	INTERGENIC	other	223	128	0.57	257	124	0.48	312	181	0.58	167	109	0.65	284	210	0.74	221	143	0.65
Hyper	chr1	171248001	171249000	*	1.08e-06	5.3e-06	22.7189	1885	-880	NM_153064	-	Ndufs2	PROMOTER	shore	41	8	0.2	65	6	0.09	46	9	0.2	73	19	0.26	67	35	0.52	74	27	0.36
Hyper	chr1	171250501	171251500	*	5.18e-29	2.42e-27	12.5039	1886	374	NM_172845	+	Adamts4	PROMOTER	other	1223	563	0.46	1299	599	0.46	1186	528	0.45	1764	1020	0.58	1249	722	0.58	1281	752	0.59
Hyper	chr1	171251001	171252000	*	8.73e-37	6.62e-35	11.4396	1887	874	NM_172845	+	Adamts4	PROMOTER	other	1915	936	0.49	2011	963	0.48	1939	934	0.48	2515	1510	0.6	1901	1078	0.57	1891	1180	0.62
Hyper	chr1	171424001	171425000	*	5.22e-13	6.22e-12	10.065	1893	4970	NM_001164525	+	Tstd1	EXON	other	783	221	0.28	813	223	0.27	942	280	0.3	676	243	0.36	691	278	0.4	706	279	0.4
Hyper	chr1	171424501	171425500	*	1.33e-19	3.04e-18	10.3636	1894	5470	NM_001164525	+	Tstd1	INTRON	other	1223	376	0.31	1270	382	0.3	1390	461	0.33	1048	402	0.38	1051	442	0.42	1134	506	0.45
Hyper	chr1	171425001	171426000	*	2.99e-10	2.55e-09	10.1686	1895	5970	NM_001164525	+	Tstd1	INTRON	other	720	320	0.44	695	290	0.42	684	293	0.43	535	270	0.5	578	300	0.52	643	364	0.57
Hyper	chr1	171425501	171426500	*	0.000170056	0.000525639	10.1257	1896	6470	NM_001164525	+	Tstd1	INTRON	other	280	165	0.59	238	132	0.55	236	112	0.47	163	110	0.67	218	137	0.63	214	136	0.64
Hyper	chr1	171514501	171515500	*	1.52e-06	7.29e-06	11.9784	1899	11025	NM_019484	+	Alyref2	INTERGENIC	other	243	61	0.25	177	34	0.19	247	68	0.28	191	65	0.34	258	98	0.38	243	89	0.37
Hyper	chr1	172188001	172189000	*	1.24e-08	8.44e-08	10.6685	1926	17805	NM_001329871	-	Pea15a	EXON	other	495	298	0.6	396	227	0.57	410	246	0.6	460	323	0.7	419	277	0.66	418	307	0.73
Hyper	chr1	172188501	172189500	*	2.21e-10	1.92e-09	11.0989	1927	17305	NM_001329871	-	Pea15a	EXON	other	602	321	0.53	481	251	0.52	492	283	0.58	540	363	0.67	502	308	0.61	518	349	0.67
Hyper	chr1	172189001	172190000	*	0.00152333	0.00363932	13.1808	1928	16805	NM_001329871	-	Pea15a	EXON	other	107	23	0.21	86	24	0.28	82	37	0.45	80	41	0.51	83	32	0.39	100	42	0.42
Hyper	chr1	172203501	172204500	*	0.000305388	0.00088603	10.0719	1929	2305	NM_001329871	-	Pea15a	INTRON	other	170	48	0.28	180	39	0.22	206	62	0.3	195	76	0.39	202	62	0.31	159	67	0.42
Hyper	chr1	172212001	172213000	*	8.59e-13	1e-11	13.8403	1930	-5198	NM_001329869	-	Pea15a	EXON	other	475	183	0.39	368	162	0.44	333	157	0.47	517	277	0.54	450	273	0.61	565	316	0.56
Hyper	chr1	172213501	172214500	*	4.65e-07	2.44e-06	11.0878	1931	5396	NM_009813	-	Casq1	EXON	other	337	201	0.6	260	143	0.55	362	218	0.6	319	195	0.61	295	218	0.74	323	240	0.74
Hyper	chr1	172297001	172298000	*	1.14e-29	5.56e-28	16.9921	1932	65	NM_178405	-	Atp1a2	PROMOTER	other	682	178	0.26	406	64	0.16	583	122	0.21	732	282	0.39	684	239	0.35	691	296	0.43
Hyper	chr1	172297501	172298500	*	1.7e-30	8.83e-29	16.7627	1933	0	NM_178405	-	Atp1a2	PROMOTER	other	721	186	0.26	442	69	0.16	583	122	0.21	766	296	0.39	725	253	0.35	746	309	0.41
Hyper	chr1	172320001	172321000	*	4.55e-07	2.39e-06	17.8571	1937	7636	NM_080419	+	Igsf8	INTERGENIC	other	54	39	0.72	76	52	0.68	42	38	0.9	65	59	0.91	73	70	0.96	100	92	0.92
Hyper	chr1	172349501	172350500	*	2.81e-07	1.54e-06	11.4059	1938	8293	NM_001039484	+	Kcnj10	INTRON	other	319	106	0.33	295	115	0.39	278	126	0.45	435	238	0.55	389	183	0.47	315	152	0.48
Hyper	chr1	172351001	172352000	*	5.93e-07	3.05e-06	13.2005	1939	9793	NM_001039484	+	Kcnj10	INTRON	other	180	119	0.66	185	121	0.65	198	130	0.66	163	138	0.85	218	172	0.79	193	143	0.74
Hyper	chr1	172365001	172366000	*	8.31e-10	6.66e-09	19.3094	1940	-10531	NM_026234	+	Pigm	INTRON	other	150	50	0.33	154	49	0.32	163	56	0.34	177	89	0.5	201	89	0.44	142	95	0.67
Hyper	chr1	172396501	172397500	*	1.01e-06	4.98e-06	13.2252	1941	19972	NM_026234	+	Pigm	INTERGENIC	other	89	5	0.06	108	8	0.07	146	13	0.09	138	23	0.17	97	26	0.27	63	13	0.21
Hyper	chr1	172397001	172398000	*	1.01e-06	4.98e-06	13.2252	1942	20472	NM_026234	+	Pigm	INTERGENIC	other	89	5	0.06	108	8	0.07	146	13	0.09	138	23	0.17	97	26	0.27	63	13	0.21
Hyper	chr1	172468501	172469500	*	2.51e-08	1.63e-07	12.4467	1943	-5860	NM_029612	+	Slamf9	INTERGENIC	other	287	170	0.59	442	172	0.39	371	184	0.5	284	175	0.62	280	157	0.56	342	214	0.63
Hyper	chr1	172510501	172511500	*	3.09e-11	2.99e-10	10.3045	1944	-9630	NM_027972	+	Cfap45	INTERGENIC	other	632	147	0.23	614	180	0.29	605	192	0.32	575	212	0.37	680	263	0.39	568	224	0.39
Hyper	chr1	172511001	172512000	*	1.81e-06	8.54e-06	35.2041	1945	-9130	NM_027972	+	Cfap45	INTERGENIC	other	37	13	0.35	38	14	0.37	23	12	0.52	37	26	0.7	43	34	0.79	NA	NA	NA
Hyper	chr1	172652501	172653500	*	2.51e-18	5.11e-17	12.707	1948	-19528	NM_026725	-	Dusp23	INTERGENIC	other	785	219	0.28	655	131	0.2	565	175	0.31	705	209	0.3	678	284	0.42	746	335	0.45
Hyper	chr1	173191501	173192500	*	0.00396378	0.00828918	13.6462	1949	-6998	NM_146763	-	Olfr1406	INTERGENIC	other	64	38	0.59	93	43	0.46	91	40	0.44	46	26	0.57	82	57	0.7	69	40	0.58
Hyper	chr1	173192001	173193000	*	0.00396378	0.00828918	13.6462	1950	-7498	NM_146763	-	Olfr1406	INTERGENIC	other	64	38	0.59	93	43	0.46	91	40	0.44	46	26	0.57	82	57	0.7	69	40	0.58
Hyper	chr1	174169501	174170500	*	0.000648862	0.00172555	10.303	1953	-2276	NM_011465	+	Spta1	INTERGENIC	other	155	102	0.66	158	105	0.66	177	101	0.57	163	116	0.71	138	108	0.78	161	114	0.71
Hyper	chr1	174170001	174171000	*	6.92e-06	2.92e-05	10.7638	1954	-1776	NM_011465	+	Spta1	INTERGENIC	other	276	165	0.6	278	171	0.62	354	174	0.49	241	151	0.63	236	170	0.72	279	185	0.66
Hyper	chr1	174771501	174772500	*	8.56e-15	1.24e-13	13.7388	1955	149320	NM_011825	-	Grem2	INTRON	other	436	155	0.36	496	135	0.27	483	133	0.28	595	229	0.38	483	225	0.47	469	221	0.47
Hyper	chr1	174772001	174773000	*	8.56e-15	1.24e-13	13.7388	1956	148820	NM_011825	-	Grem2	INTRON	other	436	155	0.36	496	135	0.27	483	133	0.28	595	229	0.38	483	225	0.47	469	221	0.47
Hyper	chr1	174999501	175000500	*	0.000177383	0.000545778	13.3542	1957	-77683	NM_011825	-	Grem2	INTERGENIC	other	122	62	0.51	127	51	0.4	112	44	0.39	147	86	0.59	106	60	0.57	178	99	0.56
Hyper	chr1	175000001	175001000	*	0.000257844	0.00076225	12.9237	1958	-78183	NM_011825	-	Grem2	INTERGENIC	other	84	61	0.73	59	49	0.83	56	41	0.73	91	83	0.91	61	51	0.84	107	96	0.9
Hyper	chr1	175299001	175300000	*	3.38e-05	0.000123146	10.1132	1961	192546	NM_001357129	-	Rgs7	INTRON	other	46	42	0.91	74	72	0.97	108	88	0.81	45	45	1	50	48	0.96	60	60	1
Hyper	chr1	175299501	175300500	*	3.38e-05	0.000123146	10.1132	1962	192046	NM_001357129	-	Rgs7	INTRON	other	46	42	0.91	74	72	0.97	108	88	0.81	45	45	1	50	48	0.96	60	60	1
Hyper	chr1	175537001	175538000	*	0.00310458	0.00672615	13.205	1963	-44457	NM_011880	-	Rgs7	INTERGENIC	other	85	41	0.48	125	49	0.39	115	56	0.49	51	31	0.61	91	49	0.54	61	38	0.62
Hyper	chr1	175537501	175538500	*	0.000186115	0.000569587	17.0247	1964	-44957	NM_011880	-	Rgs7	INTERGENIC	other	83	35	0.42	74	44	0.59	81	50	0.62	70	53	0.76	68	42	0.62	74	56	0.76
Hyper	chr1	175603001	175604000	*	0.000135171	0.000428277	10.4719	1965	21636	NM_010209	-	Fh1	EXON	other	268	160	0.6	153	102	0.67	188	125	0.66	151	129	0.85	184	114	0.62	200	153	0.77
Hyper	chr1	175603501	175604500	*	0.000102348	0.000334079	10.9056	1966	21136	NM_010209	-	Fh1	EXON	other	257	149	0.58	153	102	0.67	178	116	0.65	137	115	0.84	184	114	0.62	200	153	0.77
Hyper	chr1	176645001	176646000	*	1.56e-05	6.11e-05	11.7377	1969	-117733	NR_151528	-	Gm36536	INTERGENIC	other	249	88	0.35	246	95	0.39	202	68	0.34	186	85	0.46	221	100	0.45	215	112	0.52
Hyper	chr1	176954001	176955000	*	0.000783601	0.00203632	13.0276	1973	-117869	NR_037996	-	Hmga2-ps1	INTRON	other	86	52	0.6	135	77	0.57	93	55	0.59	89	63	0.71	98	65	0.66	102	79	0.77
Hyper	chr1	176954501	176955500	*	0.000783601	0.00203632	13.0276	1974	-118369	NR_037996	-	Hmga2-ps1	INTRON	other	86	52	0.6	135	77	0.57	93	55	0.59	89	63	0.71	98	65	0.66	102	79	0.77
Hyper	chr1	177299501	177300500	*	6.69e-05	0.000228233	14.3654	1977	-50735	NM_011785	-	Akt3	INTERGENIC	other	74	59	0.8	80	54	0.68	44	35	0.8	100	84	0.84	69	69	1	79	68	0.86
Hyper	chr1	177446501	177447500	*	9.12e-27	3.64e-25	11.083	1978	682	NM_013915	+	Zbtb18	PROMOTER	shore	1618	907	0.56	1373	753	0.55	1378	687	0.5	1652	1073	0.65	1494	989	0.66	1485	939	0.63
Hyper	chr1	177719001	177720000	*	2.45e-07	1.35e-06	10.5823	1981	-9814	NM_027077	+	1700016C15Rik	INTERGENIC	other	358	191	0.53	382	157	0.41	419	190	0.45	492	253	0.51	348	217	0.62	374	222	0.59
Hyper	chr1	178218001	178219000	*	0.000172216	0.000531524	19.3868	1982	30586	NM_024282	+	Desi2	INTRON	other	73	39	0.53	75	33	0.44	64	30	0.47	42	24	0.57	50	37	0.74	68	47	0.69
Hyper	chr1	178309501	178310500	*	5.17e-05	0.000181002	20.327	1983	-8653	NM_025511	+	Cox20	INTERGENIC	other	56	26	0.46	91	39	0.43	94	37	0.39	51	26	0.51	61	46	0.75	53	32	0.6
Hyper	chr1	178310001	178311000	*	5.86e-05	0.000202625	13.5865	1984	-8153	NM_025511	+	Cox20	INTERGENIC	other	145	93	0.64	142	77	0.54	170	101	0.59	102	68	0.67	119	90	0.76	122	92	0.75
Hyper	chr1	178357001	178358000	*	3.84e-07	2.05e-06	17.5376	1985	-19187	NM_016805	-	Hnrnpu	INTERGENIC	other	131	53	0.4	116	53	0.46	124	63	0.51	166	95	0.57	151	98	0.65	149	101	0.68
Hyper	chr1	178359501	178360500	*	3.95e-08	2.48e-07	11.7249	1986	-21687	NM_016805	-	Hnrnpu	INTERGENIC	other	314	130	0.41	378	181	0.48	317	141	0.44	429	227	0.53	433	256	0.59	334	193	0.58
Hyper	chr1	178360001	178361000	*	3.95e-08	2.48e-07	11.7249	1987	-22187	NM_016805	-	Hnrnpu	INTERGENIC	other	314	130	0.41	378	181	0.48	317	141	0.44	429	227	0.53	433	256	0.59	334	193	0.58
Hyper	chr1	178639501	178640500	*	1.46e-14	2.06e-13	10.0203	1990	110378	NM_001161665	+	Kif26b	INTRON	other	774	494	0.64	807	521	0.65	867	561	0.65	829	583	0.7	931	683	0.73	779	623	0.8
Hyper	chr1	178707501	178708500	*	2.51e-10	2.16e-09	20.8124	1992	178378	NM_001161665	+	Kif26b	INTRON	other	184	70	0.38	168	61	0.36	157	67	0.43	128	66	0.52	160	105	0.66	129	78	0.6
Hyper	chr1	178708001	178709000	*	6.51e-10	5.3e-09	20.0677	1993	178878	NM_001161665	+	Kif26b	INTRON	other	199	81	0.41	168	61	0.36	157	67	0.43	128	66	0.52	170	112	0.66	129	78	0.6
Hyper	chr1	178723001	178724000	*	0.00152782	0.0036487	20.8217	1994	193878	NM_001161665	+	Kif26b	INTRON	other	36	16	0.44	39	17	0.44	51	26	0.51	27	17	0.63	39	28	0.72	36	24	0.67
Hyper	chr1	179108001	179109000	*	1.06e-07	6.19e-07	11.6907	1998	409042	NM_027188	-	Smyd3	INTRON	other	380	217	0.57	362	180	0.5	295	112	0.38	358	217	0.61	330	196	0.59	319	199	0.62
Hyper	chr1	179136501	179137500	*	2.21e-14	3.06e-13	12.2036	1999	380542	NM_027188	-	Smyd3	INTRON	other	563	164	0.29	603	222	0.37	592	195	0.33	733	282	0.38	683	332	0.49	564	282	0.5
Hyper	chr1	179137001	179138000	*	4.93e-14	6.56e-13	12.0993	2000	380042	NM_027188	-	Smyd3	INTRON	other	547	163	0.3	603	222	0.37	592	195	0.33	718	278	0.39	683	332	0.49	564	282	0.5
Hyper	chr1	179261001	179262000	*	2.3e-12	2.55e-11	25.4036	2001	256042	NM_027188	-	Smyd3	INTRON	other	156	70	0.45	97	50	0.52	131	69	0.53	136	105	0.77	78	54	0.69	117	88	0.75
Hyper	chr1	179538001	179539000	*	1.9e-06	8.93e-06	19.7123	2005	7277	NM_001331054	-	Tfb2m	INTRON	other	46	20	0.43	58	51	0.88	55	36	0.65	98	87	0.89	78	72	0.92	78	62	0.79
Hyper	chr1	179538501	179539500	*	1.9e-06	8.93e-06	19.7123	2006	6777	NM_001331054	-	Tfb2m	INTRON	other	46	20	0.43	58	51	0.88	55	36	0.65	98	87	0.89	78	72	0.92	78	62	0.79
Hyper	chr1	179568001	179569000	*	1.65e-11	1.66e-10	20.5628	2007	21474	NM_146105	+	Cnst	INTRON	other	171	75	0.44	184	79	0.43	200	74	0.37	150	81	0.54	196	118	0.6	165	116	0.7
Hyper	chr1	179568501	179569500	*	6.9e-12	7.24e-11	15.332	2008	21974	NM_146105	+	Cnst	INTRON	other	311	119	0.38	334	131	0.39	380	136	0.36	286	129	0.45	362	189	0.52	305	187	0.61
Hyper	chr1	179579501	179580500	*	1.39e-11	1.41e-10	11.3972	2009	32974	NM_146105	+	Cnst	EXON	other	518	266	0.51	590	319	0.54	658	360	0.55	442	286	0.65	624	419	0.67	564	353	0.63
Hyper	chr1	179580001	179581000	*	1.32e-12	1.5e-11	11.0598	2010	33474	NM_146105	+	Cnst	INTRON	other	586	311	0.53	681	387	0.57	749	436	0.58	536	358	0.67	693	483	0.7	637	415	0.65
Hyper	chr1	179581501	179582500	*	2.55e-47	3.47e-45	17.5262	2011	34974	NM_146105	+	Cnst	INTRON	other	1026	220	0.21	1002	198	0.2	948	218	0.23	949	319	0.34	788	351	0.45	947	374	0.39
Hyper	chr1	179582001	179583000	*	2.55e-47	3.47e-45	17.5262	2012	35474	NM_146105	+	Cnst	INTRON	other	1026	220	0.21	1002	198	0.2	948	218	0.23	949	319	0.34	788	351	0.45	947	374	0.39
Hyper	chr1	179650001	179651000	*	3.52e-12	3.83e-11	10.7194	2013	-17231	NM_178653	+	Sccpdh	INTERGENIC	other	622	340	0.55	606	322	0.53	676	393	0.58	688	458	0.67	670	451	0.67	750	485	0.65
Hyper	chr1	179734001	179735000	*	0.0011705	0.00289411	12.8252	2014	65772	NM_178653	+	Sccpdh	INTERGENIC	other	84	38	0.45	168	61	0.36	141	37	0.26	75	24	0.32	90	51	0.57	88	45	0.51
Hyper	chr1	179863001	179864000	*	3.5e-08	2.21e-07	12.4393	2015	-58987	NM_026375	-	Ahctf1	INTERGENIC	other	328	88	0.27	287	95	0.33	334	116	0.35	292	123	0.42	357	150	0.42	243	119	0.49
Hyper	chr1	179863501	179864500	*	5.92e-08	3.61e-07	16.1267	2016	-59487	NM_026375	-	Ahctf1	INTERGENIC	other	199	63	0.32	168	65	0.39	207	85	0.41	178	92	0.52	210	106	0.5	153	90	0.59
Hyper	chr1	179913001	179914000	*	3.72e-11	3.57e-10	10.9776	2017	-46760	NM_001346804	+	Cdc42bpa	INTERGENIC	other	554	185	0.33	499	119	0.24	503	132	0.26	583	211	0.36	529	200	0.38	565	243	0.43
Hyper	chr1	179913501	179914500	*	4.11e-10	3.44e-09	10.7091	2018	-46260	NM_001346804	+	Cdc42bpa	INTERGENIC	other	523	179	0.34	474	114	0.24	476	128	0.27	559	206	0.37	489	187	0.38	530	227	0.43
Hyper	chr1	179916501	179917500	*	8.6e-09	5.97e-08	10.9804	2019	-43260	NM_001346804	+	Cdc42bpa	INTERGENIC	other	350	244	0.7	369	220	0.6	373	264	0.71	359	268	0.75	373	298	0.8	373	292	0.78
Hyper	chr1	180082501	180083500	*	0.00129201	0.0031534	11.0156	2020	109986	NM_001163290	-	Coq8a	INTRON	other	111	85	0.77	136	89	0.65	147	85	0.58	73	59	0.81	137	102	0.74	104	80	0.77
Hyper	chr1	180245001	180246000	*	3.8e-16	6.26e-15	11.5452	2023	0	NM_011183	-	Psen2	PROMOTER	other	652	448	0.69	663	397	0.6	686	449	0.65	866	671	0.77	622	432	0.69	635	515	0.81
Hyper	chr1	180245501	180246500	*	7.68e-56	1.67e-53	14.7957	2024	0	NM_011183	-	Psen2	PROMOTER	other	1702	882	0.52	1888	875	0.46	1973	905	0.46	1988	1222	0.61	1876	1117	0.6	1726	1163	0.67
Hyper	chr1	180246001	180247000	*	1.79e-37	1.41e-35	14.7302	2025	-52	NM_011183	-	Psen2	PROMOTER	other	1129	512	0.45	1313	565	0.43	1365	529	0.39	1209	630	0.52	1347	773	0.57	1153	708	0.61
Hyper	chr1	180284001	180285000	*	2.84e-23	8.79e-22	10.3826	2027	-27702	NM_001128605	-	Psen2	INTERGENIC	other	1426	748	0.52	1446	686	0.47	1438	781	0.54	1759	1100	0.63	1445	874	0.6	1484	922	0.62
Hyper	chr1	180284501	180285500	*	0.00259733	0.00577084	11.1546	2028	-28202	NM_001128605	-	Psen2	INTERGENIC	other	84	63	0.75	93	56	0.6	97	67	0.69	107	81	0.76	105	84	0.8	79	65	0.82
Hyper	chr1	180286501	180287500	*	1e-06	4.96e-06	23.5098	2029	-30202	NM_001128605	-	Psen2	INTERGENIC	other	81	34	0.42	96	27	0.28	54	15	0.28	76	45	0.59	56	31	0.55	63	34	0.54
Hyper	chr1	180312501	180313500	*	5.5e-05	0.000191191	16.8331	2030	-16976	NM_001081175	+	Itpkb	INTERGENIC	other	77	27	0.35	105	22	0.21	77	24	0.31	82	32	0.39	114	41	0.36	75	49	0.65
Hyper	chr1	180313001	180314000	*	0.00107333	0.00268222	10.0187	2031	-16476	NM_001081175	+	Itpkb	INTERGENIC	other	157	47	0.3	261	85	0.33	166	63	0.38	100	36	0.36	205	89	0.43	135	66	0.49
Hyper	chr1	180333501	180334500	*	0.00013908	0.000439143	11.5515	2034	-2953	NR_003623	-	Gm5069	EXON	shore	222	125	0.56	176	85	0.48	169	81	0.48	115	68	0.59	202	135	0.67	184	112	0.61
Hyper	chr1	180334001	180335000	*	2.23e-32	1.3e-30	13.1176	2035	-3453	NR_003623	-	Gm5069	EXON	shore	1409	651	0.46	1534	611	0.4	1437	527	0.37	1026	567	0.55	1427	787	0.55	1320	682	0.52
Hyper	chr1	180334501	180335500	*	2.64e-29	1.26e-27	13.3229	2036	-3953	NR_003623	-	Gm5069	INTRON	shore	1187	525	0.44	1358	526	0.39	1268	446	0.35	910	499	0.55	1226	652	0.53	1135	569	0.5
Hyper	chr1	180395501	180396500	*	2.45e-06	1.13e-05	12.9597	2037	-64953	NR_003623	-	Gm5069	INTRON	other	215	122	0.57	195	98	0.5	167	81	0.49	279	168	0.6	217	136	0.63	218	161	0.74
Hyper	chr1	180703001	180704000	*	1.72e-10	1.52e-09	10.1888	2041	-5968	NM_013729	-	Mixl1	INTERGENIC	other	496	99	0.2	524	99	0.19	563	129	0.23	466	141	0.3	452	116	0.26	489	177	0.36
Hyper	chr1	180933001	180934000	*	1.87e-17	3.52e-16	10.2767	2046	-1022	NM_010094	+	Lefty1	INTERGENIC	other	990	549	0.55	1055	619	0.59	1017	592	0.58	1146	789	0.69	1137	783	0.69	1054	689	0.65
Hyper	chr1	180934501	180935500	*	3.19e-17	5.86e-16	12.5037	2047	0	NM_010094	+	Lefty1	PROMOTER	shore	758	311	0.41	627	274	0.44	827	424	0.51	797	398	0.5	863	542	0.63	668	413	0.62
Hyper	chr1	180946501	180947500	*	1.12e-22	3.31e-21	19.6607	2048	3985	NM_144794	+	Tmem63a	EXON	other	417	187	0.45	313	146	0.47	381	196	0.51	383	236	0.62	463	312	0.67	468	336	0.72
Hyper	chr1	180973501	180974500	*	9e-11	8.23e-10	10.5529	2049	30985	NM_144794	+	Tmem63a	EXON	other	511	121	0.24	522	159	0.3	385	74	0.19	584	218	0.37	656	231	0.35	576	196	0.34
Hyper	chr1	181010001	181011000	*	1.07e-05	4.33e-05	16.1031	2050	6570	NM_001312918	-	Ephx1	INTRON	other	134	30	0.22	105	33	0.31	138	41	0.3	92	40	0.43	105	50	0.48	112	45	0.4
Hyper	chr1	181259001	181260000	*	0.00346688	0.00739216	15.1085	2058	-47024	NM_145514	-	Wdr26	INTERGENIC	other	44	30	0.68	52	38	0.73	61	40	0.66	50	39	0.78	38	36	0.95	30	24	0.8
Hyper	chr1	181302001	181303000	*	0.000562437	0.0015214	16.3551	2059	-49628	NM_001160211	+	Cnih3	INTERGENIC	other	82	23	0.28	NA	NA	NA	114	50	0.44	80	46	0.57	119	65	0.55	51	23	0.45
Hyper	chr1	181302501	181303500	*	0.000562437	0.0015214	16.3551	2060	-49128	NM_001160211	+	Cnih3	INTERGENIC	other	82	23	0.28	NA	NA	NA	114	50	0.44	80	46	0.57	119	65	0.55	51	23	0.45
Hyper	chr1	181418001	181419000	*	1.57e-14	2.21e-13	16.6525	2068	65375	NM_028408	+	Cnih3	INTRON	other	305	101	0.33	346	86	0.25	310	79	0.25	329	135	0.41	346	155	0.45	313	148	0.47
Hyper	chr1	181510501	181511500	*	5.33e-17	9.58e-16	12.2685	2069	0	NM_207280	-	Ccdc121	PROMOTER	other	757	415	0.55	787	434	0.55	790	417	0.53	560	352	0.63	782	536	0.69	787	528	0.67
Hyper	chr1	181511001	181512000	*	1.83e-22	5.32e-21	11.9462	2070	0	NM_207280	-	Ccdc121	PROMOTER	other	1128	591	0.52	1075	533	0.5	1186	589	0.5	896	539	0.6	1140	743	0.65	1118	689	0.62
Hyper	chr1	181511501	181512500	*	6.52e-08	3.95e-07	11.8314	2071	-51	NM_207280	-	Ccdc121	PROMOTER	other	370	175	0.47	288	99	0.34	396	172	0.43	337	188	0.56	357	206	0.58	331	161	0.49
Hyper	chr1	181623001	181624000	*	5.16e-06	2.23e-05	10.8177	2072	-111551	NM_207280	-	Ccdc121	INTERGENIC	other	323	158	0.49	302	145	0.48	297	162	0.55	275	166	0.6	291	179	0.62	265	164	0.62
Hyper	chr1	181623501	181624500	*	0.00254316	0.00566722	13.0243	2073	-112051	NM_207280	-	Ccdc121	INTERGENIC	other	112	53	0.47	102	48	0.47	104	47	0.45	88	54	0.61	69	42	0.61	73	41	0.56
Hyper	chr1	182022001	182023000	*	1.76e-09	1.35e-08	11.5562	2076	-2022	NM_001083120	-	Enah	INTERGENIC	shore	417	182	0.44	451	187	0.41	512	239	0.47	420	198	0.47	474	287	0.61	433	253	0.58
Hyper	chr1	182339001	182340000	*	1.3e-05	5.18e-05	12.1682	2080	1607	NM_175127	-	Fbxo28	INTRON	shore	249	112	0.45	231	87	0.38	213	75	0.35	203	90	0.44	207	118	0.57	176	95	0.54
Hyper	chr1	182339501	182340500	*	3.13e-16	5.21e-15	10.0203	2081	1107	NM_175127	-	Fbxo28	INTRON	shore	1115	321	0.29	1064	291	0.27	1075	289	0.27	889	317	0.36	876	321	0.37	863	353	0.41
Hyper	chr1	182460001	182461000	*	1.24e-05	4.95e-05	21.5431	2083	50836	NM_173378	+	Trp53bp2	INTRON	other	95	44	0.46	86	40	0.47	80	27	0.34	51	35	0.69	67	37	0.55	49	35	0.71
Hyper	chr1	182499001	182500000	*	6.23e-07	3.2e-06	14.8575	2084	17484	NM_009794	-	Capn2	INTRON	other	102	17	0.17	148	22	0.15	140	41	0.29	200	68	0.34	185	75	0.41	155	48	0.31
Hyper	chr1	182960501	182961500	*	0.000679983	0.00179795	12.8533	2085	5715	NM_016928	+	Tlr5	INTRON	other	129	65	0.5	135	63	0.47	104	57	0.55	73	41	0.56	124	85	0.69	123	76	0.62
Hyper	chr1	182963001	182964000	*	3.13e-06	1.41e-05	13.9897	2086	8215	NM_016928	+	Tlr5	INTRON	other	197	93	0.47	194	75	0.39	168	69	0.41	188	97	0.52	198	114	0.58	162	98	0.6
Hyper	chr1	182963501	182964500	*	3.13e-06	1.41e-05	13.9897	2087	8715	NM_016928	+	Tlr5	INTRON	other	197	93	0.47	194	75	0.39	168	69	0.41	188	97	0.52	198	114	0.58	162	98	0.6
Hyper	chr1	183681001	183682000	*	0.000118893	0.000382156	17.4944	2091	-66977	NR_151520	+	Gm34068	INTERGENIC	other	81	62	0.77	68	51	0.75	NA	NA	NA	46	44	0.96	36	35	0.97	23	19	0.83
Hyper	chr1	184059501	184060500	*	5.68e-16	9.21e-15	14.9408	2092	25042	NM_022019	+	Dusp10	INTRON	other	468	200	0.43	443	213	0.48	502	222	0.44	499	290	0.58	564	352	0.62	445	261	0.59
Hyper	chr1	184060001	184061000	*	1.33e-33	8.35e-32	16.859	2093	25542	NM_022019	+	Dusp10	INTRON	other	837	262	0.31	677	245	0.36	929	318	0.34	887	428	0.48	930	472	0.51	727	388	0.53
Hyper	chr1	184060501	184061500	*	7.37e-22	2.04e-20	18.8121	2094	26042	NM_022019	+	Dusp10	INTRON	other	369	62	0.17	234	32	0.14	427	96	0.22	388	138	0.36	366	120	0.33	282	128	0.45
Hyper	chr1	184069501	184070500	*	2.16e-07	1.2e-06	12.5383	2095	35042	NM_022019	+	Dusp10	INTRON	other	235	156	0.66	222	125	0.56	247	163	0.66	253	181	0.72	242	193	0.8	247	187	0.76
Hyper	chr1	184070001	184071000	*	1.48e-07	8.45e-07	16.2278	2096	35542	NM_022019	+	Dusp10	INTRON	other	164	99	0.6	140	61	0.44	156	91	0.58	185	122	0.66	162	121	0.75	170	123	0.72
Hyper	chr1	184071501	184072500	*	5.54e-07	2.87e-06	13.2834	2097	37042	NM_022019	+	Dusp10	INTRON	other	210	132	0.63	253	139	0.55	234	140	0.6	174	126	0.72	195	133	0.68	222	168	0.76
Hyper	chr1	184266501	184267500	*	2.75e-06	1.25e-05	12.1087	2098	232042	NM_022019	+	Dusp10	INTERGENIC	other	218	136	0.62	186	89	0.48	190	139	0.73	266	210	0.79	188	150	0.8	275	175	0.64
Hyper	chr1	184453001	184454000	*	0.000123138	0.000394155	12.6447	2099	103692	NR_040472	-	1700112H15Rik	INTERGENIC	other	155	109	0.7	182	94	0.52	146	83	0.57	61	33	0.54	175	117	0.67	130	113	0.87
Hyper	chr1	184453501	184454500	*	0.000116162	0.00037421	12.5953	2100	103192	NR_040472	-	1700112H15Rik	INTERGENIC	other	155	109	0.7	182	94	0.52	146	83	0.57	71	40	0.56	175	117	0.67	130	113	0.87
Hyper	chr1	184675001	184676000	*	1.02e-78	5.37e-76	16.2232	2106	-36497	NR_040627	+	4930488B22Rik	INTERGENIC	other	1412	196	0.14	1442	179	0.12	1576	208	0.13	1583	407	0.26	1423	451	0.32	1357	424	0.31
Hyper	chr1	184675501	184676500	*	1.14e-79	6.2e-77	15.8836	2107	-35997	NR_040627	+	4930488B22Rik	INTERGENIC	other	1507	215	0.14	1581	209	0.13	1700	235	0.14	1658	429	0.26	1528	489	0.32	1462	460	0.31
Hyper	chr1	184676001	184677000	*	8.34e-05	0.000278043	12.3549	2108	-35497	NR_040627	+	4930488B22Rik	INTERGENIC	other	174	74	0.43	189	63	0.33	184	61	0.33	118	51	0.43	162	80	0.49	169	87	0.51
Hyper	chr1	184727001	184728000	*	3.25e-178	1.93e-174	16.1271	2112	4494	NM_008250	-	Hlx	EXON	CpGi	4794	2287	0.48	4350	1733	0.4	5220	2183	0.42	6280	3518	0.56	5182	3207	0.62	5356	3250	0.61
Hyper	chr1	184727501	184728500	*	1.94e-158	7.46e-155	15.7326	2113	3994	NM_008250	-	Hlx	EXON	CpGi	4562	2016	0.44	3849	1427	0.37	4815	1882	0.39	6026	3270	0.54	5002	2852	0.57	4904	2799	0.57
Hyper	chr1	184729501	184730500	*	3.06e-71	1.28e-68	10.6437	2114	1994	NM_008250	-	Hlx	EXON	shore	3840	911	0.24	3195	566	0.18	3617	816	0.23	3557	965	0.27	4059	1491	0.37	3761	1204	0.32
Hyper	chr1	184730001	184731000	*	8.83e-78	4.52e-75	14.4928	2115	1494	NM_008250	-	Hlx	EXON	shore	2520	567	0.23	2363	478	0.2	2303	591	0.26	2038	663	0.33	2394	983	0.41	2216	831	0.38
Hyper	chr1	184730501	184731500	*	1.89e-47	2.6e-45	12.5811	2116	994	NM_008250	-	Hlx	PROMOTER	shore	1769	360	0.2	1725	332	0.19	1704	370	0.22	1656	482	0.29	1705	595	0.35	1722	601	0.35
Hyper	chr1	184812001	184813000	*	0.00227139	0.00514268	13.1302	2117	-702	NM_001290273	-	2018-03-01	PROMOTER	shore	41	27	0.66	44	34	0.77	79	51	0.65	85	67	0.79	98	83	0.85	70	56	0.8
Hyper	chr1	184823501	184824500	*	0.000584528	0.00157349	15.6405	2118	-1014	NR_035502	-	Mir1981	INTRON	other	44	33	0.75	44	37	0.84	33	23	0.7	37	35	0.95	50	47	0.94	33	29	0.88
Hyper	chr1	184826501	184827500	*	6.17e-37	4.72e-35	10.0339	2119	-4014	NR_035502	-	Mir1981	INTRON	other	2150	1257	0.58	2456	1395	0.57	2468	1554	0.63	2402	1603	0.67	2806	1948	0.69	2357	1706	0.72
Hyper	chr1	184883501	184884500	*	7.98e-14	1.04e-12	10.9608	2120	-466	NM_178692	-	C130074G19Rik	PROMOTER	shore	837	367	0.44	738	295	0.4	790	336	0.43	696	360	0.52	740	383	0.52	827	460	0.56
Hyper	chr1	184935001	184936000	*	3.69e-22	1.05e-20	12.623	2121	-51966	NM_178692	-	C130074G19Rik	INTRON	other	967	422	0.44	1021	487	0.48	1051	477	0.45	897	500	0.56	970	572	0.59	958	573	0.6
Hyper	chr1	184965001	184966000	*	1.65e-11	1.66e-10	15.995	2122	33550	NM_145515	-	Mark1	INTRON	other	307	125	0.41	368	152	0.41	288	125	0.43	262	154	0.59	286	160	0.56	266	156	0.59
Hyper	chr1	184965501	184966500	*	2.3e-12	2.55e-11	13.3085	2123	33050	NM_145515	-	Mark1	INTRON	other	485	201	0.41	539	237	0.44	463	192	0.41	409	232	0.57	463	240	0.52	423	249	0.59
Hyper	chr1	185097001	185098000	*	0.00225273	0.00510649	13.1741	2126	-97453	NM_145515	-	Mark1	INTERGENIC	other	31	30	0.97	44	34	0.77	NA	NA	NA	NA	NA	NA	29	29	1	38	37	0.97
Hyper	chr1	185106001	185107000	*	3.02e-05	0.000111378	11.5981	2127	-97168	NM_001163754	+	Rab3gap2	INTERGENIC	other	260	114	0.44	177	99	0.56	216	114	0.53	205	122	0.6	201	131	0.65	215	130	0.6
Hyper	chr1	185202501	185203500	*	3.14e-41	3.07e-39	10.6039	2128	-668	NM_001163754	+	Rab3gap2	PROMOTER	shore	2739	855	0.31	2327	687	0.3	2419	644	0.27	2330	822	0.35	2332	1001	0.43	2354	970	0.41
Hyper	chr1	185471501	185472500	*	1.74e-10	1.53e-09	10.2414	2134	-15934	NR_040305	-	Gm2061	INTERGENIC	other	570	333	0.58	618	314	0.51	642	338	0.53	751	477	0.64	542	356	0.66	630	399	0.63
Hyper	chr1	185472001	185473000	*	2.6e-27	1.08e-25	10.8818	2135	-16434	NR_040305	-	Gm2061	INTERGENIC	other	1506	907	0.6	1363	720	0.53	1593	949	0.6	1601	1045	0.65	1587	1122	0.71	1537	1075	0.7
Hyper	chr1	185472501	185473500	*	1.24e-18	2.6e-17	11.2962	2136	-16934	NR_040305	-	Gm2061	INTERGENIC	other	936	574	0.61	745	406	0.54	951	611	0.64	850	568	0.67	1046	767	0.73	907	676	0.75
Hyper	chr1	185478001	185479000	*	0.000268693	0.000790752	13.7483	2137	-18306	NR_033600	+	5033404E19Rik	INTERGENIC	other	120	58	0.48	134	52	0.39	115	60	0.52	99	56	0.57	108	68	0.63	124	74	0.6
Hyper	chr1	185478501	185479500	*	0.000268693	0.000790752	13.7483	2138	-17806	NR_033600	+	5033404E19Rik	INTERGENIC	other	120	58	0.48	134	52	0.39	115	60	0.52	99	56	0.57	108	68	0.63	124	74	0.6
Hyper	chr1	185681001	185682000	*	2.09e-24	7.06e-23	21.1208	2139	143667	NR_030555	+	Mir297c	INTRON	other	153	3	0.02	215	9	0.04	205	16	0.08	139	31	0.22	201	57	0.28	206	54	0.26
Hyper	chr1	185836001	185837000	*	1.95e-17	3.66e-16	10.5064	2140	280311	NM_146106	-	Lyplal1	INTRON	other	1283	427	0.33	921	344	0.37	975	396	0.41	1092	512	0.47	1076	482	0.45	1011	507	0.5
Hyper	chr1	185836501	185837500	*	1.03e-19	2.37e-18	10.1217	2141	279811	NM_146106	-	Lyplal1	INTRON	other	1543	524	0.34	1144	442	0.39	1200	472	0.39	1381	649	0.47	1309	577	0.44	1264	637	0.5
Hyper	chr1	186260501	186261500	*	0.000126281	0.000403152	16.7213	2142	-143192	NM_146106	-	Lyplal1	INTERGENIC	other	67	17	0.25	88	30	0.34	95	28	0.29	60	22	0.37	86	43	0.5	98	49	0.5
Hyper	chr1	186261001	186262000	*	3.92e-07	2.09e-06	12.7835	2143	-143692	NM_146106	-	Lyplal1	INTERGENIC	other	197	43	0.22	217	52	0.24	227	49	0.22	191	58	0.3	231	84	0.36	222	85	0.38
Hyper	chr1	186261501	186262500	*	0.000348757	0.000996568	10.648	2144	-144192	NM_146106	-	Lyplal1	INTERGENIC	other	130	26	0.2	130	22	0.17	132	21	0.16	131	35	0.27	145	41	0.28	124	37	0.3
Hyper	chr1	186373001	186374000	*	2.12e-07	1.18e-06	13.236	2145	184682	NR_131124	-	A730004F24Rik	INTERGENIC	other	247	131	0.53	327	180	0.55	263	132	0.5	184	106	0.58	280	192	0.69	198	140	0.71
Hyper	chr1	186609501	186610500	*	7.98e-24	2.58e-22	15.5423	2147	-50821	NR_131158	-	A730004F24Rik	INTERGENIC	other	552	107	0.19	540	103	0.19	593	155	0.26	606	198	0.33	545	219	0.4	623	243	0.39
Hyper	chr1	186610001	186611000	*	9.26e-24	2.98e-22	15.9645	2148	-51321	NR_131158	-	A730004F24Rik	INTERGENIC	other	537	107	0.2	527	102	0.19	574	152	0.26	565	188	0.33	525	215	0.41	573	229	0.4
Hyper	chr1	186931001	186932000	*	0.000291321	0.000849607	10.6169	2150	-35416	NM_033077	+	D1Pas1	INTERGENIC	other	107	77	0.72	112	83	0.74	183	135	0.74	95	76	0.8	132	113	0.86	148	126	0.85
Hyper	chr1	186952001	186953000	*	8.28e-07	4.15e-06	11.1627	2151	-14416	NM_033077	+	D1Pas1	INTERGENIC	other	279	144	0.52	280	170	0.61	407	220	0.54	259	164	0.63	342	258	0.75	290	170	0.59
Hyper	chr1	186952501	186953500	*	1.4e-06	6.77e-06	11.4731	2152	-13916	NM_033077	+	D1Pas1	INTERGENIC	other	246	130	0.53	246	158	0.64	337	189	0.56	241	162	0.67	313	236	0.75	256	161	0.63
Hyper	chr1	187031001	187032000	*	3.25e-07	1.76e-06	11.6319	2153	63587	NM_033077	+	D1Pas1	INTERGENIC	other	284	87	0.31	309	93	0.3	355	103	0.29	279	123	0.44	259	112	0.43	284	106	0.37
Hyper	chr1	187896501	187897500	*	3.81e-16	6.29e-15	13.4686	2154	-100327	NM_011935	+	Esrrg	INTRON	other	471	326	0.69	500	311	0.62	452	329	0.73	465	391	0.84	432	333	0.77	433	358	0.83
Hyper	chr1	187897001	187898000	*	1.5e-14	2.11e-13	15.0221	2155	-99827	NM_011935	+	Esrrg	INTRON	other	304	223	0.73	350	207	0.59	288	216	0.75	346	295	0.85	300	235	0.78	293	255	0.87
Hyper	chr1	187948501	187949500	*	0.00457311	0.00936576	13.2853	2156	-48327	NM_011935	+	Esrrg	INTRON	other	31	26	0.84	50	35	0.7	61	39	0.64	87	73	0.84	36	30	0.83	55	46	0.84
Hyper	chr1	187949001	187950000	*	0.00120509	0.0029679	14.5775	2157	-47827	NM_011935	+	Esrrg	INTRON	other	31	26	0.84	50	35	0.7	61	39	0.64	99	84	0.85	46	40	0.87	55	46	0.84
Hyper	chr1	187974001	187975000	*	1.22e-12	1.4e-11	11.9259	2158	-22827	NM_011935	+	Esrrg	INTRON	other	490	119	0.24	489	105	0.21	472	100	0.21	617	181	0.29	383	138	0.36	410	164	0.4
Hyper	chr1	187974501	187975500	*	1.75e-14	2.44e-13	13.377	2159	-22327	NM_011935	+	Esrrg	INTRON	other	421	91	0.22	394	58	0.15	402	79	0.2	542	148	0.27	340	116	0.34	373	139	0.37
Hyper	chr1	188006501	188007500	*	5.4e-38	4.37e-36	11.7875	2160	1491	NR_038007	-	9330162B11Rik	EXON	other	2122	901	0.42	1831	744	0.41	2067	795	0.38	1790	905	0.51	2146	1146	0.53	1907	1006	0.53
Hyper	chr1	188007001	188008000	*	2.51e-49	3.82e-47	12.2079	2161	991	NR_038007	-	9330162B11Rik	PROMOTER	other	2391	899	0.38	2392	922	0.39	2514	903	0.36	2133	969	0.45	2563	1317	0.51	2343	1201	0.51
Hyper	chr1	188007501	188008500	*	1.17e-25	4.32e-24	12.1405	2162	491	NR_038007	-	9330162B11Rik	PROMOTER	other	1139	549	0.48	1279	602	0.47	1204	534	0.44	1092	578	0.53	1430	857	0.6	1259	783	0.62
Hyper	chr1	188117501	188118500	*	2.68e-23	8.32e-22	20.4578	2163	-108512	NR_038007	-	9330162B11Rik	INTRON	other	333	48	0.14	291	44	0.15	348	89	0.26	302	108	0.36	323	130	0.4	309	127	0.41
Hyper	chr1	188118001	188119000	*	2.68e-23	8.32e-22	20.4578	2164	-109012	NR_038007	-	9330162B11Rik	INTRON	other	333	48	0.14	291	44	0.15	348	89	0.26	302	108	0.36	323	130	0.4	309	127	0.41
Hyper	chr1	188865501	188866500	*	8.48e-31	4.48e-29	10.4635	2167	141341	NM_172650	-	Kctd3	INTRON	other	2120	980	0.46	2141	869	0.41	2168	856	0.39	1873	993	0.53	2054	1098	0.53	1785	910	0.51
Hyper	chr1	188866001	188867000	*	1.62e-29	7.85e-28	10.4591	2168	140841	NM_172650	-	Kctd3	INTRON	other	2020	970	0.48	2024	857	0.42	2085	844	0.4	1822	985	0.54	1976	1099	0.56	1711	893	0.52
Hyper	chr1	188992501	188993500	*	3.32e-05	0.000121148	12.2654	2170	14341	NM_172650	-	Kctd3	EXON	other	187	57	0.3	187	62	0.33	214	71	0.33	136	61	0.45	181	82	0.45	181	79	0.44
Hyper	chr1	188993001	188994000	*	1.92e-06	9.03e-06	11.1104	2171	13841	NM_172650	-	Kctd3	INTRON	other	322	157	0.49	315	164	0.52	332	163	0.49	270	172	0.64	285	176	0.62	295	171	0.58
Hyper	chr1	189080501	189081500	*	4.36e-06	1.91e-05	11.0552	2172	-72662	NM_172650	-	Kctd3	INTERGENIC	other	193	39	0.2	244	54	0.22	247	48	0.19	270	85	0.31	190	62	0.33	181	56	0.31
Hyper	chr1	189081001	189082000	*	1.62e-05	6.34e-05	10.9691	2173	-73162	NM_172650	-	Kctd3	INTERGENIC	other	181	39	0.22	214	54	0.25	231	47	0.2	257	85	0.33	171	62	0.36	181	56	0.31
Hyper	chr1	189628001	189629000	*	2.19e-10	1.9e-09	13.3202	2175	59087	NM_001081363	-	Cenpf	INTERGENIC	other	341	120	0.35	365	156	0.43	377	159	0.42	357	164	0.46	425	227	0.53	394	238	0.6
Hyper	chr1	189685501	189686500	*	1.98e-38	1.65e-36	13.6265	2177	1587	NM_001081363	-	Cenpf	INTRON	shore	1607	744	0.46	1509	612	0.41	1752	720	0.41	1258	671	0.53	1563	913	0.58	1380	780	0.57
Hyper	chr1	189686001	189687000	*	1.86e-26	7.22e-25	15.2574	2178	1087	NM_001081363	-	Cenpf	INTRON	shore	830	382	0.46	862	347	0.4	993	405	0.41	560	322	0.57	835	492	0.59	814	456	0.56
Hyper	chr1	189739501	189740500	*	2.91e-05	0.000107776	11.2196	2179	11235	NM_008976	+	Ptpn14	INTRON	other	181	86	0.48	197	74	0.38	217	125	0.58	258	156	0.6	280	141	0.5	279	186	0.67
Hyper	chr1	189740001	189741000	*	2.91e-05	0.000107776	11.2196	2180	11735	NM_008976	+	Ptpn14	INTRON	other	181	86	0.48	197	74	0.38	217	125	0.58	258	156	0.6	280	141	0.5	279	186	0.67
Hyper	chr1	189761501	189762500	*	8.22e-08	4.91e-07	10.415	2181	33235	NM_008976	+	Ptpn14	INTRON	other	397	214	0.54	382	238	0.62	443	281	0.63	306	213	0.7	463	320	0.69	410	297	0.72
Hyper	chr1	189762001	189763000	*	2.94e-07	1.6e-06	28.9656	2182	33735	NM_008976	+	Ptpn14	INTRON	other	50	17	0.34	25	1	0.04	61	32	0.52	45	30	0.67	80	59	0.74	53	28	0.53
Hyper	chr1	189778501	189779500	*	4.56e-09	3.29e-08	14.4724	2183	50235	NM_008976	+	Ptpn14	INTRON	other	263	86	0.33	246	94	0.38	277	75	0.27	207	90	0.43	307	127	0.41	264	148	0.56
Hyper	chr1	189784001	189785000	*	7.91e-30	3.91e-28	15.6298	2184	55735	NM_008976	+	Ptpn14	INTRON	other	791	381	0.48	931	468	0.5	917	431	0.47	869	543	0.62	794	511	0.64	863	566	0.66
Hyper	chr1	189784501	189785500	*	1.6e-30	8.3e-29	16.0061	2185	56235	NM_008976	+	Ptpn14	INTRON	other	762	355	0.47	910	454	0.5	904	424	0.47	840	520	0.62	777	498	0.64	863	566	0.66
Hyper	chr1	189884001	189885000	*	0.00172722	0.00405805	10.392	2186	37292	NM_026796	-	Smyd2	INTRON	other	69	27	0.39	130	50	0.38	132	32	0.24	211	85	0.4	189	81	0.43	214	100	0.47
Hyper	chr1	189928001	189929000	*	3.91e-07	2.08e-06	12.2485	2188	-5711	NM_026796	-	Smyd2	INTERGENIC	other	160	29	0.18	206	41	0.2	231	50	0.22	233	64	0.27	260	77	0.3	252	100	0.4
Hyper	chr1	189929501	189930500	*	0.00423676	0.00877197	10.7534	2189	-7211	NM_026796	-	Smyd2	INTERGENIC	other	143	70	0.49	142	85	0.6	111	53	0.48	109	71	0.65	102	70	0.69	94	52	0.55
Hyper	chr1	189930001	189931000	*	0.00423676	0.00877197	10.7534	2190	-7711	NM_026796	-	Smyd2	INTERGENIC	other	143	70	0.49	142	85	0.6	111	53	0.48	109	71	0.65	102	70	0.69	94	52	0.55
Hyper	chr1	190106501	190107500	*	3.08e-37	2.39e-35	12.1404	2191	-62796	NR_151620	+	LOC102632463	INTERGENIC	other	1820	661	0.36	1669	538	0.32	1866	723	0.39	1822	838	0.46	1961	960	0.49	1578	777	0.49
Hyper	chr1	190107001	190108000	*	2.67e-33	1.64e-31	12.4853	2192	-62296	NR_151620	+	LOC102632463	INTERGENIC	other	1551	558	0.36	1421	461	0.32	1578	612	0.39	1475	681	0.46	1699	849	0.5	1291	628	0.49
Hyper	chr1	190733001	190734000	*	4.27e-17	7.75e-16	11.9707	2193	177771	NM_178775	-	Rps6kc1	INTERGENIC	other	807	253	0.31	686	201	0.29	836	248	0.3	770	302	0.39	721	277	0.38	715	350	0.49
Hyper	chr1	190809001	190810000	*	6.28e-05	0.000215603	10.8501	2194	101771	NM_178775	-	Rps6kc1	EXON	other	197	88	0.45	242	116	0.48	217	130	0.6	292	170	0.58	182	124	0.68	206	126	0.61
Hyper	chr1	190921501	190922500	*	0.000145051	0.00045607	12.3296	2195	-2608	NM_001199020	+	Angel2	INTERGENIC	other	177	76	0.43	131	53	0.4	172	77	0.45	137	73	0.53	169	88	0.52	161	97	0.6
Hyper	chr1	190922001	190923000	*	0.000145051	0.00045607	12.3296	2196	-2108	NM_001199020	+	Angel2	INTERGENIC	other	177	76	0.43	131	53	0.4	172	77	0.45	137	73	0.53	169	88	0.52	161	97	0.6
Hyper	chr1	191029501	191030500	*	1.19e-21	3.24e-20	11.7158	2197	-3312	NM_001313747	-	Flvcr1	EXON	other	1067	534	0.5	1103	553	0.5	1175	651	0.55	1175	735	0.63	985	612	0.62	981	653	0.67
Hyper	chr1	191256001	191257000	*	1.76e-07	9.96e-07	12.6776	2203	31549	NR_151547	+	D730003I15Rik	INTERGENIC	other	285	119	0.42	272	93	0.34	249	86	0.35	325	137	0.42	266	148	0.56	267	141	0.53
Hyper	chr1	191432501	191433500	*	6.47e-07	3.31e-06	11.4929	2206	31549	NR_151615	-	Gm32200	INTERGENIC	other	114	9	0.08	119	6	0.05	175	16	0.09	135	22	0.16	160	34	0.21	145	28	0.19
Hyper	chr1	191494001	191495000	*	0.000915789	0.00233609	13.187	2207	-28954	NR_151615	-	Gm32200	INTERGENIC	other	101	36	0.36	94	37	0.39	95	32	0.34	129	56	0.43	101	48	0.48	100	59	0.59
Hyper	chr1	191494501	191495500	*	7.25e-111	9.12e-108	18.3843	2208	-29454	NR_151615	-	Gm32200	INTERGENIC	other	2123	522	0.25	2171	493	0.23	2077	493	0.24	2234	846	0.38	2248	914	0.41	2100	1008	0.48
Hyper	chr1	191495001	191496000	*	1.14e-108	1.35e-105	18.5695	2209	-29954	NR_151615	-	Gm32200	INTERGENIC	other	2022	486	0.24	2077	456	0.22	1982	461	0.23	2105	789	0.37	2146	865	0.4	2000	949	0.47
Hyper	chr1	191641001	191642000	*	4.94e-06	2.15e-05	11.4176	2211	65367	NM_178632	+	Ints7	INTERGENIC	other	305	158	0.52	239	100	0.42	290	126	0.43	262	137	0.52	221	133	0.6	281	169	0.6
Hyper	chr1	191641501	191642500	*	0.00199214	0.00459365	13.112	2212	65867	NM_178632	+	Ints7	INTERGENIC	other	95	45	0.47	74	24	0.32	63	13	0.21	115	43	0.37	102	63	0.62	107	51	0.48
Hyper	chr1	191662501	191663500	*	2.51e-19	5.59e-18	10.7429	2215	-54524	NM_172266	+	Lpgat1	INTERGENIC	other	1215	476	0.39	1236	494	0.4	1123	425	0.38	1176	561	0.48	967	490	0.51	1188	607	0.51
Hyper	chr1	191663001	191664000	*	3.64e-20	8.72e-19	10.0324	2216	-54024	NM_172266	+	Lpgat1	INTERGENIC	other	1460	580	0.4	1471	596	0.41	1463	560	0.38	1342	648	0.48	1190	585	0.49	1388	709	0.51
Hyper	chr1	191690501	191691500	*	0.00356768	0.00757801	11.0426	2217	-26524	NM_172266	+	Lpgat1	INTERGENIC	other	102	73	0.72	96	75	0.78	110	81	0.74	52	44	0.85	75	68	0.91	51	40	0.78
Hyper	chr1	191691001	191692000	*	2.87e-06	1.3e-05	11.9308	2218	-26024	NM_172266	+	Lpgat1	INTERGENIC	other	210	155	0.74	183	138	0.75	189	137	0.72	136	119	0.88	160	147	0.92	134	103	0.77
Hyper	chr1	191691501	191692500	*	0.000217258	0.000654149	12.9059	2219	-25524	NM_172266	+	Lpgat1	INTERGENIC	other	107	81	0.76	87	63	0.72	79	56	0.71	85	76	0.89	85	79	0.93	83	63	0.76
Hyper	chr1	191859501	191860500	*	3.76e-10	3.17e-09	14.027	2226	38030	NM_010892	+	Nek2	INTERGENIC	other	325	89	0.27	244	91	0.37	317	90	0.28	366	148	0.4	289	140	0.48	327	149	0.46
Hyper	chr1	191860001	191861000	*	8.31e-10	6.65e-09	15.9462	2227	38530	NM_010892	+	Nek2	INTERGENIC	other	237	61	0.26	186	74	0.4	236	64	0.27	281	122	0.43	213	106	0.5	246	113	0.46
Hyper	chr1	191884001	191885000	*	0.00272881	0.00601922	11.6984	2229	-21781	NM_009579	+	Slc30a1	INTERGENIC	other	83	11	0.13	83	15	0.18	24	5	0.21	98	31	0.32	84	18	0.21	100	30	0.3
Hyper	chr1	191908001	191909000	*	7.05e-38	5.67e-36	12.215	2230	-475	NR_030669	-	1700034H15Rik	PROMOTER	shore	1884	853	0.45	1777	857	0.48	1829	882	0.48	1799	1044	0.58	1939	1196	0.62	1788	1044	0.58
Hyper	chr1	191908501	191909500	*	1.83e-69	7.11e-67	10.6439	2231	-975	NR_030669	-	1700034H15Rik	PROMOTER	shore	4260	2676	0.63	4012	2461	0.61	3840	2419	0.63	3848	2736	0.71	4080	3098	0.76	3851	2768	0.72
Hyper	chr1	191909001	191910000	*	1.23e-53	2.42e-51	10.3127	2232	-1475	NR_030669	-	1700034H15Rik	EXON	shore	3418	2234	0.65	3152	2007	0.64	3102	2005	0.65	2970	2175	0.73	3166	2446	0.77	3024	2239	0.74
Hyper	chr1	191909501	191910500	*	0.000756031	0.0019729	21.8457	2233	-1975	NR_030669	-	1700034H15Rik	EXON	shore	68	29	0.43	62	31	0.5	78	29	0.37	NA	NA	NA	44	25	0.57	38	28	0.74
Hyper	chr1	191910501	191911500	*	5.04e-11	4.76e-10	15.1635	2234	-2975	NR_030669	-	1700034H15Rik	EXON	other	277	123	0.44	309	159	0.51	336	216	0.64	279	189	0.68	287	202	0.7	284	197	0.69
Hyper	chr1	191911001	191912000	*	5.04e-11	4.76e-10	15.1635	2235	-3475	NR_030669	-	1700034H15Rik	EXON	other	277	123	0.44	309	159	0.51	336	216	0.64	279	189	0.68	287	202	0.7	284	197	0.69
Hyper	chr1	191946001	191947000	*	3.29e-18	6.64e-17	12.1035	2236	-30370	NM_001177900	+	Rd3	INTERGENIC	other	798	392	0.49	906	426	0.47	748	398	0.53	800	499	0.62	953	574	0.6	889	557	0.63
Hyper	chr1	191946501	191947500	*	7.45e-24	2.41e-22	20.7137	2237	-29870	NM_001177900	+	Rd3	INTERGENIC	other	352	116	0.33	379	117	0.31	374	154	0.41	397	224	0.56	411	216	0.53	421	245	0.58
Hyper	chr1	191988001	191989000	*	0.000884099	0.00226475	16.267	2238	9635	NR_039566	-	Mir3473c	EXON	other	69	32	0.46	62	28	0.45	70	34	0.49	53	34	0.64	63	36	0.57	95	63	0.66
Hyper	chr1	192313501	192314500	*	0.00132185	0.00321788	13.0102	2239	122726	NM_001038607	+	Kcnh1	INTRON	other	104	49	0.47	75	32	0.43	125	47	0.38	87	47	0.54	118	69	0.58	98	51	0.52
Hyper	chr1	192453501	192454500	*	8.43e-36	6.08e-34	20.8556	2240	262726	NM_001038607	+	Kcnh1	INTRON	other	518	145	0.28	483	105	0.22	593	125	0.21	530	186	0.35	489	217	0.44	565	300	0.53
Hyper	chr1	192454001	192455000	*	8.43e-36	6.08e-34	20.8556	2241	263226	NM_001038607	+	Kcnh1	INTRON	other	518	145	0.28	483	105	0.22	593	125	0.21	530	186	0.35	489	217	0.44	565	300	0.53
Hyper	chr1	192477001	192478000	*	1.25e-53	2.45e-51	18.886	2242	286226	NM_001038607	+	Kcnh1	INTRON	other	928	267	0.29	960	239	0.25	979	255	0.26	1239	497	0.4	1112	562	0.51	909	422	0.46
Hyper	chr1	192477501	192478500	*	8.1e-55	1.69e-52	19.0004	2243	286726	NM_001038607	+	Kcnh1	INTRON	other	942	275	0.29	974	246	0.25	996	266	0.27	1257	513	0.41	1132	577	0.51	933	439	0.47
Hyper	chr1	192522001	192523000	*	1.83e-28	8.23e-27	15.5138	2244	248220	NM_144881	-	Hhat	INTRON	other	813	321	0.39	665	271	0.41	756	301	0.4	1050	517	0.49	1029	609	0.59	837	492	0.59
Hyper	chr1	192522501	192523500	*	1.83e-28	8.23e-27	15.5138	2245	247720	NM_144881	-	Hhat	INTRON	other	813	321	0.39	665	271	0.41	756	301	0.4	1050	517	0.49	1029	609	0.59	837	492	0.59
Hyper	chr1	192796001	192797000	*	2.81e-09	2.09e-08	12.3555	2248	-24783	NM_144881	-	Hhat	INTERGENIC	other	433	185	0.43	354	126	0.36	354	132	0.37	404	196	0.49	424	219	0.52	315	170	0.54
Hyper	chr1	192822001	192823000	*	4.79e-20	1.14e-18	14.7762	2249	-18705	NR_040468	+	1700065J18Rik	INTERGENIC	other	453	78	0.17	389	67	0.17	540	124	0.23	565	157	0.28	499	165	0.33	589	244	0.41
Hyper	chr1	192822501	192823500	*	4.81e-23	1.46e-21	14.0896	2250	-18205	NR_040468	+	1700065J18Rik	INTERGENIC	other	539	87	0.16	548	87	0.16	630	142	0.23	679	178	0.26	640	202	0.32	706	278	0.39
Hyper	chr1	192823001	192824000	*	0.000599442	0.00160918	10.1767	2251	-17705	NR_040468	+	1700065J18Rik	INTERGENIC	other	86	10	0.12	160	20	0.12	90	18	0.2	114	21	0.18	141	37	0.26	117	33	0.28
Hyper	chr1	192986501	192987500	*	0.00136197	0.00330247	16.791	2254	48276	NM_181546	-	Syt14	EXON	other	56	23	0.41	106	60	0.57	106	46	0.43	44	22	0.5	59	43	0.73	31	22	0.71
Hyper	chr1	193170001	193171000	*	0.000806009	0.0020868	12.5704	2255	-2469	NM_001160360	+	A130010J15Rik	EXON	other	111	47	0.42	123	73	0.59	121	75	0.62	97	60	0.62	116	81	0.7	107	75	0.7
Hyper	chr1	193316501	193317500	*	0.00103632	0.00260145	10.5401	2257	14260	NM_001277928	+	Lamb3	INTRON	other	165	76	0.46	143	55	0.38	151	65	0.43	208	100	0.48	139	66	0.47	162	105	0.65
Hyper	chr1	193317001	193318000	*	7.89e-05	0.000264532	10.0046	2258	14760	NM_001277928	+	Lamb3	INTRON	other	241	106	0.44	227	89	0.39	271	116	0.43	297	140	0.47	257	124	0.48	260	160	0.62
Hyper	chr1	193487001	193488000	*	0.00109017	0.00271904	13.8592	2259	19531	NR_029592	-	Mir205	INTERGENIC	other	67	35	0.52	89	47	0.53	107	63	0.59	62	35	0.56	104	80	0.77	92	63	0.68
Hyper	chr1	193598501	193599500	*	3.46e-06	1.55e-05	15.0763	2260	-90972	NR_029592	-	Mir205	INTERGENIC	other	141	68	0.48	172	90	0.52	182	92	0.51	133	89	0.67	168	112	0.67	129	81	0.63
Hyper	chr1	193599001	193600000	*	3.46e-06	1.55e-05	15.0763	2261	-91472	NR_029592	-	Mir205	INTERGENIC	other	141	68	0.48	172	90	0.52	182	92	0.51	133	89	0.67	168	112	0.67	129	81	0.63
Hyper	chr1	193664501	193665500	*	0.000272125	0.000799664	10.079	2262	-156972	NR_029592	-	Mir205	INTERGENIC	other	178	41	0.23	163	32	0.2	190	38	0.2	146	41	0.28	166	54	0.33	156	50	0.32
Hyper	chr1	194746001	194747000	*	0.00182137	0.00424838	11.4875	2263	-75001	NR_039539	+	Mir3962	EXON	other	122	49	0.4	115	36	0.31	101	43	0.43	108	46	0.43	156	83	0.53	125	63	0.5
Hyper	chr1	194760501	194761500	*	0.000837871	0.00215953	18.2193	2264	-60501	NR_039539	+	Mir3962	INTRON	other	57	21	0.37	74	37	0.5	62	25	0.4	39	21	0.54	51	35	0.69	57	34	0.6
Hyper	chr1	194761001	194762000	*	0.000837871	0.00215953	18.2193	2265	-60001	NR_039539	+	Mir3962	INTRON	other	57	21	0.37	74	37	0.5	62	25	0.4	39	21	0.54	51	35	0.69	57	34	0.6
Hyper	chr1	194952001	194953000	*	1.99e-06	9.3e-06	12.7035	2270	13182	NM_001111059	+	Cd34	INTRON	other	113	71	0.63	167	130	0.78	147	110	0.75	168	140	0.83	158	132	0.84	158	142	0.9
Hyper	chr1	194952501	194953500	*	1.99e-06	9.3e-06	12.7035	2271	13682	NM_001111059	+	Cd34	INTRON	other	113	71	0.63	167	130	0.78	147	110	0.75	168	140	0.83	158	132	0.84	158	142	0.9
Hyper	chr1	194962001	194963000	*	6.92e-25	2.42e-23	11.5222	2272	13960	NR_033564	-	Gm16897	INTRON	other	1181	294	0.25	1205	293	0.24	1179	316	0.27	1159	427	0.37	1086	386	0.36	1014	388	0.38
Hyper	chr1	194962501	194963500	*	2.91e-27	1.2e-25	14.4753	2273	13460	NR_033564	-	Gm16897	INTRON	other	881	270	0.31	948	275	0.29	902	286	0.32	907	404	0.45	814	344	0.42	771	371	0.48
Hyper	chr1	195017501	195018500	*	1.78e-08	1.18e-07	13.2719	2274	104	NR_015566	+	A330023F24Rik	PROMOTER	other	312	105	0.34	285	71	0.25	329	102	0.31	195	74	0.38	311	130	0.42	247	122	0.49
Hyper	chr1	195018001	195019000	*	1.01e-06	4.97e-06	11.1254	2275	604	NR_015566	+	A330023F24Rik	PROMOTER	other	355	137	0.39	320	104	0.33	369	134	0.36	232	103	0.44	341	153	0.45	273	142	0.52
Hyper	chr1	195129001	195130000	*	0.000939904	0.00238997	11.4432	2276	1571	NM_001355061	-	Cr1l	EXON	other	121	70	0.58	158	81	0.51	117	76	0.65	96	67	0.7	140	85	0.61	145	110	0.76
Hyper	chr1	195129501	195130500	*	0.00148517	0.00355931	10.6591	2277	1071	NM_001355061	-	Cr1l	EXON	other	138	80	0.58	170	90	0.53	130	82	0.63	96	67	0.7	152	91	0.6	145	110	0.76
Hyper	chr1	195358001	195359000	*	0.000271459	0.000797994	22	2280	-181287	NM_007758	-	Cr2	INTERGENIC	other	38	18	0.47	32	24	0.75	30	22	0.73	34	30	0.88	38	32	0.84	28	24	0.86
Hyper	chr2	3815501	3816500	*	7.49e-06	3.14e-05	11.4473	2294	102045	NM_025626	+	Fam107b	INTERGENIC	other	213	115	0.54	263	158	0.6	261	163	0.62	211	149	0.71	233	181	0.78	216	136	0.63
Hyper	chr2	3816001	3817000	*	7.49e-06	3.14e-05	11.4473	2295	102545	NM_025626	+	Fam107b	INTERGENIC	other	213	115	0.54	263	158	0.6	261	163	0.62	211	149	0.71	233	181	0.78	216	136	0.63
Hyper	chr2	4071501	4072500	*	1.01e-05	4.13e-05	32.2072	2296	53820	NM_001347086	+	Frmd4a	INTRON	other	29	16	0.55	NA	NA	NA	31	19	0.61	28	23	0.82	46	44	0.96	NA	NA	NA
Hyper	chr2	4072001	4073000	*	1.01e-05	4.13e-05	32.2072	2297	54320	NM_001347086	+	Frmd4a	INTRON	other	29	16	0.55	NA	NA	NA	31	19	0.61	28	23	0.82	46	44	0.96	NA	NA	NA
Hyper	chr2	4252501	4253500	*	1.1e-05	4.45e-05	10.5691	2298	99640	NM_172475	+	Frmd4a	INTRON	other	266	57	0.21	253	82	0.32	299	81	0.27	238	73	0.31	213	72	0.34	243	115	0.47
Hyper	chr2	4348001	4349000	*	6.01e-05	0.000207158	10.3146	2304	-51976	NM_001177843	+	Frmd4a	INTRON	other	205	154	0.75	212	140	0.66	213	137	0.64	143	112	0.78	186	140	0.75	221	181	0.82
Hyper	chr2	4412501	4413500	*	4.82e-08	2.99e-07	15.4817	2305	11527	NM_001177843	+	Frmd4a	INTRON	other	217	101	0.47	273	86	0.32	231	100	0.43	167	95	0.57	176	94	0.53	196	109	0.56
Hyper	chr2	4413001	4414000	*	3.15e-13	3.85e-12	25.8424	2306	12027	NM_001177843	+	Frmd4a	INTRON	other	96	21	0.22	154	28	0.18	113	18	0.16	84	36	0.43	112	52	0.46	111	48	0.43
Hyper	chr2	4516501	4517500	*	5.13e-05	0.000179707	14.8118	2309	-42254	NM_001177844	+	Frmd4a	INTRON	other	117	27	0.23	124	29	0.23	135	51	0.38	108	36	0.33	112	51	0.46	92	48	0.52
Hyper	chr2	4517001	4518000	*	2.39e-27	9.95e-26	14.6843	2310	-41754	NM_001177844	+	Frmd4a	INTRON	other	985	339	0.34	777	214	0.28	931	339	0.36	836	364	0.44	915	480	0.52	780	366	0.47
Hyper	chr2	4517501	4518500	*	2.71e-23	8.4e-22	14.5002	2311	-41254	NM_001177844	+	Frmd4a	INTRON	other	868	313	0.36	653	185	0.28	796	288	0.36	728	328	0.45	804	429	0.53	688	318	0.46
Hyper	chr2	4575501	4576500	*	7.04e-16	1.13e-14	12.6486	2314	15749	NM_001177844	+	Frmd4a	INTRON	other	706	354	0.5	620	323	0.52	817	432	0.53	562	359	0.64	650	403	0.62	625	421	0.67
Hyper	chr2	4576001	4577000	*	2.05e-12	2.29e-11	13.1584	2315	16249	NM_001177844	+	Frmd4a	INTRON	other	512	241	0.47	438	211	0.48	611	302	0.49	380	222	0.58	471	287	0.61	436	282	0.65
Hyper	chr2	4579001	4580000	*	3.01e-07	1.64e-06	13.3658	2316	19249	NM_001177844	+	Frmd4a	INTRON	other	241	121	0.5	244	88	0.36	225	99	0.44	298	163	0.55	238	129	0.54	220	137	0.62
Hyper	chr2	4601001	4602000	*	4.9e-14	6.53e-13	10.0088	2317	41249	NM_001177844	+	Frmd4a	EXON	shore	990	499	0.5	792	390	0.49	914	423	0.46	967	546	0.56	862	462	0.54	1111	717	0.65
Hyper	chr2	4601501	4602500	*	2.12e-18	4.35e-17	15.3159	2318	41749	NM_001177844	+	Frmd4a	EXON	shore	595	350	0.59	423	243	0.57	445	254	0.57	491	348	0.71	409	280	0.68	567	446	0.79
Hyper	chr2	4629001	4630000	*	4.68e-08	2.9e-07	26.4951	2319	22136	NM_001356451	-	Prpf18	INTRON	other	78	54	0.69	NA	NA	NA	50	18	0.36	75	68	0.91	58	45	0.78	122	98	0.8
Hyper	chr2	4629501	4630500	*	4.68e-08	2.9e-07	26.4951	2320	21636	NM_001356451	-	Prpf18	INTRON	other	78	54	0.69	NA	NA	NA	50	18	0.36	75	68	0.91	58	45	0.78	122	98	0.8
Hyper	chr2	4719001	4720000	*	1.82e-12	2.04e-11	10.3245	2323	1172	NM_178663	+	Bend7	INTRON	shore	712	343	0.48	908	333	0.37	938	413	0.44	697	376	0.54	786	405	0.52	640	342	0.53
Hyper	chr2	4719501	4720500	*	3.46e-12	3.76e-11	14.3024	2324	1672	NM_178663	+	Bend7	EXON	shore	291	112	0.38	451	126	0.28	484	173	0.36	349	162	0.46	393	188	0.48	316	156	0.49
Hyper	chr2	4723001	4724000	*	0.00155224	0.00369901	10.4276	2325	5172	NM_178663	+	Bend7	INTRON	other	120	80	0.67	117	74	0.63	161	129	0.8	99	77	0.78	98	84	0.86	90	73	0.81
Hyper	chr2	4723501	4724500	*	0.00155224	0.00369901	10.4276	2326	5672	NM_178663	+	Bend7	INTRON	other	120	80	0.67	117	74	0.63	161	129	0.8	99	77	0.78	98	84	0.86	90	73	0.81
Hyper	chr2	4922001	4923000	*	1.71e-11	1.71e-10	12.859	2329	3007	NM_010726	+	Phyh	EXON	other	427	198	0.46	405	183	0.45	413	178	0.43	495	256	0.52	538	333	0.62	475	282	0.59
Hyper	chr2	4922501	4923500	*	1.71e-11	1.71e-10	12.859	2330	3507	NM_010726	+	Phyh	EXON	other	427	198	0.46	405	183	0.45	413	178	0.43	495	256	0.52	538	333	0.62	475	282	0.59
Hyper	chr2	4923001	4924000	*	0.000251826	0.000746407	10.7454	2331	4007	NM_010726	+	Phyh	INTRON	other	212	128	0.6	162	110	0.68	162	107	0.66	152	119	0.78	163	128	0.79	135	91	0.67
Hyper	chr2	4923501	4924500	*	0.000251826	0.000746407	10.7454	2332	4507	NM_010726	+	Phyh	INTRON	other	212	128	0.6	162	110	0.68	162	107	0.66	152	119	0.78	163	128	0.79	135	91	0.67
Hyper	chr2	4940001	4941000	*	3.2e-05	0.000117303	16.2719	2333	21007	NM_010726	+	Phyh	INTERGENIC	other	98	86	0.88	94	46	0.49	100	62	0.62	56	51	0.91	73	50	0.68	85	76	0.89
Hyper	chr2	4940501	4941500	*	1.83e-06	8.62e-06	12.5452	2334	21507	NM_010726	+	Phyh	INTERGENIC	other	158	138	0.87	130	80	0.62	164	120	0.73	116	109	0.94	131	106	0.81	179	157	0.88
Hyper	chr2	5032501	5033500	*	2.12e-06	9.86e-06	11.2009	2335	-19711	NM_027290	-	Mcm10	EXON	other	260	99	0.38	308	156	0.51	278	125	0.45	316	169	0.53	323	191	0.59	309	172	0.56
Hyper	chr2	5249501	5250500	*	8.54e-28	3.68e-26	10.3312	2336	111727	NM_028804	+	Ccdc3	INTERGENIC	other	1613	444	0.28	1743	643	0.37	1591	511	0.32	1955	732	0.37	1961	809	0.41	1643	829	0.5
Hyper	chr2	5250001	5251000	*	3.57e-29	1.69e-27	10.7815	2337	112227	NM_028804	+	Ccdc3	INTERGENIC	other	1545	416	0.27	1660	593	0.36	1514	480	0.32	1896	700	0.37	1894	775	0.41	1598	806	0.5
Hyper	chr2	5283001	5284000	*	0.00186846	0.00434514	16.9408	2338	-95390	NR_030601	+	Mir466d	INTERGENIC	other	70	51	0.73	NA	NA	NA	25	19	0.76	24	22	0.92	32	29	0.91	40	36	0.9
Hyper	chr2	5283501	5284500	*	0.00186846	0.00434514	16.9408	2339	-94890	NR_030601	+	Mir466d	INTERGENIC	other	70	51	0.73	NA	NA	NA	25	19	0.76	24	22	0.92	32	29	0.91	40	36	0.9
Hyper	chr2	5314001	5315000	*	2.75e-10	2.36e-09	12.464	2340	-64390	NR_030601	+	Mir466d	INTRON	other	436	224	0.51	414	193	0.47	398	168	0.42	463	240	0.52	473	307	0.65	365	225	0.62
Hyper	chr2	5314501	5315500	*	2.75e-10	2.36e-09	12.464	2341	-63890	NR_030601	+	Mir466d	INTRON	other	436	224	0.51	414	193	0.47	398	168	0.42	463	240	0.52	473	307	0.65	365	225	0.62
Hyper	chr2	5373001	5374000	*	1.78e-16	3.05e-15	11.3075	2342	-5390	NR_030601	+	Mir466d	INTRON	other	787	484	0.61	747	483	0.65	790	493	0.62	708	504	0.71	753	577	0.77	781	581	0.74
Hyper	chr2	5430001	5431000	*	3e-18	6.08e-17	10.3001	2343	50613	NR_030601	+	Mir466d	INTRON	other	1072	642	0.6	936	575	0.61	985	630	0.64	1143	756	0.66	1026	783	0.76	1168	864	0.74
Hyper	chr2	5484001	5485000	*	2.2e-07	1.22e-06	11.0525	2344	104613	NR_030601	+	Mir466d	INTRON	other	344	177	0.51	379	191	0.5	343	185	0.54	397	257	0.65	278	165	0.59	404	257	0.64
Hyper	chr2	5484501	5485500	*	4.22e-07	2.23e-06	11.0194	2345	105113	NR_030601	+	Mir466d	INTRON	other	338	178	0.53	379	191	0.5	302	175	0.58	383	255	0.67	263	158	0.6	371	242	0.65
Hyper	chr2	5729501	5730500	*	2.08e-18	4.28e-17	16.5275	2350	-14740	NM_001290374	-	Camk1d	INTERGENIC	other	478	209	0.44	474	221	0.47	506	270	0.53	411	207	0.5	536	372	0.69	353	260	0.74
Hyper	chr2	5946501	5947500	*	0.00070891	0.00186565	12.7145	2359	-3710	NM_001081131	-	Dhtkd1	INTERGENIC	other	37	32	0.86	35	27	0.77	45	38	0.84	51	50	0.98	38	35	0.92	48	46	0.96
Hyper	chr2	5947001	5948000	*	0.00070891	0.00186565	12.7145	2360	-3469	NM_001081132	+	Upf2	INTERGENIC	other	37	32	0.86	35	27	0.77	45	38	0.84	51	50	0.98	38	35	0.92	48	46	0.96
Hyper	chr2	6072001	6073000	*	6.05e-20	1.42e-18	10.9656	2361	57186	NM_001159657	-	Proser2	INTERGENIC	other	828	183	0.22	939	198	0.21	956	213	0.22	842	252	0.3	976	313	0.32	952	343	0.36
Hyper	chr2	6075001	6076000	*	4.69e-05	0.000165863	11.0209	2362	54186	NM_001159657	-	Proser2	INTERGENIC	other	210	109	0.52	208	94	0.45	215	79	0.37	263	156	0.59	261	132	0.51	212	121	0.57
Hyper	chr2	6213501	6214500	*	4.41e-05	0.000156763	12.5833	2365	-508	NM_024208	-	Echdc3	PROMOTER	other	132	21	0.16	148	38	0.26	130	28	0.22	117	44	0.38	170	59	0.35	139	41	0.29
Hyper	chr2	6230001	6231000	*	0.00206219	0.00473186	13.2626	2366	-17008	NM_024208	-	Echdc3	INTRON	other	28	25	0.89	56	32	0.57	60	52	0.87	57	48	0.84	65	56	0.86	41	41	1
Hyper	chr2	6230501	6231500	*	0.00206219	0.00473186	13.2626	2367	-17508	NM_024208	-	Echdc3	INTRON	other	28	25	0.89	56	32	0.57	60	52	0.87	57	48	0.84	65	56	0.86	41	41	1
Hyper	chr2	6283001	6284000	*	0.000101166	0.000330615	12.3698	2372	-38757	NM_001080548	+	Usp6nl	EXON	other	115	79	0.69	131	92	0.7	131	95	0.73	110	106	0.96	116	86	0.74	102	80	0.78
Hyper	chr2	6283501	6284500	*	0.000101166	0.000330615	12.3698	2373	-38257	NM_001080548	+	Usp6nl	INTRON	other	115	79	0.69	131	92	0.7	131	95	0.73	110	106	0.96	116	86	0.74	102	80	0.78
Hyper	chr2	6353501	6354500	*	0.0022404	0.00508232	19.2087	2381	767	NM_181399	+	Usp6nl	PROMOTER	other	46	36	0.78	34	20	0.59	33	22	0.67	37	35	0.95	NA	NA	NA	31	25	0.81
Hyper	chr2	6402501	6403500	*	0.00120219	0.00296172	23.8736	2382	49767	NM_181399	+	Usp6nl	INTRON	other	35	16	0.46	39	13	0.33	42	16	0.38	28	11	0.39	25	17	0.68	22	19	0.86
Hyper	chr2	6403001	6404000	*	4.97e-10	4.11e-09	11.6279	2383	50267	NM_181399	+	Usp6nl	INTRON	other	422	242	0.57	348	180	0.52	454	291	0.64	506	342	0.68	433	299	0.69	472	345	0.73
Hyper	chr2	6848501	6849500	*	1.06e-08	7.23e-08	12.1631	2393	22536	NM_001347094	-	Celf2	INTRON	other	304	117	0.38	313	133	0.42	428	184	0.43	360	199	0.55	402	199	0.5	402	227	0.56
Hyper	chr2	6849001	6850000	*	1.06e-08	7.23e-08	12.1631	2394	22036	NM_001347094	-	Celf2	INTRON	other	304	117	0.38	313	133	0.42	428	184	0.43	360	199	0.55	402	199	0.5	402	227	0.56
Hyper	chr2	7350001	7351000	*	1.58e-08	1.05e-07	12.4651	2397	45001	NM_001110232	-	Celf2	INTRON	other	415	214	0.52	363	165	0.45	369	175	0.47	280	174	0.62	280	158	0.56	355	224	0.63
Hyper	chr2	8637501	8638500	*	4.79e-12	5.13e-11	10.6963	2400	-551015	NR_038180	+	1700061F12Rik	INTERGENIC	other	471	66	0.14	446	28	0.06	423	86	0.2	352	85	0.24	411	107	0.26	414	92	0.22
Hyper	chr2	8638001	8639000	*	4.79e-12	5.13e-11	10.6963	2401	-550515	NR_038180	+	1700061F12Rik	INTERGENIC	other	471	66	0.14	446	28	0.06	423	86	0.2	352	85	0.24	411	107	0.26	414	92	0.22
Hyper	chr2	9620001	9621000	*	3.85e-102	3.87e-99	15.2879	2404	257601	NM_008091	-	Gata3	INTERGENIC	other	3054	1017	0.33	2811	857	0.3	3059	1028	0.34	3407	1554	0.46	3523	1709	0.49	3079	1522	0.49
Hyper	chr2	9620501	9621500	*	7.04e-105	7.52e-102	15.3996	2405	257101	NM_008091	-	Gata3	INTERGENIC	other	3075	1013	0.33	2849	862	0.3	3117	1045	0.34	3467	1586	0.46	3524	1699	0.48	3104	1530	0.49
Hyper	chr2	9621001	9622000	*	0.00120415	0.00296592	18.121	2406	256601	NM_008091	-	Gata3	INTERGENIC	other	38	13	0.34	59	23	0.39	76	31	0.41	60	33	0.55	46	29	0.63	40	21	0.53
Hyper	chr2	10129501	10130500	*	7.66e-06	3.21e-05	12.8803	2407	184	NM_010582	-	Itih2	PROMOTER	other	207	88	0.43	205	80	0.39	214	84	0.39	188	106	0.56	204	101	0.5	182	98	0.54
Hyper	chr2	10157501	10158500	*	8.98e-05	0.000296933	11.105	2409	3960	NM_172471	+	Itih5	INTRON	other	90	57	0.63	111	84	0.76	159	124	0.78	145	119	0.82	167	141	0.84	146	128	0.88
Hyper	chr2	10363001	10364000	*	6.4e-45	7.61e-43	17.3734	2410	-6451	NM_001198808	+	Sfmbt2	INTERGENIC	other	1069	333	0.31	1085	335	0.31	1355	442	0.33	951	433	0.46	1060	531	0.5	807	417	0.52
Hyper	chr2	10363501	10364500	*	3.38e-41	3.3e-39	16.7328	2411	-5951	NM_001198808	+	Sfmbt2	INTERGENIC	other	1052	325	0.31	1064	328	0.31	1337	437	0.33	932	416	0.45	1044	516	0.49	788	403	0.51
Hyper	chr2	10390001	10391000	*	1.87e-11	1.86e-10	17.7222	2412	17567	NM_001198809	+	Sfmbt2	INTRON	other	210	102	0.49	257	82	0.32	314	155	0.49	164	104	0.63	270	168	0.62	222	129	0.58
Hyper	chr2	10390501	10391500	*	3.33e-29	1.58e-27	11.0969	2413	18067	NM_001198809	+	Sfmbt2	INTRON	other	1503	1000	0.67	1530	996	0.65	1522	1032	0.68	1101	861	0.78	1331	1068	0.8	1318	980	0.74
Hyper	chr2	11225501	11226500	*	0.00199999	0.00460967	23.1347	2420	53121	NM_008859	+	Prkcq	INTRON	other	24	15	0.62	NA	NA	NA	57	32	0.56	27	26	0.96	42	30	0.71	NA	NA	NA
Hyper	chr2	11364001	11365000	*	3.44e-08	2.18e-07	10.9701	2426	24514	NR_040369	+	Gm13293	INTRON	other	485	212	0.44	429	180	0.42	527	289	0.55	349	219	0.63	376	203	0.54	393	229	0.58
Hyper	chr2	11488001	11489000	*	0.000211754	0.000639393	10.1708	2428	13091	NM_001177752	-	Pfkfb3	EXON	other	211	88	0.42	192	79	0.41	200	79	0.4	251	135	0.54	207	105	0.51	266	129	0.48
Hyper	chr2	11536001	11537000	*	0.00132181	0.00321781	10.1915	2429	16930	NM_001177758	-	Pfkfb3	INTRON	shore	211	120	0.57	173	105	0.61	148	99	0.67	78	55	0.71	202	143	0.71	104	75	0.72
Hyper	chr2	11570501	11571500	*	3.9e-08	2.45e-07	10.237	2432	-16573	NM_001177758	-	Pfkfb3	INTERGENIC	other	522	276	0.53	398	239	0.6	480	267	0.56	434	313	0.72	444	272	0.61	461	300	0.65
Hyper	chr2	11571001	11572000	*	6.84e-09	4.81e-08	10.0909	2433	-17073	NM_001177758	-	Pfkfb3	INTERGENIC	other	597	324	0.54	448	267	0.6	551	313	0.57	499	364	0.73	514	318	0.62	505	331	0.66
Hyper	chr2	11709501	11710500	*	0.00257488	0.00572747	10.6378	2434	3791	NM_001271499	+	Il15ra	INTRON	other	110	20	0.18	130	24	0.18	112	22	0.2	68	20	0.29	99	24	0.24	78	28	0.36
Hyper	chr2	11710001	11711000	*	0.00257488	0.00572747	10.6378	2435	4291	NM_001271499	+	Il15ra	INTRON	other	110	20	0.18	130	24	0.18	112	22	0.2	68	20	0.29	99	24	0.24	78	28	0.36
Hyper	chr2	12300001	12301000	*	1.26e-17	2.4e-16	18.1003	2437	-246	NR_040353	+	E030013I19Rik	PROMOTER	shore	323	96	0.3	344	98	0.28	360	129	0.36	374	211	0.56	392	173	0.44	348	168	0.48
Hyper	chr2	12300501	12301500	*	1.58e-51	2.72e-49	13.8026	2438	0	NR_040353	+	E030013I19Rik	PROMOTER	shore	1542	425	0.28	1767	400	0.23	1700	434	0.26	1809	704	0.39	1818	713	0.39	1756	679	0.39
Hyper	chr2	13523501	13524500	*	2.54e-16	4.27e-15	10.847	2446	20165	NM_010067	-	Trdmt1	INTRON	other	1009	461	0.46	947	402	0.42	1138	473	0.42	778	400	0.51	976	529	0.54	878	493	0.56
Hyper	chr2	13524001	13525000	*	1.98e-07	1.11e-06	10.5294	2447	19665	NM_010067	-	Trdmt1	INTRON	other	357	205	0.57	391	214	0.55	474	260	0.55	293	199	0.68	400	252	0.63	413	280	0.68
Hyper	chr2	13545001	13546000	*	0.000551791	0.00149576	13.9599	2450	-338	NM_010067	-	Trdmt1	PROMOTER	other	63	38	0.6	64	35	0.55	95	61	0.64	97	81	0.84	119	77	0.65	115	88	0.77
Hyper	chr2	13857001	13858000	*	2.86e-06	1.3e-05	23.2735	2453	-63482	NM_145838	-	St8sia6	INTERGENIC	other	46	22	0.48	68	35	0.51	110	27	0.25	43	25	0.58	84	54	0.64	54	31	0.57
Hyper	chr2	13857501	13858500	*	2.86e-06	1.3e-05	23.2735	2454	-63982	NM_145838	-	St8sia6	INTERGENIC	other	46	22	0.48	68	35	0.51	110	27	0.25	43	25	0.58	84	54	0.64	54	31	0.57
Hyper	chr2	13937501	13938500	*	3.25e-06	1.46e-05	11.884	2455	117536	NM_013935	-	Hacd1	INTERGENIC	other	250	84	0.34	279	66	0.24	207	73	0.35	201	74	0.37	208	90	0.43	269	122	0.45
Hyper	chr2	13938001	13939000	*	3.25e-06	1.46e-05	11.884	2456	117036	NM_013935	-	Hacd1	INTERGENIC	other	250	84	0.34	279	66	0.24	207	73	0.35	201	74	0.37	208	90	0.43	269	122	0.45
Hyper	chr2	14341001	14342000	*	6.52e-20	1.53e-18	13.9791	2462	-46398	NM_001012305	+	Slc39a12	INTERGENIC	other	742	323	0.44	819	339	0.41	553	220	0.4	762	409	0.54	771	415	0.54	607	368	0.61
Hyper	chr2	14341501	14342500	*	5.15e-19	1.12e-17	13.3625	2463	-45898	NM_001012305	+	Slc39a12	INTERGENIC	other	769	337	0.44	852	360	0.42	595	241	0.41	790	421	0.53	793	426	0.54	631	386	0.61
Hyper	chr2	15064001	15065000	*	1.11e-13	1.42e-12	10.6028	2464	8641	NM_029466	+	Arl5b	INTRON	other	856	487	0.57	871	497	0.57	955	548	0.57	647	397	0.61	711	490	0.69	659	479	0.73
Hyper	chr2	15064501	15065500	*	1.11e-13	1.42e-12	10.6028	2465	9141	NM_029466	+	Arl5b	INTRON	other	856	487	0.57	871	497	0.57	955	548	0.57	647	397	0.61	711	490	0.69	659	479	0.73
Hyper	chr2	17363501	17364500	*	2.42e-22	6.98e-21	15.1539	2467	-199014	NR_105847	+	Mir6419	INTRON	other	708	248	0.35	640	187	0.29	611	200	0.33	734	351	0.48	600	259	0.43	640	329	0.51
Hyper	chr2	17414501	17415500	*	4e-05	0.000143703	25.2723	2468	-148014	NR_105847	+	Mir6419	INTRON	other	22	18	0.82	52	32	0.62	34	18	0.53	27	22	0.81	35	33	0.94	23	20	0.87
Hyper	chr2	17740001	17741000	*	0.00142194	0.00342905	11.08	2470	-8934	NM_028757	-	Nebl	INTERGENIC	other	111	74	0.67	98	59	0.6	71	51	0.72	85	67	0.79	172	141	0.82	161	113	0.7
Hyper	chr2	17740501	17741500	*	9.2e-09	6.36e-08	18.8425	2471	-9434	NM_028757	-	Nebl	INTERGENIC	other	165	71	0.43	128	60	0.47	127	56	0.44	131	75	0.57	194	141	0.73	180	104	0.58
Hyper	chr2	17852001	17853000	*	3e-09	2.22e-08	12.2628	2472	-120934	NM_028757	-	Nebl	INTERGENIC	other	510	197	0.39	286	95	0.33	388	137	0.35	323	163	0.5	381	178	0.47	393	191	0.49
Hyper	chr2	17852501	17853500	*	3.11e-25	1.11e-23	14.9269	2473	-121434	NM_028757	-	Nebl	INTERGENIC	other	806	270	0.33	706	166	0.24	777	231	0.3	674	283	0.42	751	334	0.44	749	341	0.46
Hyper	chr2	17853001	17854000	*	1.57e-16	2.7e-15	15.8331	2474	-121934	NM_028757	-	Nebl	INTERGENIC	other	346	98	0.28	434	78	0.18	418	111	0.27	351	120	0.34	397	165	0.42	393	169	0.43
Hyper	chr2	17916501	17917500	*	6.59e-05	0.000225063	12.6	2475	79459	NM_026627	-	H2afb1	INTERGENIC	other	162	62	0.38	167	70	0.42	171	81	0.47	162	89	0.55	178	97	0.54	160	90	0.56
Hyper	chr2	18044501	18045500	*	0.000312537	0.000904277	16.8748	2477	2950	NM_028317	-	Skida1	EXON	shore	85	37	0.44	109	57	0.52	106	60	0.57	32	25	0.78	74	48	0.65	67	45	0.67
Hyper	chr2	18113001	18114000	*	0.000932073	0.00237266	19.7326	2478	48418	NM_001252560	+	Mllt10	INTRON	other	48	27	0.56	52	21	0.4	70	39	0.56	33	18	0.55	51	43	0.84	26	17	0.65
Hyper	chr2	18113501	18114500	*	0.000932073	0.00237266	19.7326	2479	48918	NM_001252560	+	Mllt10	INTRON	other	48	27	0.56	52	21	0.4	70	39	0.56	33	18	0.55	51	43	0.84	26	17	0.65
Hyper	chr2	18381001	18382000	*	0.000326998	0.000941039	12.6845	2480	10831	NM_007869	-	Dnajc1	INTRON	other	98	72	0.73	87	55	0.63	71	54	0.76	100	81	0.81	105	85	0.81	102	90	0.88
Hyper	chr2	18381501	18382500	*	0.000326998	0.000941039	12.6845	2481	10331	NM_007869	-	Dnajc1	INTRON	other	98	72	0.73	87	55	0.63	71	54	0.76	100	81	0.81	105	85	0.81	102	90	0.88
Hyper	chr2	18442001	18443000	*	8.32e-22	2.29e-20	12.4977	2482	-49172	NM_001190817	-	Dnajc1	INTERGENIC	other	1115	482	0.43	828	371	0.45	962	484	0.5	908	480	0.53	984	591	0.6	1071	663	0.62
Hyper	chr2	18442501	18443500	*	8.7e-12	9.03e-11	10.975	2483	-49672	NM_001190817	-	Dnajc1	INTERGENIC	other	711	388	0.55	461	283	0.61	587	352	0.6	549	367	0.67	605	430	0.71	657	455	0.69
Hyper	chr2	18968501	18969500	*	3.45e-08	2.19e-07	11.5981	2493	28622	NM_001355149	-	Pip4k2a	INTRON	other	333	104	0.31	393	160	0.41	361	132	0.37	399	197	0.49	365	154	0.42	352	185	0.53
Hyper	chr2	18969001	18970000	*	1.65e-10	1.45e-09	12.4791	2494	28122	NM_001355149	-	Pip4k2a	INTRON	other	406	137	0.34	457	185	0.4	426	150	0.35	439	220	0.5	418	179	0.43	415	226	0.54
Hyper	chr2	18969501	18970500	*	0.000446754	0.00124162	18.6554	2495	27622	NM_001355149	-	Pip4k2a	INTRON	other	73	33	0.45	64	26	0.41	65	18	0.28	39	22	0.56	53	25	0.47	63	41	0.65
Hyper	chr2	19017501	19018500	*	4.88e-07	2.55e-06	11.402	2501	19184	NR_024323	+	4930426L09Rik	INTERGENIC	other	329	161	0.49	280	152	0.54	339	166	0.49	325	184	0.57	334	208	0.62	305	205	0.67
Hyper	chr2	19018001	19019000	*	4.88e-07	2.55e-06	11.402	2502	19684	NR_024323	+	4930426L09Rik	INTERGENIC	other	329	161	0.49	280	152	0.54	339	166	0.49	325	184	0.57	334	208	0.62	305	205	0.67
Hyper	chr2	19161001	19162000	*	1.83e-08	1.21e-07	10.4476	2508	-37118	NM_001081083	+	Armc3	INTERGENIC	other	464	269	0.58	435	288	0.66	377	240	0.64	401	275	0.69	446	326	0.73	408	314	0.77
Hyper	chr2	19176001	19177000	*	3.78e-06	1.68e-05	11.8245	2509	-22118	NM_001081083	+	Armc3	INTERGENIC	other	210	36	0.17	186	30	0.16	188	23	0.12	156	46	0.29	137	49	0.36	143	23	0.16
Hyper	chr2	19176501	19177500	*	3.78e-06	1.68e-05	11.8245	2510	-21618	NM_001081083	+	Armc3	INTERGENIC	other	210	36	0.17	186	30	0.16	188	23	0.12	156	46	0.29	137	49	0.36	143	23	0.16
Hyper	chr2	19366001	19367000	*	0.00098108	0.0024811	19.5717	2512	-4636	NM_029619	+	Msrb2	INTERGENIC	other	59	28	0.47	59	24	0.41	41	9	0.22	69	38	0.55	33	19	0.58	24	16	0.67
Hyper	chr2	19366501	19367500	*	0.000469817	0.00129785	13.5344	2513	-4136	NM_029619	+	Msrb2	INTERGENIC	other	59	28	0.47	111	65	0.59	149	101	0.68	149	110	0.74	96	74	0.77	24	16	0.67
Hyper	chr2	19509001	19510000	*	0.0023139	0.00522443	11.5002	2514	43911	NM_027600	-	4921504E06Rik	INTRON	other	108	66	0.61	108	75	0.69	106	69	0.65	89	67	0.75	88	70	0.8	85	64	0.75
Hyper	chr2	19689501	19690500	*	7.68e-40	6.96e-38	10.4861	2515	31441	NM_027715	+	Otud1	INTERGENIC	other	2518	1557	0.62	2031	1158	0.57	2239	1314	0.59	2616	1768	0.68	2694	1920	0.71	2419	1710	0.71
Hyper	chr2	19690001	19691000	*	5.21e-42	5.34e-40	10.5715	2516	31941	NM_027715	+	Otud1	INTERGENIC	other	2636	1638	0.62	2158	1237	0.57	2315	1339	0.58	2689	1810	0.67	2789	1990	0.71	2505	1776	0.71
Hyper	chr2	19758501	19759500	*	0.0014069	0.00339752	10.3107	2517	100441	NM_027715	+	Otud1	INTERGENIC	other	134	21	0.16	134	28	0.21	130	25	0.19	93	30	0.32	108	26	0.24	100	31	0.31
Hyper	chr2	19759001	19760000	*	0.000138505	0.00043754	11.0804	2518	100941	NM_027715	+	Otud1	INTERGENIC	other	160	26	0.16	168	30	0.18	144	28	0.19	114	39	0.34	142	36	0.25	118	33	0.28
Hyper	chr2	19759501	19760500	*	0.00143523	0.00345618	23.9286	2519	101441	NM_027715	+	Otud1	INTERGENIC	other	26	4	0.15	34	2	0.06	NA	NA	NA	21	9	0.43	35	10	0.29	NA	NA	NA
Hyper	chr2	20380001	20381000	*	9.98e-05	0.000326623	11.4963	2522	90090	NM_001081006	+	Etl4	INTRON	other	150	107	0.71	169	106	0.63	166	119	0.72	109	88	0.81	136	111	0.82	154	120	0.78
Hyper	chr2	20380501	20381500	*	9.98e-05	0.000326623	11.4963	2523	90590	NM_001081006	+	Etl4	INTRON	other	150	107	0.71	169	106	0.63	166	119	0.72	109	88	0.81	136	111	0.82	154	120	0.78
Hyper	chr2	20518001	20519000	*	1.57e-05	6.15e-05	16.2618	2524	-513	NM_001177630	+	Etl4	PROMOTER	shore	98	15	0.15	127	21	0.17	126	38	0.3	67	18	0.27	94	42	0.45	80	30	0.38
Hyper	chr2	20518501	20519500	*	2.62e-10	2.25e-09	16.6277	2525	-13	NM_001177630	+	Etl4	PROMOTER	shore	219	50	0.23	271	69	0.25	220	55	0.25	166	68	0.41	238	100	0.42	160	64	0.4
Hyper	chr2	20549001	20550000	*	1.19e-06	5.79e-06	10.8254	2526	29490	NM_001177631	+	Etl4	INTRON	other	368	208	0.57	367	178	0.49	321	172	0.54	253	167	0.66	315	193	0.61	343	220	0.64
Hyper	chr2	20549501	20550500	*	0.00380357	0.00800197	10.8733	2527	29990	NM_001177631	+	Etl4	INTRON	other	120	51	0.42	115	34	0.3	114	47	0.41	102	48	0.47	113	47	0.42	130	73	0.56
Hyper	chr2	20596501	20597500	*	8.16e-08	4.87e-07	14.4166	2528	76990	NM_001177631	+	Etl4	INTRON	other	216	56	0.26	263	73	0.28	244	91	0.37	189	96	0.51	205	77	0.38	188	88	0.47
Hyper	chr2	20632001	20633000	*	2.74e-07	1.5e-06	16.0714	2529	112490	NM_001177631	+	Etl4	INTRON	other	183	73	0.4	153	50	0.33	168	63	0.38	139	59	0.42	172	95	0.55	193	113	0.59
Hyper	chr2	20632501	20633500	*	2.74e-07	1.5e-06	16.0714	2530	112990	NM_001177631	+	Etl4	INTRON	other	183	73	0.4	153	50	0.33	168	63	0.38	139	59	0.42	172	95	0.55	193	113	0.59
Hyper	chr2	20946501	20947500	*	9.34e-14	1.21e-12	14.7846	2531	20222	NM_001128084	-	Arhgap21	INTRON	other	365	220	0.6	352	233	0.66	389	226	0.58	345	258	0.75	382	274	0.72	335	277	0.83
Hyper	chr2	20947001	20948000	*	3.25e-14	4.41e-13	12.771	2532	19722	NM_001128084	-	Arhgap21	INTRON	other	466	304	0.65	453	317	0.7	505	325	0.64	437	341	0.78	498	376	0.76	421	357	0.85
Hyper	chr2	20965001	20966000	*	1.81e-08	1.2e-07	10.1259	2533	1722	NM_001128084	-	Arhgap21	INTRON	other	457	261	0.57	512	285	0.56	535	321	0.6	491	336	0.68	512	335	0.65	384	269	0.7
Hyper	chr2	22038001	22039000	*	0.00258036	0.00573774	11.4166	2536	-188503	NM_148413	+	Myo3a	INTERGENIC	other	111	34	0.31	105	33	0.31	96	38	0.4	131	54	0.41	116	47	0.41	108	59	0.55
Hyper	chr2	22038501	22039500	*	0.000882099	0.00226019	10.5134	2537	-188003	NM_148413	+	Myo3a	INTERGENIC	other	173	53	0.31	161	54	0.34	145	50	0.34	158	67	0.42	156	62	0.4	148	71	0.48
Hyper	chr2	22780501	22781500	*	0.000930797	0.00236994	19.564	2545	6176	NM_019456	+	Apbb1ip	INTRON	other	55	41	0.75	44	25	0.57	59	33	0.56	27	24	0.89	31	25	0.81	32	25	0.78
Hyper	chr2	22789501	22790500	*	0.000469913	0.00129809	17.9934	2546	15176	NM_019456	+	Apbb1ip	INTRON	other	41	6	0.15	52	3	0.06	36	5	0.14	NA	NA	NA	55	20	0.36	49	10	0.2
Hyper	chr2	22874001	22875000	*	8.35e-20	1.94e-18	16.4533	2549	-20522	NM_019501	+	Pdss1	EXON	other	500	248	0.5	461	239	0.52	533	236	0.44	542	334	0.62	527	350	0.66	433	290	0.67
Hyper	chr2	22874501	22875500	*	6.44e-20	1.51e-18	16.0513	2550	-20022	NM_019501	+	Pdss1	EXON	other	488	237	0.49	461	239	0.52	647	304	0.47	587	361	0.61	548	367	0.67	433	290	0.67
Hyper	chr2	23037501	23038500	*	1.81e-07	1.02e-06	33.8076	2553	1742	NM_001077190	-	Abi1	INTRON	shore	50	24	0.48	44	20	0.45	67	27	0.4	60	51	0.85	26	16	0.62	NA	NA	NA
Hyper	chr2	23038001	23039000	*	2.34e-11	2.3e-10	35.6943	2554	1242	NM_001077190	-	Abi1	INTRON	shore	95	26	0.27	68	21	0.31	122	30	0.25	60	51	0.85	58	23	0.4	NA	NA	NA
Hyper	chr2	23481501	23482500	*	0.00218318	0.00497007	17.5246	2555	89605	NM_001165997	-	Spopl	INTERGENIC	other	79	42	0.53	NA	NA	NA	54	37	0.69	40	31	0.78	47	36	0.77	43	33	0.77
Hyper	chr2	23483001	23484000	*	0.000131071	0.000416719	11.5381	2556	88105	NM_001165997	-	Spopl	INTERGENIC	other	103	82	0.8	102	72	0.71	148	114	0.77	103	92	0.89	86	73	0.85	114	100	0.88
Hyper	chr2	24368001	24369000	*	0.000470736	0.00130003	15.4234	2560	328	NM_001355231	+	Psd4	PROMOTER	shore	83	22	0.27	94	23	0.24	47	18	0.38	109	45	0.41	45	22	0.49	95	41	0.43
Hyper	chr2	24404501	24405500	*	5.51e-11	5.18e-10	18.0761	2563	17887	NM_001355232	+	Psd4	EXON	other	181	68	0.38	161	36	0.22	191	38	0.2	231	126	0.55	217	84	0.39	243	99	0.41
Hyper	chr2	24405001	24406000	*	5.63e-49	8.42e-47	13.3436	2564	18387	NM_001355232	+	Psd4	EXON	other	1212	215	0.18	1467	200	0.14	1353	243	0.18	1382	395	0.29	1631	443	0.27	1528	509	0.33
Hyper	chr2	24405501	24406500	*	2.33e-38	1.93e-36	12.2399	2565	18887	NM_001355232	+	Psd4	EXON	other	1031	147	0.14	1306	164	0.13	1162	205	0.18	1151	269	0.23	1414	359	0.25	1285	411	0.32
Hyper	chr2	24441001	24442000	*	0.00260539	0.00578624	14.2322	2566	33600	NM_011040	-	Pax8	EXON	other	65	39	0.6	83	54	0.65	78	45	0.58	60	45	0.75	68	49	0.72	42	34	0.81
Hyper	chr2	24502501	24503500	*	1.95e-08	1.29e-07	13.2585	2570	-26903	NM_011040	-	Pax8	INTERGENIC	other	279	94	0.34	263	97	0.37	259	92	0.36	344	164	0.48	301	150	0.5	313	151	0.48
Hyper	chr2	24503001	24504000	*	1.95e-08	1.29e-07	13.2585	2571	-27403	NM_011040	-	Pax8	INTERGENIC	other	279	94	0.34	263	97	0.37	259	92	0.36	344	164	0.48	301	150	0.5	313	151	0.48
Hyper	chr2	24592001	24593000	*	0.00326531	0.00702399	11.0003	2572	-116403	NM_011040	-	Pax8	INTERGENIC	other	79	64	0.81	65	46	0.71	80	60	0.75	94	82	0.87	55	49	0.89	57	48	0.84
Hyper	chr2	24701501	24702500	*	3.81e-05	0.000137536	13.5649	2573	60653	NM_007579	-	Cacna1b	INTRON	other	164	84	0.51	138	64	0.46	153	83	0.54	175	113	0.65	143	96	0.67	125	76	0.61
Hyper	chr2	24702001	24703000	*	3.81e-05	0.000137536	13.5649	2574	60153	NM_007579	-	Cacna1b	EXON	other	164	84	0.51	138	64	0.46	153	83	0.54	175	113	0.65	143	96	0.67	125	76	0.61
Hyper	chr2	24923001	24924000	*	6.72e-11	6.24e-10	17.1368	2575	-3393	NM_001012518	-	Ehmt1	INTERGENIC	other	188	36	0.19	178	28	0.16	180	23	0.13	170	44	0.26	165	66	0.4	173	58	0.34
Hyper	chr2	24923501	24924500	*	6.72e-11	6.24e-10	17.1368	2576	-3893	NM_001012518	-	Ehmt1	INTERGENIC	other	188	36	0.19	178	28	0.16	180	23	0.13	170	44	0.26	165	66	0.4	173	58	0.34
Hyper	chr2	24960001	24961000	*	1.96e-06	9.18e-06	18.3306	2577	-1422	NM_001355558	+	Dph7	EXON	shore	119	53	0.45	150	50	0.33	139	65	0.47	85	51	0.6	110	66	0.6	89	52	0.58
Hyper	chr2	24969501	24970500	*	0.000497612	0.00136577	12.125	2578	4599	NM_001031808	-	Mrpl41	EXON	other	53	39	0.74	42	38	0.9	58	47	0.81	56	53	0.95	82	75	0.91	67	63	0.94
Hyper	chr2	25094001	25095000	*	2.4e-05	9.03e-05	10.0365	2582	206	NM_001163626	-	Noxa1	PROMOTER	other	246	113	0.46	370	110	0.3	463	235	0.51	264	130	0.49	316	189	0.6	165	72	0.44
Hyper	chr2	25106001	25107000	*	1e-18	2.12e-17	12.1879	2583	-10797	NM_172204	-	Noxa1	INTERGENIC	other	842	238	0.28	768	195	0.25	772	227	0.29	738	240	0.33	805	356	0.44	758	322	0.42
Hyper	chr2	25106501	25107500	*	9.46e-08	5.59e-07	15.124	2584	-11297	NM_172204	-	Noxa1	INTERGENIC	other	158	38	0.24	172	32	0.19	170	30	0.18	164	55	0.34	182	64	0.35	138	51	0.37
Hyper	chr2	25137501	25138500	*	3.35e-06	1.5e-05	15.4242	2585	-42258	NM_025980	+	Nrarp	INTERGENIC	other	144	49	0.34	80	5	0.06	114	26	0.23	146	66	0.45	157	56	0.36	160	59	0.37
Hyper	chr2	25138001	25139000	*	5.98e-07	3.08e-06	25.6863	2586	-41758	NM_025980	+	Nrarp	INTERGENIC	other	52	19	0.37	36	1	0.03	62	15	0.24	72	40	0.56	68	31	0.46	64	29	0.45
Hyper	chr2	25140501	25141500	*	1.63e-08	1.08e-07	11.9424	2587	-39258	NM_025980	+	Nrarp	INTERGENIC	other	360	170	0.47	350	156	0.45	362	160	0.44	354	183	0.52	407	234	0.57	400	248	0.62
Hyper	chr2	25141001	25142000	*	8.9e-13	1.03e-11	12.2417	2588	-38758	NM_025980	+	Nrarp	INTERGENIC	other	502	263	0.52	500	265	0.53	565	303	0.54	569	369	0.65	589	374	0.63	564	381	0.68
Hyper	chr2	25141501	25142500	*	3.95e-06	1.75e-05	12.1212	2589	-38258	NM_025980	+	Nrarp	INTERGENIC	other	143	93	0.65	149	109	0.73	203	143	0.7	215	186	0.87	182	140	0.77	164	133	0.81
Hyper	chr2	25168501	25169500	*	4.94e-08	3.05e-07	12.1846	2590	-11258	NM_025980	+	Nrarp	INTERGENIC	shore	227	25	0.11	191	22	0.12	160	33	0.21	275	63	0.23	209	59	0.28	223	62	0.28
Hyper	chr2	25176501	25177500	*	1.52e-20	3.77e-19	13.245	2591	-3258	NM_025980	+	Nrarp	INTERGENIC	other	783	283	0.36	741	298	0.4	755	245	0.32	909	477	0.52	851	397	0.47	784	385	0.49
Hyper	chr2	25177001	25178000	*	8.12e-47	1.08e-44	16.3102	2592	-2758	NM_025980	+	Nrarp	INTERGENIC	other	1241	362	0.29	1108	363	0.33	1154	316	0.27	1270	580	0.46	1237	548	0.44	1269	610	0.48
Hyper	chr2	25177501	25178500	*	1.25e-38	1.05e-36	21.1046	2593	-2258	NM_025980	+	Nrarp	INTERGENIC	other	599	131	0.22	481	104	0.22	543	120	0.22	502	186	0.37	552	239	0.43	605	288	0.48
Hyper	chr2	25178001	25179000	*	1.13e-08	7.71e-08	19.7132	2594	-1758	NM_025980	+	Nrarp	INTERGENIC	shore	140	52	0.37	115	39	0.34	144	49	0.34	141	83	0.59	166	88	0.53	120	63	0.53
Hyper	chr2	25183001	25184000	*	3.13e-09	2.31e-08	10.136	2595	2245	NM_025980	+	Nrarp	EXON	shore	671	217	0.32	557	177	0.32	569	176	0.31	423	153	0.36	498	208	0.42	491	230	0.47
Hyper	chr2	25403501	25404500	*	3.56e-34	2.3e-32	12.5497	2601	453	NM_008721	+	Npdc1	PROMOTER	shore	1439	429	0.3	1343	396	0.29	1407	383	0.27	1347	560	0.42	1548	653	0.42	1488	601	0.4
Hyper	chr2	25424501	25425500	*	0.000246557	0.00073245	10.0168	2602	809	NM_001177366	+	Fut7	PROMOTER	CpGi	191	116	0.61	197	97	0.49	173	103	0.6	314	207	0.66	228	156	0.68	183	118	0.64
Hyper	chr2	25506501	25507500	*	1.1e-08	7.5e-08	11.2119	2604	-4783	NM_001271777	-	C8g	INTERGENIC	other	356	89	0.25	393	103	0.26	370	120	0.32	396	155	0.39	359	127	0.35	437	184	0.42
Hyper	chr2	25507001	25508000	*	1.33e-07	7.67e-07	10.5696	2605	-5283	NM_001271777	-	C8g	INTERGENIC	other	344	87	0.25	378	102	0.27	349	116	0.33	376	148	0.39	359	127	0.35	420	176	0.42
Hyper	chr2	25551501	25552500	*	0.00225529	0.00511163	11.4199	2606	-4562	NM_009422	-	Traf2	INTERGENIC	other	114	54	0.47	131	44	0.34	73	38	0.52	161	84	0.52	117	63	0.54	128	73	0.57
Hyper	chr2	25862501	25863500	*	1.74e-08	1.15e-07	15.086	2609	-295	NM_001145403	+	Kcnt1	PROMOTER	shore	129	16	0.12	158	30	0.19	178	24	0.13	159	32	0.2	134	42	0.31	208	77	0.37
Hyper	chr2	25947501	25948500	*	1.04e-09	8.21e-09	12.7653	2610	34783	NM_001276361	-	Camsap1	INTRON	other	262	200	0.76	257	182	0.71	309	208	0.67	230	197	0.86	249	210	0.84	272	224	0.82
Hyper	chr2	25948001	25949000	*	4.77e-10	3.95e-09	13.1011	2611	34283	NM_001276361	-	Camsap1	INTRON	other	249	188	0.76	257	182	0.71	309	208	0.67	230	197	0.86	249	210	0.84	272	224	0.82
Hyper	chr2	26030501	26031500	*	0.000858617	0.0022069	11.5689	2612	-8742	NM_133835	-	Ubac1	INTERGENIC	other	119	51	0.43	127	65	0.51	141	66	0.47	153	81	0.53	143	96	0.67	146	82	0.56
Hyper	chr2	26052501	26053500	*	8.38e-14	1.09e-12	11.7497	2613	-30742	NM_133835	-	Ubac1	INTERGENIC	other	614	228	0.37	633	213	0.34	696	273	0.39	598	268	0.45	759	362	0.48	639	338	0.53
Hyper	chr2	26053001	26054000	*	1.18e-08	8.02e-08	15.608	2614	-31242	NM_133835	-	Ubac1	INTERGENIC	other	194	100	0.52	191	78	0.41	256	124	0.48	224	130	0.58	220	134	0.61	232	160	0.69
Hyper	chr2	26118001	26119000	*	0.00405763	0.00845581	13.5647	2615	3812	NM_026495	-	Nacc2	INTRON	other	63	20	0.32	66	10	0.15	58	15	0.26	44	12	0.27	57	18	0.32	93	43	0.46
Hyper	chr2	26118501	26119500	*	6.27e-05	0.000215479	17.053	2616	3312	NM_026495	-	Nacc2	INTRON	other	85	33	0.39	90	24	0.27	81	25	0.31	64	22	0.34	89	45	0.51	120	67	0.56
Hyper	chr2	26119001	26120000	*	3.99e-05	0.000143417	32.8175	2617	2812	NM_026495	-	Nacc2	INTRON	other	22	13	0.59	24	14	0.58	23	10	0.43	NA	NA	NA	32	27	0.84	27	24	0.89
Hyper	chr2	26314001	26315000	*	1.58e-11	1.59e-10	16.2084	2621	0	NM_001355576	+	Gpsm1	PROMOTER	shore	310	85	0.27	238	73	0.31	229	95	0.41	302	140	0.46	325	162	0.5	267	134	0.5
Hyper	chr2	26317001	26318000	*	1.21e-05	4.84e-05	28.6545	2622	1470	NM_001199146	+	Gpsm1	INTRON	shore	23	5	0.22	31	1	0.03	43	6	0.14	27	12	0.44	51	20	0.39	NA	NA	NA
Hyper	chr2	26317501	26318500	*	1e-05	4.09e-05	29.8671	2623	-1270	NM_001199147	+	Gpsm1	INTRON	shore	23	5	0.22	31	1	0.03	33	2	0.06	27	12	0.44	37	13	0.35	NA	NA	NA
Hyper	chr2	26398501	26399500	*	1.41e-07	8.1e-07	16.0362	2624	9155	NM_173180	+	Pmpca	EXON	other	128	76	0.59	164	97	0.59	133	78	0.59	245	183	0.75	123	84	0.68	158	128	0.81
Hyper	chr2	26399001	26400000	*	3.33e-28	1.47e-26	11.7066	2625	9128	NM_001290437	-	Inpp5e	EXON	other	1086	717	0.66	1020	670	0.66	1157	776	0.67	1473	1150	0.78	1179	887	0.75	1179	951	0.81
Hyper	chr2	26399501	26400500	*	3.35e-22	9.53e-21	10.8267	2626	8628	NM_001290437	-	Inpp5e	EXON	other	988	668	0.68	880	593	0.67	1040	711	0.68	1243	979	0.79	1067	813	0.76	1042	844	0.81
Hyper	chr2	26411001	26412000	*	5.57e-05	0.000193684	11.694	2627	-1783	NR_110957	-	Inpp5e	INTRON	shore	177	102	0.58	167	103	0.62	176	114	0.65	148	109	0.74	209	145	0.69	166	128	0.77
Hyper	chr2	26457501	26458500	*	6.64e-06	2.81e-05	10.59	2628	11579	NR_152209	+	0610009E02Rik	EXON	other	290	165	0.57	312	162	0.52	282	160	0.57	314	195	0.62	265	178	0.67	266	182	0.68
Hyper	chr2	26458001	26459000	*	1.11e-27	4.73e-26	15.9413	2629	11120	NR_105962	-	Mir6996	EXON	other	655	163	0.25	760	189	0.25	647	184	0.28	837	320	0.38	645	318	0.49	626	246	0.39
Hyper	chr2	26458501	26459500	*	9.07e-23	2.71e-21	12.7282	2630	10620	NR_105962	-	Mir6996	EXON	other	766	164	0.21	862	178	0.21	669	138	0.21	934	285	0.31	724	285	0.39	742	237	0.32
Hyper	chr2	26491001	26492000	*	0.00376	0.00792625	22.5358	2632	11823	NM_008714	-	Notch1	INTRON	other	28	10	0.36	NA	NA	NA	65	22	0.34	46	25	0.54	26	16	0.62	NA	NA	NA
Hyper	chr2	26491501	26492500	*	0.00376	0.00792625	22.5358	2633	11323	NM_008714	-	Notch1	INTRON	other	28	10	0.36	NA	NA	NA	65	22	0.34	46	25	0.54	26	16	0.62	NA	NA	NA
Hyper	chr2	26500001	26501000	*	2.58e-28	1.15e-26	18.1811	2634	2823	NM_008714	-	Notch1	INTRON	shore	577	159	0.28	522	116	0.22	541	157	0.29	597	255	0.43	572	239	0.42	538	266	0.49
Hyper	chr2	26500501	26501500	*	1.82e-44	2.11e-42	16.0786	2635	2323	NM_008714	-	Notch1	INTRON	shore	1073	279	0.26	1048	264	0.25	1158	295	0.25	1188	468	0.39	1130	470	0.42	1119	493	0.44
Hyper	chr2	26515001	26516000	*	0.00146884	0.00352537	12.7258	2636	11076	NR_132655	+	Gm35978	INTERGENIC	other	73	35	0.48	91	61	0.67	96	45	0.47	155	105	0.68	100	66	0.66	90	60	0.67
Hyper	chr2	26515501	26516500	*	5.83e-06	2.5e-05	10.7586	2637	11576	NR_132655	+	Gm35978	INTERGENIC	other	284	148	0.52	254	149	0.59	278	131	0.47	350	226	0.65	275	169	0.61	291	184	0.63
Hyper	chr2	26527501	26528500	*	5.62e-05	0.000195108	28.2497	2638	23576	NR_132655	+	Gm35978	INTERGENIC	other	46	29	0.63	28	10	0.36	NA	NA	NA	26	21	0.81	49	38	0.78	30	26	0.87
Hyper	chr2	26528001	26529000	*	5.62e-05	0.000195108	28.2497	2639	24076	NR_132655	+	Gm35978	INTERGENIC	other	46	29	0.63	28	10	0.36	NA	NA	NA	26	21	0.81	49	38	0.78	30	26	0.87
Hyper	chr2	26556001	26557000	*	1.06e-13	1.36e-12	13.2937	2642	-24056	NM_178444	+	Egfl7	INTERGENIC	other	451	97	0.22	338	96	0.28	454	115	0.25	526	224	0.43	480	147	0.31	457	186	0.41
Hyper	chr2	26556501	26557500	*	4.34e-24	1.43e-22	13.9035	2643	-23556	NM_178444	+	Egfl7	INTERGENIC	other	755	209	0.28	670	204	0.3	831	196	0.24	870	351	0.4	857	334	0.39	767	335	0.44
Hyper	chr2	26557001	26558000	*	1.57e-12	1.77e-11	13.9115	2644	-23056	NM_178444	+	Egfl7	INTERGENIC	other	379	146	0.39	377	128	0.34	462	126	0.27	417	175	0.42	445	215	0.48	385	193	0.5
Hyper	chr2	26562001	26563000	*	0.00169486	0.00399242	14.464	2645	-18056	NM_178444	+	Egfl7	INTERGENIC	other	95	30	0.32	67	23	0.34	89	35	0.39	79	32	0.41	67	38	0.57	64	34	0.53
Hyper	chr2	26575001	26576000	*	0.00350375	0.00746091	11.3449	2648	-5056	NM_178444	+	Egfl7	INTERGENIC	other	99	54	0.55	105	55	0.52	106	59	0.56	117	71	0.61	97	58	0.6	111	84	0.76
Hyper	chr2	26588501	26589500	*	1.75e-21	4.7e-20	10.0286	2650	-1857	NR_029541	+	Mir126a	EXON	shore	1364	698	0.51	1398	808	0.58	1272	744	0.58	1841	1200	0.65	1400	961	0.69	1321	841	0.64
Hyper	chr2	26589001	26590000	*	1.75e-21	4.7e-20	10.0286	2651	-1357	NR_029541	+	Mir126a	EXON	shore	1364	698	0.51	1398	808	0.58	1272	744	0.58	1841	1200	0.65	1400	961	0.69	1321	841	0.64
Hyper	chr2	26590501	26591500	*	5.28e-11	4.97e-10	14.9897	2652	0	NR_029541	+	Mir126a	PROMOTER	other	291	114	0.39	320	127	0.4	312	141	0.45	315	158	0.5	346	188	0.54	326	211	0.65
Hyper	chr2	26591001	26592000	*	1.32e-05	5.24e-05	17.519	2653	0	NR_029541	+	Mir126a	PROMOTER	other	107	46	0.43	88	32	0.36	104	46	0.44	103	54	0.52	115	62	0.54	99	71	0.72
Hyper	chr2	26594501	26595500	*	3.34e-09	2.46e-08	12.6167	2654	-3082	NR_106155	-	Mir126b	EXON	other	373	214	0.57	301	117	0.39	371	200	0.54	395	267	0.68	350	222	0.63	357	210	0.59
Hyper	chr2	26801001	26802000	*	4.3e-09	3.11e-08	15.4087	2655	-13739	NM_001359165	-	Gm39774	INTERGENIC	other	237	166	0.7	149	87	0.58	158	111	0.7	183	143	0.78	185	150	0.81	175	154	0.88
Hyper	chr2	26801501	26802500	*	4.3e-09	3.11e-08	15.4087	2656	-14239	NM_001359165	-	Gm39774	INTERGENIC	other	237	166	0.7	149	87	0.58	158	111	0.7	183	143	0.78	185	150	0.81	175	154	0.88
Hyper	chr2	27125001	27126000	*	0.00012759	0.00040689	12.3571	2659	16478	NM_175427	-	Fam163b	INTRON	other	130	35	0.27	123	28	0.23	152	31	0.2	134	43	0.32	136	48	0.35	118	47	0.4
Hyper	chr2	27321501	27322500	*	1.87e-07	1.05e-06	18.4047	2662	-74199	NM_138665	-	Sardh	INTRON	other	114	46	0.4	128	59	0.46	98	36	0.37	187	115	0.61	136	84	0.62	158	89	0.56
Hyper	chr2	27337501	27338500	*	8.96e-06	3.69e-05	16.1844	2663	89109	NM_009500	-	Vav2	INTRON	other	117	52	0.44	117	49	0.42	128	55	0.43	115	65	0.57	133	78	0.59	140	87	0.62
Hyper	chr2	27343501	27344500	*	1.04e-50	1.72e-48	11.419	2664	83109	NM_009500	-	Vav2	INTRON	other	2493	817	0.33	2558	679	0.27	2561	785	0.31	2895	1174	0.41	2660	1114	0.42	2605	1089	0.42
Hyper	chr2	27344001	27345000	*	4.87e-48	6.94e-46	11.4592	2665	82609	NM_009500	-	Vav2	INTRON	other	2270	690	0.3	2340	545	0.23	2299	633	0.28	2621	1001	0.38	2337	900	0.39	2331	905	0.39
Hyper	chr2	27389501	27390500	*	1.96e-28	8.79e-27	10.9316	2666	37109	NM_009500	-	Vav2	INTRON	other	1637	697	0.43	1557	676	0.43	1740	810	0.47	2008	1034	0.51	1632	905	0.55	1654	982	0.59
Hyper	chr2	27390001	27391000	*	1.41e-10	1.26e-09	13.0979	2667	36609	NM_009500	-	Vav2	INTRON	other	331	90	0.27	408	106	0.26	302	77	0.25	419	147	0.35	329	137	0.42	315	134	0.43
Hyper	chr2	27570001	27571000	*	4.4e-12	4.72e-11	14.408	2669	54856	NM_080848	+	Wdr5	INTERGENIC	other	414	183	0.44	413	172	0.42	373	186	0.5	390	199	0.51	355	225	0.63	356	231	0.65
Hyper	chr2	27570501	27571500	*	1.11e-12	1.27e-11	14.3911	2670	55356	NM_080848	+	Wdr5	INTERGENIC	other	432	193	0.45	445	191	0.43	394	197	0.5	410	212	0.52	373	240	0.64	380	247	0.65
Hyper	chr2	27644001	27645000	*	6.06e-09	4.3e-08	13.767	2671	-32201	NM_011305	+	Rxra	INTERGENIC	other	240	105	0.44	287	97	0.34	308	125	0.41	345	173	0.5	356	195	0.55	238	129	0.54
Hyper	chr2	27644501	27645500	*	3.69e-11	3.54e-10	12.9013	2672	-31701	NM_011305	+	Rxra	INTERGENIC	other	366	178	0.49	423	183	0.43	436	210	0.48	513	306	0.6	493	279	0.57	392	247	0.63
Hyper	chr2	27645001	27646000	*	0.0011436	0.00283546	10.4592	2673	-31201	NM_011305	+	Rxra	INTERGENIC	other	126	73	0.58	136	85	0.62	128	85	0.66	169	134	0.79	136	83	0.61	154	117	0.76
Hyper	chr2	27745501	27746500	*	6.94e-31	3.68e-29	18.6829	2674	34920	NM_001290482	+	Rxra	INTRON	other	527	108	0.2	637	155	0.24	849	274	0.32	480	210	0.44	538	266	0.49	512	218	0.43
Hyper	chr2	27746001	27747000	*	3.64e-35	2.52e-33	17.7595	2675	35420	NM_001290482	+	Rxra	INTRON	other	732	263	0.36	821	288	0.35	1058	425	0.4	755	430	0.57	724	406	0.56	739	387	0.52
Hyper	chr2	28178501	28179500	*	2.86e-06	1.3e-05	30.6272	2683	-13593	NM_001038614	+	Olfm1	INTERGENIC	other	48	18	0.38	31	7	0.23	34	19	0.56	64	47	0.73	51	33	0.65	NA	NA	NA
Hyper	chr2	28179001	28180000	*	5.87e-07	3.03e-06	36.9819	2684	-13093	NM_001038614	+	Olfm1	INTERGENIC	other	48	18	0.38	31	7	0.23	NA	NA	NA	51	37	0.73	51	33	0.65	NA	NA	NA
Hyper	chr2	28287001	28288000	*	2.3e-06	1.06e-05	12.8731	2685	81314	NM_001038612	+	Olfm1	INTERGENIC	other	169	52	0.31	163	55	0.34	260	64	0.25	160	51	0.32	233	120	0.52	244	95	0.39
Hyper	chr2	28287501	28288500	*	2.3e-06	1.06e-05	12.8731	2686	81814	NM_001038612	+	Olfm1	INTERGENIC	other	169	52	0.31	163	55	0.34	260	64	0.25	160	51	0.32	233	120	0.52	244	95	0.39
Hyper	chr2	28368501	28369500	*	3.36e-22	9.56e-21	12.8408	2687	-78441	NM_001005420	+	Ppp1r26	INTERGENIC	other	876	299	0.34	879	303	0.34	816	289	0.35	981	446	0.45	979	494	0.5	996	464	0.47
Hyper	chr2	28415001	28416000	*	1.86e-13	2.33e-12	12.6838	2688	-31941	NM_001005420	+	Ppp1r26	INTERGENIC	other	508	225	0.44	598	206	0.34	562	228	0.41	559	263	0.47	580	353	0.61	526	253	0.48
Hyper	chr2	28415501	28416500	*	1.25e-13	1.6e-12	13.9076	2689	-31441	NM_001005420	+	Ppp1r26	INTERGENIC	other	425	164	0.39	502	147	0.29	464	154	0.33	470	208	0.44	447	250	0.56	416	173	0.42
Hyper	chr2	28447501	28448500	*	6.08e-08	3.7e-07	15.1018	2690	0	NM_001005420	+	Ppp1r26	PROMOTER	shore	174	71	0.41	220	80	0.36	182	41	0.23	238	107	0.45	212	107	0.5	221	111	0.5
Hyper	chr2	28551001	28552000	*	0.000138686	0.000438042	19.3137	2691	11404	NM_009885	-	Cel	INTRON	other	66	36	0.55	69	43	0.62	36	25	0.69	49	39	0.8	44	33	0.75	58	49	0.84
Hyper	chr2	28797001	28798000	*	1.13e-34	7.56e-33	12.032	2699	42361	NM_001166033	-	Gtf3c4	INTRON	other	1557	940	0.6	1533	884	0.58	1621	1004	0.62	1487	1075	0.72	1658	1242	0.75	1458	1000	0.69
Hyper	chr2	28797501	28798500	*	1.13e-29	5.54e-28	10.5454	2700	41861	NM_001166033	-	Gtf3c4	INTRON	other	1830	1016	0.56	1770	961	0.54	1934	1126	0.58	1715	1146	0.67	1947	1323	0.68	1700	1103	0.65
Hyper	chr2	28881501	28882500	*	3.48e-08	2.21e-07	14.0853	2701	29996	NM_001355435	-	Barhl1	INTRON	other	244	153	0.63	246	141	0.57	242	151	0.62	189	136	0.72	220	169	0.77	204	154	0.75
Hyper	chr2	29224501	29225500	*	0.000589445	0.00158522	29.0485	2705	22600	NM_001305805	-	Ntng2	INTRON	other	28	18	0.64	30	7	0.23	NA	NA	NA	22	17	0.77	31	20	0.65	26	20	0.77
Hyper	chr2	29256501	29257500	*	0.000178563	0.000549053	10.0373	2707	-3509	NR_029460	-	6530402F18Rik	INTERGENIC	other	204	151	0.74	167	117	0.7	223	154	0.69	159	124	0.78	170	136	0.8	115	100	0.87
Hyper	chr2	29438001	29439000	*	3.43e-26	1.31e-24	11.4121	2708	36295	NR_105753	-	Mir133c	INTRON	other	1476	537	0.36	1461	507	0.35	1335	532	0.4	1379	655	0.47	1458	695	0.48	1289	643	0.5
Hyper	chr2	29438501	29439500	*	6.72e-33	4.04e-31	12.7747	2709	35795	NR_105753	-	Mir133c	INTRON	other	1488	530	0.36	1516	491	0.32	1333	514	0.39	1404	662	0.47	1443	687	0.48	1301	649	0.5
Hyper	chr2	29439001	29440000	*	2.06e-05	7.88e-05	14.7437	2710	35295	NR_105753	-	Mir133c	INTRON	other	132	50	0.38	172	52	0.3	132	54	0.41	127	60	0.47	123	63	0.51	132	70	0.53
Hyper	chr2	29481001	29482000	*	3.2e-07	1.73e-06	12.0722	2711	-5708	NR_105753	-	Mir133c	INTRON	other	177	119	0.67	212	110	0.52	339	210	0.62	308	219	0.71	285	206	0.72	283	209	0.74
Hyper	chr2	29481501	29482500	*	1.71e-10	1.51e-09	11.874	2712	-6208	NR_105753	-	Mir133c	INTRON	other	347	199	0.57	328	163	0.5	581	310	0.53	530	330	0.62	558	378	0.68	463	306	0.66
Hyper	chr2	29482001	29483000	*	2.11e-05	8.06e-05	12.3345	2713	-6708	NR_105753	-	Mir133c	INTRON	other	170	80	0.47	117	53	0.45	242	100	0.41	221	110	0.5	273	172	0.63	180	98	0.54
Hyper	chr2	29493001	29494000	*	2.82e-05	0.000104554	13.1133	2714	-17708	NR_105753	-	Mir133c	INTRON	other	148	103	0.7	75	38	0.51	116	81	0.7	171	143	0.84	145	117	0.81	184	133	0.72
Hyper	chr2	29493501	29494500	*	0.000837949	0.00215967	11.0023	2715	-18208	NR_105753	-	Mir133c	INTRON	other	98	76	0.78	42	23	0.55	77	67	0.87	126	120	0.95	87	78	0.9	123	96	0.78
Hyper	chr2	29546501	29547500	*	5.56e-12	5.9e-11	29.8919	2716	-71208	NR_105753	-	Mir133c	INTERGENIC	other	81	19	0.23	29	1	0.03	82	18	0.22	77	29	0.38	80	43	0.54	159	85	0.53
Hyper	chr2	29547001	29548000	*	5.56e-12	5.9e-11	29.8919	2717	-71708	NR_105753	-	Mir133c	INTERGENIC	other	81	19	0.23	29	1	0.03	82	18	0.22	77	29	0.38	80	43	0.54	159	85	0.53
Hyper	chr2	29566501	29567500	*	0.00224541	0.00509233	14.7734	2721	-52220	NM_001039086	+	Rapgef1	INTERGENIC	other	51	29	0.57	69	55	0.8	72	46	0.64	53	43	0.81	52	41	0.79	32	29	0.91
Hyper	chr2	29631001	29632000	*	0.000795333	0.00206271	13.0817	2722	11283	NM_054050	+	Rapgef1	INTRON	other	90	62	0.69	86	59	0.69	118	76	0.64	64	51	0.8	95	81	0.85	67	49	0.73
Hyper	chr2	29639501	29640500	*	0.000726901	0.0019065	12.8816	2723	19783	NM_054050	+	Rapgef1	INTRON	other	116	53	0.46	124	38	0.31	123	42	0.34	81	37	0.46	110	66	0.6	122	52	0.43
Hyper	chr2	29667501	29668500	*	4.9e-13	5.87e-12	16.6628	2724	47783	NM_054050	+	Rapgef1	INTRON	other	234	64	0.27	288	86	0.3	285	101	0.35	389	201	0.52	371	179	0.48	247	101	0.41
Hyper	chr2	29677001	29678000	*	7.55e-16	1.21e-14	19.0328	2728	57283	NM_054050	+	Rapgef1	INTRON	other	241	55	0.23	201	40	0.2	241	40	0.17	259	70	0.27	290	122	0.42	250	118	0.47
Hyper	chr2	29677501	29678500	*	7.94e-28	3.42e-26	14.4356	2729	57783	NM_054050	+	Rapgef1	INTRON	other	611	98	0.16	530	87	0.16	619	74	0.12	743	161	0.22	749	226	0.3	700	252	0.36
Hyper	chr2	29678001	29679000	*	1.98e-15	3.03e-14	12.231	2730	58283	NM_054050	+	Rapgef1	INTRON	other	369	43	0.12	328	46	0.14	378	34	0.09	484	91	0.19	459	105	0.23	451	134	0.3
Hyper	chr2	29716001	29717000	*	5.61e-11	5.27e-10	14.8415	2731	-44528	NM_001177392	+	Gm13547	INTRON	other	344	109	0.32	258	54	0.21	297	85	0.29	327	126	0.39	253	107	0.42	285	134	0.47
Hyper	chr2	29716501	29717500	*	1.7e-11	1.71e-10	14.5728	2732	-44028	NM_001177392	+	Gm13547	INTRON	other	385	132	0.34	288	68	0.24	336	109	0.32	369	148	0.4	291	136	0.47	329	163	0.5
Hyper	chr2	29720001	29721000	*	6.5e-05	0.000222204	14.5397	2733	-40528	NM_001177392	+	Gm13547	EXON	other	134	76	0.57	126	52	0.41	89	53	0.6	134	86	0.64	114	76	0.67	130	89	0.68
Hyper	chr2	29720501	29721500	*	6.5e-05	0.000222204	14.5397	2734	-40028	NM_001177392	+	Gm13547	EXON	other	134	76	0.57	126	52	0.41	89	53	0.6	134	86	0.64	114	76	0.67	130	89	0.68
Hyper	chr2	29750001	29751000	*	5.4e-08	3.32e-07	11.8254	2735	-10528	NM_001177392	+	Gm13547	INTERGENIC	shore	325	102	0.31	330	125	0.38	372	125	0.34	431	189	0.44	262	119	0.45	307	153	0.5
Hyper	chr2	29855501	29856500	*	0.00172841	0.00406046	11.0879	2736	-9775	NR_029838	-	Mir219a-2	INTERGENIC	other	85	53	0.62	125	66	0.53	118	82	0.69	155	111	0.72	105	70	0.67	120	94	0.78
Hyper	chr2	29856001	29857000	*	2.32e-13	2.88e-12	10.7402	2737	-10275	NR_029838	-	Mir219a-2	INTERGENIC	other	569	212	0.37	702	210	0.3	722	270	0.37	787	372	0.47	863	364	0.42	895	421	0.47
Hyper	chr2	29856501	29857500	*	6.44e-13	7.59e-12	11.1846	2738	-10775	NR_029838	-	Mir219a-2	INTERGENIC	other	484	158	0.33	577	145	0.25	604	188	0.31	633	261	0.41	758	294	0.39	775	326	0.42
Hyper	chr2	29879501	29880500	*	3.9e-08	2.45e-07	10.9662	2739	-8514	NM_001355137	+	Odf2	INTRON	other	334	229	0.69	309	187	0.61	340	224	0.66	365	281	0.77	353	266	0.75	377	286	0.76
Hyper	chr2	29880001	29881000	*	3.24e-24	1.08e-22	12.0929	2740	-8014	NM_001355137	+	Odf2	EXON	other	823	556	0.68	842	539	0.64	1038	673	0.65	940	681	0.72	1017	797	0.78	1061	861	0.81
Hyper	chr2	29880501	29881500	*	6.87e-18	1.34e-16	12.7919	2741	-7514	NM_001355137	+	Odf2	EXON	other	489	327	0.67	533	351	0.66	698	449	0.64	575	400	0.7	664	531	0.8	684	575	0.84
Hyper	chr2	29886001	29887000	*	8.38e-05	0.000279089	10.4301	2742	-2014	NM_001355137	+	Odf2	INTERGENIC	other	238	110	0.46	212	60	0.28	228	84	0.37	225	112	0.5	275	123	0.45	213	106	0.5
Hyper	chr2	29902501	29903500	*	0.000886922	0.00227113	23.7118	2744	12440	NM_013615	+	Odf2	EXON	other	62	41	0.66	46	32	0.7	NA	NA	NA	NA	NA	NA	23	19	0.83	23	23	1
Hyper	chr2	29944001	29945000	*	0.00321198	0.0069271	24.9267	2745	8594	NM_028923	+	Gle1	EXON	other	NA	NA	NA	27	9	0.33	28	11	0.39	33	21	0.64	23	19	0.83	37	17	0.46
Hyper	chr2	29944501	29945500	*	3.12e-24	1.04e-22	15.0792	2746	9094	NM_028923	+	Gle1	INTRON	other	706	183	0.26	684	209	0.31	681	231	0.34	669	266	0.4	765	368	0.48	736	346	0.47
Hyper	chr2	29945001	29946000	*	5.25e-22	1.47e-20	14.5774	2747	9594	NM_028923	+	Gle1	INTRON	other	686	177	0.26	657	200	0.3	653	220	0.34	636	245	0.39	742	349	0.47	699	330	0.47
Hyper	chr2	29971501	29972500	*	1.57e-13	1.98e-12	16.4245	2748	5943	NM_001177667	+	Sptan1	INTRON	other	262	49	0.19	271	30	0.11	301	87	0.29	276	119	0.43	250	73	0.29	253	91	0.36
Hyper	chr2	29972001	29973000	*	3.54e-10	2.99e-09	14.5823	2749	6443	NM_001177667	+	Sptan1	INTRON	other	261	50	0.19	252	39	0.15	279	82	0.29	244	89	0.36	211	66	0.31	261	104	0.4
Hyper	chr2	29973001	29974000	*	5.11e-05	0.00017917	11.871	2750	7443	NM_001177667	+	Sptan1	INTRON	other	163	35	0.21	185	42	0.23	183	46	0.25	108	29	0.27	163	69	0.42	160	53	0.33
Hyper	chr2	30011001	30012000	*	3.5e-07	1.88e-06	13.2081	2751	15053	NR_105963	+	Mir6997	EXON	other	227	143	0.63	208	122	0.59	173	105	0.61	239	155	0.65	234	187	0.8	221	172	0.78
Hyper	chr2	30085001	30086000	*	0.000189779	0.000579681	14.1594	2754	6305	NM_153805	+	Pkn3	EXON	other	114	71	0.62	123	55	0.45	140	54	0.39	124	76	0.61	101	60	0.59	90	59	0.66
Hyper	chr2	30132001	30133000	*	3.37e-30	1.71e-28	14.2196	2755	-746	NM_146252	+	Tbc1d13	PROMOTER	shore	988	284	0.29	901	172	0.19	796	222	0.28	965	324	0.34	1004	394	0.39	980	446	0.46
Hyper	chr2	30132501	30133500	*	8.71e-34	5.52e-32	11.4099	2756	-246	NM_146252	+	Tbc1d13	PROMOTER	shore	1437	312	0.22	1331	195	0.15	1302	238	0.18	1359	345	0.25	1398	406	0.29	1342	467	0.35
Hyper	chr2	30211001	30212000	*	0.00407675	0.00849044	22.1429	2757	-5155	NM_172404	-	Kyat1	INTERGENIC	other	41	32	0.78	NA	NA	NA	49	22	0.45	32	24	0.75	24	22	0.92	NA	NA	NA
Hyper	chr2	30211501	30212500	*	0.00407675	0.00849044	22.1429	2758	-5655	NM_172404	-	Kyat1	INTERGENIC	other	41	32	0.78	NA	NA	NA	49	22	0.45	32	24	0.75	24	22	0.92	NA	NA	NA
Hyper	chr2	30239001	30240000	*	1.32e-15	2.06e-14	16.5968	2759	1234	NM_177725	+	Lrrc8a	INTRON	shore	375	119	0.32	331	94	0.28	289	83	0.29	423	184	0.43	367	171	0.47	414	203	0.49
Hyper	chr2	30239501	30240500	*	4.15e-30	2.09e-28	16.3662	2760	1734	NM_177725	+	Lrrc8a	INTRON	shore	794	302	0.38	677	197	0.29	674	229	0.34	897	416	0.46	813	425	0.52	908	476	0.52
Hyper	chr2	30240001	30241000	*	6.11e-19	1.32e-17	15.6214	2761	2234	NM_177725	+	Lrrc8a	EXON	shore	519	206	0.4	449	126	0.28	498	175	0.35	573	269	0.47	545	281	0.52	587	306	0.52
Hyper	chr2	30242001	30243000	*	0.000110718	0.000358358	12.168	2762	4234	NM_177725	+	Lrrc8a	INTRON	other	118	20	0.17	82	8	0.1	78	5	0.06	69	18	0.26	109	29	0.27	134	28	0.21
Hyper	chr2	30242501	30243500	*	1.14e-13	1.46e-12	16.1823	2763	4734	NM_177725	+	Lrrc8a	INTRON	other	338	118	0.35	344	93	0.27	334	77	0.23	205	97	0.47	306	136	0.44	412	178	0.43
Hyper	chr2	30243001	30244000	*	2.18e-14	3.02e-13	20.6914	2764	5234	NM_177725	+	Lrrc8a	INTRON	other	220	98	0.45	261	84	0.32	256	72	0.28	136	79	0.58	198	108	0.55	277	150	0.54
Hyper	chr2	30260501	30261500	*	0.00257743	0.00573236	11.3343	2766	-4703	NM_001252568	+	Phyhd1	INTRON	other	61	52	0.85	74	52	0.7	69	52	0.75	54	49	0.91	90	80	0.89	61	51	0.84
Hyper	chr2	30284501	30285500	*	0.000532978	0.00145059	10.5534	2767	855	NM_177648	-	Dolk	PROMOTER	shore	129	63	0.49	191	71	0.37	184	58	0.32	197	87	0.44	207	113	0.55	151	70	0.46
Hyper	chr2	30399001	30400000	*	6.98e-25	2.45e-23	10.5585	2768	6749	NM_020329	+	Dolpp1	EXON	other	1231	639	0.52	1445	794	0.55	1524	822	0.54	1824	1165	0.64	1626	1102	0.68	1610	984	0.61
Hyper	chr2	30399501	30400500	*	5.25e-32	2.99e-30	11.8184	2769	7249	NM_020329	+	Dolpp1	EXON	other	1298	721	0.56	1460	840	0.58	1566	887	0.57	1754	1195	0.68	1622	1163	0.72	1607	1052	0.65
Hyper	chr2	30445001	30446000	*	2.48e-13	3.06e-12	14.2413	2770	28200	NM_030244	-	Ier5l	INTRON	other	414	184	0.44	398	161	0.4	411	170	0.41	497	273	0.55	501	293	0.58	427	237	0.56
Hyper	chr2	30445501	30446500	*	3.92e-13	4.74e-12	14.3151	2771	27700	NM_030244	-	Ier5l	EXON	other	403	175	0.43	398	161	0.4	393	164	0.42	481	263	0.55	485	283	0.58	415	230	0.55
Hyper	chr2	30637001	30638000	*	2.05e-05	7.84e-05	19.4035	2775	40012	NR_136917	-	Gm14486	INTERGENIC	other	53	1	0.02	30	5	0.17	34	2	0.06	41	12	0.29	57	14	0.25	43	11	0.26
Hyper	chr2	30684501	30685500	*	1.24e-14	1.76e-13	13.4506	2776	-6491	NR_136917	-	Gm14486	INTERGENIC	other	582	202	0.35	416	134	0.32	572	173	0.3	604	263	0.44	502	238	0.47	444	210	0.47
Hyper	chr2	30685001	30686000	*	1.63e-18	3.38e-17	13.6425	2777	-6991	NR_136917	-	Gm14486	INTERGENIC	other	707	256	0.36	590	199	0.34	749	255	0.34	731	329	0.45	656	329	0.5	576	291	0.51
Hyper	chr2	30685501	30686500	*	4.45e-06	1.95e-05	15.4002	2778	-7491	NR_136917	-	Gm14486	INTERGENIC	other	126	54	0.43	173	65	0.38	177	82	0.46	126	66	0.52	155	91	0.59	132	81	0.61
Hyper	chr2	30747001	30748000	*	1.49e-06	7.15e-06	11.1184	2779	25793	NR_037272	+	Mir3089	INTERGENIC	other	291	164	0.56	297	169	0.57	299	184	0.62	269	183	0.68	278	189	0.68	293	211	0.72
Hyper	chr2	30747501	30748500	*	1.49e-06	7.15e-06	11.1184	2780	26293	NR_037272	+	Mir3089	INTERGENIC	other	291	164	0.56	297	169	0.57	299	184	0.62	269	183	0.68	278	189	0.68	293	211	0.72
Hyper	chr2	30758001	30759000	*	2.38e-61	6.76e-59	14.3146	2781	36793	NR_037272	+	Mir3089	INTERGENIC	other	1365	160	0.12	1251	154	0.12	1279	123	0.1	1439	354	0.25	1210	318	0.26	1283	332	0.26
Hyper	chr2	30758501	30759500	*	1.39e-49	2.14e-47	13.7924	2782	37293	NR_037272	+	Mir3089	INTERGENIC	other	1940	608	0.31	1683	547	0.33	1645	511	0.31	2132	915	0.43	1719	868	0.5	1768	769	0.43
Hyper	chr2	30760501	30761500	*	2.09e-14	2.9e-13	10.6475	2783	39293	NR_037272	+	Mir3089	INTERGENIC	other	906	475	0.52	694	341	0.49	950	493	0.52	814	473	0.58	852	567	0.67	838	512	0.61
Hyper	chr2	30779001	30780000	*	1.23e-09	9.63e-09	11.2329	2784	21738	NM_198000	-	1700001O22Rik	INTERGENIC	other	516	204	0.4	437	157	0.36	456	219	0.48	493	228	0.46	535	271	0.51	474	288	0.61
Hyper	chr2	30779501	30780500	*	1.54e-05	6.05e-05	13.579	2785	21238	NM_198000	-	1700001O22Rik	INTERGENIC	other	155	88	0.57	154	66	0.43	130	89	0.68	175	107	0.61	176	134	0.76	164	114	0.7
Hyper	chr2	30809001	30810000	*	0.000253407	0.000750636	15.3528	2786	820	NM_001356433	+	Ntmt1	PROMOTER	shore	79	38	0.48	67	50	0.75	75	49	0.65	89	64	0.72	97	82	0.85	70	52	0.74
Hyper	chr2	30809501	30810500	*	3.37e-05	0.000123	22.2886	2787	1320	NM_001356433	+	Ntmt1	INTRON	shore	50	17	0.34	47	34	0.72	57	34	0.6	38	23	0.61	66	58	0.88	47	36	0.77
Hyper	chr2	30860001	30861000	*	1.42e-12	1.61e-11	13.6288	2788	14636	NM_009116	+	Prrx2	INTRON	other	361	130	0.36	406	133	0.33	468	128	0.27	399	164	0.41	463	229	0.49	454	203	0.45
Hyper	chr2	30860501	30861500	*	5.3e-14	7.04e-13	14.6453	2789	15136	NM_009116	+	Prrx2	INTRON	other	341	113	0.33	385	113	0.29	446	108	0.24	385	152	0.39	430	201	0.47	432	185	0.43
Hyper	chr2	30874001	30875000	*	4.22e-20	1.01e-18	12.2669	2790	28298	NM_022415	-	Ptges	INTRON	other	929	380	0.41	870	307	0.35	808	325	0.4	1027	486	0.47	1044	540	0.52	877	480	0.55
Hyper	chr2	30874501	30875500	*	5.09e-21	1.31e-19	12.7702	2791	27798	NM_022415	-	Ptges	INTRON	other	897	368	0.41	852	297	0.35	769	305	0.4	994	478	0.48	1018	527	0.52	850	463	0.54
Hyper	chr2	30876001	30877000	*	0.00332755	0.00713786	10.8071	2792	26298	NM_022415	-	Ptges	INTRON	other	99	18	0.18	91	18	0.2	111	20	0.18	89	24	0.27	96	40	0.42	53	6	0.11
Hyper	chr2	30892501	30893500	*	3.12e-48	4.5e-46	15.8926	2793	9798	NM_022415	-	Ptges	EXON	other	1438	570	0.4	1400	498	0.36	1121	456	0.41	1632	814	0.5	1488	815	0.55	1302	776	0.6
Hyper	chr2	30893001	30894000	*	2.64e-60	7.08e-58	16.0904	2794	9298	NM_022415	-	Ptges	INTRON	other	1731	633	0.37	1699	582	0.34	1437	539	0.38	1959	930	0.47	1781	926	0.52	1591	923	0.58
Hyper	chr2	30893501	30894500	*	2.89e-16	4.82e-15	11.3896	2795	8798	NM_022415	-	Ptges	INTRON	other	817	424	0.52	796	411	0.52	805	421	0.52	852	503	0.59	853	540	0.63	905	610	0.67
Hyper	chr2	30917501	30918500	*	7.68e-05	0.000258297	19.1656	2796	-14205	NM_022415	-	Ptges	INTERGENIC	other	70	35	0.5	75	31	0.41	69	22	0.32	74	44	0.59	65	34	0.52	70	48	0.69
Hyper	chr2	30918001	30919000	*	2.36e-43	2.6e-41	16.7815	2797	-14705	NM_022415	-	Ptges	INTERGENIC	other	1067	403	0.38	1066	385	0.36	1079	377	0.35	1243	663	0.53	1166	596	0.51	1048	575	0.55
Hyper	chr2	30918501	30919500	*	2.21e-40	2.07e-38	16.6834	2798	-15205	NM_022415	-	Ptges	INTERGENIC	other	997	368	0.37	991	354	0.36	1010	355	0.35	1169	619	0.53	1102	562	0.51	989	534	0.54
Hyper	chr2	30919501	30920500	*	2.37e-25	8.55e-24	13.9534	2799	-16205	NM_022415	-	Ptges	INTERGENIC	other	769	162	0.21	653	131	0.2	861	210	0.24	781	260	0.33	793	303	0.38	688	251	0.36
Hyper	chr2	30920001	30921000	*	2.37e-25	8.55e-24	13.9534	2800	-16705	NM_022415	-	Ptges	INTERGENIC	other	769	162	0.21	653	131	0.2	861	210	0.24	781	260	0.33	793	303	0.38	688	251	0.36
Hyper	chr2	31067501	31068500	*	0.000413876	0.0011603	12.533	2809	28001	NM_001177650	-	Fnbp1	INTRON	other	130	78	0.6	125	47	0.38	141	65	0.46	124	82	0.66	153	78	0.51	113	76	0.67
Hyper	chr2	31164501	31165500	*	6.18e-05	0.000212497	10.7663	2818	12187	NM_178760	+	Gpr107	INTRON	other	216	83	0.38	229	62	0.27	213	81	0.38	218	86	0.39	202	99	0.49	245	115	0.47
Hyper	chr2	31168001	31169000	*	3.34e-08	2.12e-07	10.404	2819	15687	NM_178760	+	Gpr107	EXON	other	279	208	0.75	273	221	0.81	260	188	0.72	327	283	0.87	308	264	0.86	254	221	0.87
Hyper	chr2	31172501	31173500	*	1.39e-30	7.25e-29	11.9517	2820	20187	NM_178760	+	Gpr107	INTRON	other	1476	787	0.53	1328	776	0.58	1348	832	0.62	1542	1031	0.67	1467	1035	0.71	1371	984	0.72
Hyper	chr2	31173001	31174000	*	2.63e-31	1.44e-29	12.0947	2821	20687	NM_178760	+	Gpr107	INTRON	other	1482	779	0.53	1322	763	0.58	1361	830	0.61	1569	1043	0.66	1476	1035	0.7	1397	989	0.71
Hyper	chr2	31307501	31308500	*	0.00344023	0.00734449	14.3074	2822	61580	NM_019681	+	Ncs1	INTERGENIC	other	70	40	0.57	81	31	0.38	101	64	0.63	42	33	0.79	60	41	0.68	63	38	0.6
Hyper	chr2	31418001	31419000	*	1.2e-15	1.89e-14	12.4273	2824	-51270	NM_007494	+	Ass1	INTERGENIC	other	669	301	0.45	564	252	0.45	580	213	0.37	837	399	0.48	731	419	0.57	837	497	0.59
Hyper	chr2	31418501	31419500	*	5.3e-14	7.04e-13	11.8517	2825	-50770	NM_007494	+	Ass1	INTERGENIC	other	655	290	0.44	564	252	0.45	559	203	0.36	824	391	0.47	684	382	0.56	797	466	0.58
Hyper	chr2	31701001	31702000	*	4.72e-10	3.92e-09	11.1782	2827	12466	NM_001283046	+	Abl1	INTRON	other	435	232	0.53	430	253	0.59	462	262	0.57	436	267	0.61	581	376	0.65	600	448	0.75
Hyper	chr2	31748501	31749500	*	1.63e-16	2.8e-15	12.8544	2828	-10439	NM_009594	+	Abl1	INTRON	other	656	216	0.33	662	251	0.38	690	313	0.45	751	334	0.44	679	373	0.55	630	358	0.57
Hyper	chr2	31749001	31750000	*	4.34e-17	7.88e-16	11.5106	2829	-9939	NM_009594	+	Abl1	INTRON	other	862	322	0.37	874	361	0.41	904	411	0.45	961	450	0.47	879	490	0.56	821	469	0.57
Hyper	chr2	31770501	31771500	*	4.17e-10	3.48e-09	14.1455	2830	10330	NM_001283045	+	Abl1	INTRON	other	151	17	0.11	148	7	0.05	166	15	0.09	196	45	0.23	186	38	0.2	155	38	0.25
Hyper	chr2	31771001	31772000	*	3.09e-07	1.67e-06	17.5539	2831	10830	NM_001283045	+	Abl1	INTRON	other	79	10	0.13	77	5	0.06	83	10	0.12	110	28	0.25	93	27	0.29	79	24	0.3
Hyper	chr2	31824001	31825000	*	2.37e-06	1.09e-05	17.9301	2832	-13422	NM_183424	-	Qrfp	INTRON	other	116	69	0.59	113	63	0.56	84	49	0.58	84	74	0.88	126	77	0.61	87	74	0.85
Hyper	chr2	31848001	31849000	*	8.61e-08	5.12e-07	11.5671	2833	-1997	NM_178887	-	Fibcd1	INTERGENIC	shore	248	54	0.22	294	74	0.25	294	89	0.3	341	135	0.4	360	134	0.37	341	122	0.36
Hyper	chr2	31953501	31954500	*	2.21e-05	8.39e-05	13.7065	2835	3200	NM_145144	+	Aif1l	INTRON	other	177	63	0.36	132	58	0.44	172	83	0.48	145	78	0.54	186	103	0.55	143	85	0.59
Hyper	chr2	32156001	32157000	*	6.42e-25	2.25e-23	12.318	2837	4855	NM_172661	+	Prrc2b	INTRON	other	1206	539	0.45	1088	437	0.4	1176	459	0.39	1272	683	0.54	1069	569	0.53	1158	626	0.54
Hyper	chr2	32156501	32157500	*	5.4e-60	1.43e-57	14.0141	2838	5355	NM_172661	+	Prrc2b	INTRON	other	2178	826	0.38	2089	693	0.33	2279	741	0.33	2288	1084	0.47	2195	1042	0.47	2122	1080	0.51
Hyper	chr2	32157001	32158000	*	1.58e-48	2.3e-46	16.7587	2839	5855	NM_172661	+	Prrc2b	INTRON	other	1112	320	0.29	1112	279	0.25	1221	306	0.25	1103	441	0.4	1230	516	0.42	1081	512	0.47
Hyper	chr2	32157501	32158500	*	5.92e-15	8.67e-14	23.1996	2840	6355	NM_172661	+	Prrc2b	INTRON	other	190	36	0.19	162	24	0.15	155	31	0.2	111	50	0.45	146	52	0.36	161	70	0.43
Hyper	chr2	32158001	32159000	*	1.11e-19	2.55e-18	14.3267	2841	6855	NM_172661	+	Prrc2b	INTRON	other	574	147	0.26	569	120	0.21	578	179	0.31	592	215	0.36	597	233	0.39	630	284	0.45
Hyper	chr2	32158501	32159500	*	3.43e-32	1.97e-30	13.2904	2842	7355	NM_172661	+	Prrc2b	INTRON	other	1301	481	0.37	1231	388	0.32	1225	472	0.39	1244	560	0.45	1378	678	0.49	1314	690	0.53
Hyper	chr2	32159001	32160000	*	8.32e-20	1.93e-18	10.4373	2843	7855	NM_172661	+	Prrc2b	INTRON	other	1426	758	0.53	1181	533	0.45	1145	603	0.53	1126	632	0.56	1323	816	0.62	1302	837	0.64
Hyper	chr2	32159501	32160500	*	7.78e-30	3.86e-28	10.2882	2844	8355	NM_172661	+	Prrc2b	INTRON	other	1889	1148	0.61	1734	1058	0.61	1507	897	0.6	1931	1346	0.7	1939	1410	0.73	1971	1378	0.7
Hyper	chr2	32160001	32161000	*	7.79e-28	3.36e-26	10.7853	2845	8855	NM_172661	+	Prrc2b	INTRON	other	1527	903	0.59	1497	923	0.62	1297	737	0.57	1713	1207	0.7	1694	1205	0.71	1680	1154	0.69
Hyper	chr2	32163501	32164500	*	2.56e-18	5.21e-17	16.1874	2846	12355	NM_172661	+	Prrc2b	INTRON	other	479	136	0.28	464	133	0.29	479	128	0.27	344	128	0.37	487	212	0.44	416	210	0.5
Hyper	chr2	32164001	32165000	*	1.42e-59	3.71e-57	10.9019	2847	12855	NM_172661	+	Prrc2b	INTRON	other	2990	696	0.23	2671	568	0.21	3066	620	0.2	2597	758	0.29	3274	1087	0.33	2904	1006	0.35
Hyper	chr2	32164501	32165500	*	1.87e-46	2.42e-44	10.2144	2848	13355	NM_172661	+	Prrc2b	INTRON	other	2511	559	0.22	2207	435	0.2	2587	492	0.19	2253	629	0.28	2786	874	0.31	2488	797	0.32
Hyper	chr2	32173501	32174500	*	6.44e-24	2.09e-22	11.4269	2849	22355	NM_172661	+	Prrc2b	INTRON	other	1232	378	0.31	1093	310	0.28	1074	357	0.33	1402	569	0.41	1343	570	0.42	1087	477	0.44
Hyper	chr2	32174001	32175000	*	4.08e-50	6.5e-48	13.3813	2850	22855	NM_172661	+	Prrc2b	INTRON	other	1689	374	0.22	1597	305	0.19	1566	393	0.25	1852	613	0.33	1884	685	0.36	1524	568	0.37
Hyper	chr2	32174501	32175500	*	8.39e-27	3.36e-25	11.6546	2851	23355	NM_172661	+	Prrc2b	INTRON	other	1037	190	0.18	1027	172	0.17	1067	238	0.22	1040	302	0.29	1113	347	0.31	1014	327	0.32
Hyper	chr2	32182001	32183000	*	3.59e-12	3.9e-11	13.2606	2852	30855	NM_172661	+	Prrc2b	EXON	other	320	78	0.24	381	74	0.19	406	98	0.24	351	105	0.3	366	154	0.42	438	155	0.35
Hyper	chr2	32182501	32183500	*	5.35e-19	1.16e-17	14.485	2853	31355	NM_172661	+	Prrc2b	EXON	other	540	196	0.36	555	171	0.31	656	211	0.32	550	209	0.38	692	388	0.56	634	294	0.46
Hyper	chr2	32183001	32184000	*	9.06e-09	6.26e-08	15.3054	2854	31855	NM_172661	+	Prrc2b	EXON	other	220	118	0.54	175	97	0.55	250	113	0.45	199	104	0.52	327	235	0.72	195	138	0.71
Hyper	chr2	32304001	32305000	*	3.49e-12	3.79e-11	16.9924	2855	-13265	NR_128563	+	Gm23363	EXON	other	232	53	0.23	221	35	0.16	195	53	0.27	272	98	0.36	259	97	0.37	238	103	0.43
Hyper	chr2	32304501	32305500	*	3.49e-12	3.79e-11	16.9924	2856	-12765	NR_128563	+	Gm23363	EXON	other	232	53	0.23	221	35	0.16	195	53	0.27	272	98	0.36	259	97	0.37	238	103	0.43
Hyper	chr2	32315001	32316000	*	0.0033427	0.0071662	10.5993	2857	-2265	NR_128563	+	Gm23363	EXON	other	82	11	0.13	88	21	0.24	104	27	0.26	97	27	0.28	156	52	0.33	80	28	0.35
Hyper	chr2	32315501	32316500	*	1.83e-15	2.81e-14	16.5057	2858	-1765	NR_128563	+	Gm23363	EXON	other	263	30	0.11	258	50	0.19	337	78	0.23	281	93	0.33	362	126	0.35	302	111	0.37
Hyper	chr2	32316001	32317000	*	1.89e-13	2.37e-12	18.6907	2859	-1265	NR_128563	+	Gm23363	EXON	other	181	19	0.1	184	39	0.21	233	51	0.22	184	66	0.36	217	81	0.37	222	83	0.37
Hyper	chr2	32419501	32420500	*	0.000358111	0.0010199	10.6804	2860	3567	NM_001290558	-	Slc25a25	EXON	other	200	101	0.51	155	76	0.49	191	100	0.52	203	132	0.65	189	110	0.58	160	97	0.61
Hyper	chr2	32430001	32431000	*	2.46e-05	9.23e-05	17.2726	2861	152	NM_001164358	-	Slc25a25	PROMOTER	other	113	35	0.31	99	31	0.31	106	52	0.49	97	54	0.56	82	40	0.49	95	55	0.58
Hyper	chr2	32430501	32431500	*	1.05e-109	1.28e-106	18.3031	2862	0	NM_001164358	-	Slc25a25	PROMOTER	other	1916	365	0.19	1871	405	0.22	2146	584	0.27	2590	899	0.35	2083	843	0.4	2245	1103	0.49
Hyper	chr2	32431001	32432000	*	5.51e-109	6.55e-106	18.5805	2863	0	NM_001164358	-	Slc25a25	PROMOTER	other	1803	330	0.18	1772	374	0.21	2040	532	0.26	2493	846	0.34	2001	803	0.4	2150	1048	0.49
Hyper	chr2	32539001	32540000	*	2.56e-19	5.69e-18	10.7765	2869	3644	NM_153560	+	Fam102a	INTRON	other	1163	454	0.39	1206	535	0.44	1052	520	0.49	1215	602	0.5	1206	687	0.57	1099	643	0.59
Hyper	chr2	32539501	32540500	*	2.9e-12	3.18e-11	13.9805	2870	4144	NM_153560	+	Fam102a	INTRON	other	407	120	0.29	414	151	0.36	341	148	0.43	476	190	0.4	424	236	0.56	383	216	0.56
Hyper	chr2	32555501	32556500	*	0.000170194	0.000526014	10.7879	2871	-14358	NM_010073	+	Dpm2	INTRON	other	183	61	0.33	194	75	0.39	145	60	0.41	282	120	0.43	225	120	0.53	184	94	0.51
Hyper	chr2	32620501	32621500	*	0.00148603	0.0035611	16.8516	2872	-258	NM_001198790	+	Ak1	PROMOTER	other	48	9	0.19	72	15	0.21	39	10	0.26	43	14	0.33	55	18	0.33	38	20	0.53
Hyper	chr2	32628001	32629000	*	2.12e-10	1.84e-09	10.053	2873	0	NM_001198792	+	Ak1	PROMOTER	other	612	208	0.34	575	200	0.35	570	194	0.34	664	290	0.44	664	295	0.44	748	335	0.45
Hyper	chr2	32628501	32629500	*	2.08e-14	2.89e-13	11.0244	2874	0	NM_021515	+	Ak1	PROMOTER	other	594	110	0.19	544	122	0.22	562	118	0.21	636	179	0.28	670	215	0.32	728	249	0.34
Hyper	chr2	32632001	32633000	*	1.12e-06	5.49e-06	11.9291	2875	2503	NM_021515	+	Ak1	INTRON	other	199	56	0.28	237	77	0.32	281	92	0.33	305	139	0.46	281	124	0.44	266	106	0.4
Hyper	chr2	32653001	32654000	*	1.35e-14	1.9e-13	10.457	2876	674	NR_035479	+	Mir1954	PROMOTER	other	816	234	0.29	736	167	0.23	766	212	0.28	775	225	0.29	765	299	0.39	823	348	0.42
Hyper	chr2	32653501	32654500	*	2.84e-37	2.21e-35	12.9175	2877	1174	NR_035479	+	Mir1954	INTRON	other	1506	483	0.32	1413	405	0.29	1486	477	0.32	1552	620	0.4	1554	698	0.45	1611	753	0.47
Hyper	chr2	32654001	32655000	*	8.93e-22	2.45e-20	12.7484	2878	1674	NR_035479	+	Mir1954	INTRON	other	875	315	0.36	798	276	0.35	916	316	0.34	929	453	0.49	963	446	0.46	1015	490	0.48
Hyper	chr2	32655501	32656500	*	1.93e-11	1.92e-10	20.9667	2879	3174	NR_035479	+	Mir1954	INTRON	other	180	87	0.48	156	45	0.29	128	40	0.31	185	101	0.55	180	110	0.61	195	114	0.58
Hyper	chr2	32661001	32662000	*	6.77e-11	6.29e-10	25.6757	2880	8674	NR_035479	+	Mir1954	INTRON	other	62	5	0.08	91	15	0.16	69	17	0.25	110	42	0.38	131	59	0.45	92	40	0.43
Hyper	chr2	32661501	32662500	*	2.06e-15	3.15e-14	22.7416	2881	9174	NR_035479	+	Mir1954	INTRON	other	149	19	0.13	175	28	0.16	158	52	0.33	200	73	0.36	188	81	0.43	185	94	0.51
Hyper	chr2	32662001	32663000	*	2.56e-06	1.17e-05	19.8118	2882	9674	NR_035479	+	Mir1954	INTRON	other	87	14	0.16	83	13	0.16	89	35	0.39	90	30	0.33	57	21	0.37	93	54	0.58
Hyper	chr2	32676501	32677500	*	0.000177813	0.000546924	14.4737	2883	10267	NR_106168	-	Mir8093	INTRON	other	38	34	0.89	46	34	0.74	49	41	0.84	36	34	0.94	34	34	1	42	40	0.95
Hyper	chr2	32677001	32678000	*	0.000177813	0.000546924	14.4737	2884	9767	NR_106168	-	Mir8093	EXON	other	38	34	0.89	46	34	0.74	49	41	0.84	36	34	0.94	34	34	1	42	40	0.95
Hyper	chr2	32740001	32741000	*	2.8e-19	6.22e-18	12.8456	2885	17	NM_027529	-	6330409D20Rik	PROMOTER	shore	853	366	0.43	732	259	0.35	832	352	0.42	764	360	0.47	887	513	0.58	782	423	0.54
Hyper	chr2	32740501	32741500	*	8.6e-21	2.18e-19	11.6881	2886	0	NM_027529	-	6330409D20Rik	PROMOTER	CpGi	1146	450	0.39	926	301	0.33	1006	392	0.39	1009	424	0.42	1121	597	0.53	1055	534	0.51
Hyper	chr2	32837501	32838500	*	0.00270529	0.00597398	10.5087	2887	8733	NM_009295	-	Stxbp1	INTRON	other	129	77	0.6	94	64	0.68	91	63	0.69	135	108	0.8	132	89	0.67	100	80	0.8
Hyper	chr2	32838001	32839000	*	1.79e-21	4.81e-20	10.1992	2888	8233	NM_009295	-	Stxbp1	INTRON	other	1383	768	0.56	1231	722	0.59	1293	759	0.59	1466	977	0.67	1440	969	0.67	1322	919	0.7
Hyper	chr2	32874001	32875000	*	0.000975927	0.00246988	21.4286	2891	-1134	NM_146119	+	Fam129b	INTERGENIC	shore	24	4	0.17	27	4	0.15	47	11	0.23	30	10	0.33	40	17	0.42	28	13	0.46
Hyper	chr2	32877001	32878000	*	8.27e-27	3.31e-25	11.568	2892	869	NM_146119	+	Fam129b	PROMOTER	shore	832	104	0.12	766	74	0.1	783	104	0.13	926	188	0.2	834	218	0.26	790	191	0.24
Hyper	chr2	32877501	32878500	*	1.12e-12	1.29e-11	13.5256	2893	1369	NM_146119	+	Fam129b	INTRON	shore	336	86	0.26	331	64	0.19	431	107	0.25	440	148	0.34	420	158	0.38	372	149	0.4
Hyper	chr2	32878001	32879000	*	0.000116692	0.000375753	11.0521	2894	1869	NM_146119	+	Fam129b	INTRON	shore	157	57	0.36	164	47	0.29	216	73	0.34	247	99	0.4	211	93	0.44	160	80	0.5
Hyper	chr2	32903001	32904000	*	1.2e-21	3.25e-20	12.9661	2895	26869	NM_146119	+	Fam129b	INTRON	other	921	392	0.43	798	279	0.35	767	260	0.34	1034	491	0.47	992	508	0.51	860	456	0.53
Hyper	chr2	32903501	32904500	*	1.61e-19	3.65e-18	12.8115	2896	27369	NM_146119	+	Fam129b	INTRON	other	815	307	0.38	712	213	0.3	703	213	0.3	875	362	0.41	885	418	0.47	764	373	0.49
Hyper	chr2	32904001	32905000	*	2.35e-08	1.53e-07	14.4084	2897	27869	NM_146119	+	Fam129b	INTRON	other	168	68	0.4	237	83	0.35	265	94	0.35	265	112	0.42	316	176	0.56	239	130	0.54
Hyper	chr2	32904501	32905500	*	6.86e-09	4.82e-08	15.0853	2898	28369	NM_146119	+	Fam129b	INTRON	other	157	59	0.38	237	83	0.35	255	87	0.34	265	112	0.42	306	166	0.54	239	130	0.54
Hyper	chr2	32907501	32908500	*	0.000222943	0.000669088	12.6567	2899	31369	NM_146119	+	Fam129b	INTRON	other	136	18	0.13	115	27	0.23	58	9	0.16	129	29	0.22	85	26	0.31	88	36	0.41
Hyper	chr2	32908001	32909000	*	2.88e-68	1.07e-65	17.2057	2900	31869	NM_146119	+	Fam129b	INTRON	other	1182	180	0.15	1103	148	0.13	1338	225	0.17	1169	289	0.25	1182	430	0.36	1391	496	0.36
Hyper	chr2	32908501	32909500	*	4.97e-94	4.08e-91	17.2363	2901	32369	NM_146119	+	Fam129b	INTRON	other	1655	269	0.16	1589	212	0.13	1843	341	0.19	1683	451	0.27	1778	653	0.37	1932	697	0.36
Hyper	chr2	32909001	32910000	*	4.64e-30	2.33e-28	16.3957	2902	32869	NM_146119	+	Fam129b	EXON	other	610	108	0.18	600	90	0.15	563	125	0.22	643	191	0.3	681	249	0.37	629	236	0.38
Hyper	chr2	32975001	32976000	*	2.69e-08	1.73e-07	10.6187	2905	6084	NR_151461	-	Slc2a8	EXON	other	238	176	0.74	241	191	0.79	292	222	0.76	329	285	0.87	310	273	0.88	208	179	0.86
Hyper	chr2	32985001	32986000	*	0.00082483	0.00212967	10.8873	2906	-2919	NM_019488	-	Slc2a8	INTERGENIC	other	126	70	0.56	158	99	0.63	196	105	0.54	134	95	0.71	135	94	0.7	140	89	0.64
Hyper	chr2	32985501	32986500	*	1.01e-43	1.13e-41	18.697	2907	-3419	NM_019488	-	Slc2a8	EXON	other	839	351	0.42	907	366	0.4	1113	407	0.37	882	510	0.58	892	528	0.59	841	479	0.57
Hyper	chr2	32986001	32987000	*	2.87e-44	3.31e-42	20.4777	2908	-3919	NM_019488	-	Slc2a8	EXON	other	714	281	0.39	748	266	0.36	917	302	0.33	748	415	0.55	757	434	0.57	701	390	0.56
Hyper	chr2	33443501	33444500	*	0.000172687	0.000532787	12.4448	2909	-12178	NM_001276332	-	Zbtb34	INTERGENIC	other	172	81	0.47	139	56	0.4	144	39	0.27	164	73	0.45	121	76	0.63	159	78	0.49
Hyper	chr2	33665001	33666000	*	2.52e-22	7.23e-21	12.7043	2910	23810	NR_046275	+	C130021I20Rik	INTERGENIC	other	755	145	0.19	729	108	0.15	737	181	0.25	768	249	0.32	764	248	0.32	704	224	0.32
Hyper	chr2	33666501	33667500	*	2.45e-30	1.26e-28	10.9343	2911	25310	NR_046275	+	C130021I20Rik	INTERGENIC	other	1779	864	0.49	1646	836	0.51	1523	756	0.5	1990	1193	0.6	1975	1191	0.6	1995	1226	0.61
Hyper	chr2	33712001	33713000	*	7.72e-07	3.9e-06	13.4237	2912	70810	NR_046275	+	C130021I20Rik	INTERGENIC	other	180	63	0.35	194	77	0.4	234	95	0.41	305	161	0.53	213	99	0.46	229	129	0.56
Hyper	chr2	33712501	33713500	*	7.72e-07	3.9e-06	13.4237	2913	71310	NR_046275	+	C130021I20Rik	INTERGENIC	other	180	63	0.35	194	77	0.4	234	95	0.41	305	161	0.53	213	99	0.46	229	129	0.56
Hyper	chr2	33729001	33730000	*	0.000101792	0.000332428	11.8963	2914	-75816	NR_045729	+	Nron	EXON	other	158	62	0.39	142	39	0.27	179	56	0.31	166	60	0.36	201	100	0.5	169	79	0.47
Hyper	chr2	33745501	33746500	*	0.0022369	0.00507563	12.3457	2915	-59316	NR_045729	+	Nron	INTRON	other	81	21	0.26	54	11	0.2	75	15	0.2	99	35	0.35	144	55	0.38	68	18	0.26
Hyper	chr2	33753501	33754500	*	3.13e-27	1.29e-25	12.4752	2916	-51316	NR_045729	+	Nron	INTRON	other	648	78	0.12	568	42	0.07	685	51	0.07	616	98	0.16	647	156	0.24	614	149	0.24
Hyper	chr2	33754001	33755000	*	1.67e-25	6.07e-24	12.0545	2917	-50816	NR_045729	+	Nron	EXON	other	648	78	0.12	568	42	0.07	685	51	0.07	604	95	0.16	626	148	0.24	599	142	0.24
Hyper	chr2	33801001	33802000	*	1.5e-26	5.89e-25	12.8199	2918	-3816	NR_045729	+	Nron	INTRON	other	996	613	0.62	983	562	0.57	909	549	0.6	1233	850	0.69	1077	807	0.75	990	736	0.74
Hyper	chr2	33872001	33873000	*	6.98e-13	8.21e-12	16.3805	2919	14947	NM_175184	-	Mvb12b	INTRON	other	323	110	0.34	235	59	0.25	272	65	0.24	319	141	0.44	348	167	0.48	282	115	0.41
Hyper	chr2	33872501	33873500	*	6.64e-22	1.84e-20	15.8851	2920	14447	NM_175184	-	Mvb12b	INTRON	other	629	225	0.36	507	147	0.29	547	156	0.29	577	262	0.45	659	313	0.47	569	278	0.49
Hyper	chr2	33873001	33874000	*	4.27e-11	4.07e-10	15.7272	2921	13947	NM_175184	-	Mvb12b	INTRON	other	305	114	0.37	272	88	0.32	275	91	0.33	258	120	0.47	311	146	0.47	287	163	0.57
Hyper	chr2	33876001	33877000	*	2.27e-23	7.07e-22	10.749	2922	10947	NM_175184	-	Mvb12b	INTRON	other	1355	658	0.49	1310	612	0.47	1277	631	0.49	1752	913	0.52	1583	983	0.62	1301	838	0.64
Hyper	chr2	33876501	33877500	*	1.18e-29	5.75e-28	11.4397	2923	10447	NM_175184	-	Mvb12b	INTRON	other	1565	670	0.43	1464	638	0.44	1520	692	0.46	1972	961	0.49	1816	1073	0.59	1466	877	0.6
Hyper	chr2	33877001	33878000	*	1.08e-07	6.31e-07	10.948	2924	9947	NM_175184	-	Mvb12b	INTRON	other	390	159	0.41	263	101	0.38	467	239	0.51	414	204	0.49	461	273	0.59	361	209	0.58
Hyper	chr2	33965501	33966500	*	9.47e-05	0.000311671	13.1342	2926	-77556	NM_175184	-	Mvb12b	INTERGENIC	CpGi	105	39	0.37	97	50	0.52	168	75	0.45	175	81	0.46	159	110	0.69	209	121	0.58
Hyper	chr2	33966001	33967000	*	5.37e-40	4.91e-38	15.831	2927	-78056	NM_175184	-	Mvb12b	INTERGENIC	CpGi	926	266	0.29	1017	308	0.3	888	221	0.25	1495	655	0.44	1085	488	0.45	1141	491	0.43
Hyper	chr2	33966501	33967500	*	2.52e-36	1.86e-34	15.9454	2928	-78556	NM_175184	-	Mvb12b	INTERGENIC	CpGi	821	227	0.28	920	258	0.28	720	146	0.2	1320	574	0.43	927	379	0.41	932	369	0.4
Hyper	chr2	33976001	33977000	*	5.14e-14	6.83e-13	12.2885	2929	-88056	NM_175184	-	Mvb12b	INTERGENIC	other	492	259	0.53	488	235	0.48	705	406	0.58	728	474	0.65	577	400	0.69	628	396	0.63
Hyper	chr2	33981501	33982500	*	5.07e-07	2.64e-06	10.368	2930	-93556	NM_175184	-	Mvb12b	INTERGENIC	other	428	183	0.43	258	130	0.5	377	205	0.54	425	229	0.54	393	257	0.65	468	274	0.59
Hyper	chr2	33982001	33983000	*	5.07e-07	2.64e-06	10.368	2931	-94056	NM_175184	-	Mvb12b	INTERGENIC	other	428	183	0.43	258	130	0.5	377	205	0.54	425	229	0.54	393	257	0.65	468	274	0.59
Hyper	chr2	33985501	33986500	*	0.00348153	0.00741941	17.3856	2932	-97556	NM_175184	-	Mvb12b	INTERGENIC	other	46	1	0.02	29	9	0.31	27	4	0.15	28	12	0.43	33	5	0.15	29	11	0.38
Hyper	chr2	33986001	33987000	*	3.58e-07	1.92e-06	16.455	2933	-98056	NM_175184	-	Mvb12b	INTERGENIC	other	166	32	0.19	120	36	0.3	134	24	0.18	112	41	0.37	126	42	0.33	140	62	0.44
Hyper	chr2	33986501	33987500	*	1.47e-05	5.81e-05	16.4112	2934	-98556	NM_175184	-	Mvb12b	INTERGENIC	other	120	31	0.26	91	26	0.29	107	20	0.19	84	29	0.35	93	37	0.4	111	51	0.46
Hyper	chr2	34150501	34151500	*	2.08e-05	7.94e-05	13.8662	2937	-42767	NR_130173	-	C230014O12Rik	INTERGENIC	other	132	72	0.55	103	71	0.69	122	78	0.64	162	126	0.78	150	116	0.77	142	102	0.72
Hyper	chr2	34369501	34370500	*	7.81e-11	7.19e-10	12.6317	2939	1546	NM_001290576	-	Pbx3	INTRON	shore	529	286	0.54	416	200	0.48	392	207	0.53	473	269	0.57	404	295	0.73	364	236	0.65
Hyper	chr2	34420001	34421000	*	0.00198742	0.00458421	12.8902	2940	13152	NM_177345	+	Mapkap1	INTRON	other	99	63	0.64	109	52	0.48	84	52	0.62	82	65	0.79	81	45	0.56	81	61	0.75
Hyper	chr2	34420501	34421500	*	0.00198742	0.00458421	12.8902	2941	13652	NM_177345	+	Mapkap1	INTRON	other	99	63	0.64	109	52	0.48	84	52	0.62	82	65	0.79	81	45	0.56	81	61	0.75
Hyper	chr2	34503501	34504500	*	7.27e-05	0.000245916	13.4156	2942	96652	NM_177345	+	Mapkap1	INTRON	other	149	32	0.21	135	65	0.48	163	61	0.37	149	68	0.46	127	72	0.57	128	57	0.45
Hyper	chr2	34504001	34505000	*	4.4e-05	0.000156482	13.0864	2943	97152	NM_177345	+	Mapkap1	INTRON	other	161	32	0.2	150	65	0.43	180	61	0.34	149	68	0.46	144	71	0.49	140	57	0.41
Hyper	chr2	34553001	34554000	*	1.57e-06	7.51e-06	11.4468	2944	146152	NM_177345	+	Mapkap1	INTRON	other	255	150	0.59	271	164	0.61	255	159	0.62	296	204	0.69	239	169	0.71	251	193	0.77
Hyper	chr2	34553501	34554500	*	3.16e-06	1.42e-05	10.6556	2945	146652	NM_177345	+	Mapkap1	INTRON	other	272	165	0.61	290	178	0.61	275	178	0.65	313	220	0.7	255	180	0.71	266	208	0.78
Hyper	chr2	34569501	34570500	*	0.00262873	0.00583091	14.7576	2946	162652	NM_177345	+	Mapkap1	INTRON	other	52	29	0.56	60	37	0.62	50	31	0.62	67	47	0.7	73	60	0.82	65	46	0.71
Hyper	chr2	34668501	34669500	*	5.77e-31	3.07e-29	12.3218	2947	85733	NM_001356441	-	Gapvd1	INTERGENIC	other	1485	546	0.37	1269	407	0.32	1284	438	0.34	1591	710	0.45	1507	683	0.45	1375	699	0.51
Hyper	chr2	34669001	34670000	*	5.11e-31	2.73e-29	14.0119	2948	85233	NM_001356441	-	Gapvd1	INTERGENIC	other	1090	387	0.36	950	303	0.32	1056	382	0.36	1299	583	0.45	1201	600	0.5	1059	548	0.52
Hyper	chr2	34669501	34670500	*	0.00169874	0.0040003	15.4715	2949	84733	NM_001356441	-	Gapvd1	INTERGENIC	other	62	20	0.32	69	17	0.25	72	31	0.43	62	30	0.48	78	45	0.58	54	20	0.37
Hyper	chr2	34911501	34912500	*	7.18e-05	0.000242995	15.2351	2952	1477	NM_028716	-	Phf19	EXON	shore	46	29	0.63	80	59	0.74	79	62	0.78	58	56	0.97	71	61	0.86	78	66	0.85
Hyper	chr2	34936501	34937500	*	4.49e-05	0.00015937	10.5394	2953	-22526	NM_028716	-	Phf19	INTERGENIC	other	276	149	0.54	189	88	0.47	277	131	0.47	256	144	0.56	221	137	0.62	263	164	0.62
Hyper	chr2	34948001	34949000	*	3.74e-05	0.000135186	10.721	2954	12773	NM_001326601	-	Traf1	EXON	other	228	75	0.33	208	38	0.18	203	57	0.28	161	57	0.35	264	93	0.35	218	90	0.41
Hyper	chr2	34948501	34949500	*	3.74e-05	0.000135186	10.721	2955	12273	NM_001326601	-	Traf1	EXON	other	228	75	0.33	208	38	0.18	203	57	0.28	161	57	0.35	264	93	0.35	218	90	0.41
Hyper	chr2	35160001	35161000	*	8.23e-05	0.000274747	11.6108	2962	27769	NM_001290635	+	Cntrl	EXON	other	224	93	0.42	163	60	0.37	224	93	0.42	182	95	0.52	186	92	0.49	166	90	0.54
Hyper	chr2	35252001	35253000	*	3.84e-06	1.71e-05	10.7467	2970	-3359	NM_001206367	+	Gsn	INTERGENIC	other	302	128	0.42	353	130	0.37	276	128	0.46	277	138	0.5	292	160	0.55	338	175	0.52
Hyper	chr2	35252501	35253500	*	2.96e-06	1.34e-05	10.6364	2971	-2859	NM_001206367	+	Gsn	INTERGENIC	other	325	136	0.42	370	141	0.38	288	133	0.46	277	138	0.5	310	172	0.55	352	181	0.51
Hyper	chr2	35339001	35340000	*	0.00364403	0.00771627	17.7208	2974	-1993	NM_013515	-	Stom	INTERGENIC	shore	40	23	0.57	44	30	0.68	45	23	0.51	24	14	0.58	42	38	0.9	41	30	0.73
Hyper	chr2	35490001	35491000	*	8.74e-11	8e-10	10.2596	2977	-28553	NM_010283	-	Ggta1	INTERGENIC	shore	549	169	0.31	605	160	0.26	802	276	0.34	605	250	0.41	527	217	0.41	599	246	0.41
Hyper	chr2	35508001	35509000	*	1.62e-08	1.08e-07	10.5706	2981	-46553	NM_010283	-	Ggta1	INTERGENIC	other	321	66	0.21	355	66	0.19	295	53	0.18	417	122	0.29	402	140	0.35	322	76	0.24
Hyper	chr2	35508501	35509500	*	3.37e-11	3.25e-10	12.3236	2982	-47053	NM_010283	-	Ggta1	INTERGENIC	other	298	45	0.15	355	66	0.19	295	53	0.18	417	122	0.29	402	140	0.35	322	76	0.24
Hyper	chr2	35640001	35641000	*	7.01e-16	1.13e-14	10.4485	2983	18022	NM_001290641	+	Dab2ip	INTRON	other	901	470	0.52	851	437	0.51	954	485	0.51	984	597	0.61	1061	659	0.62	1130	709	0.63
Hyper	chr2	35650001	35651000	*	0.00357685	0.00759503	10.0739	2984	28022	NM_001290641	+	Dab2ip	INTRON	other	111	75	0.68	113	59	0.52	163	105	0.64	109	79	0.72	122	91	0.75	124	85	0.69
Hyper	chr2	35662501	35663500	*	3.01e-91	2.31e-88	12.7361	2985	-28494	NM_001290640	+	Dab2ip	INTRON	shore	3407	754	0.22	3358	788	0.23	2936	724	0.25	3955	1261	0.32	3912	1425	0.36	3686	1484	0.4
Hyper	chr2	35663001	35664000	*	2.75e-98	2.5e-95	15.5315	2986	-27994	NM_001290640	+	Dab2ip	INTRON	shore	2284	398	0.17	2346	466	0.2	1985	433	0.22	2759	791	0.29	2683	957	0.36	2609	1081	0.41
Hyper	chr2	35663501	35664500	*	1.15e-10	1.04e-09	20.0374	2987	-27494	NM_001290640	+	Dab2ip	INTRON	shore	132	13	0.1	115	14	0.12	135	28	0.21	118	40	0.34	135	39	0.29	110	46	0.42
Hyper	chr2	35690501	35691500	*	3.34e-06	1.5e-05	28.353	2988	-494	NM_001290640	+	Dab2ip	PROMOTER	other	NA	NA	NA	52	10	0.19	40	22	0.55	106	57	0.54	86	58	0.67	44	34	0.77
Hyper	chr2	35691001	35692000	*	1.71e-25	6.24e-24	23.6298	2989	0	NM_001001602	+	Dab2ip	PROMOTER	other	207	18	0.09	241	36	0.15	258	53	0.21	329	101	0.31	245	118	0.48	233	94	0.4
Hyper	chr2	35691501	35692500	*	3.12e-28	1.38e-26	22.5989	2990	0	NM_001001602	+	Dab2ip	PROMOTER	other	298	44	0.15	303	69	0.23	386	70	0.18	352	108	0.31	323	162	0.5	290	127	0.44
Hyper	chr2	35692001	35693000	*	2.53e-18	5.16e-17	30.6067	2991	9	NM_001001602	+	Dab2ip	PROMOTER	other	111	29	0.26	115	44	0.38	168	39	0.23	128	63	0.49	164	102	0.62	101	67	0.66
Hyper	chr2	35695501	35696500	*	0.00261846	0.00581205	12.5464	2992	-232	NM_001290639	+	Dab2ip	PROMOTER	other	87	16	0.18	116	27	0.23	95	31	0.33	56	15	0.27	77	31	0.4	73	31	0.42
Hyper	chr2	35696001	35697000	*	1.54e-09	1.19e-08	14.3056	2993	0	NM_001290639	+	Dab2ip	PROMOTER	other	217	32	0.15	287	45	0.16	262	49	0.19	138	31	0.22	198	60	0.3	194	72	0.37
Hyper	chr2	35696501	35697500	*	2.63e-08	1.7e-07	15.3504	2994	0	NM_001290639	+	Dab2ip	PROMOTER	other	130	16	0.12	171	18	0.11	167	18	0.11	83	16	0.19	121	29	0.24	121	41	0.34
Hyper	chr2	35706501	35707500	*	0.00200268	0.00461517	12.5062	2995	9771	NM_001290639	+	Dab2ip	INTRON	other	129	59	0.46	74	40	0.54	96	64	0.67	102	63	0.62	103	72	0.7	77	54	0.7
Hyper	chr2	35707001	35708000	*	0.00127787	0.00312361	15.2921	2996	10271	NM_001290639	+	Dab2ip	EXON	other	95	44	0.46	49	27	0.55	71	44	0.62	81	50	0.62	73	57	0.78	51	34	0.67
Hyper	chr2	35739001	35740000	*	9.01e-08	5.34e-07	17.1602	2999	42271	NM_001290639	+	Dab2ip	INTERGENIC	other	168	74	0.44	164	59	0.36	176	78	0.44	133	72	0.54	175	106	0.61	152	92	0.61
Hyper	chr2	36022501	36023500	*	0.000442294	0.00123058	11.4065	3005	25793	NM_026703	-	Ndufa8	INTERGENIC	other	149	59	0.4	120	42	0.35	136	32	0.24	166	65	0.39	194	93	0.48	144	65	0.45
Hyper	chr2	36023001	36024000	*	4.94e-06	2.15e-05	11.4456	3006	25293	NM_026703	-	Ndufa8	INTERGENIC	other	251	101	0.4	207	68	0.33	234	65	0.28	292	121	0.41	305	146	0.48	247	115	0.47
Hyper	chr2	36023501	36024500	*	0.00487661	0.00988974	11.0875	3007	24793	NM_026703	-	Ndufa8	INTERGENIC	other	102	42	0.41	87	27	0.31	98	33	0.34	126	56	0.44	112	53	0.47	103	50	0.49
Hyper	chr2	36244001	36245000	*	0.00428175	0.00885201	15.0376	3011	13577	NM_008969	+	Ptgs1	INTRON	other	53	10	0.19	47	11	0.23	33	2	0.06	30	2	0.07	50	18	0.36	53	23	0.43
Hyper	chr2	36800001	36801000	*	2.78e-06	1.27e-05	21.0957	3012	6765	NM_146946	+	Olfr50	INTERGENIC	other	85	45	0.53	84	31	0.37	70	30	0.43	94	64	0.68	54	25	0.46	98	72	0.73
Hyper	chr2	36800501	36801500	*	2.78e-06	1.27e-05	21.0957	3013	7265	NM_146946	+	Olfr50	INTERGENIC	other	85	45	0.53	84	31	0.37	70	30	0.43	94	64	0.68	54	25	0.46	98	72	0.73
Hyper	chr2	37515501	37516500	*	1.22e-24	4.18e-23	18.4944	3016	-126	NM_177383	+	Gpr21	PROMOTER	other	506	201	0.4	424	137	0.32	522	86	0.16	480	216	0.45	539	307	0.57	413	160	0.39
Hyper	chr2	37516001	37517000	*	3.3e-31	1.78e-29	17.9322	3017	0	NM_177383	+	Gpr21	PROMOTER	other	649	230	0.35	610	192	0.31	724	123	0.17	627	268	0.43	694	360	0.52	555	224	0.4
Hyper	chr2	37516501	37517500	*	1.77e-07	9.98e-07	15.336	3018	0	NM_177383	+	Gpr21	PROMOTER	other	143	29	0.2	185	54	0.29	202	37	0.18	147	52	0.35	156	53	0.34	142	64	0.45
Hyper	chr2	37756001	37757000	*	0.00301494	0.00655999	10.7553	3019	-19249	NM_001163566	+	Crb2	INTERGENIC	other	129	61	0.47	117	64	0.55	141	66	0.47	114	62	0.54	123	77	0.63	129	81	0.63
Hyper	chr2	37766501	37767500	*	1.68e-30	8.72e-29	14.3025	3022	-8749	NM_001163566	+	Crb2	INTERGENIC	other	700	96	0.14	680	106	0.16	781	124	0.16	826	218	0.26	793	245	0.31	620	195	0.31
Hyper	chr2	37770501	37771500	*	0.00105014	0.00263169	10.7151	3023	-4749	NM_001163566	+	Crb2	INTERGENIC	other	184	90	0.49	146	45	0.31	127	46	0.36	179	103	0.58	164	82	0.5	124	50	0.4
Hyper	chr2	37775501	37776500	*	1.51e-12	1.71e-11	13.1958	3024	0	NM_001163566	+	Crb2	PROMOTER	other	475	140	0.29	360	122	0.34	546	164	0.3	454	201	0.44	439	202	0.46	408	170	0.42
Hyper	chr2	37776001	37777000	*	2.98e-50	4.79e-48	12.8776	3025	0	NM_001163566	+	Crb2	PROMOTER	other	1947	493	0.25	1817	460	0.25	1914	484	0.25	1780	689	0.39	2118	780	0.37	1989	779	0.39
Hyper	chr2	37776501	37777500	*	1.1e-48	1.62e-46	12.7393	3026	254	NM_001163566	+	Crb2	PROMOTER	other	1855	495	0.27	1818	460	0.25	1852	488	0.26	1857	714	0.38	2199	856	0.39	2033	796	0.39
Hyper	chr2	37777001	37778000	*	1.61e-11	1.62e-10	14.921	3027	754	NM_001163566	+	Crb2	PROMOTER	other	251	66	0.26	260	75	0.29	345	115	0.33	395	159	0.4	348	185	0.53	330	137	0.42
Hyper	chr2	38013001	38014000	*	5.38e-05	0.000187675	18.1337	3028	236754	NM_001163566	+	Crb2	INTRON	other	116	48	0.41	95	48	0.51	85	34	0.4	65	38	0.58	77	50	0.65	68	42	0.62
Hyper	chr2	38013501	38014500	*	9.5e-10	7.56e-09	15.7	3029	237254	NM_001163566	+	Crb2	INTRON	other	299	122	0.41	243	120	0.49	255	94	0.37	254	146	0.57	231	132	0.57	234	138	0.59
Hyper	chr2	38014001	38015000	*	3.47e-06	1.55e-05	14.565	3030	237754	NM_001163566	+	Crb2	INTRON	other	183	74	0.4	148	73	0.49	170	60	0.35	189	108	0.57	155	82	0.53	166	95	0.57
Hyper	chr2	38126501	38127500	*	4.75e-05	0.000167661	10.7453	3031	159885	NM_146122	-	Dennd1a	EXON	other	239	123	0.51	235	102	0.43	237	125	0.53	287	154	0.54	246	151	0.61	174	119	0.68
Hyper	chr2	38375001	38376000	*	2.15e-06	9.99e-06	16.6274	3033	23695	NM_010710	+	Lhx2	INTERGENIC	other	36	1	0.03	NA	NA	NA	95	3	0.03	72	13	0.18	32	7	0.22	84	17	0.2
Hyper	chr2	38402501	38403500	*	5.06e-14	6.73e-13	16.3845	3034	51195	NM_010710	+	Lhx2	INTERGENIC	other	341	132	0.39	269	104	0.39	308	142	0.46	367	186	0.51	418	249	0.6	445	273	0.61
Hyper	chr2	38403001	38404000	*	3.15e-16	5.25e-15	13.8609	3035	51695	NM_010710	+	Lhx2	INTERGENIC	other	563	227	0.4	463	193	0.42	535	260	0.49	588	304	0.52	655	384	0.59	697	426	0.61
Hyper	chr2	38546501	38547500	*	1.12e-07	6.54e-07	12.4918	3042	34627	NM_001159631	+	Nek6	INTRON	other	254	117	0.46	291	104	0.36	315	135	0.43	267	132	0.49	310	167	0.54	362	207	0.57
Hyper	chr2	38696501	38697500	*	0.000182458	0.000559662	11.7474	3043	14735	NM_001316687	-	Nr5a1	INTRON	other	107	36	0.34	193	72	0.37	131	46	0.35	123	44	0.36	244	138	0.57	208	91	0.44
Hyper	chr2	38784501	38785500	*	5.24e-15	7.72e-14	11.1925	3044	0	NM_001159548	-	Nr6a1	PROMOTER	other	911	438	0.48	839	369	0.44	846	420	0.5	727	439	0.6	700	359	0.51	855	536	0.63
Hyper	chr2	38785501	38786500	*	7.04e-18	1.38e-16	19.1831	3045	-987	NM_001159548	-	Nr6a1	PROMOTER	other	290	98	0.34	328	76	0.23	351	119	0.34	292	142	0.49	353	153	0.43	304	174	0.57
Hyper	chr2	38786001	38787000	*	2.7e-17	5.01e-16	18.1727	3046	-1487	NM_001159548	-	Nr6a1	INTRON	other	312	106	0.34	349	90	0.26	381	127	0.33	306	146	0.48	384	169	0.44	335	189	0.56
Hyper	chr2	38939001	38940000	*	0.00359065	0.00761964	10.5697	3047	7023	NM_172854	+	Olfml2a	INTRON	other	103	67	0.65	90	59	0.66	96	60	0.62	143	106	0.74	110	81	0.74	102	79	0.77
Hyper	chr2	38949501	38950500	*	7.56e-12	7.9e-11	12.2066	3048	17523	NM_172854	+	Olfml2a	INTRON	other	591	240	0.41	448	155	0.35	558	226	0.41	541	278	0.51	519	255	0.49	451	239	0.53
Hyper	chr2	38950001	38951000	*	1.58e-34	1.04e-32	11.3539	3049	18023	NM_172854	+	Olfml2a	INTRON	other	1803	493	0.27	1683	420	0.25	1965	682	0.35	1821	683	0.38	1734	726	0.42	1554	666	0.43
Hyper	chr2	38950501	38951500	*	3.05e-22	8.71e-21	10.3251	3050	18523	NM_172854	+	Olfml2a	EXON	other	1262	294	0.23	1293	310	0.24	1466	507	0.35	1322	436	0.33	1270	516	0.41	1144	466	0.41
Hyper	chr2	40432501	40433500	*	0.00480987	0.0097746	10.4785	3052	-1206164	NM_024209	-	Ppp6c	INTERGENIC	other	97	70	0.72	121	86	0.71	125	79	0.63	72	54	0.75	88	73	0.83	78	61	0.78
Hyper	chr2	40433001	40434000	*	6.8e-05	0.000231376	17.0921	3053	-1206664	NM_024209	-	Ppp6c	INTERGENIC	other	71	50	0.7	89	62	0.7	98	61	0.62	50	37	0.74	70	61	0.87	44	40	0.91
Hyper	chr2	41640001	41641000	*	1e-05	4.09e-05	13.7126	3054	806569	NR_105754	-	Mir6336	INTRON	other	155	102	0.66	176	96	0.55	152	70	0.46	169	128	0.76	116	71	0.61	202	138	0.68
Hyper	chr2	41640501	41641500	*	4.63e-06	2.02e-05	14.1312	3055	806069	NR_105754	-	Mir6336	INTRON	other	155	102	0.66	176	96	0.55	152	70	0.46	179	137	0.77	116	71	0.61	202	138	0.68
Hyper	chr2	42260001	42261000	*	0.00101431	0.00255374	15.0058	3056	186569	NR_105754	-	Mir6336	INTRON	other	53	47	0.89	62	40	0.65	52	35	0.67	39	36	0.92	43	39	0.91	52	43	0.83
Hyper	chr2	43213501	43214500	*	1.76e-05	6.84e-05	22.2954	3057	-340825	NM_001289593	+	Kynu	INTERGENIC	other	51	22	0.43	83	46	0.55	87	45	0.52	47	37	0.79	68	49	0.72	28	19	0.68
Hyper	chr2	43214001	43215000	*	1.76e-05	6.84e-05	22.2954	3058	-340325	NM_001289593	+	Kynu	INTERGENIC	other	51	22	0.43	83	46	0.55	87	45	0.52	47	37	0.79	68	49	0.72	28	19	0.68
Hyper	chr2	44222001	44223000	*	4.59e-10	3.82e-09	12.2513	3070	-156678	NR_040622	-	Arhgap15os	INTRON	other	471	157	0.33	378	124	0.33	563	182	0.32	374	158	0.42	342	156	0.46	363	172	0.47
Hyper	chr2	44222501	44223500	*	4.59e-09	3.31e-08	14.6153	3071	-157178	NR_040622	-	Arhgap15os	INTRON	other	298	82	0.28	245	81	0.33	365	102	0.28	187	81	0.43	226	101	0.45	208	90	0.43
Hyper	chr2	44558501	44559500	*	9.65e-05	0.000317028	12.6264	3074	302123	NM_172662	-	Gtdc1	INTERGENIC	shore	177	91	0.51	168	79	0.47	171	97	0.57	148	87	0.59	154	101	0.66	119	83	0.7
Hyper	chr2	44559001	44560000	*	0.000746688	0.00195199	16.2371	3075	301623	NM_172662	-	Gtdc1	INTERGENIC	shore	71	15	0.21	75	16	0.21	74	21	0.28	54	19	0.35	61	23	0.38	43	21	0.49
Hyper	chr2	45001001	45002000	*	1.03e-36	7.81e-35	14.1907	3078	21178	NR_039591	-	Mir5129	EXON	other	1262	568	0.45	1151	443	0.38	1397	791	0.57	1458	876	0.6	1287	778	0.6	1316	843	0.64
Hyper	chr2	45001501	45002500	*	1.03e-36	7.81e-35	13.7613	3079	20678	NR_039591	-	Mir5129	EXON	other	1319	597	0.45	1242	488	0.39	1512	856	0.57	1548	935	0.6	1351	815	0.6	1393	886	0.64
Hyper	chr2	45077501	45078500	*	0.00045409	0.00125934	10.8771	3080	31778	NM_001289521	-	Zeb2	INTRON	other	157	55	0.35	207	72	0.35	180	79	0.44	153	60	0.39	167	93	0.56	158	80	0.51
Hyper	chr2	45087501	45088500	*	0.000305678	0.000886802	16.3043	3081	21778	NM_001289521	-	Zeb2	INTRON	other	55	12	0.22	69	12	0.17	59	8	0.14	70	17	0.24	66	26	0.39	48	19	0.4
Hyper	chr2	45098001	45099000	*	3.4e-08	2.16e-07	11.1463	3082	11278	NM_001289521	-	Zeb2	INTRON	other	344	78	0.23	350	77	0.22	406	133	0.33	327	115	0.35	380	133	0.35	311	132	0.42
Hyper	chr2	45411001	45412000	*	6.54e-12	6.88e-11	12.1304	3087	-284605	NR_040497	+	1700019E08Rik	INTERGENIC	other	473	164	0.35	442	130	0.29	561	140	0.25	437	185	0.42	499	215	0.43	511	201	0.39
Hyper	chr2	45411501	45412500	*	6.81e-20	1.59e-18	14.085	3088	-284105	NR_040497	+	1700019E08Rik	INTERGENIC	other	642	204	0.32	563	156	0.28	709	187	0.26	582	244	0.42	656	300	0.46	684	276	0.4
Hyper	chr2	45412001	45413000	*	3.25e-10	2.76e-09	19.8846	3089	-283605	NR_040497	+	1700019E08Rik	INTERGENIC	other	169	40	0.24	121	27	0.22	148	47	0.32	146	59	0.4	158	85	0.54	173	75	0.43
Hyper	chr2	49500501	49501500	*	5e-06	2.17e-05	12.3669	3099	49017	NM_172663	+	Epc2	INTRON	other	250	84	0.34	206	42	0.2	242	71	0.29	173	63	0.36	163	71	0.44	206	86	0.42
Hyper	chr2	49501001	49502000	*	4.65e-09	3.35e-08	12.6028	3100	49517	NM_172663	+	Epc2	INTRON	other	410	126	0.31	349	77	0.22	355	103	0.29	281	96	0.34	261	117	0.45	299	124	0.41
Hyper	chr2	49501501	49502500	*	0.000299928	0.000871814	12.8194	3101	50017	NM_172663	+	Epc2	INTRON	other	160	42	0.26	143	36	0.25	113	32	0.28	108	33	0.31	98	46	0.47	92	38	0.41
Hyper	chr2	49521001	49522000	*	7.25e-15	1.05e-13	23.9567	3102	69517	NM_172663	+	Epc2	INTRON	other	177	84	0.47	216	100	0.46	259	156	0.6	112	87	0.78	150	116	0.77	123	90	0.73
Hyper	chr2	49521501	49522500	*	1.62e-09	1.25e-08	12.4382	3103	70017	NM_172663	+	Epc2	EXON	other	265	166	0.63	426	299	0.7	453	339	0.75	183	149	0.81	280	237	0.85	214	174	0.81
Hyper	chr2	49857001	49858000	*	1.57e-08	1.05e-07	12.8042	3108	69317	NM_027990	+	Lypd6b	INTRON	other	158	127	0.8	167	131	0.78	161	138	0.86	126	120	0.95	112	101	0.9	112	109	0.97
Hyper	chr2	49857501	49858500	*	1.57e-08	1.05e-07	12.8042	3109	69817	NM_027990	+	Lypd6b	INTRON	other	158	127	0.8	167	131	0.78	161	138	0.86	126	120	0.95	112	101	0.9	112	109	0.97
Hyper	chr2	49903501	49904500	*	3.91e-05	0.000140656	10.2714	3110	115817	NM_027990	+	Lypd6b	INTRON	other	312	181	0.58	322	174	0.54	298	155	0.52	194	116	0.6	247	168	0.68	216	143	0.66
Hyper	chr2	49904001	49905000	*	3.91e-05	0.000140656	10.2714	3111	116317	NM_027990	+	Lypd6b	INTRON	other	312	181	0.58	322	174	0.54	298	155	0.52	194	116	0.6	247	168	0.68	216	143	0.66
Hyper	chr2	50806501	50807500	*	4.73e-06	2.06e-05	12.5268	3113	-102184	NR_033595	+	Gm13498	INTERGENIC	other	84	70	0.83	77	72	0.94	81	63	0.78	59	58	0.98	74	71	0.96	48	47	0.98
Hyper	chr2	50810501	50811500	*	1.26e-05	5.04e-05	11.1038	3114	-98184	NR_033595	+	Gm13498	INTERGENIC	other	237	99	0.42	310	109	0.35	317	135	0.43	232	105	0.45	227	123	0.54	226	120	0.53
Hyper	chr2	51039001	51040000	*	1.73e-11	1.73e-10	11.6203	3115	109112	NM_028810	-	Rnd3	INTERGENIC	other	589	259	0.44	575	248	0.43	599	243	0.41	503	256	0.51	509	267	0.52	574	336	0.59
Hyper	chr2	51039501	51040500	*	5.02e-07	2.62e-06	13.7742	3116	108612	NM_028810	-	Rnd3	INTERGENIC	other	227	98	0.43	217	78	0.36	244	88	0.36	177	89	0.5	207	117	0.57	245	122	0.5
Hyper	chr2	51137001	51138000	*	5.19e-15	7.64e-14	17.9708	3117	11112	NM_028810	-	Rnd3	EXON	other	295	106	0.36	296	82	0.28	318	93	0.29	258	111	0.43	325	157	0.48	313	170	0.54
Hyper	chr2	51137501	51138500	*	9.36e-13	1.08e-11	15.5025	3118	10612	NM_028810	-	Rnd3	INTRON	other	344	152	0.44	345	124	0.36	378	150	0.4	309	162	0.52	381	210	0.55	351	205	0.58
Hyper	chr2	51140001	51141000	*	1.48e-36	1.11e-34	24.9174	3119	8112	NM_028810	-	Rnd3	INTRON	other	313	62	0.2	376	54	0.14	379	61	0.16	378	157	0.42	319	140	0.44	296	115	0.39
Hyper	chr2	51140501	51141500	*	1.48e-36	1.11e-34	24.9174	3120	7612	NM_028810	-	Rnd3	INTRON	other	313	62	0.2	376	54	0.14	379	61	0.16	378	157	0.42	319	140	0.44	296	115	0.39
Hyper	chr2	51145501	51146500	*	6.77e-15	9.86e-14	15.1016	3121	2612	NM_028810	-	Rnd3	INTRON	shore	421	142	0.34	435	139	0.32	469	139	0.3	470	226	0.48	390	179	0.46	343	158	0.46
Hyper	chr2	51734501	51735500	*	6.24e-05	0.000214496	11.4149	3123	-2493	NR_040639	-	Gm13490	INTERGENIC	other	172	118	0.69	185	124	0.67	173	121	0.7	112	95	0.85	170	132	0.78	141	111	0.79
Hyper	chr2	51973501	51974500	*	0.00140896	0.00340188	10.1226	3126	-294	NM_001141948	-	Nmi	PROMOTER	shore	151	83	0.55	173	91	0.53	150	91	0.61	153	101	0.66	204	146	0.72	114	64	0.56
Hyper	chr2	52055001	52056000	*	4.98e-32	2.84e-30	17.3908	3127	-16837	NM_001355414	+	Rif1	EXON	other	735	308	0.42	731	298	0.41	811	303	0.37	789	448	0.57	748	405	0.54	747	456	0.61
Hyper	chr2	52055501	52056500	*	4.98e-32	2.84e-30	17.3908	3128	-16337	NM_001355414	+	Rif1	EXON	other	735	308	0.42	731	298	0.41	811	303	0.37	789	448	0.57	748	405	0.54	747	456	0.61
Hyper	chr2	52261501	52262500	*	0.00467252	0.00953733	20.7602	3129	-28502	NR_040620	+	4930573O16Rik	INTRON	other	31	6	0.19	37	6	0.16	46	15	0.33	NA	NA	NA	30	14	0.47	33	14	0.42
Hyper	chr2	52441501	52442500	*	0.000115528	0.000372337	13.6804	3132	-16628	NM_182994	-	Arl5a	INTRON	other	111	50	0.45	115	76	0.66	120	63	0.53	156	104	0.67	116	80	0.69	135	94	0.7
Hyper	chr2	52442001	52443000	*	9.3e-06	3.82e-05	14.1279	3133	-17128	NM_182994	-	Arl5a	INTRON	other	148	71	0.48	133	86	0.65	139	78	0.56	182	128	0.7	141	102	0.72	175	119	0.68
Hyper	chr2	52619001	52620000	*	3.5e-16	5.8e-15	12.7638	3134	55860	NM_001285428	-	Cacnb4	INTRON	other	672	317	0.47	494	194	0.39	629	203	0.32	822	382	0.46	726	398	0.55	774	440	0.57
Hyper	chr2	52634501	52635500	*	0.00422272	0.00874849	10.565	3135	40360	NM_001285428	-	Cacnb4	INTRON	other	102	58	0.57	106	59	0.56	118	76	0.64	116	70	0.6	103	78	0.76	125	92	0.74
Hyper	chr2	52743001	52744000	*	6.12e-06	2.61e-05	14.3154	3136	-853	NM_019667	-	Stam2	PROMOTER	shore	77	29	0.38	211	117	0.55	223	137	0.61	105	76	0.72	125	106	0.85	199	117	0.59
Hyper	chr2	52804501	52805500	*	6.44e-10	5.24e-09	10.8316	3140	-52368	NM_172409	+	Fmnl2	INTERGENIC	other	538	257	0.48	575	281	0.49	521	227	0.44	557	317	0.57	535	333	0.62	516	277	0.54
Hyper	chr2	52951001	52952000	*	1.48e-05	5.83e-05	19.4096	3141	93135	NM_172409	+	Fmnl2	INTRON	other	71	47	0.66	88	60	0.68	89	50	0.56	42	33	0.79	45	37	0.82	75	64	0.85
Hyper	chr2	52958001	52959000	*	0.000136564	0.000432253	18.4229	3142	100135	NM_172409	+	Fmnl2	INTRON	other	79	11	0.14	72	9	0.12	50	14	0.28	66	20	0.3	29	7	0.24	38	20	0.53
Hyper	chr2	54158501	54159500	*	0.00276882	0.00609668	12.1077	3145	-72950	NM_023396	-	Rprm	INTERGENIC	other	131	68	0.52	88	47	0.53	94	48	0.51	81	57	0.7	100	61	0.61	101	63	0.62
Hyper	chr2	54159001	54160000	*	0.000357073	0.0010173	15.9303	3146	-73450	NM_023396	-	Rprm	INTERGENIC	other	93	43	0.46	76	39	0.51	81	40	0.49	69	50	0.72	88	53	0.6	84	53	0.63
Hyper	chr2	54191501	54192500	*	0.00389195	0.00816081	11.3671	3147	-105950	NM_023396	-	Rprm	INTERGENIC	other	127	58	0.46	98	53	0.54	98	37	0.38	112	58	0.52	100	64	0.64	108	61	0.56
Hyper	chr2	56518001	56519000	*	0.00470526	0.00959441	20.87	3148	-266811	NR_105751	+	Mir195b	INTERGENIC	other	21	10	0.48	44	20	0.45	33	16	0.48	29	12	0.41	23	17	0.74	30	27	0.9
Hyper	chr2	56518501	56519500	*	0.00470526	0.00959441	20.87	3149	-266311	NR_105751	+	Mir195b	INTERGENIC	other	21	10	0.48	44	20	0.45	33	16	0.48	29	12	0.41	23	17	0.74	30	27	0.9
Hyper	chr2	57165001	57166000	*	2.14e-05	8.15e-05	13.4611	3151	15755	NR_040356	-	BB557941	INTRON	other	203	119	0.59	153	87	0.57	127	81	0.64	134	96	0.72	160	125	0.78	119	80	0.67
Hyper	chr2	57165501	57166500	*	0.00169829	0.0039995	10.3877	3152	15255	NR_040356	-	BB557941	INTRON	other	173	105	0.61	116	75	0.65	105	71	0.68	134	96	0.72	150	120	0.8	102	70	0.69
Hyper	chr2	57350001	57351000	*	1.47e-20	3.65e-19	10.9801	3153	111621	NM_010274	+	Gpd2	INTRON	other	1200	503	0.42	1316	487	0.37	1308	586	0.45	1001	471	0.47	1055	586	0.56	1272	680	0.53
Hyper	chr2	57350501	57351500	*	4.39e-21	1.14e-19	10.6589	3154	112121	NM_010274	+	Gpd2	INTRON	other	1308	580	0.44	1448	575	0.4	1442	684	0.47	1099	543	0.49	1168	682	0.58	1372	757	0.55
Hyper	chr2	57374001	57375000	*	2.78e-12	3.05e-11	16.1526	3155	135621	NM_010274	+	Gpd2	INTERGENIC	other	282	131	0.46	259	131	0.51	258	133	0.52	304	193	0.63	394	270	0.69	354	227	0.64
Hyper	chr2	58489501	58490500	*	1.1e-20	2.76e-19	12.6017	3156	70911	NM_001355048	-	Acvr1	INTRON	other	803	419	0.52	850	517	0.61	743	429	0.58	1097	728	0.66	796	583	0.73	792	557	0.7
Hyper	chr2	58515501	58516500	*	3.93e-05	0.00014128	10.8134	3159	44911	NM_001355048	-	Acvr1	EXON	other	319	105	0.33	118	30	0.25	230	87	0.38	286	97	0.34	231	117	0.51	186	96	0.52
Hyper	chr2	58516001	58517000	*	1.33e-06	6.43e-06	12.8074	3160	44411	NM_001355048	-	Acvr1	EXON	other	319	105	0.33	104	20	0.19	213	74	0.35	286	97	0.34	231	117	0.51	186	96	0.52
Hyper	chr2	58532501	58533500	*	2.74e-49	4.15e-47	13.4758	3161	27911	NM_001355048	-	Acvr1	INTRON	other	1768	415	0.23	1635	385	0.24	1806	424	0.23	1717	582	0.34	1533	628	0.41	1594	581	0.36
Hyper	chr2	58556501	58557500	*	2.67e-14	3.65e-13	11.1756	3162	3911	NM_001355048	-	Acvr1	INTRON	other	846	452	0.53	707	378	0.53	706	365	0.52	724	449	0.62	707	475	0.67	807	510	0.63
Hyper	chr2	58557001	58558000	*	2.76e-14	3.77e-13	10.0659	3163	3411	NM_001355048	-	Acvr1	INTRON	other	1004	568	0.57	847	491	0.58	831	469	0.56	895	591	0.66	845	576	0.68	951	637	0.67
Hyper	chr2	58562001	58563000	*	1.35e-20	3.35e-19	12.725	3164	-592	NM_001355049	-	Acvr1	PROMOTER	other	827	242	0.29	824	279	0.34	813	182	0.22	800	306	0.38	852	355	0.42	721	318	0.44
Hyper	chr2	58562501	58563500	*	4.4e-08	2.74e-07	13.232	3165	-1092	NM_001355049	-	Acvr1	INTRON	other	289	107	0.37	286	109	0.38	290	84	0.29	274	118	0.43	233	108	0.46	284	153	0.54
Hyper	chr2	58565001	58566000	*	5.22e-32	2.96e-30	11.7985	3166	829	NM_001110204	-	Acvr1	PROMOTER	other	1653	667	0.4	1527	613	0.4	1715	723	0.42	1755	872	0.5	1584	854	0.54	1665	912	0.55
Hyper	chr2	58625501	58626500	*	1.09e-10	9.82e-10	13.6064	3169	58169	NM_001289660	+	Upp2	INTRON	other	391	188	0.48	370	163	0.44	347	186	0.54	351	209	0.6	314	221	0.7	445	259	0.58
Hyper	chr2	58626001	58627000	*	1.74e-15	2.69e-14	12.5147	3170	58669	NM_001289660	+	Upp2	INTRON	other	673	331	0.49	669	330	0.49	673	371	0.55	648	388	0.6	544	364	0.67	738	478	0.65
Hyper	chr2	58785001	58786000	*	2.19e-17	4.09e-16	12.0849	3171	29819	NM_001289659	+	Upp2	INTRON	other	926	539	0.58	872	463	0.53	820	457	0.56	675	427	0.63	751	530	0.71	665	461	0.69
Hyper	chr2	58785501	58786500	*	1.18e-23	3.77e-22	11.4884	3172	30319	NM_001289659	+	Upp2	INTRON	other	1531	822	0.54	1415	769	0.54	1348	729	0.54	990	595	0.6	1140	775	0.68	1060	720	0.68
Hyper	chr2	58794001	58795000	*	7.38e-46	9.24e-44	13.2832	3174	38819	NM_001289659	+	Upp2	INTERGENIC	other	1574	823	0.52	1787	824	0.46	2094	1104	0.53	1996	1181	0.59	2007	1314	0.65	1732	1159	0.67
Hyper	chr2	58794501	58795500	*	9.84e-43	1.05e-40	12.5161	3175	39319	NM_001289659	+	Upp2	INTERGENIC	other	1657	894	0.54	1882	909	0.48	2140	1154	0.54	2046	1233	0.6	2099	1389	0.66	1796	1215	0.68
[truncated: 33,403 more rows]
