# Supplementary material for: Identification of Epigenetic Mechanisms Involved in the Anti-Asthmatic Effects of Descurainia sophia Seed Extract Based on a Multi-Omics Approach
Source: Molecules. 2018 Nov 5;23(11):2879. doi: 10.3390/molecules23112879 (PMC6278437; doi:10.3390/molecules23112879)
Supplement: Supplementary file 1 [file molecules-23-02879-s001.zip › molecules-380405-SM/Table S2. DMR list in DSE vs. OVA.xlsx]

## Sheet: DSE vs. OVA
DMR Annotation															OVA									Herb
DMR	chr	start	end	strand	pvalue	qvalue	meth.diff	target.row	dist.to.feature	feature.name	feature.strand	gene_symbol	Region	CpGi_Region	OVA.7.Coverage	OVA.7.numCs	OVA.7.numCs_freq	OVA.8.Coverage	OVA.8.numCs	OVA.8.numCs_freq	OVA.10.Coverage	OVA.10.numCs	OVA.10.numCs_freq	Herb.38.Coverage	Herb.38.numCs	Herb.38.numCs_freq	Herb.40.Coverage	Herb.40.numCs	Herb.40.numCs_freq	Herb.41.Coverage	Herb.41.numCs	Herb.41.numCs_freq	Herb.43.Coverage	Herb.43.numCs	Herb.43.numCs_freq
Hypo	chr1	3508001	3509000	*	2.54e-10	8.42e-09	-10.7567	1	162499	NM_001011874	-	Xkr4	INTRON	other	235	221	0.94	174	164	0.94	163	154	0.94	167	137	0.82	210	183	0.87	208	182	0.88	244	190	0.78
Hyper	chr1	4142001	4143000	*	2.93e-07	5.5e-06	10.9698	2	217315	NM_011283	-	Rp1	INTERGENIC	other	288	103	0.36	273	82	0.3	280	106	0.38	408	191	0.47	367	163	0.44	294	131	0.45	331	153	0.46
Hyper	chr1	4142501	4143500	*	2.05e-06	3.13e-05	10.0386	3	216815	NM_011283	-	Rp1	INTERGENIC	other	288	103	0.36	294	93	0.32	280	106	0.38	408	191	0.47	379	165	0.44	313	136	0.43	331	153	0.46
Hypo	chr1	4849501	4850500	*	2.47e-07	4.71e-06	-21.8886	4	-7194	NM_011541	+	Tcea1	INTERGENIC	other	NA	NA	NA	44	42	0.95	33	33	1	144	99	0.69	133	106	0.8	130	110	0.85	128	89	0.7
Hypo	chr1	4850001	4851000	*	0.000158045	0.00132436	-14.9314	5	-6694	NM_011541	+	Tcea1	INTERGENIC	other	29	22	0.76	44	42	0.95	33	33	1	154	107	0.69	160	129	0.81	160	136	0.85	128	89	0.7
Hyper	chr1	4970501	4971500	*	3.03e-10	9.88e-09	15.952	6	47235	NM_001290372	-	Rgs20	INTRON	other	171	39	0.23	186	56	0.3	192	43	0.22	262	111	0.42	250	87	0.35	213	102	0.48	212	85	0.4
Hypo	chr1	5380001	5381000	*	0.000309719	0.00230756	-12.91	7	-207493	NM_011011	+	Oprk1	INTERGENIC	other	92	80	0.87	86	79	0.92	63	54	0.86	86	62	0.72	44	38	0.86	31	25	0.81	51	35	0.69
Hypo	chr1	5380501	5381500	*	0.000309719	0.00230756	-12.91	8	-206993	NM_011011	+	Oprk1	INTERGENIC	other	92	80	0.87	86	79	0.92	63	54	0.86	86	62	0.72	44	38	0.86	31	25	0.81	51	35	0.69
Hypo	chr1	7543001	7544000	*	2.64e-05	0.000290969	-11.7335	9	454083	NM_183028	+	Pcmtd1	INTERGENIC	other	114	64	0.56	146	57	0.39	151	78	0.52	381	119	0.31	273	111	0.41	359	126	0.35	260	111	0.43
Hypo	chr1	9282501	9283500	*	0.000983414	0.00590972	-10.4326	10	16378	NM_001290392	-	Sntg1	INTRON	other	63	50	0.79	79	65	0.82	74	64	0.86	279	199	0.71	255	191	0.75	269	186	0.69	202	152	0.75
Hyper	chr1	9283001	9284000	*	2.96e-06	4.33e-05	10.916	11	15878	NM_001290392	-	Sntg1	INTRON	other	184	89	0.48	242	129	0.53	213	112	0.53	388	244	0.63	365	235	0.64	346	224	0.65	378	221	0.58
Hypo	chr1	9701501	9702500	*	0.00017127	0.00141496	-17.2366	12	-1293	NM_008651	-	Mybl1	INTERGENIC	shore	37	24	0.65	44	37	0.84	33	32	0.97	175	95	0.54	145	104	0.72	172	108	0.63	139	99	0.71
Hyper	chr1	9796501	9797500	*	8.4e-07	1.41e-05	14.1904	13	-630	NM_133220	+	Sgk3	PROMOTER	shore	106	39	0.37	144	57	0.4	111	35	0.32	506	280	0.55	392	167	0.43	469	245	0.52	305	152	0.5
Hyper	chr1	9797001	9798000	*	5.57e-67	6.8e-64	13.479	14	-130	NM_133220	+	Sgk3	PROMOTER	CpGi	1267	102	0.08	1121	110	0.1	1245	97	0.08	1260	351	0.28	1322	238	0.18	1266	324	0.26	1151	186	0.16
Hypo	chr1	9889001	9890000	*	2.6e-15	1.58e-13	-32.4234	15	-18638	NM_177722	+	Mcmdc2	EXON	other	54	46	0.85	49	40	0.82	68	59	0.87	142	69	0.49	132	78	0.59	135	72	0.53	118	57	0.48
Hypo	chr1	9889501	9890500	*	2.6e-15	1.58e-13	-32.4234	16	-18138	NM_177722	+	Mcmdc2	INTRON	other	54	46	0.85	49	40	0.82	68	59	0.87	142	69	0.49	132	78	0.59	135	72	0.53	118	57	0.48
Hypo	chr1	9989001	9990000	*	0.000812457	0.00506516	-10.8659	17	19137	NR_110971	-	Ppp1r42	INTRON	other	70	46	0.66	123	68	0.55	92	60	0.65	379	175	0.46	313	177	0.57	402	181	0.45	245	139	0.57
Hyper	chr1	10282501	10283500	*	0.000321977	0.00238155	20.7817	18	-49832	NM_001102430	-	Arfgef1	INTERGENIC	other	28	15	0.54	33	27	0.82	NA	NA	NA	59	51	0.86	32	29	0.91	30	26	0.87	43	41	0.95
Hypo	chr1	10771501	10772500	*	3.18e-12	1.37e-10	-20.2673	19	-51557	NM_001289497	-	Cpa6	INTRON	other	98	58	0.59	172	127	0.74	91	76	0.84	370	185	0.5	280	165	0.59	342	184	0.54	263	119	0.45
Hypo	chr1	10852501	10853500	*	1.21e-09	3.59e-08	-20.1257	20	12375	NR_030645	-	Mir467e	INTRON	other	70	65	0.93	44	42	0.95	47	42	0.89	327	242	0.74	180	128	0.71	326	229	0.7	146	110	0.75
Hypo	chr1	10853001	10854000	*	2.3e-07	4.42e-06	-16.5942	21	11875	NR_030645	-	Mir467e	INTRON	other	70	65	0.93	44	42	0.95	47	42	0.89	286	218	0.76	152	112	0.74	275	209	0.76	127	99	0.78
Hyper	chr1	13066501	13067500	*	1.18e-05	0.000145099	11.4109	22	59664	NM_001081209	-	Prdm14	INTERGENIC	other	192	132	0.69	215	155	0.72	179	113	0.63	135	105	0.78	157	114	0.73	94	90	0.96	161	126	0.78
Hyper	chr1	13241501	13242500	*	3.49e-08	7.96e-07	12.8027	23	-114339	NM_001081209	-	Prdm14	INTRON	other	123	87	0.71	174	119	0.68	151	102	0.68	337	277	0.82	269	212	0.79	343	285	0.83	352	287	0.82
Hypo	chr1	13258501	13259500	*	0.000164382	0.00136729	-11.1225	24	112930	NM_001302702	-	Ncoa2	INTRON	other	157	133	0.85	103	87	0.84	107	77	0.72	119	69	0.58	147	115	0.78	107	75	0.7	137	97	0.71
Hypo	chr1	13260001	13261000	*	0.000996486	0.00597369	-10.0329	25	111430	NM_001302702	-	Ncoa2	INTRON	other	159	120	0.75	153	101	0.66	96	69	0.72	167	85	0.51	118	76	0.64	147	84	0.57	161	117	0.73
Hyper	chr1	13705501	13706500	*	6.49e-11	2.34e-09	11.3562	26	36732	NM_001011873	+	Xkr9	INTERGENIC	other	359	154	0.43	419	241	0.58	382	165	0.43	762	486	0.64	574	353	0.61	759	429	0.57	677	385	0.57
Hyper	chr1	13706001	13707000	*	4.87e-34	1.18e-31	12.3939	27	37232	NM_001011873	+	Xkr9	INTERGENIC	other	1012	238	0.24	1179	383	0.32	1129	268	0.24	1634	670	0.41	1366	526	0.39	1466	584	0.4	1541	573	0.37
Hypo	chr1	14292501	14293500	*	0.000467084	0.00322753	-23.7043	28	16700	NM_001310459	-	Eya1	INTRON	other	34	25	0.74	29	17	0.59	33	19	0.58	30	7	0.23	25	14	0.56	25	14	0.56	43	14	0.33
Hypo	chr1	14294501	14295500	*	1.36e-10	4.68e-09	-11.7503	29	14700	NM_001310459	-	Eya1	INTRON	other	475	290	0.61	335	195	0.58	446	286	0.64	473	206	0.44	441	238	0.54	423	196	0.46	444	244	0.55
Hyper	chr1	16520001	16521000	*	2.57e-09	7.22e-08	10.5382	30	-700	NM_001347045	-	Stau2	PROMOTER	CpGi	341	9	0.03	216	28	0.13	71	14	0.2	266	42	0.16	113	39	0.35	238	44	0.18	278	42	0.15
Hypo	chr1	16616501	16617500	*	2.61e-08	6.1e-07	-10.2065	31	1839	NM_025773	-	Ube2w	INTRON	shore	482	200	0.41	443	197	0.44	410	201	0.49	366	123	0.34	338	100	0.3	447	155	0.35	364	146	0.4
Hypo	chr1	16745501	16746500	*	0.000278972	0.00211802	-10.2964	32	57047	NM_016923	+	Ly96	INTERGENIC	other	116	61	0.53	146	81	0.55	171	109	0.64	333	140	0.42	245	131	0.53	296	156	0.53	221	95	0.43
Hyper	chr1	20939001	20940000	*	1.59e-16	1.09e-14	16.8382	33	-11626	NM_027974	+	Efhc1	EXON	other	148	15	0.1	248	45	0.18	170	20	0.12	531	205	0.39	345	67	0.19	489	163	0.33	414	116	0.28
Hyper	chr1	22268501	22269500	*	1.7e-14	9.52e-13	10.0014	34	163344	NM_183018	-	Rims1	INTERGENIC	other	450	91	0.2	593	115	0.19	563	113	0.2	993	316	0.32	779	212	0.27	1090	358	0.33	751	193	0.26
Hypo	chr1	22377001	22378000	*	0.00023519	0.00184296	-12.1603	35	54844	NM_183018	-	Rims1	INTRON	other	149	87	0.58	115	80	0.7	103	72	0.7	131	66	0.5	141	65	0.46	146	92	0.63	139	72	0.52
Hyper	chr1	23286001	23287000	*	9.03e-16	5.73e-14	11.0702	36	-4701	NR_029717	+	Mir30c-2	INTERGENIC	other	371	77	0.21	471	59	0.13	508	57	0.11	549	172	0.31	628	144	0.23	581	158	0.27	493	97	0.2
Hyper	chr1	23286501	23287500	*	2.02e-24	2.67e-22	14.2587	37	-4201	NR_029717	+	Mir30c-2	INTERGENIC	other	392	95	0.24	505	79	0.16	539	77	0.14	756	277	0.37	762	211	0.28	742	246	0.33	623	181	0.29
Hypo	chr1	23323501	23324500	*	0.000412856	0.0029192	-16.5695	38	31802	NR_029717	+	Mir30c-2	INTERGENIC	other	NA	NA	NA	40	22	0.55	54	13	0.24	407	78	0.19	225	47	0.21	411	92	0.22	191	38	0.2
Hypo	chr1	23324001	23325000	*	0.000412856	0.0029192	-16.5695	39	32302	NR_029717	+	Mir30c-2	INTERGENIC	other	NA	NA	NA	40	22	0.55	54	13	0.24	407	78	0.19	225	47	0.21	411	92	0.22	191	38	0.2
Hypo	chr1	23418501	23419500	*	0.000570533	0.00379881	-13.7612	40	-35327	NM_001081079	-	Ogfrl1	INTERGENIC	other	64	50	0.78	62	42	0.68	60	40	0.67	180	101	0.56	119	68	0.57	216	123	0.57	158	93	0.59
Hypo	chr1	23442001	23443000	*	4.97e-06	6.82e-05	-10.9346	41	-58827	NM_001081079	-	Ogfrl1	INTERGENIC	other	225	170	0.76	214	160	0.75	202	148	0.73	308	165	0.54	177	102	0.58	204	155	0.76	202	145	0.72
Hypo	chr1	23442501	23443500	*	0.000338439	0.00248005	-10.0094	42	-59327	NM_001081079	-	Ogfrl1	INTERGENIC	other	122	110	0.9	112	106	0.95	117	99	0.85	127	101	0.8	40	28	0.7	64	54	0.84	70	57	0.81
Hypo	chr1	23674501	23675500	*	1.3e-06	2.09e-05	-11.058	43	-86426	NM_172124	+	B3gat2	INTERGENIC	other	165	127	0.77	206	171	0.83	173	149	0.86	266	184	0.69	224	172	0.77	237	166	0.7	218	150	0.69
Hypo	chr1	23675001	23676000	*	1.84e-06	2.84e-05	-10.6379	44	-85926	NM_172124	+	B3gat2	INTERGENIC	other	165	127	0.77	220	184	0.84	189	161	0.85	266	184	0.69	224	172	0.77	253	182	0.72	218	150	0.69
Hypo	chr1	23836001	23837000	*	2.77e-06	4.08e-05	-11.9507	45	72737	NR_110972	-	Smap1	INTRON	other	233	154	0.66	193	127	0.66	105	57	0.54	408	208	0.51	290	176	0.61	302	140	0.46	292	144	0.49
Hyper	chr1	24098501	24099500	*	7.01e-26	1.02e-23	13.228	46	842	NM_026604	-	Fam135a	PROMOTER	shore	675	324	0.48	773	394	0.51	640	331	0.52	1726	1095	0.63	1159	679	0.59	1655	1121	0.68	1274	795	0.62
Hyper	chr1	24100501	24101500	*	7.77e-22	8.43e-20	12.9262	47	-161	NM_026604	-	Fam135a	PROMOTER	CpGi	534	75	0.14	549	128	0.23	452	86	0.19	1085	332	0.31	775	246	0.32	835	252	0.3	681	242	0.36
Hyper	chr1	24901001	24902000	*	2.43e-12	1.07e-10	16.7338	48	222085	NM_001310483	+	Lmbrd1	INTERGENIC	other	150	23	0.15	156	26	0.17	126	15	0.12	318	102	0.32	280	72	0.26	352	139	0.39	264	70	0.27
Hyper	chr1	25229501	25230500	*	0.000335615	0.00246378	11.958	49	47455	NM_001204913	-	Gm20172	INTRON	other	69	22	0.32	92	24	0.26	136	45	0.33	179	85	0.47	156	55	0.35	182	84	0.46	199	81	0.41
Hypo	chr1	27583501	27584500	*	3.55e-10	1.15e-08	-20.8316	50	-299546	NR_151583	+	Gm5524	INTERGENIC	other	59	58	0.98	49	44	0.9	66	66	1	68	56	0.82	45	34	0.76	79	54	0.68	51	40	0.78
Hypo	chr1	27584001	27585000	*	3.55e-10	1.15e-08	-20.8316	51	-299046	NR_151583	+	Gm5524	INTERGENIC	other	59	58	0.98	49	44	0.9	66	66	1	68	56	0.82	45	34	0.76	79	54	0.68	51	40	0.78
Hyper	chr1	30585001	30586000	*	6.16e-12	2.56e-10	12.1426	52	277257	NM_001081080	-	Phf3	INTERGENIC	other	84	0	0	92	0	0	91	3	0.03	339	53	0.16	213	12	0.06	354	64	0.18	187	16	0.09
Hyper	chr1	30700001	30701000	*	0.000442353	0.00308761	12.6779	53	162257	NM_001081080	-	Phf3	INTERGENIC	other	69	17	0.25	79	40	0.51	79	29	0.37	293	153	0.52	277	135	0.49	308	165	0.54	255	118	0.46
Hypo	chr1	30778001	30779000	*	1.62e-15	1.01e-13	-16.4963	54	84257	NM_001081080	-	Phf3	INTERGENIC	other	115	44	0.38	127	35	0.28	186	50	0.27	829	111	0.13	399	58	0.15	813	98	0.12	363	61	0.17
Hypo	chr1	30780001	30781000	*	2.38e-11	9.14e-10	-11.1593	55	82257	NM_001081080	-	Phf3	INTERGENIC	other	179	163	0.91	269	252	0.94	186	170	0.91	334	250	0.75	289	248	0.86	341	259	0.76	259	235	0.91
Hypo	chr1	31336501	31337500	*	1.57e-08	3.83e-07	-11.4872	56	71656	NR_015347	+	Gm4850	INTERGENIC	other	187	172	0.92	203	166	0.82	163	119	0.73	629	405	0.64	492	362	0.74	519	368	0.71	537	414	0.77
Hypo	chr1	31337001	31338000	*	4.47e-08	9.96e-07	-11.4854	57	72156	NR_015347	+	Gm4850	INTERGENIC	other	174	159	0.91	203	166	0.82	150	108	0.72	594	381	0.64	460	339	0.74	484	337	0.7	498	382	0.77
Hypo	chr1	33966001	33967000	*	1.6e-10	5.46e-09	-10.2554	58	-44825	NM_134448	+	Dst	INTRON	other	353	120	0.34	417	123	0.29	377	164	0.44	636	158	0.25	774	194	0.25	691	163	0.24	634	175	0.28
Hypo	chr1	33966501	33967500	*	6.67e-12	2.76e-10	-15.2641	59	-44325	NM_134448	+	Dst	INTRON	other	236	105	0.44	230	86	0.37	229	123	0.54	335	98	0.29	410	119	0.29	352	90	0.26	327	119	0.36
Hyper	chr1	34076501	34077500	*	8.8e-24	1.11e-21	11.6937	60	-39859	NR_105861	+	Mir6896	INTRON	other	789	196	0.25	1084	309	0.29	932	254	0.27	1158	447	0.39	908	327	0.36	859	355	0.41	987	387	0.39
Hyper	chr1	34218501	34219500	*	5.93e-27	9.26e-25	19.8514	61	58173	NM_010081	+	Dst	EXON	other	344	87	0.25	383	91	0.24	358	76	0.21	442	212	0.48	428	164	0.38	405	180	0.44	350	147	0.42
Hypo	chr1	35716001	35717000	*	3.76e-05	0.000394068	-13.5407	62	-351400	NM_015818	+	Hs6st1	INTERGENIC	other	141	53	0.38	108	31	0.29	146	53	0.36	103	30	0.29	94	12	0.13	60	4	0.07	93	28	0.3
Hypo	chr1	35753501	35754500	*	0.000752849	0.00476205	-19.453	63	-313900	NM_015818	+	Hs6st1	INTERGENIC	other	29	26	0.9	28	27	0.96	NA	NA	NA	NA	NA	NA	91	67	0.74	NA	NA	NA	79	58	0.73
Hypo	chr1	35754001	35755000	*	0.000752849	0.00476205	-19.453	64	-313400	NM_015818	+	Hs6st1	INTERGENIC	other	29	26	0.9	28	27	0.96	NA	NA	NA	NA	NA	NA	91	67	0.74	NA	NA	NA	79	58	0.73
Hypo	chr1	35848501	35849500	*	3.18e-07	5.91e-06	-16.703	65	-218900	NM_015818	+	Hs6st1	INTERGENIC	other	53	51	0.96	56	50	0.89	35	35	1	184	142	0.77	110	86	0.78	195	159	0.82	122	88	0.72
Hypo	chr1	35860501	35861500	*	5.42e-09	1.44e-07	-26.783	66	-206900	NM_015818	+	Hs6st1	INTERGENIC	other	44	30	0.68	52	29	0.56	44	41	0.93	241	84	0.35	104	67	0.64	195	76	0.39	123	69	0.56
Hypo	chr1	35861001	35862000	*	4.32e-12	1.84e-10	-10.3624	67	-206400	NM_015818	+	Hs6st1	INTERGENIC	other	345	284	0.82	350	292	0.83	275	246	0.89	835	586	0.7	685	534	0.78	968	706	0.73	697	543	0.78
Hypo	chr1	35946501	35947500	*	1.54e-05	0.000183567	-10.6625	68	-120900	NM_015818	+	Hs6st1	INTERGENIC	other	71	62	0.87	101	94	0.93	71	66	0.93	366	281	0.77	368	305	0.83	465	381	0.82	210	170	0.81
Hyper	chr1	36013001	36014000	*	0.00173583	0.0092909	10.9466	69	-54400	NM_015818	+	Hs6st1	INTERGENIC	other	95	32	0.34	133	51	0.38	132	63	0.48	91	43	0.47	109	47	0.43	153	89	0.58	113	61	0.54
Hyper	chr1	36173001	36174000	*	1.43e-09	4.19e-08	27.6604	70	-28689	NR_105862	-	Mir6897	EXON	other	NA	NA	NA	37	25	0.68	55	38	0.69	51	50	0.98	NA	NA	NA	49	43	0.88	74	73	0.99
Hyper	chr1	36302501	36303500	*	0.000171512	0.00141662	19.8316	71	-4233	NR_033310	+	Arid5a	INTERGENIC	other	59	1	0.02	42	19	0.45	52	22	0.42	54	37	0.69	48	28	0.58	51	0	0	31	22	0.71
Hyper	chr1	36511001	36512000	*	8.81e-20	8.14e-18	11.0127	72	0	NM_053186	+	Cnnm3	PROMOTER	CpGi	813	241	0.3	834	364	0.44	1109	402	0.36	1091	457	0.42	1134	479	0.42	941	576	0.61	1040	488	0.47
Hypo	chr1	37132001	37133000	*	1.64e-06	2.56e-05	-11.6788	73	-85278	NM_001282010	+	Cnga3	INTERGENIC	other	184	100	0.54	253	150	0.59	214	133	0.62	321	157	0.49	329	146	0.44	290	137	0.47	237	115	0.49
Hypo	chr1	37132501	37133500	*	3.84e-05	0.000400577	-10.439	74	-84778	NM_001282010	+	Cnga3	INTERGENIC	other	158	81	0.51	223	124	0.56	214	133	0.62	311	150	0.48	291	124	0.43	276	128	0.46	237	115	0.49
Hyper	chr1	37401001	37402000	*	7.32e-17	5.17e-15	18.7509	75	28104	NM_198006	-	Coa5	INTRON	other	213	61	0.29	259	69	0.27	263	74	0.28	319	150	0.47	328	155	0.47	277	140	0.51	321	134	0.42
Hypo	chr1	37473001	37474000	*	0.000914795	0.0055772	-21.6166	76	14606	NR_024017	-	4930594C11Rik	INTRON	other	31	26	0.84	62	39	0.63	NA	NA	NA	NA	NA	NA	52	20	0.38	41	25	0.61	52	25	0.48
Hyper	chr1	37872501	37873500	*	1.65e-57	1.29e-54	10.593	77	297	NM_001037918	+	Lipt1	PROMOTER	shore	1054	86	0.08	1442	116	0.08	1380	83	0.06	1911	371	0.19	1938	278	0.14	1789	414	0.23	1723	258	0.15
Hyper	chr1	38185001	38186000	*	2.05e-35	5.39e-33	12.0155	78	52920	NR_151587	+	Gm5099	EXON	other	919	134	0.15	913	136	0.15	948	140	0.15	1341	342	0.26	1151	312	0.27	1302	414	0.32	1082	237	0.22
Hyper	chr1	38185501	38186500	*	6.48e-28	1.09e-25	10.3559	79	53420	NR_151587	+	Gm5099	INTRON	other	919	134	0.15	900	123	0.14	922	118	0.13	1300	306	0.24	1091	259	0.24	1200	333	0.28	1056	219	0.21
Hypo	chr1	38407501	38408500	*	0.000706446	0.00452315	-12.5791	80	218745	NM_001290814	-	Aff3	INTRON	other	95	54	0.57	81	40	0.49	81	57	0.7	148	76	0.51	143	60	0.42	187	80	0.43	135	68	0.5
Hypo	chr1	38408001	38409000	*	0.000706446	0.00452315	-12.5791	81	218245	NM_001290814	-	Aff3	INTRON	other	95	54	0.57	81	40	0.49	81	57	0.7	148	76	0.51	143	60	0.42	187	80	0.43	135	68	0.5
Hyper	chr1	38629501	38630500	*	3.15e-05	0.000338875	20.197	82	-2258	NM_001290814	-	Aff3	INTERGENIC	shore	45	17	0.38	72	26	0.36	86	3	0.03	31	12	0.39	55	31	0.56	53	19	0.36	29	10	0.34
Hyper	chr1	39429501	39430500	*	2.22e-05	0.000250842	10.8091	83	48248	NM_018775	-	Tbc1d8	INTRON	other	275	111	0.4	226	96	0.42	219	111	0.51	247	116	0.47	200	127	0.64	173	94	0.54	204	116	0.57
Hyper	chr1	39430001	39431000	*	8.41e-08	1.77e-06	11.7219	84	47748	NM_018775	-	Tbc1d8	INTRON	other	333	163	0.49	278	134	0.48	270	149	0.55	350	200	0.57	297	205	0.69	265	164	0.62	307	191	0.62
Hypo	chr1	39976001	39977000	*	1.83e-31	3.82e-29	-11.2451	85	75090	NM_008696	+	Map4k4	EXON	other	1044	866	0.83	1059	845	0.8	938	772	0.82	1527	1054	0.69	1359	933	0.69	1409	1006	0.71	1375	999	0.73
Hyper	chr1	40114501	40115500	*	1.43e-09	4.21e-08	13.9076	86	-28651	NR_037980	-	Gm16894	EXON	other	135	29	0.21	179	24	0.13	179	44	0.25	435	146	0.34	414	139	0.34	426	161	0.38	327	92	0.28
Hyper	chr1	40544001	40545000	*	4.47e-21	4.59e-19	24.3175	87	28641	NM_010553	+	Il18rap	INTRON	other	143	16	0.11	62	1	0.02	110	9	0.08	348	141	0.41	277	43	0.16	348	143	0.41	252	72	0.29
Hyper	chr1	40544501	40545500	*	4.47e-21	4.59e-19	24.3175	88	29141	NM_010553	+	Il18rap	INTRON	other	143	16	0.11	62	1	0.02	110	9	0.08	348	141	0.41	277	43	0.16	348	143	0.41	252	72	0.29
Hyper	chr1	42780001	42781000	*	5.58e-07	9.8e-06	19.7375	89	29291	NR_130904	+	Dalir	INTERGENIC	other	87	17	0.2	92	34	0.37	74	29	0.39	99	58	0.59	123	75	0.61	92	28	0.3	91	47	0.52
Hypo	chr1	43888501	43889500	*	2e-09	5.72e-08	-11.5253	90	-44494	NM_009418	+	Tpp2	INTERGENIC	other	415	268	0.65	372	234	0.63	415	217	0.52	373	205	0.55	383	168	0.44	334	175	0.52	432	187	0.43
Hypo	chr1	43935001	43936000	*	1.91e-07	3.73e-06	-13.3188	91	1009	NM_001310540	+	Tpp2	INTRON	shore	45	18	0.4	106	17	0.16	63	16	0.25	601	56	0.09	412	55	0.13	611	54	0.09	345	42	0.12
Hypo	chr1	44043001	44044000	*	0.000702138	0.00450009	-15.5317	92	-22996	NM_001013799	-	Mettl21c	INTERGENIC	other	40	34	0.85	38	35	0.92	37	32	0.86	74	59	0.8	47	38	0.81	60	30	0.5	50	40	0.8
Hypo	chr1	44043501	44044500	*	1.05e-06	1.72e-05	-23.2504	93	-23496	NM_001013799	-	Mettl21c	INTERGENIC	other	40	34	0.85	38	35	0.92	37	32	0.86	85	61	0.72	64	44	0.69	60	30	0.5	62	40	0.65
Hyper	chr1	44120001	44121000	*	8.65e-72	1.23e-68	22.4678	94	35	NM_144558	+	Bivm	PROMOTER	other	679	126	0.19	726	157	0.22	746	144	0.19	993	459	0.46	992	428	0.43	942	376	0.4	790	310	0.39
Hyper	chr1	45672501	45673500	*	2.2e-12	9.7e-11	16.9308	95	-121666	NM_028599	+	Wdr75	INTERGENIC	other	174	53	0.3	242	88	0.36	173	81	0.47	427	224	0.52	356	198	0.56	406	216	0.53	358	207	0.58
Hyper	chr1	50682501	50683500	*	6.7e-10	2.08e-08	15.4806	96	-244023	NM_019790	+	Tmeff2	INTERGENIC	other	132	52	0.39	188	103	0.55	139	61	0.44	824	495	0.6	563	368	0.65	708	453	0.64	441	270	0.61
Hypo	chr1	51508001	51509000	*	3.92e-10	1.26e-08	-12.3264	97	-29603	NM_028696	-	Nabp1	INTERGENIC	other	187	146	0.78	292	244	0.84	236	196	0.83	306	202	0.66	342	246	0.72	363	248	0.68	428	306	0.71
Hyper	chr1	51916001	51917000	*	2.98e-25	4.16e-23	11.2656	98	-24	NM_010863	-	Myo1b	PROMOTER	CpGi	1282	375	0.29	1193	435	0.36	1129	389	0.34	1063	513	0.48	1161	537	0.46	1032	482	0.47	1327	509	0.38
Hypo	chr1	51922001	51923000	*	0.00107409	0.00634912	-13.4639	99	-6024	NM_010863	-	Myo1b	INTERGENIC	other	57	36	0.63	57	38	0.67	48	33	0.69	359	185	0.52	245	134	0.55	343	184	0.54	310	158	0.51
Hypo	chr1	51938501	51939500	*	4.88e-05	0.000490681	-17.4086	100	-22524	NM_010863	-	Myo1b	INTERGENIC	other	54	37	0.69	87	70	0.8	74	49	0.66	85	54	0.64	104	55	0.53	82	33	0.4	30	24	0.8
Hypo	chr1	51940001	51941000	*	0.000624803	0.00409043	-12.1486	101	-24024	NM_010863	-	Myo1b	INTERGENIC	other	131	67	0.51	120	47	0.39	152	77	0.51	85	30	0.35	97	39	0.4	104	33	0.32	80	27	0.34
Hyper	chr1	52085501	52086500	*	7.49e-08	1.6e-06	30.0651	102	-32938	NM_009283	+	Stat1	INTRON	other	NA	NA	NA	37	2	0.05	30	5	0.17	445	150	0.34	189	91	0.48	520	215	0.41	211	97	0.46
Hyper	chr1	52086001	52087000	*	5.67e-11	2.07e-09	21.7286	103	-32438	NM_009283	+	Stat1	INTRON	other	52	14	0.27	95	14	0.15	72	13	0.18	564	197	0.35	312	136	0.44	621	266	0.43	325	138	0.42
Hyper	chr1	52086501	52087500	*	0.000321171	0.00237668	16.4378	104	-31938	NM_009283	+	Stat1	INTRON	other	38	13	0.34	58	12	0.21	42	8	0.19	119	47	0.39	123	45	0.37	101	50	0.5	114	42	0.37
Hyper	chr1	52480001	52481000	*	0.000103203	0.00092746	12.442	105	19449	NM_008667	-	Nab1	EXON	other	77	62	0.81	64	52	0.81	91	62	0.68	91	83	0.91	91	87	0.96	114	94	0.82	46	38	0.83
Hyper	chr1	52514501	52515500	*	1.94e-11	7.56e-10	15.1265	106	-14054	NM_008667	-	Nab1	INTERGENIC	other	185	86	0.46	235	142	0.6	212	106	0.5	521	381	0.73	313	203	0.65	459	310	0.68	440	284	0.65
Hyper	chr1	52515001	52516000	*	3.08e-10	1e-08	10.3201	107	-14554	NM_008667	-	Nab1	INTERGENIC	other	262	155	0.59	406	299	0.74	326	206	0.63	802	628	0.78	580	447	0.77	770	595	0.77	743	551	0.74
Hypo	chr1	52648501	52649500	*	3.49e-09	9.58e-08	-20.4241	108	17798	NR_024590	+	Nemp2	EXON	other	102	92	0.9	124	94	0.76	79	56	0.71	99	54	0.55	113	67	0.59	117	75	0.64	97	55	0.57
Hyper	chr1	52727001	52728000	*	7.1e-85	1.54e-81	14.9004	109	0	NM_001357464	-	Mfsd6	PROMOTER	CpGi	1987	109	0.05	1264	87	0.07	885	88	0.1	1363	225	0.17	723	208	0.29	694	210	0.3	1125	207	0.18
Hyper	chr1	52727501	52728500	*	2.48e-17	1.82e-15	20.6025	110	-144	NM_001357464	-	Mfsd6	PROMOTER	CpGi	224	69	0.31	149	70	0.47	204	72	0.35	409	223	0.55	393	224	0.57	357	216	0.61	368	210	0.57
Hyper	chr1	53225001	53226000	*	1.44e-24	1.92e-22	35.7812	111	-37385	NM_027070	-	1700019A02Rik	INTRON	other	63	0	0	40	0	0	30	0	0	187	79	0.42	114	14	0.12	228	105	0.46	111	31	0.28
Hyper	chr1	53225501	53226500	*	2.14e-09	6.12e-08	24.1901	112	-37885	NM_027070	-	1700019A02Rik	INTRON	other	79	16	0.2	51	12	0.24	30	0	0	200	91	0.46	131	30	0.23	255	131	0.51	124	44	0.35
Hypo	chr1	53325001	53326000	*	0.000243808	0.00189858	-14.6186	113	11379	NR_151661	+	Osgepl1	INTRON	other	NA	NA	NA	60	58	0.97	40	36	0.9	99	74	0.75	47	39	0.83	93	77	0.83	52	41	0.79
Hypo	chr1	53325501	53326500	*	0.000490974	0.00336342	-17.1438	114	11879	NR_151661	+	Osgepl1	EXON	other	NA	NA	NA	35	35	1	26	24	0.92	42	29	0.69	29	25	0.86	34	28	0.82	37	31	0.84
Hyper	chr1	53351501	53352500	*	2e-81	4.01e-78	16.3126	115	253	NM_001290984	-	Asnsd1	PROMOTER	CpGi	1046	64	0.06	1010	99	0.1	1011	67	0.07	1101	223	0.2	949	273	0.29	1118	287	0.26	1061	224	0.21
Hypo	chr1	53377001	53378000	*	0.00151903	0.00836503	-15.7423	116	-24250	NM_001353501	-	Asdurf	INTERGENIC	other	46	17	0.37	44	15	0.34	38	18	0.47	74	17	0.23	74	15	0.2	45	11	0.24	60	16	0.27
Hypo	chr1	53927001	53928000	*	4.88e-10	1.54e-08	-11.6655	117	77579	NR_106149	+	Mir7681	EXON	other	314	209	0.67	444	289	0.65	368	275	0.75	390	198	0.51	420	251	0.6	371	205	0.55	444	272	0.61
Hypo	chr1	53927501	53928500	*	4.88e-10	1.54e-08	-11.6655	118	78079	NR_106149	+	Mir7681	INTRON	other	314	209	0.67	444	289	0.65	368	275	0.75	390	198	0.51	420	251	0.6	371	205	0.55	444	272	0.61
Hyper	chr1	54596501	54597500	*	0.00129562	0.00737047	11.5212	119	-38818	NM_001163314	-	Pgap1	INTERGENIC	other	32	27	0.84	43	34	0.79	47	39	0.83	64	62	0.97	74	70	0.95	45	43	0.96	32	26	0.81
Hyper	chr1	54597001	54598000	*	0.00129562	0.00737047	11.5212	120	-39318	NM_001163314	-	Pgap1	INTERGENIC	other	32	27	0.84	43	34	0.79	47	39	0.83	64	62	0.97	74	70	0.95	45	43	0.96	32	26	0.81
Hyper	chr1	55027501	55028500	*	6.28e-59	5.29e-56	11.5008	121	-24	NM_031179	-	Sf3b1	PROMOTER	CpGi	902	23	0.03	881	26	0.03	714	14	0.02	916	105	0.11	739	103	0.14	790	160	0.2	828	91	0.11
Hyper	chr1	55028001	55029000	*	5.88e-10	1.84e-08	16.1129	122	-524	NM_031179	-	Sf3b1	PROMOTER	shore	124	44	0.35	188	50	0.27	131	25	0.19	423	175	0.41	327	153	0.47	359	186	0.52	343	110	0.32
Hyper	chr1	55235001	55236000	*	8.98e-15	5.18e-13	14.6633	123	-1177	NM_175439	+	Mars2	INTERGENIC	shore	244	137	0.56	413	245	0.59	315	173	0.55	448	304	0.68	401	310	0.77	512	370	0.72	438	307	0.7
Hyper	chr1	57393501	57394500	*	3.36e-07	6.22e-06	16.7018	124	-12048	NM_001081181	+	Maip1	EXON	other	70	31	0.44	127	73	0.57	87	28	0.32	311	219	0.7	236	144	0.61	346	216	0.62	264	152	0.58
Hyper	chr1	57394001	57395000	*	1.34e-06	2.14e-05	15.9089	125	-11548	NM_001081181	+	Maip1	EXON	other	70	31	0.44	127	73	0.57	87	28	0.32	311	219	0.7	222	134	0.6	328	199	0.61	253	143	0.57
Hyper	chr1	57970001	57971000	*	2.02e-22	2.3e-20	11.0496	126	0	NM_001159865	-	Kctd18	PROMOTER	CpGi	1006	302	0.3	1028	302	0.29	849	288	0.34	961	514	0.53	1343	485	0.36	1255	550	0.44	1266	477	0.38
Hyper	chr1	58156001	58157000	*	1.9e-11	7.4e-10	11.0064	127	42867	NM_023617	+	Aox3	INTRON	other	449	154	0.34	495	227	0.46	489	193	0.39	582	302	0.52	695	333	0.48	706	375	0.53	606	312	0.51
Hypo	chr1	58448001	58449000	*	0.00089451	0.00547894	-20.8703	128	-2516	NM_027374	-	Ppil3	EXON	other	46	32	0.7	41	28	0.68	NA	NA	NA	69	20	0.29	48	26	0.54	52	29	0.56	41	26	0.63
Hypo	chr1	58448501	58449500	*	0.00089451	0.00547894	-20.8703	129	-3016	NM_027374	-	Ppil3	INTRON	other	46	32	0.7	41	28	0.68	NA	NA	NA	69	20	0.29	48	26	0.54	52	29	0.56	41	26	0.63
Hyper	chr1	58505001	58506000	*	2.66e-96	7.52e-93	15.3325	130	0	NM_008765	-	Orc2	PROMOTER	CpGi	1646	143	0.09	1348	174	0.13	1342	117	0.09	1568	427	0.27	2162	472	0.22	1799	492	0.27	1495	389	0.26
Hyper	chr1	58584501	58585500	*	2.16e-08	5.13e-07	10.6883	131	655	NM_001310599	-	Fam126b	PROMOTER	shore	301	82	0.27	279	92	0.33	296	122	0.41	788	353	0.45	594	260	0.44	762	358	0.47	482	197	0.41
Hypo	chr1	58669001	58670000	*	3.16e-08	7.28e-07	-12.3261	132	16362	NR_045007	+	Gm20257	EXON	other	258	153	0.59	240	128	0.53	219	108	0.49	421	175	0.42	412	168	0.41	417	189	0.45	410	164	0.4
Hypo	chr1	58669501	58670500	*	3.16e-08	7.28e-07	-12.3261	133	16862	NR_045007	+	Gm20257	EXON	other	258	153	0.59	240	128	0.53	219	108	0.49	421	175	0.42	412	168	0.41	417	189	0.45	410	164	0.4
Hypo	chr1	58875001	58876000	*	1.32e-05	0.000160415	-10.8147	134	72501	NM_001277926	+	Casp8	INTERGENIC	other	141	122	0.87	150	129	0.86	155	131	0.85	203	153	0.75	123	89	0.72	143	106	0.74	139	107	0.77
Hypo	chr1	58961501	58962500	*	6.89e-12	2.85e-10	-14.8106	135	10983	NM_172406	-	Trak2	INTRON	other	156	108	0.69	314	157	0.5	186	90	0.48	769	266	0.35	567	232	0.41	844	343	0.41	555	234	0.42
Hyper	chr1	59456001	59457000	*	2.67e-08	6.23e-07	11.1344	136	-25147	NM_008057	+	Fzd7	INTERGENIC	other	359	156	0.43	305	150	0.49	266	145	0.55	443	274	0.62	450	246	0.55	506	316	0.62	434	257	0.59
Hypo	chr1	59486001	59487000	*	8.74e-08	1.84e-06	-12.7155	137	3856	NM_008057	+	Fzd7	EXON	other	176	115	0.65	209	135	0.65	185	116	0.63	518	248	0.48	429	245	0.57	522	252	0.48	337	185	0.55
Hypo	chr1	59486501	59487500	*	0.000432104	0.00302886	-11.9117	138	4356	NM_008057	+	Fzd7	EXON	other	76	38	0.5	112	61	0.54	98	58	0.59	286	120	0.42	179	74	0.41	242	102	0.42	198	93	0.47
Hyper	chr1	59622501	59623500	*	2.33e-09	6.61e-08	24.0307	139	47335	NM_009460	-	Sumo1	INTRON	other	39	0	0	36	1	0.03	26	4	0.15	263	82	0.31	238	66	0.28	341	112	0.33	169	33	0.2
Hyper	chr1	59740001	59741000	*	0.000955384	0.00577356	19.7201	140	-23279	NM_007561	+	Bmpr2	INTERGENIC	other	42	8	0.19	24	3	0.12	NA	NA	NA	84	31	0.37	110	44	0.4	148	40	0.27	51	28	0.55
Hyper	chr1	59883001	59884000	*	5.44e-34	1.32e-31	10.8276	141	-29006	NM_001037725	+	Fam117b	INTERGENIC	other	511	26	0.05	601	21	0.03	552	16	0.03	778	129	0.17	675	80	0.12	676	113	0.17	615	79	0.13
Hyper	chr1	59883501	59884500	*	5.44e-34	1.32e-31	10.8276	142	-28506	NM_001037725	+	Fam117b	INTERGENIC	other	511	26	0.05	601	21	0.03	552	16	0.03	778	129	0.17	675	80	0.12	676	113	0.17	615	79	0.13
Hyper	chr1	59996001	59997000	*	0.000621199	0.00407101	10.9654	143	46123	NM_001316694	-	Ica1l	INTRON	other	89	60	0.67	94	70	0.74	103	73	0.71	129	98	0.76	87	74	0.85	88	69	0.78	128	113	0.88
Hypo	chr1	60423501	60424500	*	0.00035391	0.0025741	-12.0629	144	13884	NM_198127	+	Abi2	INTRON	other	73	44	0.6	108	80	0.74	113	84	0.74	189	89	0.47	116	78	0.67	163	101	0.62	171	107	0.63
Hypo	chr1	60424001	60425000	*	0.00035391	0.0025741	-12.0629	145	14384	NM_198127	+	Abi2	INTRON	other	73	44	0.6	108	80	0.74	113	84	0.74	189	89	0.47	116	78	0.67	163	101	0.62	171	107	0.63
Hypo	chr1	60503001	60504000	*	2.43e-12	1.07e-10	-10.7008	146	62766	NM_001045513	-	Raph1	EXON	other	568	312	0.55	581	321	0.55	570	337	0.59	804	371	0.46	646	287	0.44	799	390	0.49	583	247	0.42
Hypo	chr1	60599501	60600500	*	9.57e-05	0.000870033	-10.8072	147	-32737	NM_001045513	-	Raph1	INTERGENIC	other	147	76	0.52	183	66	0.36	116	40	0.34	216	66	0.31	258	90	0.35	171	46	0.27	225	59	0.26
Hypo	chr1	60659501	60660500	*	6.71e-07	1.16e-05	-10.0672	148	-85888	NM_007642	+	Cd28	INTERGENIC	other	102	96	0.94	135	126	0.93	102	96	0.94	220	169	0.77	245	199	0.81	246	229	0.93	236	196	0.83
Hyper	chr1	60856001	60857000	*	9.4e-05	0.000856711	10.9142	149	-52025	NM_009843	+	Ctla4	INTERGENIC	other	25	25	1	52	44	0.85	68	53	0.78	91	86	0.95	109	105	0.96	99	93	0.94	85	81	0.95
Hyper	chr1	61101001	61102000	*	1.29e-07	2.62e-06	11.3693	150	123089	NM_017480	+	Icos	INTERGENIC	other	246	102	0.41	267	100	0.37	307	118	0.38	481	249	0.52	369	164	0.44	372	200	0.54	302	155	0.51
Hyper	chr1	61101501	61102500	*	1.29e-07	2.62e-06	11.3693	151	123589	NM_017480	+	Icos	INTERGENIC	other	246	102	0.41	267	100	0.37	307	118	0.38	481	249	0.52	369	164	0.44	372	200	0.54	302	155	0.51
Hypo	chr1	63119001	63120000	*	0.000727666	0.00463351	-14.8183	152	4263	NR_045914	+	Ino80dos	INTRON	other	28	23	0.82	73	38	0.52	63	42	0.67	199	117	0.59	166	74	0.45	95	48	0.51	136	47	0.35
Hypo	chr1	63119501	63120500	*	5.28e-12	2.21e-10	-10.7042	153	4763	NR_045914	+	Ino80dos	INTRON	other	303	277	0.91	393	326	0.83	408	332	0.81	525	400	0.76	498	365	0.73	434	358	0.82	346	211	0.61
Hypo	chr1	63123001	63124000	*	0.000127962	0.00111121	-16.2265	154	8263	NR_045914	+	Ino80dos	INTRON	other	48	39	0.81	62	49	0.79	57	43	0.75	99	57	0.58	110	70	0.64	94	58	0.62	94	62	0.66
Hyper	chr1	63180501	63181500	*	3.26e-18	2.59e-16	15.5908	155	1480	NR_028558	+	Snora41	INTERGENIC	other	130	6	0.05	171	14	0.08	154	1	0.01	428	94	0.22	313	52	0.17	434	96	0.22	280	52	0.19
Hyper	chr1	63181001	63182000	*	1.24e-21	1.32e-19	17.0703	156	1980	NR_028558	+	Snora41	INTERGENIC	other	130	6	0.05	159	8	0.05	154	1	0.01	371	81	0.22	289	48	0.17	400	99	0.25	255	41	0.16
Hyper	chr1	63309001	63310000	*	0.000326301	0.00240748	28.158	157	35734	NM_028673	+	Zdbf2	EXON	other	NA	NA	NA	23	7	0.3	39	19	0.49	73	56	0.77	NA	NA	NA	NA	NA	NA	34	19	0.56
Hyper	chr1	63309501	63310500	*	0.000326301	0.00240748	28.158	158	36234	NM_028673	+	Zdbf2	EXON	other	NA	NA	NA	23	7	0.3	39	19	0.49	73	56	0.77	NA	NA	NA	NA	NA	NA	34	19	0.56
Hyper	chr1	63438001	63439000	*	0.00142475	0.00794962	15.6406	159	-6891	NM_011780	+	Adam23	INTERGENIC	other	39	5	0.13	72	7	0.1	60	11	0.18	30	4	0.13	NA	NA	NA	NA	NA	NA	80	28	0.35
Hyper	chr1	64692001	64693000	*	1.27e-08	3.14e-07	14.1921	160	658	NM_001097644	+	Ccnyl1	PROMOTER	shore	127	56	0.44	207	115	0.56	174	82	0.47	467	307	0.66	305	199	0.65	514	305	0.59	386	259	0.67
Hypo	chr1	64925001	64926000	*	7.56e-06	9.85e-05	-11.1159	161	30825	NM_001039493	-	Plekhm3	INTRON	other	246	174	0.71	242	150	0.62	262	173	0.66	179	114	0.64	188	80	0.43	220	136	0.62	209	109	0.52
Hypo	chr1	64925501	64926500	*	7.56e-06	9.85e-05	-11.1159	162	30325	NM_001039493	-	Plekhm3	INTRON	other	246	174	0.71	242	150	0.62	262	173	0.66	179	114	0.64	188	80	0.43	220	136	0.62	209	109	0.52
Hypo	chr1	65872001	65873000	*	0.00018165	0.00148581	-19.8946	163	-53522	NM_027010	+	Crygf	INTERGENIC	other	62	60	0.97	NA	NA	NA	30	28	0.93	26	12	0.46	NA	NA	NA	NA	NA	NA	40	38	0.95
Hyper	chr1	66468501	66469500	*	1.17e-41	4.33e-39	12.2599	164	56	NM_175510	+	Unc80	PROMOTER	CpGi	1570	670	0.43	1518	713	0.47	1789	842	0.47	1884	1101	0.58	2064	1184	0.57	2054	1260	0.61	1978	1074	0.54
Hyper	chr1	66838001	66839000	*	3.81e-20	3.62e-18	10.8311	165	-20407	NM_001357156	-	Kansl1l	EXON	other	349	15	0.04	339	24	0.07	270	11	0.04	638	99	0.16	655	109	0.17	740	124	0.17	590	89	0.15
Hyper	chr1	66838501	66839500	*	3.81e-20	3.62e-18	10.8311	166	-20907	NM_001357156	-	Kansl1l	INTRON	other	349	15	0.04	339	24	0.07	270	11	0.04	638	99	0.16	655	109	0.17	740	124	0.17	590	89	0.15
Hypo	chr1	67060501	67061500	*	3.42e-13	1.67e-11	-22.5266	167	-21630	NM_021295	-	Lancl1	INTERGENIC	other	147	107	0.73	122	84	0.69	122	75	0.61	216	92	0.43	161	73	0.45	184	84	0.46	173	85	0.49
Hyper	chr1	67218001	67219000	*	0.000133637	0.001152	10.5316	168	94976	NM_001080809	+	Cps1	INTRON	other	110	45	0.41	148	66	0.45	151	78	0.52	441	215	0.49	424	243	0.57	417	248	0.59	357	224	0.63
Hypo	chr1	68780001	68781000	*	3.97e-05	0.000412399	-18.2887	169	327060	NM_010154	-	Erbb4	INTRON	other	53	10	0.19	40	19	0.47	62	34	0.55	66	13	0.2	121	32	0.26	67	8	0.12	77	21	0.27
Hypo	chr1	68780501	68781500	*	3.97e-05	0.000412399	-18.2887	170	326560	NM_010154	-	Erbb4	INTRON	other	53	10	0.19	40	19	0.47	62	34	0.55	66	13	0.2	121	32	0.26	67	8	0.12	77	21	0.27
Hyper	chr1	69542001	69543000	*	3.69e-07	6.76e-06	12.3506	171	142961	NM_011770	-	Ikzf2	EXON	other	189	102	0.54	212	94	0.44	190	96	0.51	377	220	0.58	338	205	0.61	326	212	0.65	358	227	0.63
Hypo	chr1	69729001	69730000	*	3.6e-05	0.000379508	-11.9439	172	-43042	NM_011770	-	Ikzf2	INTERGENIC	other	143	50	0.35	115	38	0.33	134	66	0.49	184	49	0.27	213	63	0.3	187	46	0.25	206	58	0.28
Hypo	chr1	69729501	69730500	*	3.6e-05	0.000379508	-11.9439	173	-43542	NM_011770	-	Ikzf2	INTERGENIC	other	143	50	0.35	115	38	0.33	134	66	0.49	184	49	0.27	213	63	0.3	187	46	0.25	206	58	0.28
Hypo	chr1	71044501	71045500	*	1.6e-08	3.9e-07	-24.5301	174	57473	NM_007525	-	Bard1	INTRON	other	38	33	0.87	65	43	0.66	38	33	0.87	271	135	0.5	188	96	0.51	307	169	0.55	189	104	0.55
Hypo	chr1	71045001	71046000	*	2.97e-25	4.14e-23	-20.7539	175	56973	NM_007525	-	Bard1	INTRON	other	218	190	0.87	196	169	0.86	183	172	0.94	379	236	0.62	346	242	0.7	467	324	0.69	317	227	0.72
Hyper	chr1	71691501	71692500	*	0.000289239	0.00218007	14.0589	176	38168	NR_040308	+	Apol7d	INTERGENIC	other	56	27	0.48	103	42	0.41	98	35	0.36	129	63	0.49	121	63	0.52	135	84	0.62	79	43	0.54
Hyper	chr1	72165501	72166500	*	0.000449113	0.00312728	10.5726	177	45808	NM_001005423	-	Mreg	INTRON	other	72	62	0.86	76	60	0.79	52	37	0.71	79	67	0.85	124	117	0.94	94	87	0.93	116	101	0.87
Hypo	chr1	72182001	72183000	*	0.00138382	0.0077699	-10.2191	178	29308	NM_001005423	-	Mreg	INTRON	other	155	114	0.74	119	78	0.66	126	93	0.74	112	71	0.63	130	77	0.59	126	78	0.62	117	70	0.6
Hyper	chr1	72309501	72310500	*	0.000143314	0.00122059	19.0654	179	2082	NM_001357519	+	Xrcc5	EXON	other	63	33	0.52	53	32	0.6	52	25	0.48	39	28	0.72	58	37	0.64	42	29	0.69	63	52	0.83
Hyper	chr1	72310001	72311000	*	0.000257376	0.00198435	23.3083	180	2582	NM_001357519	+	Xrcc5	EXON	other	50	22	0.44	31	17	0.55	52	25	0.48	NA	NA	NA	37	24	0.65	25	15	0.6	43	36	0.84
Hypo	chr1	72313001	72314000	*	3.42e-14	1.85e-12	-11.9497	181	5582	NM_001357519	+	Xrcc5	INTRON	other	469	399	0.85	452	310	0.69	354	261	0.74	683	443	0.65	669	446	0.67	629	381	0.61	567	364	0.64
Hyper	chr1	72537501	72538500	*	0.000487116	0.00334146	13.8071	182	-938	NM_001045533	-	2018-03-04	PROMOTER	shore	34	1	0.03	55	2	0.04	NA	NA	NA	26	5	0.19	45	13	0.29	54	6	0.11	38	4	0.11
Hyper	chr1	72768001	72769000	*	3.31e-05	0.000353231	13.4536	183	-55480	NM_008342	+	Igfbp2	INTERGENIC	other	61	48	0.79	49	37	0.76	69	46	0.67	228	192	0.84	154	136	0.88	189	158	0.84	125	117	0.94
Hyper	chr1	72768501	72769500	*	3.31e-05	0.000353231	13.4536	184	-54980	NM_008342	+	Igfbp2	INTERGENIC	other	61	48	0.79	49	37	0.76	69	46	0.67	228	192	0.84	154	136	0.88	189	158	0.84	125	117	0.94
Hypo	chr1	73392001	73393000	*	0.000131883	0.0011393	-11.6739	185	-5968	NR_040605	+	D530049I02Rik	EXON	other	111	105	0.95	114	105	0.92	NA	NA	NA	129	107	0.83	NA	NA	NA	NA	NA	NA	100	80	0.8
Hypo	chr1	73392501	73393500	*	0.000131883	0.0011393	-11.6739	186	-5468	NR_040605	+	D530049I02Rik	INTRON	other	111	105	0.95	114	105	0.92	NA	NA	NA	129	107	0.83	NA	NA	NA	NA	NA	NA	100	80	0.8
Hyper	chr1	73630001	73631000	*	4.9e-07	8.73e-06	14.8338	187	-222433	NR_003202	-	Pinc	INTRON	other	124	76	0.61	128	73	0.57	136	68	0.5	218	170	0.78	210	148	0.7	230	169	0.73	156	89	0.57
Hyper	chr1	74285501	74286500	*	1.16e-30	2.32e-28	11.7727	188	469	NM_025580	+	Pnkd	PROMOTER	shore	1232	244	0.2	1127	286	0.25	960	317	0.33	1432	533	0.37	1390	478	0.34	1262	555	0.44	1397	478	0.34
Hyper	chr1	74584501	74585500	*	2.43e-05	0.000271375	18.0633	189	2529	NM_001310668	-	Zfp142	EXON	other	36	20	0.56	73	50	0.68	NA	NA	NA	344	258	0.75	219	187	0.85	279	247	0.89	174	144	0.83
Hypo	chr1	74711501	74712500	*	0.000540826	0.00363646	-14.4462	190	-1035	NM_024264	+	Cyp27a1	INTERGENIC	shore	60	52	0.87	59	51	0.86	63	44	0.7	68	41	0.6	79	47	0.59	88	66	0.75	56	39	0.7
Hypo	chr1	74712001	74713000	*	0.000540826	0.00363646	-14.4462	191	-535	NM_024264	+	Cyp27a1	PROMOTER	shore	60	52	0.87	59	51	0.86	63	44	0.7	68	41	0.6	79	47	0.59	88	66	0.75	56	39	0.7
Hypo	chr1	74719501	74720500	*	2.35e-11	9.02e-10	-11.8029	192	5968	NM_024264	+	Cyp27a1	INTRON	other	213	195	0.92	167	158	0.95	198	178	0.9	308	250	0.81	273	217	0.79	363	279	0.77	275	230	0.84
Hyper	chr1	74759001	74760000	*	3.06e-07	5.71e-06	11.122	193	-10047	NM_153744	-	Prkag3	INTERGENIC	other	193	26	0.13	176	26	0.15	168	24	0.14	215	68	0.32	247	55	0.22	216	52	0.24	232	55	0.24
Hyper	chr1	74790501	74791500	*	1.18e-05	0.000145306	15.5035	194	-519	NM_009518	+	Wnt10a	PROMOTER	shore	130	35	0.27	123	37	0.3	98	15	0.15	75	42	0.56	79	27	0.34	94	39	0.41	97	31	0.32
Hyper	chr1	75000001	75001000	*	2.45e-07	4.67e-06	12.4175	195	45640	NM_029342	-	Nhej1	INTRON	other	207	117	0.57	228	100	0.44	205	98	0.48	352	226	0.64	265	159	0.6	316	199	0.63	326	192	0.59
Hypo	chr1	75242001	75243000	*	0.00165244	0.00893324	-11.8367	196	5301	NM_001159885	+	Dnajb2	INTRON	other	46	41	0.89	51	48	0.94	50	46	0.92	52	40	0.77	38	29	0.76	42	37	0.88	68	54	0.79
Hypo	chr1	75242501	75243500	*	0.00165244	0.00893324	-11.8367	197	5801	NM_001159885	+	Dnajb2	EXON	other	46	41	0.89	51	48	0.94	50	46	0.92	52	40	0.77	38	29	0.76	42	37	0.88	68	54	0.79
Hypo	chr1	75522001	75523000	*	4.41e-06	6.15e-05	-10.6013	198	474	NM_027886	+	Stk11ip	PROMOTER	shore	163	67	0.41	228	129	0.57	202	135	0.67	581	262	0.45	549	242	0.44	547	218	0.4	539	280	0.52
Hyper	chr1	75566001	75567000	*	0.00148575	0.0082183	10.4554	199	19541	NM_001357150	+	Slc4a3	INTERGENIC	other	67	32	0.48	135	49	0.36	95	46	0.48	318	176	0.55	181	99	0.55	302	166	0.55	225	105	0.47
Hypo	chr1	76911001	76912000	*	7.52e-07	1.28e-05	-20.3808	200	401443	NR_105761	+	Mir6343	INTERGENIC	other	26	20	0.77	92	64	0.7	45	38	0.84	249	120	0.48	182	103	0.57	273	152	0.56	144	83	0.58
Hypo	chr1	76911501	76912500	*	7.52e-07	1.28e-05	-20.3808	201	401943	NR_105761	+	Mir6343	INTERGENIC	other	26	20	0.77	92	64	0.7	45	38	0.84	249	120	0.48	182	103	0.57	273	152	0.56	144	83	0.58
Hyper	chr1	77279501	77280500	*	1.04e-09	3.13e-08	10.6601	202	216269	NR_105770	-	Mir6352	INTERGENIC	other	457	180	0.39	480	186	0.39	388	180	0.46	590	291	0.49	508	271	0.53	549	297	0.54	468	238	0.51
Hypo	chr1	77446501	77447500	*	7.34e-12	3.02e-10	-23.5938	203	49269	NR_105770	-	Mir6352	INTRON	other	107	102	0.95	63	56	0.89	34	33	0.97	82	57	0.7	77	54	0.7	61	43	0.7	77	54	0.7
Hypo	chr1	77447001	77448000	*	3.97e-12	1.7e-10	-24.2072	204	48769	NR_105770	-	Mir6352	INTRON	other	94	91	0.97	63	56	0.89	34	33	0.97	82	57	0.7	77	54	0.7	61	43	0.7	77	54	0.7
Hyper	chr1	78657001	78658000	*	4.77e-21	4.89e-19	10.3573	205	0	NM_001033606	+	Acsl3	PROMOTER	CpGi	1263	166	0.13	1121	207	0.18	712	228	0.32	1157	240	0.21	515	146	0.28	575	227	0.39	746	278	0.37
Hyper	chr1	78680501	78681500	*	1.73e-05	0.000202727	12.0576	206	22063	NM_001136226	+	Utp14b	INTRON	other	134	46	0.34	157	58	0.37	155	52	0.34	270	138	0.51	249	98	0.39	236	117	0.5	240	115	0.48
Hyper	chr1	78681001	78682000	*	1.73e-05	0.000202727	12.0576	207	22563	NM_001136226	+	Utp14b	EXON	other	134	46	0.34	157	58	0.37	155	52	0.34	270	138	0.51	249	98	0.39	236	117	0.5	240	115	0.48
Hypo	chr1	80180501	80181500	*	1.25e-21	1.33e-19	-11.3924	208	32445	NM_173425	-	Fam124b	INTERGENIC	other	781	282	0.36	708	308	0.44	751	284	0.38	1361	358	0.26	1231	332	0.27	1275	365	0.29	1056	305	0.29
Hypo	chr1	80293001	80294000	*	1.28e-11	5.1e-10	-11.2582	209	46691	NM_016716	-	Cul3	INTRON	other	586	329	0.56	483	311	0.64	507	270	0.53	506	232	0.46	515	249	0.48	536	249	0.46	547	248	0.45
Hypo	chr1	80293501	80294500	*	1.04e-10	3.64e-09	-10.7641	210	46191	NM_016716	-	Cul3	INTRON	other	586	329	0.56	483	311	0.64	507	270	0.53	496	232	0.47	515	249	0.48	536	249	0.46	537	249	0.46
Hyper	chr1	80408001	80409000	*	4.16e-26	6.18e-24	10.3525	211	-36932	NR_040460	+	1700016L21Rik	INTERGENIC	other	797	107	0.13	834	104	0.12	825	105	0.13	1034	248	0.24	1057	224	0.21	1104	266	0.24	1030	243	0.24
Hypo	chr1	82625501	82626500	*	0.00011982	0.00105215	-10.9343	212	38582	NM_007734	+	Col4a3	INTRON	other	135	95	0.7	119	96	0.81	140	97	0.69	231	142	0.61	211	133	0.63	230	130	0.57	216	147	0.68
Hyper	chr1	82838001	82839000	*	1.49e-07	2.98e-06	13.0891	213	-460	NM_001310713	+	Agfg1	PROMOTER	shore	91	76	0.84	71	58	0.82	98	75	0.77	131	122	0.93	103	98	0.95	119	114	0.96	122	110	0.9
Hyper	chr1	83181001	83182000	*	6.94e-07	1.19e-05	11.3379	214	21241	NR_027636	+	Daw1	INTRON	other	210	88	0.42	191	92	0.48	164	86	0.52	792	500	0.63	630	338	0.54	1066	640	0.6	482	257	0.53
Hyper	chr1	84287001	84288000	*	2.1e-09	5.99e-08	10.464	215	-2357	NM_001003948	-	Pid1	INTERGENIC	other	151	7	0.05	241	41	0.17	261	32	0.12	478	116	0.24	513	115	0.22	500	92	0.18	380	102	0.27
Hypo	chr1	84581001	84582000	*	0.000450836	0.00313657	-10.8889	216	-113839	NR_039588	+	Mir5126	INTRON	other	54	44	0.81	97	88	0.91	92	84	0.91	88	78	0.89	99	62	0.63	76	65	0.86	87	68	0.78
Hyper	chr1	85617501	85618500	*	4.44e-07	7.98e-06	10.1093	217	-13611	NM_175397	-	Sp110	INTRON	other	231	167	0.72	166	123	0.74	276	222	0.8	228	209	0.92	159	117	0.74	224	194	0.87	236	210	0.89
Hyper	chr1	85909001	85910000	*	0.000658089	0.00426663	10.6612	218	14493	NM_022417	+	Itm2c	INTERGENIC	other	92	17	0.18	109	27	0.25	118	24	0.2	127	33	0.26	163	64	0.39	118	30	0.25	133	46	0.35
Hypo	chr1	86348501	86349500	*	3.14e-11	1.19e-09	-11.2837	219	1786	NR_028478	-	Snora75	EXON	other	384	272	0.71	424	336	0.79	406	308	0.76	453	305	0.67	466	289	0.62	507	306	0.6	416	282	0.68
Hypo	chr1	86349001	86350000	*	5.49e-19	4.72e-17	-27.5924	220	1286	NR_028478	-	Snora75	EXON	other	114	62	0.54	148	80	0.54	139	81	0.58	141	37	0.26	172	47	0.27	196	58	0.3	137	39	0.28
Hyper	chr1	86380001	86381000	*	4.84e-05	0.000487915	17.4312	221	7142	NM_010341	-	Nmur1	INTERGENIC	other	26	0	0	NA	NA	NA	28	0	0	21	2	0.1	43	7	0.16	NA	NA	NA	45	10	0.22
Hypo	chr1	86668501	86669500	*	0.000746767	0.00473129	-11.6731	222	1074	NM_010933	-	Nppc	INTRON	shore	80	70	0.88	81	72	0.89	92	74	0.8	85	64	0.75	77	51	0.66	61	48	0.79	66	50	0.76
Hyper	chr1	86704001	86705000	*	1.93e-61	1.87e-58	11.6723	223	199	NM_001172157	+	Dis3l2	PROMOTER	CpGi	1291	145	0.11	1518	209	0.14	1474	103	0.07	2328	477	0.2	1843	396	0.21	2092	560	0.27	1780	364	0.2
Hyper	chr1	86709001	86710000	*	6.65e-11	2.4e-09	15.6586	224	5199	NM_001172157	+	Dis3l2	INTRON	other	193	106	0.55	188	116	0.62	160	82	0.51	430	308	0.72	282	195	0.69	389	301	0.77	320	217	0.68
Hyper	chr1	86709501	86710500	*	6.65e-11	2.4e-09	15.6586	225	5699	NM_001172157	+	Dis3l2	INTRON	other	193	106	0.55	188	116	0.62	160	82	0.51	430	308	0.72	282	195	0.69	389	301	0.77	320	217	0.68
Hyper	chr1	87111001	87112000	*	5.3e-09	1.41e-07	13.3763	226	-9396	NM_001081082	-	Alpi	INTERGENIC	other	227	47	0.21	244	72	0.3	195	60	0.31	272	119	0.44	312	133	0.43	288	108	0.38	313	117	0.37
Hypo	chr1	87271501	87272500	*	2.91e-08	6.73e-07	-13.9641	227	7150	NM_028889	+	Efhd1	INTRON	other	57	54	0.95	65	64	0.98	71	70	0.99	109	80	0.73	135	123	0.91	104	89	0.86	99	81	0.82
Hypo	chr1	87379001	87380000	*	0.00022172	0.00175471	-15.6204	228	14730	NM_001110227	-	Kcnj13	EXON	other	48	46	0.96	35	24	0.69	47	41	0.87	90	60	0.67	98	81	0.83	112	67	0.6	99	73	0.74
Hypo	chr1	87379501	87380500	*	0.00022172	0.00175471	-15.6204	229	14230	NM_001110227	-	Kcnj13	EXON	other	48	46	0.96	35	24	0.69	47	41	0.87	90	60	0.67	98	81	0.83	112	67	0.6	99	73	0.74
Hyper	chr1	87658001	87659000	*	5.06e-12	2.13e-10	11.4583	230	37691	NM_001110192	+	Inpp5d	INTRON	other	501	246	0.49	477	271	0.57	425	221	0.52	633	419	0.66	492	279	0.57	603	430	0.71	612	371	0.61
Hyper	chr1	88007001	88008000	*	9.7e-07	1.6e-05	11.7044	231	552	NM_001198573	-	Usp40	PROMOTER	shore	236	139	0.59	203	107	0.53	170	69	0.41	368	260	0.71	401	241	0.6	306	199	0.65	325	188	0.58
Hypo	chr1	88239501	88240500	*	2.22e-13	1.1e-11	-25.6198	232	12483	NM_001281466	+	Mroh2a	EXON	other	34	0	0	48	18	0.38	39	13	0.33	41	0	0	34	0	0	31	0	0	39	0	0
Hypo	chr1	88249001	88250000	*	1.08e-08	2.72e-07	-13.4158	233	19409	NR_040291	-	6430706D22Rik	EXON	other	263	148	0.56	308	150	0.49	277	145	0.52	194	55	0.28	283	121	0.43	224	94	0.42	252	100	0.4
Hypo	chr1	88807501	88808500	*	0.000439429	0.00307106	-11.6667	234	52613	NR_040493	+	Platr5	INTERGENIC	other	29	29	1	23	23	1	28	28	1	34	28	0.82	26	25	0.96	NA	NA	NA	NA	NA	NA
Hypo	chr1	89104501	89105500	*	0.00174562	0.00933298	-10.0635	235	34041	NM_133816	+	Sh3bp4	INTRON	other	155	55	0.35	174	79	0.45	152	74	0.49	113	40	0.35	94	24	0.26	81	30	0.37	146	50	0.34
Hypo	chr1	89643001	89644000	*	0.00104847	0.00622424	-10.7086	236	39893	NR_015540	-	4933400F21Rik	INTRON	other	86	21	0.24	109	43	0.39	100	27	0.27	116	15	0.13	89	22	0.25	102	26	0.25	125	24	0.19
Hypo	chr1	90623001	90624000	*	1.57e-07	3.13e-06	-10.1892	237	19578	NM_133805	+	Cops8	INTERGENIC	other	192	184	0.96	192	175	0.91	179	161	0.9	169	135	0.8	143	119	0.83	106	86	0.81	171	144	0.84
Hypo	chr1	90623501	90624500	*	1.57e-07	3.13e-06	-10.1892	238	20078	NM_133805	+	Cops8	INTERGENIC	other	192	184	0.96	192	175	0.91	179	161	0.9	169	135	0.8	143	119	0.83	106	86	0.81	171	144	0.84
Hypo	chr1	91058001	91059000	*	0.000382908	0.00274373	-14.5145	239	4559	NM_001111311	+	Lrrfip1	INTRON	other	83	38	0.46	80	28	0.35	102	45	0.44	61	23	0.38	76	20	0.26	67	19	0.28	70	13	0.19
Hypo	chr1	91317001	91318000	*	1.31e-07	2.66e-06	-10.9809	240	-4075	NM_001033292	+	Espnl	EXON	other	309	101	0.33	330	131	0.4	359	142	0.4	249	45	0.18	281	86	0.31	208	64	0.31	266	71	0.27
Hypo	chr1	91317501	91318500	*	1.31e-07	2.66e-06	-10.9809	241	-3575	NM_001033292	+	Espnl	EXON	other	309	101	0.33	330	131	0.4	359	142	0.4	249	45	0.18	281	86	0.31	208	64	0.31	266	71	0.27
Hyper	chr1	91342001	91343000	*	5.58e-05	0.000550513	18.8212	242	-8073	NM_027551	+	Klhl30	EXON	shore	86	26	0.3	103	32	0.31	69	49	0.71	33	17	0.52	112	67	0.6	NA	NA	NA	59	39	0.66
Hyper	chr1	91342501	91343500	*	5.58e-05	0.000550513	18.8212	243	-7573	NM_027551	+	Klhl30	EXON	shore	86	26	0.3	103	32	0.31	69	49	0.71	33	17	0.52	112	67	0.6	NA	NA	NA	59	39	0.66
Hyper	chr1	91600001	91601000	*	2.49e-06	3.71e-05	13.0163	244	58923	NM_023046	+	Asb1	INTERGENIC	other	75	2	0.03	76	4	0.05	79	0	0	58	5	0.09	42	4	0.1	NA	NA	NA	60	16	0.27
Hyper	chr1	92347501	92348500	*	4.98e-21	5.09e-19	22.4669	245	116043	NR_105865	-	Mir6900	INTERGENIC	other	147	22	0.15	216	42	0.19	241	57	0.24	264	108	0.41	279	123	0.44	243	113	0.47	214	81	0.38
Hyper	chr1	92432001	92433000	*	2.61e-06	3.87e-05	12.0024	246	31543	NR_105865	-	Mir6900	INTERGENIC	other	244	150	0.61	216	125	0.58	217	144	0.66	159	119	0.75	164	122	0.74	184	121	0.66	148	122	0.82
Hyper	chr1	92432501	92433500	*	9.4e-06	0.000119258	15.0663	247	31043	NR_105865	-	Mir6900	INTERGENIC	other	108	65	0.6	134	76	0.57	126	83	0.66	94	68	0.72	101	80	0.79	98	71	0.72	81	65	0.8
Hypo	chr1	92453001	92454000	*	1.14e-11	4.59e-10	-17.6629	248	10543	NR_105865	-	Mir6900	INTRON	other	188	104	0.55	192	119	0.62	170	111	0.65	306	107	0.35	278	143	0.51	283	105	0.37	236	120	0.51
Hypo	chr1	92453501	92454500	*	1.87e-10	6.3e-09	-14.2753	249	10043	NR_105865	-	Mir6900	INTRON	other	234	126	0.54	244	148	0.61	215	140	0.65	475	181	0.38	427	213	0.5	456	190	0.42	384	208	0.54
Hyper	chr1	92474501	92475500	*	0.00027645	0.00210235	11.7169	250	-744	NM_024197	-	Ndufa10	PROMOTER	shore	84	21	0.25	131	52	0.4	98	30	0.31	192	73	0.38	233	97	0.42	214	100	0.47	226	116	0.51
Hyper	chr1	93271501	93272500	*	3.5e-08	7.98e-07	14.9885	251	-2049	NR_105866	+	Mir6901	EXON	other	76	5	0.07	80	7	0.09	79	4	0.05	190	47	0.25	138	31	0.22	145	33	0.23	128	20	0.16
Hyper	chr1	93512001	93513000	*	6.78e-29	1.21e-26	10.495	252	0	NM_145519	+	Farp2	PROMOTER	CpGi	1213	224	0.18	1460	316	0.22	1154	321	0.28	1434	449	0.31	1397	462	0.33	1130	426	0.38	1622	505	0.31
Hyper	chr1	93877001	93878000	*	9.02e-06	0.000114994	32.2174	253	15659	NM_199366	+	Gal3st2	INTERGENIC	other	32	17	0.53	29	16	0.55	NA	NA	NA	28	26	0.93	NA	NA	NA	24	20	0.83	43	36	0.84
Hyper	chr1	93992001	93993000	*	0.00036118	0.00261724	10.7097	254	1498	NM_001039219	+	Gal3st2c	INTRON	other	106	59	0.56	136	93	0.68	123	67	0.54	204	149	0.73	172	111	0.65	189	135	0.71	210	153	0.73
Hyper	chr1	94035501	94036500	*	1.75e-37	5.11e-35	10.2316	255	15010	NM_001310769	+	Neu4	INTERGENIC	other	2200	1122	0.51	2196	1123	0.51	1862	871	0.47	2581	1521	0.59	2565	1512	0.59	2517	1551	0.62	2398	1455	0.61
Hypo	chr1	94140501	94141500	*	0.00108431	0.00639532	-17.8176	256	-87949	NM_008798	-	Pdcd1	INTERGENIC	other	NA	NA	NA	50	19	0.38	29	11	0.38	127	13	0.1	66	20	0.3	111	28	0.25	78	16	0.21
Hyper	chr1	95356501	95357500	*	3.31e-11	1.25e-09	10.1684	257	42875	NM_026321	+	Fam174a	INTERGENIC	other	388	168	0.43	570	280	0.49	488	224	0.46	1111	637	0.57	1036	632	0.61	978	499	0.51	835	475	0.57
Hyper	chr1	95450001	95451000	*	2.09e-25	2.93e-23	31.3798	258	136375	NM_026321	+	Fam174a	INTERGENIC	other	95	18	0.19	126	44	0.35	121	44	0.36	391	243	0.62	246	139	0.57	373	244	0.65	279	178	0.64
Hyper	chr1	95450501	95451500	*	3.21e-14	1.74e-12	10.281	259	136875	NM_026321	+	Fam174a	INTERGENIC	other	661	209	0.32	634	171	0.27	629	222	0.35	1073	500	0.47	800	300	0.38	990	436	0.44	844	305	0.36
Hyper	chr1	95719001	95720000	*	5.85e-11	2.13e-09	17.51	260	-2484	NR_040479	-	4930598F16Rik	INTERGENIC	other	133	65	0.49	183	87	0.48	130	64	0.49	413	306	0.74	265	163	0.62	388	258	0.66	311	181	0.58
Hyper	chr1	95719501	95720500	*	5.85e-11	2.13e-09	17.51	261	-2984	NR_040479	-	4930598F16Rik	INTERGENIC	other	133	65	0.49	183	87	0.48	130	64	0.49	413	306	0.74	265	163	0.62	388	258	0.66	311	181	0.58
Hyper	chr1	97772501	97773500	*	0.00153384	0.00842716	14.8689	262	2331	NM_001310773	+	Gin1	INTRON	shore	30	25	0.83	44	32	0.73	34	16	0.47	100	77	0.77	78	66	0.85	76	63	0.83	71	62	0.87
Hypo	chr1	97802001	97803000	*	3.07e-05	0.000331586	-11.0236	263	31831	NM_001310773	+	Gin1	INTERGENIC	other	88	22	0.25	121	34	0.28	122	47	0.39	353	85	0.24	242	50	0.21	443	73	0.16	236	48	0.2
Hypo	chr1	97975501	97976500	*	4.73e-41	1.7e-38	-10.5569	264	71294	NR_037993	-	B230216N24Rik	EXON	shore	1473	959	0.65	1880	1287	0.68	1839	1165	0.63	4236	2159	0.51	3816	2243	0.59	3944	2150	0.55	3392	1933	0.57
Hyper	chr1	98094001	98095000	*	2.51e-110	1.14e-106	33.7598	265	633	NM_013626	-	Pam	PROMOTER	shore	343	2	0.01	363	33	0.09	325	9	0.03	728	302	0.41	436	143	0.33	553	245	0.44	463	139	0.3
Hypo	chr1	98548501	98549500	*	2.43e-05	0.000271493	-23.8439	266	127379	NM_027584	+	Slco6d1	INTERGENIC	other	39	32	0.82	60	57	0.95	NA	NA	NA	74	58	0.78	NA	NA	NA	35	14	0.4	NA	NA	NA
Hypo	chr1	98549001	98550000	*	1.76e-05	0.000205341	-22.1386	267	127879	NM_027584	+	Slco6d1	INTERGENIC	other	67	49	0.73	60	57	0.95	NA	NA	NA	84	66	0.79	NA	NA	NA	69	27	0.39	28	18	0.64
Hyper	chr1	98589501	98590500	*	0.000181827	0.00148693	11.6598	268	168379	NM_027584	+	Slco6d1	INTERGENIC	other	99	70	0.71	107	77	0.72	105	87	0.83	128	108	0.84	75	68	0.91	60	49	0.82	50	47	0.94
Hypo	chr1	100231001	100232000	*	0.000241986	0.00188685	-25.877	269	458238	NM_172851	+	Cntnap5b	INTRON	other	39	14	0.36	NA	NA	NA	47	17	0.36	NA	NA	NA	26	5	0.19	33	1	0.03	NA	NA	NA
Hypo	chr1	100706501	100707500	*	0.000505161	0.00344239	-22.9064	270	-448268	NR_037989	+	Gm20268	INTERGENIC	other	NA	NA	NA	36	33	0.92	47	27	0.57	53	11	0.21	22	10	0.45	61	43	0.7	26	16	0.62
Hypo	chr1	100707001	100708000	*	0.000505161	0.00344239	-22.9064	271	-447768	NR_037989	+	Gm20268	INTERGENIC	other	NA	NA	NA	36	33	0.92	47	27	0.57	53	11	0.21	22	10	0.45	61	43	0.7	26	16	0.62
Hyper	chr1	104837501	104838500	*	2.18e-19	1.94e-17	21.5423	272	68684	NM_011800	+	Cdh20	INTRON	other	181	74	0.41	179	110	0.61	121	64	0.53	642	501	0.78	405	272	0.67	731	564	0.77	408	261	0.64
Hyper	chr1	104838001	104839000	*	2.18e-19	1.94e-17	21.5423	273	69184	NM_011800	+	Cdh20	INTRON	other	181	74	0.41	179	110	0.61	121	64	0.53	642	501	0.78	405	272	0.67	731	564	0.77	408	261	0.64
Hypo	chr1	104986001	104987000	*	3.25e-19	2.86e-17	-15.6528	274	217184	NM_011800	+	Cdh20	INTRON	other	372	241	0.65	389	243	0.62	382	234	0.61	732	318	0.43	657	326	0.5	749	334	0.45	648	336	0.52
Hypo	chr1	104986501	104987500	*	4.25e-11	1.57e-09	-13.2788	275	217684	NM_011800	+	Cdh20	INTRON	other	313	216	0.69	331	213	0.64	314	206	0.66	412	203	0.49	388	202	0.52	335	182	0.54	429	242	0.56
Hypo	chr1	105420001	105421000	*	0.0016788	0.0090445	-16.3895	276	-63292	NM_001160368	-	Rnf152	INTERGENIC	other	116	91	0.78	37	24	0.65	42	25	0.6	52	25	0.48	NA	NA	NA	55	31	0.56	41	26	0.63
Hypo	chr1	105420501	105421500	*	0.0016788	0.0090445	-16.3895	277	-63792	NM_001160368	-	Rnf152	INTERGENIC	other	116	91	0.78	37	24	0.65	42	25	0.6	52	25	0.48	NA	NA	NA	55	31	0.56	41	26	0.63
Hypo	chr1	105680001	105681000	*	0.000793114	0.00496762	-14.3229	278	16142	NM_173187	+	2310035C23Rik	INTRON	other	NA	NA	NA	29	28	0.97	32	31	0.97	206	168	0.82	68	54	0.79	175	142	0.81	68	62	0.91
Hypo	chr1	105680501	105681500	*	0.00069064	0.00443841	-14.6318	279	16642	NM_173187	+	2310035C23Rik	INTRON	other	NA	NA	NA	29	28	0.97	32	31	0.97	181	148	0.82	68	54	0.79	152	121	0.8	68	62	0.91
Hyper	chr1	105993501	105994500	*	3.27e-55	2.31e-52	12.3544	280	3097	NM_001122675	+	Zcchc2	INTRON	CpGi	839	36	0.04	867	42	0.05	955	29	0.03	904	127	0.14	685	90	0.13	801	161	0.2	529	100	0.19
Hyper	chr1	105994001	105995000	*	7.12e-37	2.01e-34	17.3501	281	3597	NM_001122675	+	Zcchc2	INTRON	CpGi	403	102	0.25	653	137	0.21	479	92	0.19	1275	527	0.41	1069	400	0.37	1336	511	0.38	812	310	0.38
Hypo	chr1	106164001	106165000	*	0.000251722	0.00194868	-15.4292	282	6525	NR_040630	-	Gm20753	INTRON	other	NA	NA	NA	38	35	0.92	81	76	0.94	25	21	0.84	74	55	0.74	59	47	0.8	NA	NA	NA
Hypo	chr1	106174501	106175500	*	0.000478907	0.00329618	-15.509	283	2634	NM_133821	+	Phlpp1	INTRON	shore	NA	NA	NA	81	51	0.63	69	43	0.62	269	137	0.51	145	74	0.51	235	87	0.37	125	67	0.54
Hyper	chr1	106188001	106189000	*	8.3e-05	0.000771147	11.4718	284	16134	NM_133821	+	Phlpp1	INTRON	other	129	82	0.64	119	78	0.66	132	91	0.69	139	101	0.73	170	140	0.82	141	101	0.72	164	134	0.82
Hyper	chr1	106579001	106580000	*	0.000124008	0.00108326	13.145	285	-32371	NR_106164	-	Mir3473f	INTRON	other	80	40	0.5	107	49	0.46	78	55	0.71	263	178	0.68	172	115	0.67	194	135	0.7	186	122	0.66
Hyper	chr1	106579501	106580500	*	3.09e-09	8.57e-08	19.0281	286	-32871	NR_106164	-	Mir3473f	INTRON	other	80	40	0.5	107	49	0.46	78	55	0.71	397	298	0.75	217	152	0.7	306	231	0.75	244	173	0.71
Hypo	chr1	107377001	107378000	*	4.77e-29	8.57e-27	-12.2955	287	14689	NM_025867	+	Serpinb11	EXON	other	882	552	0.63	1193	721	0.6	1101	693	0.63	1579	773	0.49	1361	671	0.49	1414	717	0.51	1361	674	0.5
Hyper	chr1	107481501	107482500	*	3.87e-34	9.48e-32	12.2723	288	-28923	NM_001174170	+	Serpinb2	INTERGENIC	other	591	36	0.06	572	41	0.07	614	52	0.08	951	198	0.21	679	122	0.18	768	140	0.18	848	174	0.21
Hypo	chr1	107693001	107694000	*	0.000148736	0.00125952	-15.1229	289	102997	NM_001159748	+	Serpinb8	INTERGENIC	other	49	46	0.94	97	85	0.88	NA	NA	NA	67	44	0.66	53	38	0.72	43	31	0.72	89	75	0.84
Hyper	chr1	108259001	108260000	*	0.000568524	0.00378782	13.1182	290	341744	NR_102307	+	D830032E09Rik	INTERGENIC	other	60	18	0.3	65	17	0.26	67	20	0.3	297	119	0.4	211	93	0.44	273	108	0.4	160	73	0.46
Hyper	chr1	109981001	109982000	*	9.02e-05	0.000827618	12.442	291	-900	NM_001316743	+	Cdh7	PROMOTER	shore	125	47	0.38	117	37	0.32	125	61	0.49	203	106	0.52	171	84	0.49	187	105	0.56	182	91	0.5
Hypo	chr1	112138001	112139000	*	1.52e-05	0.000180713	-21.4286	292	-273084	NM_001081316	-	Dsel	INTERGENIC	other	56	33	0.59	73	51	0.7	55	31	0.56	72	30	0.42	66	29	0.44	25	7	0.28	61	26	0.43
Hypo	chr1	112378001	112379000	*	5.76e-19	4.95e-17	-10.1443	293	-513084	NM_001081316	-	Dsel	INTERGENIC	other	879	335	0.38	864	307	0.36	958	387	0.4	1101	300	0.27	1165	329	0.28	1098	317	0.29	1115	306	0.27
Hyper	chr1	112388001	112389000	*	0.00081444	0.00507438	19.287	294	-523084	NM_001081316	-	Dsel	INTERGENIC	other	NA	NA	NA	40	0	0	33	5	0.15	NA	NA	NA	49	13	0.27	39	10	0.26	NA	NA	NA
Hyper	chr1	112388501	112389500	*	0.00128427	0.00731802	11.8888	295	-523584	NM_001081316	-	Dsel	INTERGENIC	other	52	34	0.65	121	55	0.45	101	47	0.47	111	75	0.68	157	97	0.62	140	80	0.57	117	71	0.61
Hyper	chr1	119003501	119004500	*	0.00184249	0.00973414	11.0948	296	49120	NM_001081125	-	Gli2	INTRON	other	120	63	0.53	140	60	0.43	116	55	0.47	114	65	0.57	113	63	0.56	69	45	0.65	113	66	0.58
Hypo	chr1	119084001	119085000	*	0.000273139	0.00208247	-11.2534	297	-30383	NM_001081125	-	Gli2	INTERGENIC	other	99	84	0.85	156	118	0.76	125	101	0.81	129	90	0.7	85	59	0.69	79	48	0.61	129	92	0.71
Hyper	chr1	119344501	119345500	*	0.00128236	0.00731088	18.3193	298	76749	NM_008381	-	Inhbb	INTERGENIC	other	34	20	0.59	30	16	0.53	43	34	0.79	34	27	0.79	36	29	0.81	25	23	0.92	28	24	0.86
Hyper	chr1	119401001	119402000	*	0.00109516	0.00644657	13.0351	299	20249	NM_008381	-	Inhbb	INTERGENIC	other	108	56	0.52	103	44	0.43	81	49	0.6	87	54	0.62	85	53	0.62	70	45	0.64	78	53	0.68
Hypo	chr1	119912001	119913000	*	3.06e-35	7.97e-33	-10.0931	300	169	NM_175106	-	Tmem177	PROMOTER	shore	1918	1110	0.58	2015	1108	0.55	1593	839	0.53	2947	1212	0.41	2909	1351	0.46	2987	1208	0.4	2911	1545	0.53
Hyper	chr1	120266001	120267000	*	0.000352031	0.00256336	16.5306	301	-722	NM_133186	-	Steap3	PROMOTER	other	62	18	0.29	49	12	0.24	58	23	0.4	111	58	0.52	64	32	0.5	75	30	0.4	82	39	0.48
Hyper	chr1	120266501	120267500	*	0.000352031	0.00256336	16.5306	302	-1222	NM_133186	-	Steap3	INTRON	other	62	18	0.29	49	12	0.24	58	23	0.4	111	58	0.52	64	32	0.5	75	30	0.4	82	39	0.48
Hyper	chr1	120389001	120390000	*	0.000654258	0.00424734	22.0191	303	48421	NM_207233	+	C1ql2	INTERGENIC	other	29	0	0	NA	NA	NA	29	4	0.14	62	21	0.34	NA	NA	NA	NA	NA	NA	21	3	0.14
Hypo	chr1	120549001	120550000	*	0.000262647	0.00201761	-10.2646	304	-43918	NM_010766	-	Marco	INTERGENIC	other	112	93	0.83	107	93	0.87	103	89	0.86	134	107	0.8	115	88	0.77	159	106	0.67	131	104	0.79
Hypo	chr1	120608501	120609500	*	0.000777129	0.00488753	-10.9475	305	6016	NM_010133	+	En1	INTERGENIC	shore	173	82	0.47	195	114	0.58	131	58	0.44	99	40	0.4	130	44	0.34	73	29	0.4	136	62	0.46
Hypo	chr1	120634001	120635000	*	0.00161367	0.00876833	-11.1259	306	31516	NM_010133	+	En1	INTERGENIC	other	73	60	0.82	84	68	0.81	127	87	0.69	95	57	0.6	139	77	0.55	113	78	0.69	68	56	0.82
Hypo	chr1	120634501	120635500	*	0.00161367	0.00876833	-11.1259	307	32016	NM_010133	+	En1	INTERGENIC	other	73	60	0.82	84	68	0.81	127	87	0.69	95	57	0.6	139	77	0.55	113	78	0.69	68	56	0.82
Hypo	chr1	121324501	121325500	*	6.46e-05	0.000623037	-20.2817	308	2179	NM_001271531	-	Insig2	INTRON	other	25	23	0.92	34	34	1	NA	NA	NA	49	32	0.65	57	45	0.79	67	55	0.82	34	26	0.76
Hypo	chr1	121325001	121326000	*	3.09e-27	4.91e-25	-68.511	309	1679	NM_001271531	-	Insig2	INTRON	shore	25	23	0.92	34	34	1	NA	NA	NA	179	33	0.18	136	45	0.33	205	65	0.32	85	27	0.32
Hypo	chr1	121325501	121326500	*	5.66e-26	8.3e-24	-13.7397	310	1179	NM_001271531	-	Insig2	INTRON	shore	532	460	0.86	500	450	0.9	440	364	0.83	688	463	0.67	637	479	0.75	705	481	0.68	743	596	0.8
Hypo	chr1	122438501	122439500	*	0.000692966	0.00445068	-15.6489	311	233358	NR_151524	+	Gm28590	INTERGENIC	other	NA	NA	NA	71	55	0.77	39	34	0.87	189	124	0.66	176	111	0.63	172	120	0.7	174	109	0.63
Hypo	chr1	122439001	122440000	*	0.000692966	0.00445068	-15.6489	312	233858	NR_151524	+	Gm28590	INTERGENIC	other	NA	NA	NA	71	55	0.77	39	34	0.87	189	124	0.66	176	111	0.63	172	120	0.7	174	109	0.63
Hypo	chr1	125471001	125472000	*	1.07e-14	6.1e-13	-14.8629	313	-35275	NM_023735	-	Actr3	INTERGENIC	other	246	187	0.76	330	227	0.69	265	201	0.76	680	402	0.59	528	308	0.58	601	353	0.59	484	273	0.56
Hypo	chr1	125471501	125472500	*	2.17e-09	6.19e-08	-12.8638	314	-35775	NM_023735	-	Actr3	INTERGENIC	other	211	170	0.81	265	199	0.75	204	165	0.81	376	247	0.66	286	190	0.66	284	188	0.66	286	184	0.64
Hyper	chr1	127424501	127425500	*	3.45e-19	3.02e-17	14.6755	315	219517	NM_145128	+	Mgat5	INTRON	other	461	83	0.18	476	144	0.3	349	88	0.25	569	215	0.38	511	205	0.4	549	225	0.41	564	214	0.38
Hypo	chr1	127777001	127778000	*	3.07e-13	1.51e-11	-11.5622	316	2839	NM_028399	+	Ccnt2	INTRON	other	364	295	0.81	309	249	0.81	377	300	0.8	809	538	0.67	671	473	0.7	678	434	0.64	661	495	0.75
Hypo	chr1	127826501	127827500	*	1.26e-08	3.13e-07	-14.7586	317	12791	NM_011737	-	Map3k19	INTRON	other	145	100	0.69	205	112	0.55	200	132	0.66	321	163	0.51	260	120	0.46	269	113	0.42	257	133	0.52
Hypo	chr1	127869501	127870500	*	4.37e-07	7.87e-06	-10.252	318	730	NM_178690	+	Rab3gap1	PROMOTER	shore	302	176	0.58	319	183	0.57	284	182	0.64	443	195	0.44	465	259	0.56	431	191	0.44	458	245	0.53
Hypo	chr1	128028501	128029500	*	3.56e-09	9.76e-08	-17.4162	319	72972	NM_027678	-	Zranb3	INTRON	other	80	71	0.89	94	81	0.86	73	63	0.86	315	217	0.69	220	148	0.67	343	249	0.73	225	154	0.68
Hypo	chr1	128029001	128030000	*	1.77e-12	7.91e-11	-17.4486	320	72472	NM_027678	-	Zranb3	INTRON	other	107	95	0.89	129	114	0.88	103	93	0.9	345	244	0.71	255	176	0.69	382	284	0.74	252	180	0.71
Hyper	chr1	128213501	128214500	*	7.48e-09	1.93e-07	27.271	321	11142	NR_029543	+	Mir128-1	INTRON	other	41	10	0.24	70	48	0.69	33	13	0.39	109	92	0.84	69	50	0.72	87	63	0.72	68	50	0.74
Hyper	chr1	128245001	128246000	*	2.41e-28	4.16e-26	17.5689	322	866	NM_001356529	+	Ubxn4	PROMOTER	shore	235	29	0.12	372	60	0.16	310	21	0.07	699	244	0.35	595	170	0.29	607	194	0.32	487	98	0.2
Hyper	chr1	128368001	128369000	*	1.3e-18	1.08e-16	37.277	323	-8297	NM_008567	-	Mcm6	EXON	other	61	16	0.26	56	8	0.14	47	10	0.21	250	157	0.63	118	62	0.53	200	129	0.65	125	54	0.43
Hyper	chr1	128368501	128369500	*	1.3e-18	1.08e-16	37.277	324	-8797	NM_008567	-	Mcm6	EXON	other	61	16	0.26	56	8	0.14	47	10	0.21	250	157	0.63	118	62	0.53	200	129	0.65	125	54	0.43
Hypo	chr1	128371501	128372500	*	1.91e-10	6.43e-09	-10.8569	325	-11797	NM_008567	-	Mcm6	EXON	other	406	267	0.66	451	301	0.67	358	260	0.73	651	354	0.54	586	353	0.6	709	385	0.54	461	287	0.62
Hypo	chr1	128372001	128373000	*	1.91e-10	6.43e-09	-10.8569	326	-12297	NM_008567	-	Mcm6	EXON	other	406	267	0.66	451	301	0.67	358	260	0.73	651	354	0.54	586	353	0.6	709	385	0.54	461	287	0.62
Hyper	chr1	129919001	129920000	*	0.000328251	0.00241935	11.2716	327	-502824	NR_151525	+	Gm15674	INTRON	other	123	49	0.4	144	46	0.32	116	42	0.36	167	93	0.56	183	76	0.42	185	84	0.45	158	73	0.46
Hyper	chr1	130299001	130300000	*	1.32e-11	5.25e-10	10.4034	328	-122824	NR_151525	+	Gm15674	INTERGENIC	other	287	47	0.16	303	36	0.12	391	50	0.13	552	127	0.23	507	146	0.29	450	99	0.22	440	95	0.22
Hyper	chr1	130350001	130351000	*	1.53e-13	7.74e-12	17.7329	329	-71824	NR_151525	+	Gm15674	INTERGENIC	other	200	29	0.14	190	63	0.33	176	53	0.3	409	167	0.41	283	122	0.43	329	159	0.48	280	116	0.41
Hypo	chr1	130762501	130763500	*	0.000531373	0.00358546	-11.0412	330	-2884	NR_151623	+	Gm28856	INTERGENIC	other	53	47	0.89	86	77	0.9	74	58	0.78	159	118	0.74	175	139	0.79	198	136	0.69	140	107	0.76
Hypo	chr1	130988501	130989500	*	3.33e-05	0.000355385	-12.2793	331	-30345	NM_010548	+	Il10	INTERGENIC	other	103	79	0.77	127	100	0.79	93	88	0.95	140	108	0.77	122	82	0.67	126	86	0.68	186	128	0.69
Hypo	chr1	131140501	131141500	*	0.00178207	0.00948658	-10.0746	332	-2268	NM_145508	-	Dyrk3	INTERGENIC	other	103	60	0.58	116	77	0.66	103	70	0.68	199	110	0.55	228	136	0.6	216	110	0.51	200	101	0.51
Hyper	chr1	131152001	131153000	*	8.39e-09	2.15e-07	10.8743	333	-207	NM_001136070	+	Eif2d	PROMOTER	shore	99	1	0.01	95	0	0	122	8	0.07	166	26	0.16	185	21	0.11	140	21	0.15	143	19	0.13
Hyper	chr1	131565501	131566500	*	0.000709948	0.00454093	11.7073	334	-32614	NM_011924	+	Avpr1b	INTERGENIC	other	24	0	0	28	0	0	NA	NA	NA	90	20	0.22	70	4	0.06	NA	NA	NA	45	0	0
Hyper	chr1	131566001	131567000	*	0.000709948	0.00454093	11.7073	335	-32114	NM_011924	+	Avpr1b	INTERGENIC	other	24	0	0	28	0	0	NA	NA	NA	90	20	0.22	70	4	0.06	NA	NA	NA	45	0	0
Hypo	chr1	131908501	131909500	*	0.000182395	0.00149095	-10.9052	336	-958	NM_175294	+	Nucks1	PROMOTER	shore	42	36	0.86	60	59	0.98	49	46	0.94	353	287	0.81	192	160	0.83	270	224	0.83	269	223	0.83
Hyper	chr1	131909001	131910000	*	8.04e-07	1.36e-05	13.5427	337	-458	NM_175294	+	Nucks1	PROMOTER	shore	131	37	0.28	144	60	0.42	132	48	0.36	463	240	0.52	344	153	0.44	418	205	0.49	400	201	0.5
Hypo	chr1	132009501	132010500	*	0.000370583	0.00267038	-12.4365	338	1898	NM_007923	+	Elk4	INTRON	shore	93	36	0.39	106	41	0.39	49	23	0.47	201	57	0.28	192	39	0.2	136	59	0.43	138	31	0.22
Hypo	chr1	132264001	132265000	*	0.000184624	0.00150567	-11.1702	339	-33626	NM_144810	+	Klhdc8a	INTERGENIC	other	59	58	0.98	79	67	0.85	50	48	0.96	94	81	0.86	125	104	0.83	148	101	0.68	103	94	0.91
Hyper	chr1	132391501	132392500	*	2.15e-32	4.78e-30	12.7514	340	-116	NM_178874	-	Tmcc2	PROMOTER	CpGi	1044	153	0.15	878	163	0.19	631	110	0.17	926	261	0.28	934	259	0.28	944	317	0.34	1055	299	0.28
Hyper	chr1	132703001	132704000	*	4.6e-07	8.24e-06	10.1169	341	3327	NM_001160318	-	Nfasc	INTRON	other	262	38	0.15	208	36	0.17	294	35	0.12	227	38	0.17	123	31	0.25	124	37	0.3	297	82	0.28
Hyper	chr1	133034001	133035000	*	1.13e-05	0.000139401	11.1825	342	-3415	NM_001302802	-	Mdm4	INTERGENIC	other	26	0	0	NA	NA	NA	60	0	0	258	31	0.12	108	7	0.06	282	43	0.15	130	6	0.05
Hyper	chr1	133491501	133492500	*	0.00176166	0.00940122	11.0529	343	-67290	NM_011439	-	Sox13	INTERGENIC	other	101	14	0.14	90	18	0.2	91	33	0.36	82	21	0.26	101	29	0.29	93	23	0.25	114	60	0.53
Hyper	chr1	133909501	133910500	*	8.09e-13	3.77e-11	16.0148	344	-1503	NM_001160420	-	Optc	EXON	other	196	46	0.23	270	88	0.33	258	93	0.36	426	215	0.5	282	126	0.45	414	200	0.48	284	125	0.44
Hypo	chr1	133935501	133936500	*	0.000262144	0.00201437	-10.086	345	-14101	NM_054077	-	Prelp	INTERGENIC	other	123	95	0.77	109	96	0.88	120	95	0.79	198	152	0.77	153	114	0.75	181	115	0.64	224	157	0.7
Hypo	chr1	133936001	133937000	*	0.000262144	0.00201437	-10.086	346	-14601	NM_054077	-	Prelp	INTERGENIC	other	123	95	0.77	109	96	0.88	120	95	0.79	198	152	0.77	153	114	0.75	181	115	0.64	224	157	0.7
Hyper	chr1	134059001	134060000	*	1.74e-10	5.91e-09	18.4842	347	19156	NM_007570	-	Btg2	INTERGENIC	other	142	60	0.42	117	39	0.33	161	79	0.49	308	195	0.63	237	147	0.62	230	129	0.56	219	134	0.61
Hypo	chr1	134097001	134098000	*	1.42e-05	0.000170658	-12.8059	348	-13242	NM_001284524	+	Chit1	INTERGENIC	other	124	99	0.8	143	112	0.78	97	74	0.76	140	90	0.64	216	150	0.69	135	92	0.68	161	95	0.59
Hyper	chr1	134298001	134299000	*	6.5e-09	1.7e-07	10.2218	349	7999	NM_031189	+	Myog	EXON	CpGi	311	44	0.14	229	13	0.06	237	13	0.05	93	9	0.1	92	15	0.16	251	40	0.16	318	81	0.25
Hypo	chr1	134400001	134401000	*	0.000371839	0.00267794	-10.0706	350	-4781	NM_001355133	+	Cyb5r1	INTERGENIC	other	143	32	0.22	157	67	0.43	123	41	0.33	154	41	0.27	160	35	0.22	155	26	0.17	139	38	0.27
Hypo	chr1	134414001	134415000	*	0.00100208	0.00599985	-13.5902	351	-378	NM_028320	+	Adipor1	PROMOTER	shore	46	14	0.3	23	6	0.26	63	24	0.38	124	19	0.15	176	40	0.23	192	34	0.18	131	30	0.23
Hypo	chr1	134637001	134638000	*	0.000628258	0.00410908	-15.0621	352	-8612	NM_009307	+	Syt2	INTERGENIC	other	52	25	0.48	63	33	0.52	82	43	0.52	72	24	0.33	88	35	0.4	94	27	0.29	94	40	0.43
Hyper	chr1	134954501	134955500	*	3.01e-32	6.63e-30	13.9674	353	441	NM_001081307	-	Ppp1r12b	PROMOTER	shore	599	65	0.11	535	83	0.16	561	59	0.11	919	274	0.3	817	193	0.24	809	225	0.28	782	179	0.23
Hyper	chr1	134976501	134977500	*	9.68e-05	0.000878141	20.2632	354	13938	NM_026024	+	Ube2t	INTERGENIC	other	53	33	0.62	59	28	0.47	59	25	0.42	55	44	0.8	54	41	0.76	29	21	0.72	42	21	0.5
Hyper	chr1	134977001	134978000	*	9.68e-05	0.000878141	20.2632	355	14438	NM_026024	+	Ube2t	INTERGENIC	other	53	33	0.62	59	28	0.47	59	25	0.42	55	44	0.8	54	41	0.76	29	21	0.72	42	21	0.5
Hyper	chr1	135136501	135137500	*	4.37e-06	6.09e-05	12.5202	356	3194	NM_001356382	+	Ptpn7	EXON	other	126	37	0.29	192	77	0.4	159	61	0.38	217	101	0.47	298	128	0.43	260	136	0.52	298	163	0.55
Hypo	chr1	135754501	135755500	*	1.3e-06	2.09e-05	-16.5462	357	-10585	NM_013750	+	Phlda3	INTERGENIC	other	85	62	0.73	87	73	0.84	123	90	0.73	125	72	0.58	130	77	0.59	142	90	0.63	112	65	0.58
Hyper	chr1	135765001	135766000	*	1.18e-37	3.45e-35	15.8979	358	-85	NM_013750	+	Phlda3	PROMOTER	CpGi	916	355	0.39	849	430	0.51	834	384	0.46	1090	653	0.6	1087	636	0.59	1088	723	0.66	978	571	0.58
Hyper	chr1	136120001	136121000	*	2.39e-05	0.000267247	11.3578	359	10184	NR_046167	-	Gm15850	INTERGENIC	other	201	71	0.35	224	84	0.38	185	57	0.31	197	84	0.43	193	94	0.49	151	77	0.51	192	83	0.43
Hypo	chr1	136218001	136219000	*	0.000265716	0.00203662	-18.2124	360	-5174	NM_001329610	-	Mroh3	INTRON	shore	NA	NA	NA	53	50	0.94	25	22	0.88	40	15	0.38	42	39	0.93	53	51	0.96	35	23	0.66
Hypo	chr1	136218501	136219500	*	0.000265716	0.00203662	-18.2124	361	-5674	NM_001329610	-	Mroh3	INTRON	other	NA	NA	NA	53	50	0.94	25	22	0.88	40	15	0.38	42	39	0.93	53	51	0.96	35	23	0.66
Hyper	chr1	136470501	136471500	*	3.99e-06	5.63e-05	21.2672	362	2655	NM_001287179	+	Kif14	EXON	other	38	10	0.26	53	37	0.7	43	23	0.53	132	94	0.71	105	73	0.7	118	100	0.85	147	102	0.69
Hyper	chr1	136550001	136551000	*	9.33e-17	6.53e-15	18.99	363	-73901	NM_177643	+	Zfp281	INTERGENIC	other	168	15	0.09	160	20	0.12	66	3	0.05	434	140	0.32	302	63	0.21	313	113	0.36	306	72	0.24
Hyper	chr1	136954001	136955000	*	2.4e-08	5.65e-07	11.286	364	-372	NM_001159769	-	Nr5a2	PROMOTER	shore	367	147	0.4	362	123	0.34	292	127	0.43	329	151	0.46	372	189	0.51	348	164	0.47	426	236	0.55
Hypo	chr1	136977001	136978000	*	1.53e-05	0.00018213	-10.3282	365	-16554	NM_030676	-	Nr5a2	INTERGENIC	other	212	150	0.71	213	148	0.69	205	142	0.69	337	202	0.6	302	190	0.63	240	142	0.59	230	126	0.55
Hypo	chr1	136977501	136978500	*	7.97e-06	0.000103076	-10.6966	366	-17054	NM_030676	-	Nr5a2	INTERGENIC	other	212	150	0.71	213	148	0.69	205	142	0.69	327	192	0.59	302	190	0.63	240	142	0.59	230	126	0.55
Hyper	chr1	137225501	137226500	*	6.84e-21	6.92e-19	14.5011	367	-265054	NM_030676	-	Nr5a2	INTERGENIC	other	398	104	0.26	549	186	0.34	451	118	0.26	833	382	0.46	786	340	0.43	860	364	0.42	728	315	0.43
Hyper	chr1	138715001	138716000	*	4.74e-07	8.46e-06	10.3288	368	-32927	NR_040304	-	Gm5833	INTERGENIC	other	148	102	0.69	250	172	0.69	156	87	0.56	1002	751	0.75	880	646	0.73	996	772	0.78	786	597	0.76
Hypo	chr1	138857001	138858000	*	5.62e-14	2.97e-12	-13.8451	369	-148	NM_001081226	-	2310009B15Rik	PROMOTER	shore	321	203	0.63	357	202	0.57	334	229	0.69	700	354	0.51	605	317	0.52	791	335	0.42	494	258	0.52
Hyper	chr1	139067501	139068500	*	1.93e-05	0.00022302	14.0626	370	89846	NR_108103	+	4930596I21Rik	INTRON	other	55	42	0.76	70	57	0.81	58	28	0.48	290	240	0.83	261	216	0.83	272	221	0.81	217	191	0.88
Hyper	chr1	139156001	139157000	*	2.81e-12	1.22e-10	15.6129	371	178346	NR_108103	+	4930596I21Rik	INTRON	other	114	23	0.2	220	90	0.41	207	37	0.18	1061	451	0.43	581	271	0.47	1125	488	0.43	581	241	0.41
Hyper	chr1	139453501	139454500	*	6.46e-30	1.23e-27	13.6442	372	-273	NM_009791	+	Aspm	PROMOTER	shore	524	46	0.09	624	83	0.13	641	94	0.15	683	154	0.23	738	233	0.32	696	190	0.27	610	135	0.22
Hyper	chr1	140246501	140247500	*	1.21e-32	2.73e-30	13.5655	373	246	NM_001081027	+	Kcnt2	PROMOTER	other	832	256	0.31	1027	370	0.36	853	336	0.39	1754	917	0.52	1533	725	0.47	1616	789	0.49	1227	575	0.47
Hyper	chr1	140415501	140416500	*	1.03e-08	2.61e-07	25.5488	374	169246	NM_001081027	+	Kcnt2	INTRON	other	38	14	0.37	64	16	0.25	43	19	0.44	281	181	0.64	178	94	0.53	251	163	0.65	141	67	0.48
Hyper	chr1	140429001	140430000	*	1.49e-09	4.36e-08	22.7009	375	182746	NM_001081027	+	Kcnt2	INTRON	other	57	10	0.18	94	22	0.23	82	26	0.32	136	70	0.51	135	59	0.44	166	89	0.54	124	49	0.4
Hyper	chr1	140429501	140430500	*	1.49e-09	4.36e-08	22.7009	376	183246	NM_001081027	+	Kcnt2	INTRON	other	57	10	0.18	94	22	0.23	82	26	0.32	136	70	0.51	135	59	0.44	166	89	0.54	124	49	0.4
Hypo	chr1	140939501	140940500	*	6.96e-06	9.16e-05	-18.7781	377	-283100	NR_040604	-	4930590L20Rik	INTERGENIC	other	47	37	0.79	53	38	0.72	38	33	0.87	480	272	0.57	258	146	0.57	530	332	0.63	240	147	0.61
Hypo	chr1	143732001	143733000	*	4.34e-08	9.71e-07	-11.2484	378	-6349	NM_001038593	+	Glrx2	INTERGENIC	other	180	135	0.75	214	159	0.74	257	228	0.89	354	223	0.63	392	287	0.73	381	241	0.63	386	292	0.76
Hypo	chr1	143754001	143755000	*	0.0014736	0.00816538	-11.89	379	13556	NM_001038594	+	Glrx2	EXON	other	88	59	0.67	90	57	0.63	93	55	0.59	138	72	0.52	107	62	0.58	148	67	0.45	103	53	0.51
Hyper	chr1	143775501	143776500	*	5.67e-12	2.37e-10	13.1292	380	552	NM_013835	-	Trove2	PROMOTER	shore	200	107	0.54	264	171	0.65	231	138	0.6	1146	811	0.71	918	698	0.76	1313	962	0.73	780	563	0.72
Hypo	chr1	143803001	143804000	*	0.000109003	0.000972203	-16.5962	381	25725	NM_001159866	+	Uchl5	INTRON	other	NA	NA	NA	93	51	0.55	49	19	0.39	441	155	0.35	238	88	0.37	391	107	0.27	245	80	0.33
Hypo	chr1	143803501	143804500	*	3.74e-07	6.84e-06	-20.6222	382	26225	NM_001159866	+	Uchl5	INTRON	other	NA	NA	NA	100	57	0.57	64	34	0.53	469	170	0.36	266	108	0.41	414	122	0.29	265	93	0.35
Hypo	chr1	144075001	144076000	*	0.00177791	0.00946925	-10.5989	383	-70853	NM_009061	-	Rgs2	INTERGENIC	other	52	47	0.9	60	51	0.85	44	40	0.91	181	130	0.72	177	144	0.81	166	134	0.81	131	102	0.78
Hypo	chr1	144197501	144198500	*	5.88e-09	1.55e-07	-11.3107	384	-20130	NM_153171	-	Rgs13	INTERGENIC	other	306	187	0.61	291	199	0.68	313	197	0.63	593	304	0.51	503	283	0.56	609	285	0.47	509	296	0.58
Hyper	chr1	144313001	144314000	*	4.42e-09	1.19e-07	14.9674	385	-63898	NM_015811	-	Rgs1	INTERGENIC	other	164	79	0.48	200	91	0.46	147	58	0.39	443	277	0.63	321	197	0.61	420	255	0.61	313	163	0.52
Hypo	chr1	144704001	144705000	*	0.000295802	0.00222076	-13.1979	386	70422	NM_022881	-	Rgs18	INTERGENIC	other	81	49	0.6	67	50	0.75	83	57	0.69	219	119	0.54	166	92	0.55	244	129	0.53	190	105	0.55
Hypo	chr1	144704501	144705500	*	0.000295802	0.00222076	-13.1979	387	69922	NM_022881	-	Rgs18	INTERGENIC	other	81	49	0.6	67	50	0.75	83	57	0.69	219	119	0.54	166	92	0.55	244	129	0.53	190	105	0.55
Hypo	chr1	146426501	146427500	*	3.71e-22	4.13e-20	-25.2487	388	-68129	NM_001357571	+	Brinp3	INTERGENIC	other	96	91	0.95	123	109	0.89	102	97	0.95	263	165	0.63	163	109	0.67	266	179	0.67	240	174	0.72
Hypo	chr1	147365501	147366500	*	0.00187399	0.00986758	-11.3534	389	867816	NM_001357572	+	Brinp3	INTERGENIC	other	50	38	0.76	84	66	0.79	92	72	0.78	106	70	0.66	126	79	0.63	93	54	0.58	138	105	0.76
Hypo	chr1	147366001	147367000	*	0.00187399	0.00986758	-11.3534	390	868316	NM_001357572	+	Brinp3	INTERGENIC	other	50	38	0.76	84	66	0.79	92	72	0.78	106	70	0.66	126	79	0.63	93	54	0.58	138	105	0.76
Hyper	chr1	149103001	149104000	*	2.01e-27	3.24e-25	33.4199	391	818440	NM_001305632	-	Pla2g4a	INTERGENIC	other	114	22	0.19	110	28	0.25	92	25	0.27	450	261	0.58	203	108	0.53	382	247	0.65	237	111	0.47
Hyper	chr1	149856001	149857000	*	1.69e-20	1.65e-18	12.9567	392	65440	NM_001305632	-	Pla2g4a	INTRON	other	528	70	0.13	530	113	0.21	514	73	0.14	519	130	0.25	567	174	0.31	548	173	0.32	476	140	0.29
Hypo	chr1	149939501	149940500	*	0.000490762	0.00336226	-10.3682	393	-17063	NM_001305632	-	Pla2g4a	INTRON	other	89	56	0.63	112	88	0.79	102	67	0.66	558	329	0.59	446	252	0.57	558	342	0.61	380	228	0.6
Hypo	chr1	150074001	150075000	*	0.000982374	0.00590457	-16.3333	394	24875	NR_015466	-	Ptgs2os	EXON	other	55	37	0.67	48	32	0.67	47	28	0.6	75	39	0.52	88	44	0.5	69	34	0.49	68	28	0.41
Hypo	chr1	150074501	150075500	*	0.000982374	0.00590457	-16.3333	395	24375	NR_015466	-	Ptgs2os	EXON	other	55	37	0.67	48	32	0.67	47	28	0.6	75	39	0.52	88	44	0.5	69	34	0.49	68	28	0.41
Hyper	chr1	150266501	150267500	*	5.43e-12	2.27e-10	16.5382	396	-51917	NM_024458	+	Pdc	INTERGENIC	other	153	14	0.09	115	19	0.17	83	1	0.01	317	92	0.29	234	51	0.22	265	88	0.33	225	42	0.19
Hypo	chr1	150307501	150308500	*	0.000253172	0.00195755	-14.5683	397	-10917	NM_024458	+	Pdc	INTERGENIC	other	53	20	0.38	92	50	0.54	30	14	0.47	330	101	0.31	209	68	0.33	316	110	0.35	162	61	0.38
Hyper	chr1	150360501	150361500	*	0.000903772	0.00552431	12.1593	398	-13731	NR_040603	-	2310030A07Rik	EXON	other	56	37	0.66	74	40	0.54	79	54	0.68	190	131	0.69	131	99	0.76	171	145	0.85	128	89	0.7
Hyper	chr1	150919501	150920500	*	2.07e-13	1.03e-11	14.8748	399	72936	NM_001024720	-	Hmcn1	INTRON	other	70	0	0	67	0	0	55	0	0	220	34	0.15	159	18	0.11	164	33	0.2	136	16	0.12
Hyper	chr1	151008501	151009500	*	3.61e-10	1.17e-08	19.5798	400	-15067	NM_001024720	-	Hmcn1	INTERGENIC	other	41	1	0.02	79	10	0.13	50	0	0	304	77	0.25	211	51	0.24	328	95	0.29	228	56	0.25
Hypo	chr1	151329001	151330000	*	0.00158645	0.00865387	-14.9779	401	-14498	NM_054102	+	Ivns1abp	INTERGENIC	other	36	31	0.86	NA	NA	NA	48	48	1	39	31	0.79	48	36	0.75	42	35	0.83	NA	NA	NA
Hyper	chr1	151573501	151574500	*	0.000132551	0.00114415	11.0156	402	2130	NM_022018	+	Fam129a	INTRON	shore	109	79	0.72	99	58	0.59	113	83	0.73	232	192	0.83	141	102	0.72	207	168	0.81	178	141	0.79
Hyper	chr1	151882001	151883000	*	0.00042238	0.00297386	14.2882	403	126629	NM_001311165	+	Edem3	INTERGENIC	other	39	31	0.79	35	29	0.83	32	27	0.84	44	42	0.95	36	34	0.94	30	30	1	NA	NA	NA
Hyper	chr1	151882501	151883500	*	0.00042238	0.00297386	14.2882	404	127129	NM_001311165	+	Edem3	INTERGENIC	other	39	31	0.79	35	29	0.83	32	27	0.84	44	42	0.95	36	34	0.94	30	30	1	NA	NA	NA
Hypo	chr1	152387001	152388000	*	1.73e-08	4.18e-07	-12.8309	405	-320	NM_025677	-	Tsen15	PROMOTER	shore	202	92	0.46	222	112	0.5	232	106	0.46	482	148	0.31	362	132	0.36	331	112	0.34	382	144	0.38
Hypo	chr1	152496501	152497500	*	0.00025656	0.00197924	-11.6713	406	96636	NM_177756	+	Colgalt2	INTRON	other	87	33	0.38	152	59	0.39	120	43	0.36	137	40	0.29	145	34	0.23	105	30	0.29	122	28	0.23
Hyper	chr1	152608501	152609500	*	3.25e-06	4.7e-05	30.4194	407	15718	NM_016846	-	Rgl1	INTRON	other	83	27	0.33	NA	NA	NA	40	5	0.12	65	34	0.52	NA	NA	NA	NA	NA	NA	36	23	0.64
Hyper	chr1	152992001	152993000	*	0.000180702	0.0014796	11.9152	408	36902	NM_175460	+	Nmnat2	INTRON	other	142	44	0.31	135	68	0.5	149	51	0.34	157	78	0.5	125	57	0.46	145	72	0.5	139	76	0.55
Hypo	chr1	153083501	153084500	*	7.95e-10	2.44e-08	-11.2486	409	101948	NM_008485	-	Lamc2	INTRON	other	390	298	0.76	305	234	0.77	378	325	0.86	256	164	0.64	287	198	0.69	304	207	0.68	364	262	0.72
Hyper	chr1	153413501	153414500	*	1.95e-19	1.75e-17	12.0045	410	0	NR_033736	-	E330020D12Rik	PROMOTER	other	693	427	0.62	646	390	0.6	625	370	0.59	948	668	0.7	779	556	0.71	848	643	0.76	807	583	0.72
Hyper	chr1	153416001	153417000	*	0.00022397	0.0017701	11.7758	411	-1769	NR_033736	-	E330020D12Rik	INTERGENIC	other	101	32	0.32	127	41	0.32	105	39	0.37	222	112	0.5	216	81	0.38	234	99	0.42	134	74	0.55
Hypo	chr1	153480501	153481500	*	1.18e-05	0.000145353	-21.4766	412	6161	NM_007842	-	Dhx9	EXON	other	48	25	0.52	49	35	0.71	57	32	0.56	72	29	0.4	67	31	0.46	77	25	0.32	95	34	0.36
Hypo	chr1	153590001	153591000	*	0.00155893	0.00853855	-15.3046	413	-40288	NM_028749	-	Npl	INTERGENIC	other	47	40	0.85	41	35	0.85	37	34	0.92	31	23	0.74	44	32	0.73	43	33	0.77	35	22	0.63
Hypo	chr1	153590501	153591500	*	0.00155893	0.00853855	-15.3046	414	-40788	NM_028749	-	Npl	INTERGENIC	other	47	40	0.85	41	35	0.85	37	34	0.92	31	23	0.74	44	32	0.73	43	33	0.77	35	22	0.63
Hypo	chr1	154592501	154593500	*	0.000995475	0.00596907	-14.9591	415	132421	NM_009782	-	Cacna1e	INTRON	other	83	52	0.63	107	73	0.68	68	42	0.62	68	39	0.57	24	8	0.33	25	11	0.44	101	50	0.5
Hyper	chr1	155084001	155085000	*	8.63e-12	3.51e-10	11.3448	416	-738	NR_151545	-	Gm9530	PROMOTER	shore	483	174	0.36	508	169	0.33	407	144	0.35	609	308	0.51	595	303	0.51	535	227	0.42	591	238	0.4
Hyper	chr1	155099501	155100500	*	3.25e-136	2.91e-132	10.7056	417	0	NM_010500	-	Ier5	PROMOTER	CpGi	3985	251	0.06	3597	439	0.12	3404	344	0.1	4657	988	0.21	4598	1008	0.22	4409	884	0.2	4201	714	0.17
Hypo	chr1	155105001	155106000	*	5.97e-05	0.000583114	-23.8744	418	-5366	NM_010500	-	Ier5	INTERGENIC	other	50	31	0.62	71	62	0.87	NA	NA	NA	34	21	0.62	52	25	0.48	25	11	0.44	23	14	0.61
Hyper	chr1	155352501	155353500	*	3.52e-05	0.000371889	11.1584	419	63945	NM_011273	-	Xpr1	INTRON	other	143	63	0.44	201	93	0.46	77	37	0.48	511	291	0.57	439	254	0.58	475	287	0.6	396	206	0.52
Hyper	chr1	155353001	155354000	*	3.52e-05	0.000371889	11.1584	420	63445	NM_011273	-	Xpr1	INTRON	other	143	63	0.44	201	93	0.46	77	37	0.48	511	291	0.57	439	254	0.58	475	287	0.6	396	206	0.52
Hypo	chr1	155565001	155566000	*	4.24e-05	0.000436278	-12.3408	421	6883	NM_026683	+	Acbd6	INTRON	other	39	38	0.97	41	41	1	45	42	0.93	56	55	0.98	78	59	0.76	64	59	0.92	73	58	0.79
Hyper	chr1	155575501	155576500	*	5.67e-10	1.78e-08	21.6395	422	17383	NM_026683	+	Acbd6	INTRON	other	68	25	0.37	101	46	0.46	71	43	0.61	283	202	0.71	245	164	0.67	264	183	0.69	219	150	0.68
Hypo	chr1	155576001	155577000	*	9.91e-09	2.51e-07	-10.4762	423	17883	NM_026683	+	Acbd6	INTRON	other	359	255	0.71	369	243	0.66	350	272	0.78	490	268	0.55	392	236	0.6	506	339	0.67	397	245	0.62
Hypo	chr1	155576501	155577500	*	2.16e-16	1.46e-14	-11.6072	424	18383	NM_026683	+	Acbd6	INTRON	other	447	377	0.84	457	376	0.82	473	406	0.86	607	405	0.67	462	339	0.73	662	502	0.76	514	383	0.75
Hyper	chr1	155785001	155786000	*	7.6e-06	9.89e-05	11.3227	425	26900	NM_023268	-	Qsox1	INTRON	other	94	8	0.09	136	8	0.06	83	8	0.1	86	20	0.23	111	20	0.18	108	20	0.19	111	19	0.17
Hypo	chr1	155813501	155814500	*	6.35e-08	1.38e-06	-10.9334	426	-603	NM_001024945	-	Qsox1	PROMOTER	shore	241	120	0.5	321	181	0.56	374	227	0.61	435	196	0.45	446	225	0.5	406	164	0.4	472	216	0.46
Hyper	chr1	155826001	155827000	*	9.41e-20	8.68e-18	28.4538	427	-13103	NM_001024945	-	Qsox1	INTERGENIC	other	88	18	0.2	129	28	0.22	96	18	0.19	244	119	0.49	227	93	0.41	261	142	0.54	178	91	0.51
Hyper	chr1	155974001	155975000	*	4.69e-48	2.42e-45	24.8326	428	-747	NM_001039184	-	Cep350	PROMOTER	shore	347	53	0.15	326	64	0.2	319	57	0.18	800	395	0.49	644	199	0.31	790	381	0.48	539	200	0.37
Hypo	chr1	156174001	156175000	*	1.2e-06	1.94e-05	-12.2718	429	30027	NM_177838	-	Fam163a	INTRON	other	181	140	0.77	169	142	0.84	195	160	0.82	164	114	0.7	131	90	0.69	158	107	0.68	179	124	0.69
Hyper	chr1	156233001	156234000	*	0.000605854	0.00398877	11.0651	430	-27976	NM_177838	-	Fam163a	INTERGENIC	other	87	62	0.71	57	52	0.91	74	58	0.78	118	104	0.88	34	30	0.88	60	55	0.92	67	62	0.93
Hyper	chr1	156233501	156234500	*	0.000605854	0.00398877	11.0651	431	-28476	NM_177838	-	Fam163a	INTERGENIC	other	87	62	0.71	57	52	0.91	74	58	0.78	118	104	0.88	34	30	0.88	60	55	0.92	67	62	0.93
Hyper	chr1	156240501	156241500	*	7.09e-10	2.19e-08	14.1888	432	-35476	NM_177838	-	Fam163a	INTERGENIC	other	114	17	0.15	196	28	0.14	120	15	0.12	300	88	0.29	297	88	0.3	369	99	0.27	299	81	0.27
Hyper	chr1	156241501	156242500	*	8.18e-14	4.25e-12	12.3885	433	-36476	NM_177838	-	Fam163a	INTERGENIC	other	382	93	0.24	416	125	0.3	413	118	0.29	601	242	0.4	604	273	0.45	661	272	0.41	668	230	0.34
Hyper	chr1	156283001	156284000	*	7.61e-12	3.12e-10	10.6306	434	19349	NM_001134741	-	Tdrd5	INTRON	other	65	0	0	90	0	0	101	0	0	163	20	0.12	133	14	0.11	112	8	0.07	147	17	0.12
Hypo	chr1	156505501	156506500	*	1.55e-22	1.78e-20	-18.845	435	-31174	NM_009230	-	Soat1	INTERGENIC	other	170	161	0.95	191	175	0.92	151	142	0.94	389	290	0.75	331	262	0.79	296	209	0.71	271	198	0.73
Hypo	chr1	156506001	156507000	*	1.38e-29	2.58e-27	-47.3179	436	-31674	NM_009230	-	Soat1	INTERGENIC	other	47	46	0.98	31	30	0.97	60	58	0.97	152	70	0.46	102	66	0.65	111	48	0.43	97	46	0.47
Hyper	chr1	156654001	156655000	*	3.34e-06	4.81e-05	12.5073	437	19340	NM_023141	-	Tor3a	EXON	other	242	91	0.38	162	93	0.57	164	77	0.47	211	111	0.53	235	137	0.58	175	100	0.57	248	160	0.65
Hypo	chr1	156752501	156753500	*	0.000190196	0.00154483	-10.3003	438	-33592	NM_145413	-	Fam20b	INTERGENIC	other	60	45	0.75	113	92	0.81	175	149	0.85	172	127	0.74	187	122	0.65	195	147	0.75	168	123	0.73
Hypo	chr1	156917001	156918000	*	2.75e-13	1.35e-11	-25.3553	439	21388	NM_001159966	-	Ralgps2	INTRON	other	70	23	0.33	51	17	0.33	37	23	0.62	507	74	0.15	346	48	0.14	387	61	0.16	358	49	0.14
Hypo	chr1	156917501	156918500	*	2.75e-13	1.35e-11	-25.3553	440	20888	NM_001159966	-	Ralgps2	INTRON	other	70	23	0.33	51	17	0.33	37	23	0.62	507	74	0.15	346	48	0.14	387	61	0.16	358	49	0.14
Hyper	chr1	156983501	156984500	*	3.04e-08	7e-07	18.7717	441	-43876	NM_023884	-	Ralgps2	INTERGENIC	other	86	29	0.34	110	47	0.43	100	38	0.38	210	132	0.63	200	105	0.53	214	127	0.59	179	96	0.54
Hypo	chr1	156994001	156995000	*	1.12e-20	1.12e-18	-19.0925	442	-54376	NM_023884	-	Ralgps2	INTERGENIC	other	319	256	0.8	274	171	0.62	252	169	0.67	454	234	0.52	439	232	0.53	385	203	0.53	458	224	0.49
Hyper	chr1	157081501	157082500	*	6.03e-57	4.62e-54	19.8806	443	26151	NM_001305059	-	Tex35	INTERGENIC	other	741	128	0.17	679	119	0.18	621	98	0.16	871	382	0.44	668	189	0.28	956	364	0.38	770	266	0.35
Hyper	chr1	157527001	157528000	*	0.000360907	0.0026155	14.898	444	833	NM_001159986	+	Sec16b	PROMOTER	other	57	38	0.67	74	49	0.66	44	28	0.64	70	52	0.74	65	58	0.89	73	63	0.86	86	64	0.74
Hyper	chr1	157554001	157555000	*	3.18e-06	4.61e-05	11.6126	445	27833	NM_001159986	+	Sec16b	EXON	other	59	0	0	106	6	0.06	106	5	0.05	82	12	0.15	67	12	0.18	119	18	0.15	NA	NA	NA
Hyper	chr1	157554501	157555500	*	3.18e-06	4.61e-05	11.6126	446	28333	NM_001159986	+	Sec16b	EXON	other	59	0	0	106	6	0.06	106	5	0.05	82	12	0.15	67	12	0.18	119	18	0.15	NA	NA	NA
Hypo	chr1	157574501	157575500	*	0.00115127	0.00670785	-11.9264	447	48333	NM_001159986	+	Sec16b	INTERGENIC	other	56	46	0.82	67	61	0.91	59	53	0.9	71	54	0.76	82	66	0.8	58	37	0.64	68	55	0.81
Hypo	chr1	157575001	157576000	*	0.00115127	0.00670785	-11.9264	448	48833	NM_001159986	+	Sec16b	INTERGENIC	other	56	46	0.82	67	61	0.91	59	53	0.9	71	54	0.76	82	66	0.8	58	37	0.64	68	55	0.81
Hyper	chr1	159597001	159598000	*	1.55e-06	2.44e-05	16.7045	449	73234	NM_022312	+	Tnr	INTRON	other	70	36	0.51	108	43	0.4	93	34	0.37	259	157	0.61	211	120	0.57	226	129	0.57	155	91	0.59
Hyper	chr1	159597501	159598500	*	7.71e-07	1.31e-05	17.1465	450	73734	NM_022312	+	Tnr	INTRON	other	70	36	0.51	108	43	0.4	93	34	0.37	259	157	0.61	211	120	0.57	240	141	0.59	155	91	0.59
Hypo	chr1	159879001	159880000	*	1.9e-05	0.000219927	-15.9114	451	-164380	NR_028111	+	4930523C07Rik	INTRON	other	72	51	0.71	77	49	0.64	74	49	0.66	250	132	0.53	217	119	0.55	192	87	0.45	170	84	0.49
Hypo	chr1	160099001	160100000	*	2.4e-05	0.000269099	-10.2111	452	-21017	NR_038031	-	4930562F07Rik	INTRON	other	39	0	0	52	9	0.17	60	9	0.15	56	0	0	68	2	0.03	60	0	0	50	2	0.04
Hypo	chr1	160146001	160147000	*	0.00150018	0.00828645	-12.5201	453	6576	NM_177839	-	Tnn	EXON	other	45	39	0.87	42	40	0.95	39	38	0.97	44	35	0.8	37	27	0.73	51	44	0.86	46	37	0.8
Hyper	chr1	160193501	160194500	*	3.76e-05	0.00039343	10.6595	454	-715	NM_025474	+	Mrps14	PROMOTER	shore	161	48	0.3	186	51	0.27	176	50	0.28	198	72	0.36	260	113	0.43	187	81	0.43	295	102	0.35
Hypo	chr1	160196001	160197000	*	7.6e-09	1.96e-07	-16.3839	455	671	NM_001347121	+	Mrps14	PROMOTER	shore	94	88	0.94	101	87	0.86	67	62	0.93	164	118	0.72	147	111	0.76	154	111	0.72	156	120	0.77
Hyper	chr1	160310001	160311000	*	8.65e-15	5e-13	17.7312	456	-14030	NR_035448	-	Mir1927	INTRON	other	246	41	0.17	202	50	0.25	171	33	0.19	261	93	0.36	288	111	0.39	229	100	0.44	313	108	0.35
Hypo	chr1	160440501	160441500	*	0.000281383	0.00213273	-10.1006	457	-88931	NM_001038621	-	Rabgap1l	INTRON	other	171	96	0.56	144	81	0.56	145	82	0.57	276	131	0.47	231	100	0.43	320	147	0.46	253	121	0.48
Hyper	chr1	160744001	160745000	*	2.07e-28	3.58e-26	35.5525	458	47939	NM_013862	-	Rabgap1l	INTRON	other	111	25	0.23	56	7	0.12	92	14	0.15	419	230	0.55	347	175	0.5	558	315	0.56	321	157	0.49
Hypo	chr1	160893001	160894000	*	7.97e-10	2.44e-08	-14.5327	459	-12411	NM_001024952	+	Rc3h1	INTERGENIC	other	151	125	0.83	238	208	0.87	223	188	0.84	213	157	0.74	81	45	0.56	148	95	0.64	160	128	0.8
Hypo	chr1	160933001	160934000	*	0.00141061	0.00788887	-13.7524	460	26592	NM_001024952	+	Rc3h1	INTRON	other	NA	NA	NA	37	35	0.95	29	28	0.97	121	96	0.79	130	109	0.84	137	114	0.83	82	65	0.79
Hyper	chr1	161033001	161034000	*	5.04e-15	2.98e-13	12.7854	461	850	NR_151478	-	Zbtb37	PROMOTER	shore	420	63	0.15	358	112	0.31	330	64	0.19	671	237	0.35	543	162	0.3	647	261	0.4	584	180	0.31
Hypo	chr1	161129501	161130500	*	1.72e-05	0.000201707	-12.7036	462	980	NM_001039482	-	Klhl20	PROMOTER	other	91	50	0.55	105	77	0.73	142	101	0.71	425	232	0.55	303	150	0.5	350	192	0.55	374	221	0.59
Hyper	chr1	161140001	161141000	*	0.000893249	0.00547213	16.5323	463	-1712	NM_028664	+	Ankrd45	INTERGENIC	shore	44	6	0.14	66	43	0.65	50	31	0.62	84	52	0.62	41	30	0.73	63	47	0.75	60	36	0.6
Hyper	chr1	161170001	161171000	*	5.56e-102	1.93e-98	15.7543	464	-10688	NM_001195189	-	Tex50	EXON	CpGi	1480	89	0.06	1385	186	0.13	1302	129	0.1	1943	534	0.27	1933	535	0.28	2113	466	0.22	1630	404	0.25
Hyper	chr1	161170501	161171500	*	5.83e-68	7.31e-65	11.4839	465	-11188	NM_001195189	-	Tex50	EXON	CpGi	1533	81	0.05	1387	136	0.1	1328	108	0.08	1833	396	0.22	1793	349	0.19	2013	340	0.17	1594	299	0.19
Hyper	chr1	161171001	161172000	*	8.15e-08	1.73e-06	17.0107	466	-11688	NM_001195189	-	Tex50	INTERGENIC	shore	104	27	0.26	108	29	0.27	115	44	0.38	215	99	0.46	210	106	0.5	219	108	0.49	228	102	0.45
Hypo	chr1	161197501	161198500	*	0.000346681	0.00253021	-13.6441	467	-38188	NM_001195189	-	Tex50	INTERGENIC	other	NA	NA	NA	42	40	0.95	28	28	1	266	214	0.8	144	121	0.84	220	179	0.81	176	159	0.9
Hyper	chr1	161734001	161735000	*	4.89e-07	8.71e-06	17.331	468	53496	NM_010177	-	Fasl	INTERGENIC	other	156	34	0.22	138	58	0.42	134	73	0.54	87	56	0.64	146	78	0.53	104	53	0.51	71	41	0.58
Hyper	chr1	161968001	161969000	*	1.87e-18	1.53e-16	10.0551	469	149	NM_001204905	-	4930558K02Rik	PROMOTER	shore	722	139	0.19	930	212	0.23	703	161	0.23	1034	342	0.33	1014	315	0.31	1024	373	0.36	1048	280	0.27
Hypo	chr1	162099001	162100000	*	2.19e-14	1.21e-12	-12.1136	470	94034	NR_040562	+	2810442N19Rik	INTRON	other	469	305	0.65	585	333	0.57	461	267	0.58	701	347	0.5	751	347	0.46	732	364	0.5	655	294	0.45
Hypo	chr1	162336001	162337000	*	0.00106053	0.00628328	-13.2786	471	112635	NR_029796	+	Mir214	INTRON	other	72	30	0.42	69	21	0.3	63	35	0.56	123	38	0.31	112	38	0.34	101	25	0.25	83	20	0.24
Hypo	chr1	162336501	162337500	*	3.53e-05	0.000373512	-13.5362	472	113135	NR_029796	+	Mir214	INTRON	other	72	30	0.42	98	22	0.22	82	35	0.43	168	42	0.25	191	44	0.23	164	30	0.18	125	20	0.16
Hyper	chr1	162475501	162476500	*	3.98e-21	4.12e-19	13.1761	473	1531	NM_001038619	-	Dnm3	INTRON	shore	688	208	0.3	646	209	0.32	554	178	0.32	980	405	0.41	906	416	0.46	723	354	0.49	772	336	0.44
Hypo	chr1	162549001	162550000	*	2.04e-06	3.12e-05	-17.371	474	-657	NM_144877	-	Mettl13	PROMOTER	shore	42	28	0.67	85	56	0.66	81	49	0.6	462	228	0.49	366	170	0.46	507	228	0.45	342	155	0.45
Hypo	chr1	162564501	162565500	*	1.6e-07	3.18e-06	-10.8314	475	-5015	NM_001356526	+	Vamp4	INTERGENIC	other	171	39	0.23	202	46	0.23	185	60	0.32	289	50	0.17	266	26	0.1	275	31	0.11	272	60	0.22
Hypo	chr1	162565001	162566000	*	1.6e-07	3.18e-06	-10.8314	476	-4515	NM_001356526	+	Vamp4	INTERGENIC	other	171	39	0.23	202	46	0.23	185	60	0.32	289	50	0.17	266	26	0.1	275	31	0.11	272	60	0.22
Hypo	chr1	162780501	162781500	*	1.78e-12	7.95e-11	-23.4144	477	31050	NM_144878	-	Fmo4	INTERGENIC	other	106	66	0.62	124	51	0.41	81	48	0.59	225	50	0.22	183	72	0.39	137	35	0.26	150	49	0.33
Hypo	chr1	162781001	162782000	*	1.78e-12	7.95e-11	-23.4144	478	30550	NM_144878	-	Fmo4	INTERGENIC	other	106	66	0.62	124	51	0.41	81	48	0.59	225	50	0.22	183	72	0.39	137	35	0.26	150	49	0.33
Hyper	chr1	162867001	162868000	*	2.89e-11	1.1e-09	13.1007	479	-392	NM_010231	-	Fmo1	PROMOTER	other	263	123	0.47	301	130	0.43	290	137	0.47	727	427	0.59	589	364	0.62	670	392	0.59	563	315	0.56
Hyper	chr1	163623501	163624500	*	0.000172591	0.00142426	11.279	480	100733	NM_001143956	-	Mettl11b	INTERGENIC	other	62	52	0.84	144	113	0.78	127	83	0.65	88	70	0.8	81	69	0.85	86	70	0.81	110	104	0.95
Hyper	chr1	163624001	163625000	*	0.000789135	0.00494857	11.2682	481	100233	NM_001143956	-	Mettl11b	INTERGENIC	other	61	52	0.85	124	87	0.7	113	84	0.74	66	51	0.77	59	52	0.88	59	48	0.81	75	72	0.96
Hypo	chr1	163910001	163911000	*	4.82e-08	1.07e-06	-20.647	482	-18100	NM_001286002	+	Scyl3	INTRON	other	70	36	0.51	109	56	0.51	72	32	0.44	88	1	0.01	111	37	0.33	146	47	0.32	121	49	0.4
Hypo	chr1	163910501	163911500	*	4.82e-08	1.07e-06	-20.647	483	-17600	NM_001286002	+	Scyl3	INTRON	other	70	36	0.51	109	56	0.51	72	32	0.44	88	1	0.01	111	37	0.33	146	47	0.32	121	49	0.4
Hyper	chr1	164138501	164139500	*	5.86e-10	1.83e-08	11.6011	484	-12335	NM_007976	+	F5	INTRON	other	192	16	0.08	170	15	0.09	107	0	0	224	39	0.17	206	43	0.21	281	49	0.17	228	40	0.18
Hyper	chr1	164274501	164275500	*	2.66e-47	1.33e-44	23.6739	485	-98	NM_029115	+	Ccdc181	PROMOTER	other	171	0	0	151	0	0	178	1	0.01	349	90	0.26	221	43	0.19	282	80	0.28	258	52	0.2
Hyper	chr1	164367001	164368000	*	7.04e-08	1.51e-06	14.982	486	59331	NM_178071	+	Nme7	INTRON	other	135	41	0.3	131	50	0.38	127	40	0.31	546	299	0.55	249	90	0.36	501	250	0.5	278	121	0.44
Hypo	chr1	164460001	164461000	*	1.05e-14	6.01e-13	-10.4736	487	-1647	NM_009721	-	Atp1b1	INTERGENIC	shore	513	423	0.82	512	432	0.84	499	422	0.85	633	464	0.73	602	443	0.74	540	388	0.72	560	417	0.74
Hyper	chr1	164773501	164774500	*	6.33e-05	0.00061238	14.0995	488	-22232	NM_019759	+	Dpt	INTERGENIC	other	99	74	0.75	73	50	0.68	64	49	0.77	30	21	0.7	72	67	0.93	88	78	0.89	72	63	0.88
Hypo	chr1	165119501	165120500	*	8.07e-07	1.36e-05	-16.4597	489	-27572	NR_040480	-	4930568G15Rik	INTERGENIC	other	67	28	0.42	31	1	0.03	32	0	0	112	5	0.04	75	10	0.13	78	5	0.06	77	0	0
Hyper	chr1	165215001	165216000	*	2.01e-08	4.79e-07	11.0198	490	-20564	NR_151711	-	Sft2d2	EXON	other	286	127	0.44	298	119	0.4	318	148	0.47	633	381	0.6	554	280	0.51	621	349	0.56	479	241	0.5
Hyper	chr1	165215501	165216500	*	1.84e-13	9.22e-12	10.9691	491	20459	NM_145513	-	Tiprl	EXON	other	496	194	0.39	500	171	0.34	519	198	0.38	1165	601	0.52	975	423	0.43	1137	597	0.53	789	336	0.43
Hyper	chr1	165216001	165217000	*	4.4e-08	9.83e-07	12.1608	492	19959	NM_145513	-	Tiprl	INTRON	other	210	67	0.32	202	52	0.26	202	50	0.25	532	220	0.41	422	143	0.34	515	248	0.48	310	95	0.31
Hyper	chr1	165281001	165282000	*	5.95e-41	2.13e-38	18.4883	493	-13766	NM_001310429	+	Gpr161	INTERGENIC	CpGi	601	141	0.23	732	139	0.19	425	174	0.41	1142	444	0.39	902	413	0.46	896	440	0.49	867	390	0.45
Hyper	chr1	165344501	165345500	*	4.64e-07	8.31e-06	12.0955	494	41880	NM_001310430	+	Gpr161	INTRON	other	210	80	0.38	220	84	0.38	193	92	0.48	314	180	0.57	325	164	0.5	411	224	0.55	362	183	0.51
Hypo	chr1	165356501	165357500	*	5.18e-05	0.000516686	-24.2453	495	53880	NM_001310430	+	Gpr161	EXON	other	26	15	0.58	26	17	0.65	28	14	0.5	115	42	0.37	132	35	0.27	93	35	0.38	84	29	0.35
Hyper	chr1	165854001	165855000	*	0.000288159	0.0021735	15.7587	496	65322	NR_103716	+	Cd247	INTRON	other	NA	NA	NA	66	44	0.67	53	32	0.6	182	147	0.81	186	150	0.81	158	118	0.75	166	136	0.82
Hyper	chr1	165935501	165936500	*	2.91e-05	0.000316411	11.1983	497	-554	NM_198934	-	Pou2f1	PROMOTER	other	95	72	0.76	76	61	0.8	62	49	0.79	192	174	0.91	202	175	0.87	176	154	0.88	169	157	0.93
Hypo	chr1	165985501	165986500	*	0.000373863	0.00269016	-14.9966	498	16135	NM_198932	-	Pou2f1	INTRON	other	44	32	0.73	63	47	0.75	50	39	0.78	146	91	0.62	159	94	0.59	194	107	0.55	116	78	0.67
Hypo	chr1	166117001	166118000	*	0.000761235	0.00480548	-17.9698	499	9899	NM_001160049	-	Dusp27	INTRON	other	48	38	0.79	50	33	0.66	32	23	0.72	52	27	0.52	53	30	0.57	69	39	0.57	45	23	0.51
Hypo	chr1	166165501	166166500	*	0.000880004	0.00540413	-15.4274	500	35043	NM_021610	+	Gpa33	EXON	other	NA	NA	NA	30	29	0.97	26	26	1	NA	NA	NA	62	53	0.85	NA	NA	NA	60	48	0.8
Hypo	chr1	166252501	166253500	*	1.18e-05	0.000145391	-13.9774	501	-639	NM_001164528	+	Ildr2	PROMOTER	shore	91	88	0.97	95	75	0.79	89	69	0.78	108	68	0.63	96	74	0.77	122	87	0.71	140	99	0.71
Hyper	chr1	166318501	166319500	*	4.06e-21	4.19e-19	18.1498	502	-59667	NM_030245	+	Tada1	INTERGENIC	other	169	10	0.06	200	13	0.07	156	4	0.03	213	34	0.16	194	49	0.25	232	75	0.32	181	33	0.18
Hyper	chr1	166319001	166320000	*	3.42e-16	2.26e-14	15.4854	503	-59167	NM_030245	+	Tada1	INTERGENIC	other	212	25	0.12	259	36	0.14	200	16	0.08	323	67	0.21	322	92	0.29	322	112	0.35	257	59	0.23
Hyper	chr1	166820501	166821500	*	0.000377677	0.00271258	10.5131	504	-138657	NM_172844	-	Fmo9	INTERGENIC	other	123	68	0.55	143	64	0.45	205	88	0.43	162	95	0.59	231	131	0.57	199	112	0.56	128	74	0.58
Hyper	chr1	166821001	166822000	*	1.55e-05	0.00018434	12.5501	505	-139157	NM_172844	-	Fmo9	INTERGENIC	other	123	68	0.55	143	64	0.45	205	88	0.43	177	109	0.62	251	146	0.58	217	124	0.57	138	85	0.62
Hyper	chr1	167223501	167224500	*	4.17e-07	7.54e-06	26.6451	506	60628	NM_030724	-	Uck2	INTERGENIC	shore	50	17	0.34	47	18	0.38	39	25	0.64	81	52	0.64	56	40	0.71	47	34	0.72	52	41	0.79
Hyper	chr1	167604001	167605000	*	4.32e-06	6.03e-05	10.1035	507	5641	NM_009107	+	Rxrg	INTRON	other	224	128	0.57	249	170	0.68	219	122	0.56	408	298	0.73	365	243	0.67	336	260	0.77	271	176	0.65
Hyper	chr1	167669501	167670500	*	2.29e-16	1.54e-14	13.1784	508	-19058	NM_033652	+	Lmx1a	INTERGENIC	other	525	148	0.28	515	164	0.32	496	152	0.31	570	251	0.44	577	220	0.38	559	261	0.47	479	216	0.45
Hyper	chr1	167670001	167671000	*	1.88e-08	4.51e-07	13.6995	509	-18558	NM_033652	+	Lmx1a	INTERGENIC	other	203	80	0.39	224	111	0.5	208	107	0.51	358	215	0.6	299	164	0.55	287	192	0.67	265	162	0.61
Hyper	chr1	168135001	168136000	*	0.000456077	0.00316695	23.1832	510	296170	NM_183355	-	Pbx1	INTRON	other	41	17	0.41	63	30	0.48	44	19	0.43	50	43	0.86	NA	NA	NA	NA	NA	NA	40	18	0.45
Hyper	chr1	168135501	168136500	*	0.000332929	0.00244773	23.4028	511	295670	NM_183355	-	Pbx1	INTRON	other	53	22	0.42	63	30	0.48	44	19	0.43	50	43	0.86	NA	NA	NA	NA	NA	NA	40	18	0.45
Hyper	chr1	168376501	168377500	*	0.000762774	0.00481303	11.251	512	54670	NM_183355	-	Pbx1	INTRON	other	64	40	0.62	78	54	0.69	68	55	0.81	161	126	0.78	135	120	0.89	149	123	0.83	145	116	0.8
Hyper	chr1	168396001	168397000	*	4.18e-05	0.000431534	13.9019	513	35170	NM_183355	-	Pbx1	INTRON	other	41	34	0.83	57	51	0.89	45	32	0.71	40	39	0.97	29	29	1	54	50	0.93	39	38	0.97
Hypo	chr1	169187001	169188000	*	4.96e-10	1.57e-08	-19.0563	514	-167913	NR_105772	-	Mir6354	INTERGENIC	other	143	89	0.62	141	82	0.58	173	121	0.7	170	73	0.43	141	56	0.4	157	72	0.46	152	77	0.51
Hypo	chr1	169353501	169354500	*	1.61e-14	9.03e-13	-16.4729	515	176965	NM_001355159	-	Nuf2	INTERGENIC	other	200	86	0.43	246	125	0.51	277	147	0.53	449	170	0.38	471	154	0.33	494	152	0.31	423	131	0.31
Hypo	chr1	169354001	169355000	*	1.61e-14	9.03e-13	-16.4729	516	176465	NM_001355159	-	Nuf2	INTERGENIC	other	200	86	0.43	246	125	0.51	277	147	0.53	449	170	0.38	471	154	0.33	494	152	0.31	423	131	0.31
Hyper	chr1	170163001	170164000	*	5.15e-08	1.14e-06	10.368	517	10965	NM_001305045	-	Uap1	INTRON	other	298	123	0.41	290	111	0.38	324	113	0.35	728	349	0.48	608	277	0.46	771	408	0.53	545	250	0.46
Hypo	chr1	170167501	170168500	*	4.51e-07	8.09e-06	-10.5954	518	6465	NM_001305045	-	Uap1	INTRON	other	359	227	0.63	287	174	0.61	213	139	0.65	404	223	0.55	364	200	0.55	379	184	0.49	418	211	0.5
Hyper	chr1	170172501	170173500	*	6.51e-11	2.35e-09	14.7315	519	1465	NM_001305045	-	Uap1	INTRON	shore	130	68	0.52	212	143	0.67	175	122	0.7	373	312	0.84	364	273	0.75	461	377	0.82	293	218	0.74
Hyper	chr1	170173001	170174000	*	2.06e-19	1.85e-17	19.4273	520	965	NM_001305045	-	Uap1	PROMOTER	shore	219	67	0.31	284	130	0.46	236	106	0.45	521	321	0.62	473	254	0.54	556	369	0.66	363	212	0.58
Hypo	chr1	170176501	170177500	*	2.5e-09	7.05e-08	-12.1072	521	-1538	NM_133806	-	Uap1	INTERGENIC	shore	205	156	0.76	321	215	0.67	224	169	0.75	575	342	0.59	528	312	0.59	485	274	0.56	464	301	0.65
Hyper	chr1	170218001	170219000	*	0.000860216	0.00530525	21.6875	522	-2609	NM_010633	-	Uhmk1	INTERGENIC	other	29	6	0.21	NA	NA	NA	39	16	0.41	115	61	0.53	102	55	0.54	87	50	0.57	92	48	0.52
Hypo	chr1	170302001	170303000	*	0.000763032	0.00481418	-10.7527	523	3333	NM_001198955	-	Gm7694	EXON	other	23	23	1	NA	NA	NA	44	44	1	35	31	0.89	32	28	0.88	NA	NA	NA	26	24	0.92
Hypo	chr1	170302501	170303500	*	0.000763032	0.00481418	-10.7527	524	2833	NM_001198955	-	Gm7694	EXON	other	23	23	1	NA	NA	NA	44	44	1	35	31	0.89	32	28	0.88	NA	NA	NA	26	24	0.92
Hyper	chr1	170612501	170613500	*	1.57e-14	8.79e-13	10.6219	525	-22653	NM_001109985	-	Nos1ap	INTERGENIC	other	809	301	0.37	765	307	0.4	697	284	0.41	794	399	0.5	751	402	0.54	615	295	0.48	832	397	0.48
Hyper	chr1	170868501	170869500	*	9.06e-130	6.95e-126	18.6631	526	-731	NM_001081304	-	Atf6	PROMOTER	shore	1330	93	0.07	1545	170	0.11	1221	163	0.13	1945	620	0.32	1837	505	0.27	1996	663	0.33	1974	465	0.24
Hypo	chr1	170894501	170895500	*	3.53e-12	1.52e-10	-11.839	527	-8962	NR_151477	-	Dusp12	INTERGENIC	other	297	159	0.54	429	210	0.49	425	222	0.52	862	324	0.38	718	267	0.37	912	392	0.43	758	301	0.4
Hypo	chr1	170895001	170896000	*	4.84e-22	5.34e-20	-19.0302	528	-9462	NR_151477	-	Dusp12	INTERGENIC	other	200	83	0.41	244	94	0.39	247	88	0.36	479	89	0.19	426	76	0.18	512	108	0.21	436	85	0.19
Hypo	chr1	170938501	170939500	*	3.42e-05	0.000363021	-28.382	529	-10919	NM_001160215	-	Fcrla	INTERGENIC	other	56	29	0.52	31	18	0.58	NA	NA	NA	22	7	0.32	42	9	0.21	26	7	0.27	27	7	0.26
Hypo	chr1	170939001	170940000	*	3.84e-05	0.000400877	-27.6664	530	-11419	NM_001160215	-	Fcrla	INTERGENIC	other	56	29	0.52	31	18	0.58	NA	NA	NA	22	7	0.32	42	9	0.21	26	7	0.27	39	11	0.28
Hypo	chr1	171056501	171057500	*	0.000112497	0.000997959	-19.3859	531	1895	NM_001356511	-	Fcgr3	INTRON	other	42	42	1	57	48	0.84	NA	NA	NA	60	39	0.65	34	18	0.53	28	26	0.93	29	25	0.86
Hypo	chr1	171094001	171095000	*	0.000763878	0.00481858	-26.6806	532	-26661	NM_001081275	+	Cfap126	INTERGENIC	other	30	15	0.5	NA	NA	NA	29	14	0.48	23	13	0.57	31	4	0.13	NA	NA	NA	35	3	0.09
Hyper	chr1	171293501	171294500	*	2.34e-45	1.04e-42	11.364	533	483	NM_025388	-	Ufc1	PROMOTER	CpGi	1268	130	0.1	1102	119	0.11	1043	115	0.11	1493	337	0.23	1359	279	0.21	1473	395	0.27	1313	231	0.18
Hyper	chr1	171295001	171296000	*	5.4e-14	2.86e-12	10.1126	534	-20	NM_025388	-	Ufc1	PROMOTER	shore	299	19	0.06	306	23	0.08	314	32	0.1	639	136	0.21	448	68	0.15	617	114	0.18	432	70	0.16
Hyper	chr1	171373001	171374000	*	0.00141319	0.00790041	11.1269	535	2830	NM_027893	+	Nectin4	INTRON	other	127	62	0.49	148	59	0.4	107	31	0.29	132	84	0.64	100	44	0.44	104	50	0.48	100	44	0.44
Hypo	chr1	171402501	171403500	*	7.15e-12	2.95e-10	-10.8271	536	-7813	NM_001305676	+	Usf1	EXON	other	637	386	0.61	453	245	0.54	469	266	0.57	804	352	0.44	602	267	0.44	673	321	0.48	702	359	0.51
Hypo	chr1	171403001	171404000	*	7.15e-12	2.95e-10	-10.8271	537	-7313	NM_001305676	+	Usf1	EXON	other	637	386	0.61	453	245	0.54	469	266	0.57	804	352	0.44	602	267	0.44	673	321	0.48	702	359	0.51
Hypo	chr1	171566501	171567500	*	1.28e-15	8.04e-14	-11.867	538	7310	NM_018729	+	Cd244	INTRON	other	567	292	0.51	624	349	0.56	631	324	0.51	767	299	0.39	705	312	0.44	647	266	0.41	835	337	0.4
Hyper	chr1	171644001	171645000	*	0.000178917	0.00146763	12.3123	539	-2102	NR_106151	-	Mir7683	INTRON	other	85	20	0.24	91	14	0.15	81	28	0.35	240	98	0.41	185	69	0.37	266	101	0.38	179	49	0.27
Hypo	chr1	171675501	171676500	*	4.1e-09	1.11e-07	-12.5625	540	-5555	NM_007649	+	Cd48	INTERGENIC	other	246	176	0.72	250	150	0.6	294	203	0.69	403	220	0.55	393	200	0.51	394	212	0.54	367	215	0.59
Hyper	chr1	171748001	171749000	*	0.000369261	0.00266359	14.6745	541	-18132	NM_013730	+	Slamf1	INTERGENIC	other	42	17	0.4	63	12	0.19	62	22	0.35	285	134	0.47	147	74	0.5	278	118	0.42	156	66	0.42
Hyper	chr1	172046501	172047500	*	4.64e-13	2.23e-11	15.5186	542	10097	NM_010916	-	Nhlh1	INTERGENIC	other	282	66	0.23	215	100	0.47	289	76	0.26	399	201	0.5	435	203	0.47	312	134	0.43	357	158	0.44
Hyper	chr1	172047001	172048000	*	7.78e-12	3.18e-10	14.0299	543	9597	NM_010916	-	Nhlh1	INTERGENIC	other	319	98	0.31	258	141	0.55	328	108	0.33	456	249	0.55	503	261	0.52	329	166	0.5	398	207	0.52
Hypo	chr1	172118501	172119500	*	0.00132736	0.00751251	-12.2044	544	-7255	NM_001159525	+	Pex19	EXON	other	99	62	0.63	103	60	0.58	83	38	0.46	126	54	0.43	113	47	0.42	73	35	0.48	125	56	0.45
Hypo	chr1	172276501	172277500	*	1.26e-12	5.72e-11	-12.1428	545	-18078	NM_013734	-	Atp1a4	INTRON	other	379	148	0.39	406	126	0.31	341	122	0.36	453	82	0.18	434	109	0.25	522	152	0.29	402	74	0.18
Hypo	chr1	172277001	172278000	*	4.3e-12	1.83e-10	-11.7572	546	-18578	NM_013734	-	Atp1a4	INTRON	other	379	148	0.39	420	130	0.31	367	140	0.38	453	82	0.18	468	125	0.27	549	170	0.31	402	74	0.18
Hypo	chr1	172320001	172321000	*	8.9e-11	3.15e-09	-18.574	547	7636	NM_080419	+	Igsf8	INTERGENIC	other	73	66	0.9	83	79	0.95	113	104	0.92	103	76	0.74	124	88	0.71	130	99	0.76	89	67	0.75
Hypo	chr1	172330001	172331000	*	0.000163852	0.00136377	-20.1401	548	-739	NM_008429	-	Kcnj9	PROMOTER	other	41	31	0.76	38	29	0.76	42	29	0.69	84	48	0.57	69	36	0.52	51	26	0.51	44	23	0.52
Hyper	chr1	172333501	172334500	*	2.22e-10	7.41e-09	10.1592	549	-4239	NM_008429	-	Kcnj9	INTERGENIC	other	462	113	0.24	465	112	0.24	446	130	0.29	538	212	0.39	526	175	0.33	555	208	0.37	519	175	0.34
Hyper	chr1	172339501	172340500	*	1.97e-05	0.000226308	14.308	550	-710	NM_001039484	+	Kcnj10	PROMOTER	shore	100	28	0.28	93	27	0.29	72	18	0.25	248	117	0.47	213	90	0.42	255	101	0.4	168	62	0.37
Hyper	chr1	172349001	172350000	*	0.000382115	0.00273896	17.0776	551	7793	NM_001039484	+	Kcnj10	INTRON	other	73	39	0.53	74	31	0.42	37	19	0.51	71	43	0.61	55	38	0.69	59	37	0.63	62	43	0.69
Hypo	chr1	173216501	173217500	*	1.2e-07	2.45e-06	-10.9137	552	896	NM_146881	+	Olfr1404	PROMOTER	other	192	172	0.9	126	116	0.92	147	129	0.88	305	236	0.77	276	219	0.79	226	168	0.74	196	167	0.85
Hyper	chr1	173323501	173324500	*	4.87e-05	0.000490413	12.1892	553	9004	NM_010045	-	Ackr1	INTERGENIC	other	102	10	0.1	86	12	0.14	88	21	0.24	191	63	0.33	136	35	0.26	205	55	0.27	91	20	0.22
Hypo	chr1	173456001	173457000	*	9.94e-15	5.7e-13	-14.1901	554	35399	NM_001013779	+	Aim2	INTRON	other	256	108	0.42	348	180	0.52	354	195	0.55	832	299	0.36	726	247	0.34	748	253	0.34	631	265	0.42
Hypo	chr1	173456501	173457500	*	3.82e-05	0.000399096	-11.016	555	35899	NM_001013779	+	Aim2	INTRON	other	112	41	0.37	142	54	0.38	96	29	0.3	433	116	0.27	396	86	0.22	425	92	0.22	278	80	0.29
Hypo	chr1	175299001	175300000	*	8.77e-11	3.1e-09	-16.2236	556	192546	NM_001357129	-	Rgs7	INTRON	other	52	52	1	57	55	0.96	68	68	1	93	78	0.84	113	103	0.91	140	100	0.71	115	100	0.87
Hypo	chr1	175299501	175300500	*	8.77e-11	3.1e-09	-16.2236	557	192046	NM_001357129	-	Rgs7	INTRON	other	52	52	1	57	55	0.96	68	68	1	93	78	0.84	113	103	0.91	140	100	0.71	115	100	0.87
Hypo	chr1	175537001	175538000	*	0.000914037	0.00557279	-11.8231	558	-44457	NM_011880	-	Rgs7	INTERGENIC	other	57	34	0.6	103	56	0.54	69	43	0.62	396	185	0.47	311	175	0.56	388	143	0.37	267	127	0.48
Hypo	chr1	175630001	175631000	*	2.17e-07	4.19e-06	-11.039	559	-1193	NM_133809	+	Kmo	INTERGENIC	other	200	159	0.8	237	181	0.76	267	195	0.73	321	232	0.72	323	212	0.66	394	230	0.58	306	199	0.65
Hypo	chr1	175630501	175631500	*	1.73e-08	4.19e-07	-10.41	560	-693	NM_133809	+	Kmo	PROMOTER	other	310	209	0.67	353	212	0.6	367	253	0.69	541	331	0.61	545	310	0.57	624	311	0.5	518	274	0.53
Hyper	chr1	175691001	175692000	*	1.33e-07	2.69e-06	12.838	561	633	NM_010098	-	Opn3	PROMOTER	shore	171	65	0.38	207	92	0.44	161	70	0.43	545	310	0.57	388	221	0.57	537	300	0.56	448	223	0.5
Hyper	chr1	175879501	175880500	*	1.37e-16	9.4e-15	14.5366	562	-278	NM_012012	+	Exo1	PROMOTER	shore	228	8	0.04	284	42	0.15	198	20	0.1	360	105	0.29	331	81	0.24	331	77	0.23	302	60	0.2
Hypo	chr1	176330501	176331500	*	2.67e-06	3.95e-05	-16.8108	563	-55190	NM_001357846	-	Pld5	INTERGENIC	other	109	80	0.73	72	56	0.78	83	69	0.83	134	77	0.57	102	60	0.59	106	67	0.63	110	71	0.65
Hypo	chr1	176725001	176726000	*	4.56e-10	1.45e-08	-12.0504	564	46424	NR_029775	-	Mir350	INTERGENIC	other	198	175	0.88	165	157	0.95	234	205	0.88	233	182	0.78	260	184	0.71	157	136	0.87	264	210	0.8
Hypo	chr1	176725501	176726500	*	8.12e-10	2.48e-08	-12.2461	565	45924	NR_029775	-	Mir350	INTERGENIC	other	198	175	0.88	152	145	0.95	221	193	0.87	220	170	0.77	238	167	0.7	145	128	0.88	254	200	0.79
Hypo	chr1	176815501	176816500	*	0.000139047	0.0011906	-12.2502	566	843	NM_001357390	+	Sdccag8	PROMOTER	shore	40	39	0.97	41	40	0.98	58	50	0.86	182	131	0.72	234	190	0.81	190	158	0.83	150	130	0.87
Hypo	chr1	176816001	176817000	*	0.000139047	0.0011906	-12.2502	567	1343	NM_001357390	+	Sdccag8	INTRON	shore	40	39	0.97	41	40	0.98	58	50	0.86	182	131	0.72	234	190	0.81	190	158	0.83	150	130	0.87
Hypo	chr1	177236001	177237000	*	0.000850575	0.00525816	-11.939	568	11768	NM_011785	-	Akt3	INTRON	other	50	44	0.88	55	49	0.89	57	48	0.84	155	119	0.77	120	94	0.78	117	82	0.7	118	88	0.75
Hypo	chr1	177236501	177237500	*	0.000850575	0.00525816	-11.939	569	11268	NM_011785	-	Akt3	INTRON	other	50	44	0.88	55	49	0.89	57	48	0.84	155	119	0.77	120	94	0.78	117	82	0.7	118	88	0.75
Hyper	chr1	177308001	177309000	*	0.00074588	0.00472641	11.4259	570	-59235	NM_011785	-	Akt3	INTERGENIC	other	73	14	0.19	31	1	0.03	77	10	0.13	182	56	0.31	123	25	0.2	173	46	0.27	152	32	0.21
Hyper	chr1	177308501	177309500	*	0.00074588	0.00472641	11.4259	571	-59735	NM_011785	-	Akt3	INTERGENIC	other	73	14	0.19	31	1	0.03	77	10	0.13	182	56	0.31	123	25	0.2	173	46	0.27	152	32	0.21
Hyper	chr1	177557001	177558000	*	1.61e-06	2.53e-05	13.1174	572	84944	NR_037994	-	2310043L19Rik	INTERGENIC	other	163	68	0.42	170	59	0.35	186	65	0.35	264	127	0.48	206	105	0.51	242	129	0.53	184	88	0.48
Hyper	chr1	177796501	177797500	*	3.19e-20	3.05e-18	10.6137	573	0	NM_007422	-	Adss	PROMOTER	shore	718	122	0.17	700	120	0.17	804	168	0.21	922	243	0.26	939	283	0.3	818	276	0.34	906	240	0.26
Hyper	chr1	177984001	177985000	*	6.22e-07	1.08e-05	10.9065	574	-6435	NM_001034899	+	Gm16432	INTERGENIC	shore	251	28	0.11	280	70	0.25	169	14	0.08	175	67	0.38	148	33	0.22	160	31	0.19	212	56	0.26
Hypo	chr1	178312501	178313500	*	0.000249154	0.00193237	-22.619	575	-5653	NM_025511	+	Cox20	INTERGENIC	other	30	27	0.9	24	16	0.67	30	18	0.6	50	19	0.38	67	29	0.43	45	34	0.76	82	40	0.49
Hypo	chr1	178313001	178314000	*	0.000249154	0.00193237	-22.619	576	-5153	NM_025511	+	Cox20	INTERGENIC	other	30	27	0.9	24	16	0.67	30	18	0.6	50	19	0.38	67	29	0.43	45	34	0.76	82	40	0.49
Hypo	chr1	178496001	178497000	*	8.23e-05	0.000765488	-12.5611	577	-32125	NM_001161665	+	Kif26b	INTERGENIC	other	157	84	0.54	174	88	0.51	155	88	0.57	132	63	0.48	130	56	0.43	108	35	0.32	121	47	0.39
Hyper	chr1	178597001	178598000	*	0.000940111	0.00569782	15.942	578	67878	NM_001161665	+	Kif26b	INTRON	other	54	32	0.59	38	30	0.79	NA	NA	NA	178	143	0.8	63	46	0.73	95	88	0.93	66	58	0.88
Hypo	chr1	179108001	179109000	*	2.86e-10	9.37e-09	-11.8046	579	409042	NM_027188	-	Smyd3	INTRON	other	406	247	0.61	374	222	0.59	362	226	0.62	507	254	0.5	415	198	0.48	391	189	0.48	536	266	0.5
Hypo	chr1	179163501	179164500	*	2.96e-85	6.54e-82	-30.3925	580	353542	NM_027188	-	Smyd3	INTRON	other	365	321	0.88	435	413	0.95	343	318	0.93	514	262	0.51	417	267	0.64	515	338	0.66	486	324	0.67
Hypo	chr1	179164001	179165000	*	7.92e-50	4.42e-47	-21.476	581	353042	NM_027188	-	Smyd3	INTRON	other	380	329	0.87	485	456	0.94	403	369	0.92	454	262	0.58	426	303	0.71	471	348	0.74	428	324	0.76
Hypo	chr1	179261001	179262000	*	1.03e-05	0.00012899	-13.3474	582	256042	NM_027188	-	Smyd3	INTRON	other	155	119	0.77	88	61	0.69	132	99	0.75	117	66	0.56	260	162	0.62	170	115	0.68	118	63	0.53
Hypo	chr1	179550501	179551500	*	2.55e-05	0.000283315	-10.2323	583	3974	NM_146105	+	Cnst	INTRON	other	215	182	0.85	153	96	0.63	118	75	0.64	469	273	0.58	382	249	0.65	435	278	0.64	363	229	0.63
Hyper	chr1	179604001	179605000	*	6.32e-05	0.000611925	10.1049	584	57474	NM_146105	+	Cnst	EXON	other	147	52	0.35	203	135	0.67	179	106	0.59	328	197	0.6	311	196	0.63	308	213	0.69	302	212	0.7
Hyper	chr1	179604501	179605500	*	6.32e-05	0.000611925	10.1049	585	57974	NM_146105	+	Cnst	EXON	other	147	52	0.35	203	135	0.67	179	106	0.59	328	197	0.6	311	196	0.63	308	213	0.69	302	212	0.7
Hyper	chr1	179858501	179859500	*	6.01e-19	5.16e-17	12.7017	586	-54487	NM_026375	-	Ahctf1	INTERGENIC	other	450	112	0.25	620	186	0.3	440	122	0.28	1106	449	0.41	1043	388	0.37	1196	501	0.42	878	373	0.42
Hyper	chr1	180267501	180268500	*	0.000145189	0.00123409	13.6407	587	-11202	NM_001128605	-	Psen2	INTERGENIC	other	91	28	0.31	114	36	0.32	62	20	0.32	169	62	0.37	123	45	0.37	169	91	0.54	131	69	0.53
Hyper	chr1	180332501	180333500	*	1.22e-16	8.42e-15	10.6549	588	-1953	NR_003623	-	Gm5069	EXON	CpGi	1082	283	0.26	773	255	0.33	696	180	0.26	821	320	0.39	753	297	0.39	643	256	0.4	618	227	0.37
Hyper	chr1	180333001	180334000	*	1.57e-07	3.12e-06	12.7066	589	-2453	NR_003623	-	Gm5069	EXON	shore	344	140	0.41	259	129	0.5	185	52	0.28	232	125	0.54	268	136	0.51	192	127	0.66	223	101	0.45
Hypo	chr1	180890501	180891500	*	2.36e-05	0.000264406	-15.5153	590	-1608	NM_177099	+	Lefty2	INTERGENIC	other	83	61	0.73	93	77	0.83	78	59	0.76	97	59	0.61	107	61	0.57	113	81	0.72	94	54	0.57
Hyper	chr1	180916501	180917500	*	0.00110177	0.00647827	12.6441	591	12229	NM_133705	+	Pycr2	INTERGENIC	other	75	29	0.39	84	8	0.1	66	14	0.21	111	32	0.29	69	24	0.35	84	37	0.44	90	32	0.36
Hyper	chr1	180917001	180918000	*	0.00110177	0.00647827	12.6441	592	12729	NM_133705	+	Pycr2	INTERGENIC	other	75	29	0.39	84	8	0.1	66	14	0.21	111	32	0.29	69	24	0.35	84	37	0.44	90	32	0.36
Hypo	chr1	180932501	180933500	*	6.43e-06	8.55e-05	-11.8875	593	-1522	NM_010094	+	Lefty1	INTERGENIC	other	178	153	0.86	123	107	0.87	151	133	0.88	116	86	0.74	114	81	0.71	77	57	0.74	114	92	0.81
Hyper	chr1	181009001	181010000	*	7.01e-31	1.42e-28	38.2765	594	7570	NM_001312918	-	Ephx1	INTRON	other	96	14	0.15	100	20	0.2	79	8	0.1	212	128	0.6	202	91	0.45	229	123	0.54	160	88	0.55
Hyper	chr1	181009501	181010500	*	5.82e-15	3.42e-13	18.7499	595	7070	NM_001312918	-	Ephx1	INTRON	other	201	60	0.3	220	77	0.35	207	59	0.29	331	180	0.54	329	144	0.44	357	174	0.49	236	128	0.54
Hyper	chr1	181072501	181073500	*	2.33e-08	5.5e-07	13.3369	596	21266	NM_001033819	+	9130409I23Rik	INTERGENIC	other	171	54	0.32	248	119	0.48	207	77	0.37	382	216	0.57	337	184	0.55	441	216	0.49	276	149	0.54
Hyper	chr1	181073001	181074000	*	2.33e-08	5.5e-07	13.3369	597	21766	NM_001033819	+	9130409I23Rik	INTERGENIC	other	171	54	0.32	248	119	0.48	207	77	0.37	382	216	0.57	337	184	0.55	441	216	0.49	276	149	0.54
Hypo	chr1	181302001	181303000	*	0.000743257	0.00471266	-15.669	598	-49628	NM_001160211	+	Cnih3	INTERGENIC	other	91	52	0.57	135	73	0.54	58	26	0.45	83	32	0.39	63	23	0.37	NA	NA	NA	46	17	0.37
Hypo	chr1	181302501	181303500	*	0.000743257	0.00471266	-15.669	599	-49128	NM_001160211	+	Cnih3	INTERGENIC	other	91	52	0.57	135	73	0.54	58	26	0.45	83	32	0.39	63	23	0.37	NA	NA	NA	46	17	0.37
Hypo	chr1	181394501	181395500	*	0.000963692	0.00581418	-10.8921	600	41875	NM_028408	+	Cnih3	INTRON	other	129	78	0.6	114	69	0.61	116	67	0.58	230	118	0.51	147	75	0.51	108	50	0.46	139	61	0.44
Hypo	chr1	181395001	181396000	*	0.00110004	0.00647007	-10.5548	601	42375	NM_028408	+	Cnih3	INTRON	other	129	78	0.6	128	78	0.61	116	67	0.58	243	129	0.53	147	75	0.51	108	50	0.46	152	66	0.43
Hyper	chr1	181445001	181446000	*	1.96e-10	6.59e-09	30.8696	602	65452	NM_207280	-	Ccdc121	INTRON	other	46	26	0.57	44	21	0.48	35	5	0.14	193	155	0.8	75	45	0.6	146	106	0.73	80	52	0.65
Hyper	chr1	181445501	181446500	*	1.96e-10	6.59e-09	30.8696	603	64952	NM_207280	-	Ccdc121	INTRON	other	46	26	0.57	44	21	0.48	35	5	0.14	193	155	0.8	75	45	0.6	146	106	0.73	80	52	0.65
Hypo	chr1	181743501	181744500	*	0.000116629	0.00102925	-19.2722	604	97902	NM_133815	-	Lbr	INTERGENIC	other	NA	NA	NA	43	38	0.88	88	68	0.77	53	31	0.58	64	44	0.69	71	43	0.61	31	17	0.55
Hyper	chr1	181861501	181862500	*	0.000378634	0.00271788	20.7954	605	-19101	NM_133815	-	Lbr	INTERGENIC	other	45	24	0.53	58	29	0.5	35	21	0.6	42	28	0.67	33	19	0.58	29	25	0.86	25	24	0.96
Hyper	chr1	181876001	181877000	*	3.39e-05	0.000360236	28.18	606	-33601	NM_133815	-	Lbr	INTERGENIC	other	28	16	0.57	NA	NA	NA	45	26	0.58	NA	NA	NA	26	22	0.85	41	35	0.85	31	27	0.87
Hyper	chr1	181876501	181877500	*	3.39e-05	0.000360236	28.18	607	-34101	NM_133815	-	Lbr	INTERGENIC	other	28	16	0.57	NA	NA	NA	45	26	0.58	NA	NA	NA	26	22	0.85	41	35	0.85	31	27	0.87
Hyper	chr1	182059501	182060500	*	0.00159461	0.0086875	12.174	608	-39522	NM_001083120	-	Enah	INTERGENIC	other	65	52	0.8	69	51	0.74	52	34	0.65	42	37	0.88	81	67	0.83	59	53	0.9	65	55	0.85
Hyper	chr1	182123501	182124500	*	6.22e-25	8.5e-23	13.1603	609	-237	NM_012058	+	Srp9	PROMOTER	shore	556	237	0.43	885	477	0.54	735	357	0.49	1237	758	0.61	1285	838	0.65	1182	693	0.59	1155	742	0.64
Hyper	chr1	182357001	182358000	*	0.000869482	0.00535175	10.9654	610	-15396	NM_175127	-	Fbxo28	INTERGENIC	other	124	26	0.21	84	23	0.27	97	26	0.27	149	64	0.43	123	38	0.31	136	43	0.32	132	47	0.36
Hyper	chr1	182357501	182358500	*	0.00105414	0.00625207	10.7145	611	-15896	NM_175127	-	Fbxo28	INTERGENIC	other	124	26	0.21	84	23	0.27	97	26	0.27	149	64	0.43	123	38	0.31	154	48	0.31	132	47	0.36
Hyper	chr1	182375501	182376500	*	1.38e-26	2.11e-24	12.0386	612	-32667	NM_173378	+	Trp53bp2	INTERGENIC	other	841	248	0.29	953	284	0.3	823	204	0.25	1367	585	0.43	1378	615	0.45	1413	459	0.32	1382	566	0.41
Hypo	chr1	182460001	182461000	*	0.00157712	0.0086144	-12.6963	613	50836	NM_173378	+	Trp53bp2	INTRON	other	57	39	0.68	76	42	0.55	55	39	0.71	204	89	0.44	168	92	0.55	257	134	0.52	165	91	0.55
Hypo	chr1	182464001	182465000	*	1.91e-12	8.51e-11	-11.2539	614	52484	NM_009794	-	Capn2	INTERGENIC	other	327	241	0.74	378	305	0.81	364	296	0.81	688	431	0.63	768	549	0.71	836	535	0.64	589	430	0.73
Hypo	chr1	182562501	182563500	*	8.04e-13	3.75e-11	-11.473	615	-1507	NM_130890	+	Capn8	INTERGENIC	other	450	188	0.42	499	134	0.27	393	137	0.35	458	80	0.17	472	143	0.3	426	124	0.29	527	81	0.15
Hypo	chr1	182958501	182959500	*	1.78e-06	2.75e-05	-10.7531	616	3715	NM_016928	+	Tlr5	INTRON	other	309	193	0.62	313	194	0.62	221	179	0.81	307	130	0.42	257	165	0.64	249	152	0.61	228	140	0.61
Hypo	chr1	182959001	182960000	*	4.47e-05	0.00045672	-15.2715	617	4215	NM_016928	+	Tlr5	INTRON	other	102	48	0.47	127	47	0.37	59	53	0.9	170	33	0.19	87	39	0.45	104	51	0.49	82	37	0.45
Hyper	chr1	182982501	182983500	*	1.95e-18	1.58e-16	12.1423	618	27715	NM_016928	+	Tlr5	INTERGENIC	other	358	31	0.09	205	0	0	193	0	0	302	40	0.13	371	52	0.14	235	53	0.23	311	53	0.17
Hypo	chr1	184016001	184017000	*	0.000110792	0.000985255	-12.6989	619	16999	NM_028516	-	1700056E22Rik	INTERGENIC	other	103	42	0.41	123	60	0.49	111	71	0.64	161	46	0.29	161	82	0.51	185	71	0.38	197	73	0.37
Hypo	chr1	184016501	184017500	*	8.12e-05	0.000756477	-15.2594	620	16499	NM_028516	-	1700056E22Rik	INTERGENIC	other	81	33	0.41	84	47	0.56	84	58	0.69	100	24	0.24	122	67	0.55	135	55	0.41	136	52	0.38
Hyper	chr1	184440001	184441000	*	0.000165832	0.00137787	11.5156	621	116692	NR_040472	-	1700112H15Rik	INTERGENIC	other	147	68	0.46	100	48	0.48	107	53	0.5	283	176	0.62	244	136	0.56	302	191	0.63	219	118	0.54
Hyper	chr1	184816501	184817500	*	1.41e-06	2.24e-05	14.3344	622	4989	NR_035502	-	Mir1981	INTRON	other	42	31	0.74	87	71	0.82	98	82	0.84	37	35	0.95	37	37	1	65	64	0.98	78	71	0.91
Hyper	chr1	185329001	185330000	*	3.46e-34	8.49e-32	11.6892	623	0	NM_198653	-	Iars2	PROMOTER	CpGi	1225	114	0.09	1059	146	0.14	909	130	0.14	790	205	0.26	745	189	0.25	603	200	0.33	1008	158	0.16
Hyper	chr1	185449001	185450000	*	6.38e-05	0.000616945	13.4799	624	-4848	NM_001033286	+	Slc30a10	EXON	other	116	38	0.33	128	54	0.42	108	34	0.31	141	55	0.39	113	72	0.64	124	60	0.48	174	85	0.49
Hyper	chr1	185449501	185450500	*	6.38e-05	0.000616945	13.4799	625	-4348	NM_001033286	+	Slc30a10	INTRON	other	116	38	0.33	128	54	0.42	108	34	0.31	141	55	0.39	113	72	0.64	124	60	0.48	174	85	0.49
Hyper	chr1	185545501	185546500	*	0.000939244	0.00569364	11.5116	626	8167	NR_030555	+	Mir297c	INTRON	other	63	41	0.65	84	55	0.65	68	40	0.59	254	189	0.74	189	134	0.71	217	170	0.78	200	150	0.75
Hyper	chr1	185546001	185547000	*	0.000939244	0.00569364	11.5116	627	8667	NR_030555	+	Mir297c	INTRON	other	63	41	0.65	84	55	0.65	68	40	0.59	254	189	0.74	189	134	0.71	217	170	0.78	200	150	0.75
Hyper	chr1	186827001	186828000	*	3.41e-09	9.39e-08	16.8487	628	-77644	NM_026041	-	Rrp15	INTERGENIC	other	84	0	0	59	1	0.02	129	27	0.21	180	51	0.28	153	45	0.29	185	52	0.28	112	23	0.21
Hyper	chr1	186832501	186833500	*	3.13e-47	1.56e-44	24.6115	629	-83144	NM_026041	-	Rrp15	INTERGENIC	other	423	76	0.18	427	109	0.26	364	81	0.22	577	305	0.53	492	237	0.48	570	264	0.46	489	184	0.38
Hypo	chr1	187724501	187725500	*	4.25e-05	0.000437472	-10.7135	630	72262	NM_001357535	+	Esrrg	INTRON	other	172	104	0.6	188	125	0.66	140	92	0.66	326	148	0.45	295	167	0.57	353	199	0.56	245	138	0.56
Hypo	chr1	187896501	187897500	*	7.75e-20	7.21e-18	-12.4816	631	-100327	NM_011935	+	Esrrg	INTRON	other	528	444	0.84	491	378	0.77	491	405	0.82	930	631	0.68	716	499	0.7	776	506	0.65	627	461	0.74
Hypo	chr1	187897001	187898000	*	3.19e-22	3.57e-20	-16.4267	632	-99827	NM_011935	+	Esrrg	INTRON	other	392	335	0.85	341	268	0.79	333	290	0.87	542	366	0.68	373	253	0.68	400	257	0.64	308	217	0.7
Hyper	chr1	188387501	188388500	*	3.59e-13	1.74e-11	12.0628	633	124665	NM_021408	+	Ush2a	INTRON	other	374	95	0.25	439	142	0.32	374	132	0.35	801	361	0.45	681	280	0.41	892	418	0.47	655	248	0.38
Hypo	chr1	188847501	188848500	*	0.00110017	0.00647073	-12.3545	634	159341	NM_172650	-	Kctd3	INTRON	other	32	26	0.81	41	37	0.9	52	49	0.94	134	100	0.75	108	86	0.8	154	120	0.78	105	81	0.77
Hyper	chr1	189459501	189460500	*	1.39e-06	2.21e-05	11.961	635	-57229	NM_001281848	-	Kcnk2	INTERGENIC	other	134	107	0.8	130	107	0.82	101	77	0.76	125	108	0.86	100	89	0.89	105	101	0.96	79	77	0.97
Hyper	chr1	189460001	189461000	*	1.39e-06	2.21e-05	11.961	636	-57729	NM_001281848	-	Kcnk2	INTERGENIC	other	134	107	0.8	130	107	0.82	101	77	0.76	125	108	0.86	100	89	0.89	105	101	0.96	79	77	0.97
Hypo	chr1	191061001	191062000	*	3.28e-16	2.17e-14	-12.0007	637	911	NM_001357166	-	Tatdn3	PROMOTER	shore	535	367	0.69	527	315	0.6	489	266	0.54	1210	571	0.47	1071	532	0.5	1045	530	0.51	1055	519	0.49
Hypo	chr1	191247501	191248500	*	0.000229134	0.00180365	-10.6173	638	23049	NR_151547	+	D730003I15Rik	INTERGENIC	other	132	70	0.53	159	70	0.44	165	81	0.49	208	70	0.34	206	89	0.43	195	59	0.3	218	95	0.44
Hyper	chr1	191288001	191289000	*	3.51e-07	6.46e-06	11.434	639	29119	NM_025424	-	Nenf	INTERGENIC	other	194	37	0.19	202	42	0.21	306	60	0.2	188	62	0.33	181	63	0.35	243	76	0.31	198	52	0.26
Hyper	chr1	191325001	191326000	*	7.31e-35	1.88e-32	10.385	640	0	NM_025864	+	Tmem206	PROMOTER	CpGi	1481	159	0.11	953	148	0.16	1087	149	0.14	1201	299	0.25	1319	342	0.26	1184	291	0.25	1464	274	0.19
Hypo	chr1	191419501	191420500	*	2.5e-27	4e-25	-12.3682	641	-22461	NM_144880	-	Ppp2r5a	INTERGENIC	other	943	626	0.66	1052	730	0.69	961	678	0.71	1210	657	0.54	1030	595	0.58	1203	649	0.54	1137	684	0.6
Hyper	chr1	191820001	191821000	*	2.31e-05	0.000260375	11.2777	642	-473	NM_010892	+	Nek2	PROMOTER	shore	103	41	0.4	201	73	0.36	134	51	0.38	445	230	0.52	391	197	0.5	462	208	0.45	367	180	0.49
Hypo	chr1	191894501	191895500	*	4.19e-14	2.24e-12	-10.0791	643	-11281	NM_009579	+	Slc30a1	EXON	other	738	552	0.75	943	686	0.73	606	440	0.73	796	513	0.64	590	325	0.55	540	323	0.6	662	477	0.72
Hypo	chr1	192139501	192140500	*	2.53e-07	4.81e-06	-12.4571	644	-1462	NM_001290280	-	Rcor3	INTRON	shore	151	117	0.77	179	124	0.69	132	98	0.74	666	391	0.59	501	315	0.63	614	385	0.63	481	287	0.6
Hypo	chr1	192140001	192141000	*	5.51e-06	7.46e-05	-14.8778	645	-1962	NM_001290280	-	Rcor3	INTRON	shore	73	48	0.66	116	66	0.57	84	58	0.69	467	219	0.47	351	182	0.52	365	175	0.48	311	143	0.46
Hyper	chr1	192735501	192736500	*	3.08e-07	5.75e-06	16.8188	646	34720	NM_144881	-	Hhat	INTRON	other	143	76	0.53	210	116	0.55	108	41	0.38	56	38	0.68	142	85	0.6	95	69	0.73	139	99	0.71
Hypo	chr1	192879501	192880500	*	0.000302154	0.00226144	-11.9826	647	-23750	NM_198247	-	Sertad4	INTERGENIC	other	111	68	0.61	116	78	0.67	126	84	0.67	138	69	0.5	156	79	0.51	153	86	0.56	136	76	0.56
Hypo	chr1	192986001	192987000	*	2.54e-12	1.11e-10	-11.0191	648	48776	NM_181546	-	Syt14	EXON	other	366	299	0.82	381	307	0.81	247	214	0.87	735	486	0.66	642	493	0.77	790	537	0.68	550	426	0.77
Hyper	chr1	193034001	193035000	*	2.95e-32	6.52e-30	11.3213	649	776	NM_181546	-	Syt14	PROMOTER	shore	1393	488	0.35	1403	541	0.39	1273	455	0.36	2050	956	0.47	1811	862	0.48	1976	966	0.49	1863	896	0.48
Hyper	chr1	193323501	193324500	*	0.00121615	0.00700753	11.8584	650	21260	NM_001277928	+	Lamb3	EXON	other	115	63	0.55	98	44	0.45	77	34	0.44	178	115	0.65	100	52	0.52	134	81	0.6	89	55	0.62
Hyper	chr1	193324001	193325000	*	0.000226226	0.00178473	13.7165	651	21760	NM_001277928	+	Lamb3	INTRON	other	115	63	0.55	86	33	0.38	77	34	0.44	178	115	0.65	100	52	0.52	134	81	0.6	89	55	0.62
Hyper	chr1	193377001	193378000	*	2.11e-07	4.08e-06	11.3828	652	-6720	NM_144817	-	Camk1g	INTERGENIC	other	169	22	0.13	228	30	0.13	217	42	0.19	204	48	0.24	183	56	0.31	201	55	0.27	195	50	0.26
Hyper	chr1	193475501	193476500	*	3.42e-05	0.000363413	10.9218	653	31031	NR_029592	-	Mir205	INTERGENIC	other	157	37	0.24	157	48	0.31	156	35	0.22	265	112	0.42	182	53	0.29	241	102	0.42	220	64	0.29
Hypo	chr1	193487001	193488000	*	8.07e-05	0.000752737	-13.751	654	19531	NR_029592	-	Mir205	INTERGENIC	other	70	39	0.56	119	91	0.76	105	72	0.69	145	81	0.56	165	96	0.58	143	72	0.5	122	67	0.55
Hyper	chr1	193667001	193668000	*	7.04e-09	1.83e-07	21.1302	655	-159472	NR_029592	-	Mir205	INTERGENIC	other	NA	NA	NA	43	0	0	35	0	0	125	26	0.21	90	9	0.1	110	28	0.25	82	23	0.28
Hyper	chr1	193667501	193668500	*	2.21e-07	4.26e-06	13.5093	656	-159972	NR_029592	-	Mir205	INTERGENIC	other	NA	NA	NA	65	0	0	35	0	0	218	27	0.12	136	9	0.07	159	28	0.18	131	23	0.18
Hyper	chr1	194752501	194753500	*	7.75e-13	3.62e-11	27.7111	657	-68501	NR_039539	+	Mir3962	INTRON	other	38	2	0.05	44	3	0.07	54	1	0.02	112	45	0.4	65	17	0.26	95	24	0.25	86	29	0.34
Hyper	chr1	194753001	194754000	*	5.58e-07	9.81e-06	17.6068	658	-68001	NR_039539	+	Mir3962	INTRON	other	84	45	0.54	86	37	0.43	96	40	0.42	242	161	0.67	149	95	0.64	202	127	0.63	179	107	0.6
Hyper	chr1	194816501	194817500	*	1.09e-19	9.97e-18	17.3683	659	-4501	NR_039539	+	Mir3962	EXON	other	227	16	0.07	196	28	0.14	214	21	0.1	348	99	0.28	323	82	0.25	310	80	0.26	263	82	0.31
Hyper	chr1	194817001	194818000	*	1.11e-16	7.72e-15	15.6666	660	-4001	NR_039539	+	Mir3962	INTERGENIC	other	227	16	0.07	196	28	0.14	214	21	0.1	326	83	0.25	323	82	0.25	294	65	0.22	263	82	0.31
Hyper	chr1	195232001	195233000	*	0.00145088	0.00806533	24.2512	661	-55287	NM_007758	-	Cr2	INTERGENIC	other	23	14	0.61	35	13	0.37	NA	NA	NA	29	22	0.76	31	28	0.9	36	26	0.72	41	21	0.51
Hyper	chr1	195232501	195233500	*	0.000276203	0.00210071	25.9601	662	-55787	NM_007758	-	Cr2	INTERGENIC	other	23	14	0.61	35	13	0.37	NA	NA	NA	59	46	0.78	31	28	0.9	65	47	0.72	56	32	0.57
Hyper	chr2	3327001	3328000	*	3e-06	4.38e-05	19.8107	663	4629	NM_001013376	-	Rpp38	EXON	other	31	1	0.03	55	8	0.15	49	3	0.06	46	18	0.39	60	17	0.28	71	23	0.32	46	6	0.13
Hyper	chr2	3327501	3328500	*	3e-06	4.38e-05	19.8107	664	4129	NM_001013376	-	Rpp38	EXON	other	31	1	0.03	55	8	0.15	49	3	0.06	46	18	0.39	60	17	0.28	71	23	0.32	46	6	0.13
Hyper	chr2	3333001	3334000	*	1.48e-39	4.93e-37	10.3667	665	-374	NM_001013376	-	Rpp38	PROMOTER	shore	1325	229	0.17	1678	336	0.2	1481	238	0.16	2108	730	0.35	2117	502	0.24	1958	654	0.33	1909	402	0.21
Hypo	chr2	3419501	3420500	*	3.77e-13	1.83e-11	-14.7993	666	-373	NM_001355209	-	Meig1	PROMOTER	shore	264	169	0.64	323	184	0.57	307	167	0.54	458	195	0.43	437	192	0.44	503	217	0.43	426	187	0.44
Hyper	chr2	3472501	3473500	*	1.48e-05	0.000176357	11.1142	667	1487	NR_027509	-	Suv39h2	EXON	shore	154	77	0.5	185	104	0.56	135	64	0.47	436	269	0.62	459	298	0.65	431	259	0.6	330	214	0.65
Hypo	chr2	3545501	3546500	*	1.46e-05	0.000175077	-11.7151	668	32438	NM_177647	+	Cdnf	INTERGENIC	other	149	85	0.57	176	115	0.65	158	102	0.65	271	156	0.58	276	148	0.54	266	137	0.52	297	123	0.41
Hyper	chr2	4221001	4222000	*	3.84e-15	2.3e-13	11.6044	669	68140	NM_172475	+	Frmd4a	INTRON	other	556	164	0.29	577	192	0.33	602	208	0.35	673	273	0.41	762	357	0.47	752	337	0.45	717	314	0.44
Hyper	chr2	4253501	4254500	*	0.000107776	0.000962976	10.7225	670	100640	NM_172475	+	Frmd4a	INTRON	other	114	37	0.32	152	65	0.43	132	45	0.34	548	262	0.48	257	131	0.51	505	216	0.43	312	164	0.53
Hypo	chr2	4347501	4348500	*	2.22e-09	6.3e-08	-10.0069	671	-52476	NM_001177843	+	Frmd4a	INTRON	other	365	242	0.66	491	344	0.7	493	358	0.73	481	284	0.59	470	302	0.64	565	346	0.61	540	301	0.56
Hypo	chr2	4348001	4349000	*	8.42e-08	1.78e-06	-12.5471	672	-51976	NM_001177843	+	Frmd4a	INTRON	other	163	127	0.78	212	160	0.75	251	206	0.82	192	130	0.68	205	155	0.76	252	168	0.67	221	123	0.56
Hypo	chr2	4629001	4630000	*	5.73e-05	0.00056356	-15.1798	673	22136	NM_001356451	-	Prpf18	INTRON	other	85	77	0.91	66	51	0.77	139	111	0.8	70	50	0.71	80	65	0.81	25	12	0.48	60	31	0.52
Hypo	chr2	4629501	4630500	*	5.73e-05	0.00056356	-15.1798	674	21636	NM_001356451	-	Prpf18	INTRON	other	85	77	0.91	66	51	0.77	139	111	0.8	70	50	0.71	80	65	0.81	25	12	0.48	60	31	0.52
Hypo	chr2	5378501	5379500	*	2.25e-34	5.59e-32	-38.907	675	0	NR_030601	+	Mir466d	PROMOTER	other	115	95	0.83	246	164	0.67	155	100	0.65	197	62	0.31	22	7	0.32	99	0	0	132	69	0.52
Hypo	chr2	5379001	5380000	*	2.25e-34	5.59e-32	-38.907	676	0	NR_030601	+	Mir466d	PROMOTER	other	115	95	0.83	246	164	0.67	155	100	0.65	197	62	0.31	22	7	0.32	99	0	0	132	69	0.52
Hyper	chr2	5596001	5597000	*	9.34e-28	1.54e-25	20.6338	677	79047	NM_001290376	-	Camk1d	INTRON	other	405	169	0.42	399	193	0.48	257	117	0.46	538	360	0.67	499	334	0.67	424	258	0.61	456	309	0.68
Hypo	chr2	5691001	5692000	*	2.15e-06	3.27e-05	-10.2916	678	-14956	NM_001290376	-	Camk1d	INTRON	other	251	151	0.6	276	170	0.62	190	121	0.64	483	261	0.54	493	259	0.53	508	254	0.5	436	212	0.49
Hypo	chr2	5691501	5692500	*	2.15e-06	3.27e-05	-10.2916	679	-15456	NM_001290376	-	Camk1d	INTRON	other	251	151	0.6	276	170	0.62	190	121	0.64	483	261	0.54	493	259	0.53	508	254	0.5	436	212	0.49
Hypo	chr2	5946501	5947500	*	0.00101709	0.00606953	-11.2819	680	-3710	NM_001081131	-	Dhtkd1	INTERGENIC	other	57	56	0.98	43	40	0.93	54	51	0.94	49	43	0.88	36	31	0.86	33	23	0.7	21	20	0.95
Hypo	chr2	5947001	5948000	*	0.00101709	0.00606953	-11.2819	681	-3469	NM_001081132	+	Upf2	INTERGENIC	other	57	56	0.98	43	40	0.93	54	51	0.94	49	43	0.88	36	31	0.86	33	23	0.7	21	20	0.95
Hypo	chr2	6230001	6231000	*	0.000704884	0.00451553	-12.0178	682	-17008	NM_024208	-	Echdc3	INTRON	other	64	54	0.84	73	63	0.86	47	47	1	61	49	0.8	48	32	0.67	78	55	0.71	97	83	0.86
Hypo	chr2	6230501	6231500	*	0.000704884	0.00451553	-12.0178	683	-17508	NM_024208	-	Echdc3	INTRON	other	64	54	0.84	73	63	0.86	47	47	1	61	49	0.8	48	32	0.67	78	55	0.71	97	83	0.86
Hypo	chr2	6283001	6284000	*	7.06e-16	4.53e-14	-23.1058	684	-38757	NM_001080548	+	Usp6nl	EXON	other	125	120	0.96	131	97	0.74	116	91	0.78	198	111	0.56	177	109	0.62	194	104	0.54	205	138	0.67
Hypo	chr2	6283501	6284500	*	7.06e-16	4.53e-14	-23.1058	685	-38257	NM_001080548	+	Usp6nl	INTRON	other	125	120	0.96	131	97	0.74	116	91	0.78	198	111	0.56	177	109	0.62	194	104	0.54	205	138	0.67
Hypo	chr2	6353501	6354500	*	1.93e-05	0.000222395	-22.2787	686	767	NM_181399	+	Usp6nl	PROMOTER	other	42	40	0.95	NA	NA	NA	35	29	0.83	107	67	0.63	121	91	0.75	108	72	0.67	65	40	0.62
Hyper	chr2	6646001	6647000	*	0.000151793	0.00128076	15.3854	687	74663	NM_001310447	-	Celf2	INTRON	other	63	24	0.38	66	43	0.65	50	24	0.48	206	125	0.61	167	110	0.66	242	159	0.66	137	104	0.76
Hyper	chr2	9874001	9875000	*	4.11e-26	6.09e-24	13.7734	688	3601	NM_008091	-	Gata3	EXON	CpGi	901	402	0.45	645	321	0.5	823	464	0.56	890	496	0.56	824	559	0.68	841	616	0.73	1080	651	0.6
Hyper	chr2	10047001	10048000	*	3.85e-21	3.98e-19	10.0887	689	610	NM_027748	-	Taf3	PROMOTER	CpGi	865	135	0.16	757	138	0.18	864	126	0.15	1020	284	0.28	729	206	0.28	880	199	0.23	906	235	0.26
Hypo	chr2	10129001	10130000	*	4.29e-07	7.74e-06	-13.4503	690	684	NM_010582	-	Itih2	PROMOTER	other	25	25	1	48	48	1	29	29	1	103	82	0.8	96	81	0.84	92	87	0.95	51	46	0.9
Hypo	chr2	10365501	10366500	*	1.79e-17	1.33e-15	-15.5229	691	-3951	NM_001198808	+	Sfmbt2	INTERGENIC	other	325	235	0.72	406	311	0.77	330	247	0.75	443	221	0.5	425	271	0.64	520	321	0.62	402	247	0.61
Hypo	chr2	10366501	10367500	*	4.15e-07	7.51e-06	-11.5223	692	-2951	NM_001198808	+	Sfmbt2	INTERGENIC	other	100	28	0.28	131	34	0.26	127	24	0.19	309	30	0.1	258	38	0.15	312	34	0.11	241	38	0.16
Hyper	chr2	11601501	11602500	*	5.85e-51	3.48e-48	19.9296	693	700	NM_152824	-	Rbm17	PROMOTER	shore	624	242	0.39	636	273	0.43	645	276	0.43	1449	893	0.62	1389	865	0.62	1286	810	0.63	1207	708	0.59
Hyper	chr2	11620001	11621000	*	0.000331682	0.00244004	13.1768	694	-16803	NM_152824	-	Rbm17	INTERGENIC	other	107	45	0.42	98	27	0.28	118	43	0.36	135	63	0.47	57	35	0.61	100	52	0.52	118	50	0.42
Hyper	chr2	11620501	11621500	*	0.000331682	0.00244004	13.1768	695	-17303	NM_152824	-	Rbm17	INTERGENIC	other	107	45	0.42	98	27	0.28	118	43	0.36	135	63	0.47	57	35	0.61	100	52	0.52	118	50	0.42
Hypo	chr2	11899001	11900000	*	0.00137182	0.00771385	-13.1619	696	121250	NM_177268	+	Ankrd16	INTERGENIC	other	53	45	0.85	35	35	1	76	62	0.82	71	46	0.65	27	21	0.78	42	37	0.88	82	59	0.72
Hypo	chr2	11899501	11900500	*	0.00137182	0.00771385	-13.1619	697	121750	NM_177268	+	Ankrd16	INTERGENIC	other	53	45	0.85	35	35	1	76	62	0.82	71	46	0.65	27	21	0.78	42	37	0.88	82	59	0.72
Hyper	chr2	13537001	13538000	*	3.75e-08	8.5e-07	13.6544	698	6665	NM_010067	-	Trdmt1	INTRON	other	213	111	0.52	248	153	0.62	202	95	0.47	218	149	0.68	214	155	0.72	266	191	0.72	212	122	0.58
Hyper	chr2	13540001	13541000	*	0.000452447	0.00314622	14.6983	699	3665	NM_010067	-	Trdmt1	INTRON	other	69	38	0.55	62	29	0.47	63	40	0.63	109	84	0.77	112	71	0.63	112	78	0.7	75	52	0.69
Hyper	chr2	13543001	13544000	*	1.12e-07	2.3e-06	11.9986	700	665	NM_010067	-	Trdmt1	PROMOTER	other	92	6	0.07	101	8	0.08	126	11	0.09	317	57	0.18	205	41	0.2	307	66	0.21	144	29	0.2
Hypo	chr2	13545501	13546500	*	0.00123632	0.00710064	-18.394	701	-838	NM_010067	-	Trdmt1	PROMOTER	other	30	24	0.8	26	22	0.85	29	29	1	32	23	0.72	29	23	0.79	30	22	0.73	35	20	0.57
Hypo	chr2	13857001	13858000	*	7.69e-06	0.000100014	-16.9146	702	-63482	NM_145838	-	St8sia6	INTERGENIC	other	49	28	0.57	95	61	0.64	62	35	0.56	314	125	0.4	278	129	0.46	312	139	0.45	212	90	0.42
Hypo	chr2	13857501	13858500	*	7.69e-06	0.000100014	-16.9146	703	-63982	NM_145838	-	St8sia6	INTERGENIC	other	49	28	0.57	95	61	0.64	62	35	0.56	314	125	0.4	278	129	0.46	312	139	0.45	212	90	0.42
Hyper	chr2	14159501	14160500	*	4.6e-05	0.00046775	11.3456	704	-14024	NM_001081310	+	Tmem236	INTERGENIC	other	140	72	0.51	144	78	0.54	130	77	0.59	319	201	0.63	243	153	0.63	341	233	0.68	253	178	0.7
Hypo	chr2	17414501	17415500	*	2.47e-28	4.25e-26	-57.3639	705	-148014	NR_105847	+	Mir6419	INTRON	other	31	25	0.81	40	38	0.95	26	22	0.85	253	60	0.24	119	56	0.47	217	55	0.25	128	46	0.36
Hyper	chr2	17729501	17730500	*	2.56e-09	7.22e-08	17.4487	706	569	NM_028757	-	Nebl	PROMOTER	shore	75	12	0.16	164	21	0.13	68	13	0.19	223	81	0.36	108	36	0.33	182	57	0.31	190	54	0.28
Hypo	chr2	17740501	17741500	*	2.66e-11	1.01e-09	-17.3265	707	-9434	NM_028757	-	Nebl	INTERGENIC	other	149	85	0.57	220	159	0.72	204	118	0.58	270	100	0.37	237	111	0.47	279	121	0.43	226	132	0.58
Hyper	chr2	18025001	18026000	*	1.29e-59	1.13e-56	15.9272	708	-1249	NR_028378	+	Gm17762	EXON	shore	1496	501	0.33	1387	506	0.36	1133	333	0.29	1768	879	0.5	1713	836	0.49	1724	922	0.53	1662	748	0.45
Hypo	chr2	18195501	18196500	*	0.000400671	0.00284816	-11.9346	709	130918	NM_001252560	+	Mllt10	INTRON	other	77	44	0.57	101	56	0.55	108	63	0.58	316	139	0.44	205	109	0.53	252	92	0.37	168	84	0.5
Hyper	chr2	18474501	18475500	*	0.00128843	0.00733626	16.5631	710	-81672	NM_001190817	-	Dnajc1	INTERGENIC	other	83	45	0.54	NA	NA	NA	42	17	0.4	41	27	0.66	91	56	0.62	96	65	0.68	103	71	0.69
Hypo	chr2	18755001	18756000	*	0.000354242	0.002576	-18.9052	711	4863	NR_126079	-	Gm3363	INTRON	other	25	23	0.92	49	40	0.82	35	31	0.89	44	30	0.68	41	27	0.66	24	20	0.83	41	24	0.59
Hypo	chr2	19366501	19367500	*	0.000231459	0.00181847	-11.683	712	-4136	NM_029619	+	Msrb2	INTERGENIC	other	169	125	0.74	109	83	0.76	28	19	0.68	247	119	0.48	76	40	0.53	206	151	0.73	215	155	0.72
Hypo	chr2	19509001	19510000	*	0.000138926	0.00118985	-11.8947	713	43911	NM_027600	-	4921504E06Rik	INTRON	other	101	76	0.75	100	79	0.79	97	73	0.75	208	138	0.66	186	106	0.57	217	140	0.65	169	120	0.71
Hypo	chr2	19682001	19683000	*	5.94e-05	0.000580326	-12.2257	714	23941	NM_027715	+	Otud1	INTERGENIC	other	NA	NA	NA	31	31	1	33	33	1	267	232	0.87	167	148	0.89	330	285	0.86	193	175	0.91
Hyper	chr2	19918501	19919500	*	3.37e-17	2.45e-15	14.9934	715	260441	NM_027715	+	Otud1	INTERGENIC	other	293	52	0.18	387	89	0.23	336	79	0.24	489	194	0.4	440	145	0.33	537	202	0.38	395	141	0.36
Hyper	chr2	19979001	19980000	*	4.95e-08	1.1e-06	15.2456	716	-309913	NM_001081006	+	Etl4	INTERGENIC	other	71	55	0.77	72	45	0.62	67	54	0.81	378	343	0.91	226	191	0.85	331	296	0.89	212	186	0.88
Hyper	chr2	19979501	19980500	*	4.95e-08	1.1e-06	15.2456	717	-309413	NM_001081006	+	Etl4	INTERGENIC	other	71	55	0.77	72	45	0.62	67	54	0.81	378	343	0.91	226	191	0.85	331	296	0.89	212	186	0.88
Hyper	chr2	20131501	20132500	*	3.63e-05	0.000382689	15.3672	718	-157413	NM_001081006	+	Etl4	INTERGENIC	other	73	21	0.29	106	34	0.32	67	30	0.45	147	80	0.54	159	64	0.4	179	95	0.53	140	73	0.52
Hyper	chr2	20132001	20133000	*	0.000156902	0.00131626	14.4093	719	-156913	NM_001081006	+	Etl4	INTERGENIC	other	73	21	0.29	94	34	0.36	67	30	0.45	147	80	0.54	147	63	0.43	179	95	0.53	140	73	0.52
Hyper	chr2	20615501	20616500	*	1.81e-08	4.37e-07	22.3871	720	95990	NM_001177631	+	Etl4	INTRON	other	57	27	0.47	78	42	0.54	64	33	0.52	106	87	0.82	133	92	0.69	136	89	0.65	141	112	0.79
Hyper	chr2	20616001	20617000	*	1.76e-07	3.46e-06	21.0451	721	96490	NM_001177631	+	Etl4	INTRON	other	57	27	0.47	78	42	0.54	64	33	0.52	106	87	0.82	121	80	0.66	136	89	0.65	128	99	0.77
Hyper	chr2	20724001	20725000	*	7.13e-12	2.94e-10	10.7008	722	204490	NM_001177631	+	Etl4	INTRON	other	457	310	0.68	457	284	0.62	475	314	0.66	512	402	0.79	562	431	0.77	534	401	0.75	515	381	0.74
Hyper	chr2	20962001	20963000	*	7.36e-08	1.57e-06	14.9861	723	4722	NM_001128084	-	Arhgap21	INTRON	other	131	41	0.31	153	44	0.29	115	21	0.18	305	128	0.42	245	90	0.37	236	96	0.41	309	141	0.46
Hypo	chr2	20962501	20963500	*	0.00157942	0.00862414	-10.1036	724	4222	NM_001128084	-	Arhgap21	INTRON	other	26	26	1	24	24	1	NA	NA	NA	103	86	0.83	83	73	0.88	75	70	0.93	125	118	0.94
Hyper	chr2	20964501	20965500	*	9.6e-09	2.43e-07	34.554	725	2222	NM_001128084	-	Arhgap21	INTRON	other	42	10	0.24	35	0	0	NA	NA	NA	71	43	0.61	53	14	0.26	79	44	0.56	41	15	0.37
Hypo	chr2	20965001	20966000	*	8.49e-13	3.95e-11	-10.1882	726	1722	NM_001128084	-	Arhgap21	INTRON	other	558	382	0.68	581	380	0.65	436	305	0.7	1245	677	0.54	990	586	0.59	1191	649	0.54	980	624	0.64
Hyper	chr2	21174001	21175000	*	1.09e-05	0.000135678	12.2288	727	30366	NM_027728	-	Enkur	INTERGENIC	other	63	50	0.79	71	55	0.77	54	48	0.89	120	114	0.95	92	82	0.89	118	113	0.96	77	72	0.94
Hyper	chr2	21174501	21175500	*	1.56e-05	0.000185094	11.8014	728	29866	NM_027728	-	Enkur	INTERGENIC	other	75	60	0.8	71	55	0.77	54	48	0.89	120	114	0.95	103	91	0.88	118	113	0.96	77	72	0.94
Hypo	chr2	21188501	21189500	*	1.07e-06	1.75e-05	-11.6609	729	15866	NM_027728	-	Enkur	EXON	other	119	103	0.87	143	110	0.77	116	107	0.92	417	312	0.75	323	242	0.75	430	296	0.69	289	215	0.74
Hyper	chr2	21549501	21550500	*	1.84e-05	0.000213687	21.8056	730	181936	NM_001004761	+	Gpr158	INTRON	other	59	20	0.34	55	20	0.36	30	15	0.5	66	34	0.52	79	47	0.59	75	45	0.6	65	45	0.69
Hyper	chr2	21550001	21551000	*	1.16e-05	0.000142787	16.5046	731	182436	NM_001004761	+	Gpr158	INTRON	other	81	33	0.41	107	33	0.31	92	54	0.59	120	63	0.53	138	79	0.57	104	65	0.62	108	72	0.67
Hypo	chr2	22778001	22779000	*	4e-05	0.000415517	-11.2051	732	3676	NM_019456	+	Apbb1ip	INTRON	other	75	70	0.93	116	106	0.91	50	46	0.92	108	93	0.86	142	109	0.77	102	86	0.84	109	85	0.78
Hypo	chr2	23037501	23038500	*	4.77e-05	0.000481745	-20.8253	733	1742	NM_001077190	-	Abi1	INTRON	shore	68	58	0.85	29	17	0.59	NA	NA	NA	223	128	0.57	188	119	0.63	236	130	0.55	146	71	0.49
Hypo	chr2	23038001	23039000	*	1.49e-17	1.12e-15	-36.4744	734	1242	NM_001077190	-	Abi1	INTRON	shore	68	58	0.85	66	27	0.41	NA	NA	NA	664	182	0.27	417	137	0.33	773	195	0.25	431	102	0.24
Hypo	chr2	23227501	23228500	*	0.00159366	0.0086838	-17.4126	735	20027	NM_027635	+	4931423N10Rik	INTRON	other	24	7	0.29	NA	NA	NA	28	3	0.11	23	1	0.04	32	0	0	NA	NA	NA	NA	NA	NA
Hyper	chr2	23570501	23571500	*	1.69e-31	3.54e-29	18.1815	736	605	NM_001165997	-	Spopl	PROMOTER	shore	238	7	0.03	237	12	0.05	270	19	0.07	508	115	0.23	313	75	0.24	326	85	0.26	352	74	0.21
Hyper	chr2	23572001	23573000	*	1.21e-46	5.78e-44	11.7272	737	0	NM_029773	-	Spopl	PROMOTER	CpGi	1546	267	0.17	1632	279	0.17	1584	297	0.19	1708	473	0.28	1427	466	0.33	1385	506	0.37	1671	377	0.23
Hyper	chr2	24047501	24048500	*	3.62e-17	2.62e-15	15.7461	738	880	NM_080462	-	Hnmt	PROMOTER	other	156	1	0.01	113	5	0.04	117	6	0.05	333	81	0.24	186	22	0.12	313	57	0.18	181	31	0.17
Hyper	chr2	24404501	24405500	*	0.000158533	0.00132748	10.1568	739	17887	NM_001355232	+	Psd4	EXON	other	263	144	0.55	246	95	0.39	276	112	0.41	221	99	0.45	137	67	0.49	106	67	0.63	152	105	0.69
Hyper	chr2	24476001	24477000	*	7.98e-06	0.000103223	24.3887	740	-403	NM_011040	-	Pax8	PROMOTER	shore	NA	NA	NA	35	22	0.63	30	16	0.53	420	359	0.85	247	211	0.85	343	265	0.77	232	194	0.84
Hyper	chr2	24476501	24477500	*	7.98e-06	0.000103223	24.3887	741	-903	NM_011040	-	Pax8	PROMOTER	other	NA	NA	NA	35	22	0.63	30	16	0.53	420	359	0.85	247	211	0.85	343	265	0.77	232	194	0.84
Hyper	chr2	24780501	24781500	*	1.16e-09	3.46e-08	12.4638	742	-17350	NM_001042528	-	Cacna1b	INTERGENIC	other	247	152	0.62	280	191	0.68	190	141	0.74	315	259	0.82	311	243	0.78	310	250	0.81	287	226	0.79
Hyper	chr2	24781001	24782000	*	1.16e-09	3.46e-08	12.4638	743	-17850	NM_001042528	-	Cacna1b	INTERGENIC	other	247	152	0.62	280	191	0.68	190	141	0.74	315	259	0.82	311	243	0.78	310	250	0.81	287	226	0.79
Hyper	chr2	26508001	26509000	*	0.000454579	0.00315879	11.6229	744	4076	NR_132655	+	Gm35978	INTERGENIC	other	96	9	0.09	85	7	0.08	91	30	0.33	77	27	0.35	101	29	0.29	94	11	0.12	117	44	0.38
Hyper	chr2	26659501	26660500	*	0.00158361	0.00864201	28.0504	745	10783	NM_010695	-	Lcn4	INTERGENIC	shore	NA	NA	NA	24	15	0.62	25	14	0.56	21	20	0.95	NA	NA	NA	NA	NA	NA	26	21	0.81
Hypo	chr2	27625001	27626000	*	6.53e-06	8.66e-05	-20.0975	746	-51201	NM_011305	+	Rxra	INTERGENIC	other	38	35	0.92	69	51	0.74	66	56	0.85	78	45	0.58	65	36	0.55	57	40	0.7	42	29	0.69
Hyper	chr2	28162001	28163000	*	0.000146767	0.00124558	14.1233	747	-30093	NM_001038614	+	Olfm1	INTERGENIC	other	99	79	0.8	56	34	0.61	38	29	0.76	56	51	0.91	59	47	0.8	58	57	0.98	79	66	0.84
Hypo	chr2	28517501	28518500	*	4e-06	5.64e-05	-14.355	748	4336	NM_009058	+	Ralgds	INTRON	other	158	101	0.64	159	101	0.64	159	103	0.65	131	70	0.53	143	69	0.48	122	51	0.42	141	77	0.55
Hypo	chr2	28551001	28552000	*	0.000579247	0.00384504	-15.0979	749	11404	NM_009885	-	Cel	INTRON	other	55	44	0.8	50	37	0.74	66	56	0.85	79	52	0.66	81	45	0.56	45	34	0.76	58	40	0.69
Hyper	chr2	28793001	28794000	*	4.37e-07	7.87e-06	13.4315	750	46361	NM_001166033	-	Gtf3c4	INTRON	other	138	33	0.24	134	6	0.04	96	8	0.08	156	39	0.25	154	37	0.24	123	45	0.37	128	26	0.2
Hyper	chr2	28838501	28839500	*	3.17e-29	5.8e-27	24.6337	751	861	NM_001166033	-	Gtf3c4	PROMOTER	shore	215	31	0.14	238	66	0.28	197	63	0.32	573	296	0.52	455	218	0.48	513	266	0.52	390	171	0.44
Hypo	chr2	29199501	29200500	*	3.4e-07	6.29e-06	-11.1036	752	47600	NM_001305805	-	Ntng2	INTRON	other	252	125	0.5	338	160	0.47	239	118	0.49	357	132	0.37	331	140	0.42	308	107	0.35	361	130	0.36
Hyper	chr2	30065501	30066500	*	4.12e-46	1.93e-43	10.0305	753	0	NM_001204875	+	Set	PROMOTER	CpGi	952	50	0.05	1113	81	0.07	1224	79	0.06	1355	271	0.2	1436	197	0.14	1233	195	0.16	1349	219	0.16
Hypo	chr2	30284501	30285500	*	7.83e-05	0.000733453	-11.6064	754	855	NM_177648	-	Dolk	PROMOTER	shore	224	99	0.44	235	128	0.54	171	79	0.46	101	30	0.3	137	52	0.38	129	48	0.37	147	60	0.41
Hyper	chr2	30391001	30392000	*	1.1e-18	9.2e-17	11.4528	755	-254	NM_001290508	+	Dolpp1	PROMOTER	shore	695	194	0.28	800	186	0.23	619	153	0.25	852	279	0.33	860	351	0.41	777	294	0.38	702	246	0.35
Hypo	chr2	30417001	30418000	*	3.56e-11	1.33e-09	-12.2908	756	953	NM_138748	+	Ptpa	PROMOTER	shore	305	99	0.32	349	140	0.4	328	106	0.32	334	78	0.23	405	102	0.25	406	88	0.22	326	68	0.21
Hyper	chr2	30548001	30549000	*	5.23e-05	0.000520731	15.0867	757	-46044	NM_030137	+	Cstad	INTERGENIC	other	89	2	0.02	45	6	0.13	50	5	0.1	48	10	0.21	26	4	0.15	39	12	0.31	45	9	0.2
Hypo	chr2	30610001	30611000	*	9.06e-05	0.000831013	-15.7969	758	14959	NM_030137	+	Cstad	INTERGENIC	other	46	45	0.98	NA	NA	NA	48	47	0.98	43	38	0.88	38	26	0.68	NA	NA	NA	25	23	0.92
Hyper	chr2	30890001	30891000	*	0.00133112	0.00753043	11.957	759	12298	NM_022415	-	Ptges	EXON	other	78	11	0.14	87	30	0.34	106	25	0.24	80	25	0.31	100	45	0.45	83	24	0.29	84	32	0.38
Hyper	chr2	31173501	31174500	*	4.78e-05	0.000482685	26.6492	760	21187	NM_178760	+	Gpr107	EXON	other	31	14	0.45	31	20	0.65	47	20	0.43	28	18	0.64	26	16	0.62	NA	NA	NA	51	46	0.9
Hypo	chr2	32820501	32821500	*	3.52e-42	1.33e-39	-10.8433	761	25733	NM_009295	-	Stxbp1	INTRON	other	2200	1256	0.57	2082	1283	0.62	2290	1330	0.58	2742	1276	0.47	2446	1243	0.51	2156	936	0.43	2340	1196	0.51
Hypo	chr2	32837501	32838500	*	2.92e-05	0.000317282	-13.9552	762	8733	NM_009295	-	Stxbp1	INTRON	other	154	123	0.8	150	101	0.67	113	90	0.8	84	52	0.62	96	55	0.57	100	69	0.69	77	43	0.56
Hyper	chr2	32847001	32848000	*	1.02e-42	3.94e-40	13.2187	763	0	NM_009295	-	Stxbp1	PROMOTER	CpGi	1040	132	0.13	988	149	0.15	915	150	0.16	1207	356	0.29	1096	286	0.26	1113	375	0.34	1246	282	0.23
Hyper	chr2	32847501	32848500	*	7.74e-12	3.17e-10	11.4891	764	-265	NM_001113569	-	Stxbp1	PROMOTER	shore	398	123	0.31	400	141	0.35	411	140	0.34	771	348	0.45	655	279	0.43	753	373	0.5	667	278	0.42
Hyper	chr2	32907501	32908500	*	0.00171555	0.00919977	10.6044	765	31369	NM_146119	+	Fam129b	INTRON	other	147	33	0.22	97	29	0.3	100	41	0.41	89	42	0.47	107	35	0.33	131	59	0.45	149	57	0.38
Hyper	chr2	33402501	33403500	*	5.19e-65	5.83e-62	21.8705	766	27825	NM_001085507	-	Zbtb34	INTERGENIC	other	668	178	0.27	841	349	0.41	740	238	0.32	1322	751	0.57	954	518	0.54	1143	689	0.6	1024	525	0.51
Hyper	chr2	33547001	33548000	*	1.85e-07	3.63e-06	13.0883	767	-78470	NM_001025594	-	Zbtb43	INTERGENIC	other	226	99	0.44	256	118	0.46	258	120	0.47	200	121	0.6	195	125	0.64	234	123	0.53	217	127	0.59
Hyper	chr2	33558001	33559000	*	7.71e-44	3.2e-41	16.3433	768	81512	NM_010725	-	Lmx1b	INTERGENIC	other	792	241	0.3	978	308	0.31	786	253	0.32	1313	657	0.5	1464	673	0.46	1292	663	0.51	1283	561	0.44
Hyper	chr2	33558501	33559500	*	1.6e-36	4.43e-34	16.6363	769	81012	NM_010725	-	Lmx1b	INTERGENIC	other	630	258	0.41	794	358	0.45	663	289	0.44	1109	672	0.61	1169	703	0.6	1176	728	0.62	1066	609	0.57
Hypo	chr2	33745501	33746500	*	1.14e-08	2.84e-07	-17.2932	770	-59316	NR_045729	+	Nron	INTRON	other	112	40	0.36	164	63	0.38	77	20	0.26	125	20	0.16	112	21	0.19	146	30	0.21	107	15	0.14
Hypo	chr2	33956001	33957000	*	0.00083673	0.00518849	-12.6087	771	-68056	NM_175184	-	Mvb12b	INTERGENIC	other	37	35	0.95	78	73	0.94	NA	NA	NA	65	50	0.77	55	50	0.91	26	24	0.92	83	63	0.76
Hypo	chr2	34150501	34151500	*	0.000129625	0.00112302	-10.9026	772	-42767	NR_130173	-	C230014O12Rik	INTERGENIC	other	184	143	0.78	170	132	0.78	161	116	0.72	115	74	0.64	131	91	0.69	132	88	0.67	128	76	0.59
Hypo	chr2	34564001	34565000	*	0.000672157	0.00434168	-12.0482	773	157152	NM_177345	+	Mapkap1	INTRON	other	25	25	1	36	36	1	NA	NA	NA	39	29	0.74	22	22	1	NA	NA	NA	22	22	1
Hypo	chr2	34631001	34632000	*	8.44e-05	0.000782505	-14.1776	774	123233	NM_001356441	-	Gapvd1	INTERGENIC	other	41	34	0.83	66	61	0.92	108	87	0.81	99	62	0.63	94	74	0.79	60	43	0.72	105	74	0.7
Hyper	chr2	34937001	34938000	*	4.34e-07	7.82e-06	13.4586	775	-23026	NM_028716	-	Phf19	INTERGENIC	other	127	59	0.46	163	52	0.32	236	77	0.33	319	174	0.55	237	104	0.44	247	129	0.52	197	85	0.43
Hypo	chr2	35107001	35108000	*	3.7e-05	0.000388421	-10.1799	776	-1492	NM_012018	+	Cntrl	INTERGENIC	shore	98	80	0.82	150	124	0.83	137	116	0.85	304	234	0.77	318	217	0.68	259	196	0.76	246	175	0.71
Hyper	chr2	35283001	35284000	*	0.00145139	0.00806753	12.4002	777	623	NM_146120	+	Gsn	PROMOTER	shore	78	52	0.67	65	45	0.69	86	57	0.66	72	65	0.9	77	60	0.78	67	49	0.73	70	53	0.76
Hyper	chr2	35609501	35610500	*	0.000160187	0.00133869	12.4573	778	-11481	NM_001114124	+	Dab2ip	INTRON	other	117	61	0.52	138	60	0.43	141	63	0.45	119	63	0.53	122	66	0.54	139	80	0.58	158	108	0.68
Hypo	chr2	35650001	35651000	*	0.000933165	0.00566573	-10.3917	779	28022	NM_001290641	+	Dab2ip	INTRON	other	124	90	0.73	138	103	0.75	141	97	0.69	135	82	0.61	86	51	0.59	145	94	0.65	144	87	0.6
Hypo	chr2	35695501	35696500	*	2.26e-05	0.000255493	-14.0806	780	-232	NM_001290639	+	Dab2ip	PROMOTER	other	63	17	0.27	87	35	0.4	83	35	0.42	260	39	0.15	191	52	0.27	234	55	0.24	205	61	0.3
Hypo	chr2	36276001	36277000	*	7.9e-06	0.000102261	-13.1046	781	45577	NM_008969	+	Ptgs1	INTERGENIC	other	84	32	0.38	116	34	0.29	73	21	0.29	253	36	0.14	254	60	0.24	234	42	0.18	181	35	0.19
Hyper	chr2	36736001	36737000	*	3.29e-05	0.000351969	10.5923	782	1680	NM_146943	+	Olfr347	INTERGENIC	other	212	92	0.43	199	85	0.43	189	86	0.46	284	139	0.49	254	137	0.54	287	172	0.6	237	130	0.55
Hypo	chr2	36800001	36801000	*	6.19e-05	0.000601415	-17.1218	783	6765	NM_146946	+	Olfr50	INTERGENIC	other	107	72	0.67	62	29	0.47	111	82	0.74	53	28	0.53	44	21	0.48	63	32	0.51	94	42	0.45
Hypo	chr2	36800501	36801500	*	6.19e-05	0.000601415	-17.1218	784	7265	NM_146946	+	Olfr50	INTERGENIC	other	107	72	0.67	62	29	0.47	111	82	0.74	53	28	0.53	44	21	0.48	63	32	0.51	94	42	0.45
Hyper	chr2	37338001	37339000	*	4.07e-16	2.68e-14	12.7084	785	6254	NM_146374	+	Olfr368	INTERGENIC	other	359	141	0.39	559	232	0.42	416	136	0.33	1040	561	0.54	1026	527	0.51	1121	601	0.54	1036	459	0.44
Hyper	chr2	37338501	37339500	*	1.01e-24	1.36e-22	14.248	786	6754	NM_146374	+	Olfr368	INTERGENIC	other	467	147	0.31	705	252	0.36	525	151	0.29	1136	568	0.5	1141	541	0.47	1238	606	0.49	1183	477	0.4
Hyper	chr2	37764501	37765500	*	1.66e-07	3.29e-06	12.8062	787	-10749	NM_001163566	+	Crb2	INTERGENIC	other	246	139	0.57	346	171	0.49	244	107	0.44	208	142	0.68	299	155	0.52	42	41	0.98	255	166	0.65
Hyper	chr2	37765001	37766000	*	6.04e-07	1.05e-05	14.6389	788	-10249	NM_001163566	+	Crb2	INTERGENIC	other	176	75	0.43	246	82	0.33	163	32	0.2	135	77	0.57	228	90	0.39	NA	NA	NA	161	79	0.49
Hyper	chr2	37781001	37782000	*	0.000416951	0.00294215	15.7564	789	4754	NM_001163566	+	Crb2	INTRON	other	65	16	0.25	57	17	0.3	63	24	0.38	94	37	0.39	80	35	0.44	84	44	0.52	77	40	0.52
Hyper	chr2	38621001	38622000	*	0.000389171	0.00277977	13.3557	790	21907	NM_011187	-	Psmb7	INTRON	other	112	38	0.34	63	13	0.21	103	21	0.2	89	32	0.36	116	55	0.47	77	32	0.42	67	18	0.27
Hyper	chr2	39226501	39227500	*	1.32e-05	0.000159978	12.799	791	-164	NM_024209	-	Ppp6c	PROMOTER	shore	62	3	0.05	63	7	0.11	84	6	0.07	112	30	0.27	100	22	0.22	131	18	0.14	97	20	0.21
Hypo	chr2	40433001	40434000	*	0.000646073	0.00420428	-11.6059	792	-1206664	NM_024209	-	Ppp6c	INTERGENIC	other	56	41	0.73	79	69	0.87	50	45	0.9	245	153	0.62	212	159	0.75	219	162	0.74	201	159	0.79
Hypo	chr2	43213501	43214500	*	0.000174623	0.00143834	-14.897	793	-340825	NM_001289593	+	Kynu	INTERGENIC	other	54	43	0.8	77	56	0.73	32	22	0.69	378	229	0.61	268	153	0.57	338	198	0.59	221	135	0.61
Hypo	chr2	43214001	43215000	*	0.000174623	0.00143834	-14.897	794	-340325	NM_001289593	+	Kynu	INTERGENIC	other	54	43	0.8	77	56	0.73	32	22	0.69	378	229	0.61	268	153	0.57	338	198	0.59	221	135	0.61
Hyper	chr2	43622501	43623500	*	2.13e-11	8.24e-10	24.0015	795	67178	NM_001289594	+	Kynu	INTRON	other	54	2	0.04	80	26	0.33	59	0	0	265	116	0.44	181	63	0.35	211	82	0.39	148	49	0.33
Hypo	chr2	43674501	43675500	*	0.000204902	0.00164476	-17.4362	796	-73324	NM_001301831	+	Arhgap15	INTRON	other	29	29	1	29	28	0.97	29	26	0.9	27	24	0.89	33	29	0.88	29	19	0.66	29	20	0.69
Hypo	chr2	43747501	43748500	*	0.00031652	0.00234841	-15.3855	797	-324	NM_001301831	+	Arhgap15	PROMOTER	other	29	14	0.48	77	38	0.49	83	31	0.37	81	21	0.26	108	36	0.33	104	30	0.29	79	20	0.25
Hypo	chr2	43851501	43852500	*	0.000249028	0.00193153	-10.5735	798	102679	NM_153820	+	Arhgap15	INTRON	other	67	64	0.96	73	63	0.86	77	69	0.9	188	157	0.84	139	111	0.8	130	90	0.69	101	87	0.86
Hyper	chr2	44353001	44354000	*	2.08e-09	5.94e-08	10.82	799	-287678	NR_040622	-	Arhgap15os	INTRON	other	314	148	0.47	414	154	0.37	398	136	0.34	568	269	0.47	605	312	0.52	624	317	0.51	514	251	0.49
Hyper	chr2	44504001	44505000	*	1.7e-05	0.000199302	17.5474	800	356623	NM_172662	-	Gtdc1	INTERGENIC	other	78	53	0.68	56	43	0.77	NA	NA	NA	63	53	0.84	58	44	0.76	46	46	1	92	88	0.96
Hyper	chr2	44504501	44505500	*	1.7e-05	0.000199302	17.5474	801	356123	NM_172662	-	Gtdc1	INTERGENIC	other	78	53	0.68	56	43	0.77	NA	NA	NA	63	53	0.84	58	44	0.76	46	46	1	92	88	0.96
Hypo	chr2	44558501	44559500	*	1.44e-07	2.89e-06	-14.1421	802	302123	NM_172662	-	Gtdc1	INTERGENIC	shore	168	99	0.59	174	114	0.66	135	95	0.7	302	133	0.44	269	146	0.54	328	174	0.53	269	136	0.51
Hyper	chr2	47491501	47492500	*	8.74e-10	2.66e-08	13.0379	803	-1321609	NM_007396	+	Acvr2a	INTERGENIC	other	68	0	0	85	5	0.06	101	4	0.04	303	44	0.15	277	51	0.18	357	62	0.17	233	37	0.16
Hyper	chr2	47492001	47493000	*	1.65e-10	5.61e-09	16.7683	804	-1321109	NM_007396	+	Acvr2a	INTERGENIC	other	49	0	0	67	5	0.07	71	1	0.01	209	38	0.18	209	46	0.22	279	59	0.21	169	30	0.18
Hyper	chr2	48001001	48002000	*	6.46e-32	1.39e-29	22.6211	805	-812109	NM_007396	+	Acvr2a	INTERGENIC	other	212	18	0.08	236	42	0.18	210	19	0.09	524	192	0.37	451	167	0.37	568	201	0.35	415	118	0.28
Hypo	chr2	49096501	49097500	*	7.5e-05	0.000707478	-10.5128	806	-146268	NM_001355296	-	Orc4	INTRON	other	49	49	1	48	48	1	33	30	0.91	121	109	0.9	112	93	0.83	118	111	0.94	117	95	0.81
Hypo	chr2	49446001	49447000	*	0.000288246	0.00217406	-11.4159	807	-4486	NM_172663	+	Epc2	INTERGENIC	other	86	68	0.79	114	83	0.73	73	49	0.67	336	206	0.61	273	179	0.66	353	217	0.61	296	176	0.59
Hyper	chr2	49503001	49504000	*	4.58e-05	0.000465315	12.179	808	51517	NM_172663	+	Epc2	INTRON	other	122	32	0.26	134	28	0.21	88	29	0.33	209	110	0.53	223	81	0.36	199	54	0.27	231	83	0.36
Hyper	chr2	49503501	49504500	*	4.58e-05	0.000465315	12.179	809	52017	NM_172663	+	Epc2	INTRON	other	122	32	0.26	134	28	0.21	88	29	0.33	209	110	0.53	223	81	0.36	199	54	0.27	231	83	0.36
Hypo	chr2	49521001	49522000	*	8.75e-06	0.000112025	-10.8273	810	69517	NM_172663	+	Epc2	INTRON	other	127	98	0.77	170	132	0.78	140	102	0.73	500	291	0.58	505	361	0.71	526	329	0.63	397	275	0.69
Hyper	chr2	49764001	49765000	*	1.45e-22	1.66e-20	34.4924	811	-22686	NM_027990	+	Lypd6b	INTRON	other	57	0	0	83	21	0.25	69	3	0.04	301	154	0.51	113	39	0.35	182	90	0.49	224	94	0.42
Hyper	chr2	49764501	49765500	*	5.54e-24	7.07e-22	35.5756	812	-22186	NM_027990	+	Lypd6b	INTRON	other	57	0	0	83	21	0.25	69	3	0.04	322	166	0.52	113	39	0.35	225	117	0.52	224	94	0.42
Hyper	chr2	50264501	50265500	*	0.00136412	0.00767961	14.2202	813	31302	NM_001348198	-	Mmadhc	INTERGENIC	other	42	14	0.33	64	23	0.36	43	20	0.47	250	147	0.59	194	83	0.43	246	129	0.52	118	65	0.55
Hyper	chr2	50265001	50266000	*	0.00136412	0.00767961	14.2202	814	30802	NM_001348198	-	Mmadhc	INTERGENIC	other	42	14	0.33	64	23	0.36	43	20	0.47	250	147	0.59	194	83	0.43	246	129	0.52	118	65	0.55
Hypo	chr2	50806501	50807500	*	5.47e-07	9.64e-06	-12.263	815	-102184	NR_033595	+	Gm13498	INTERGENIC	other	67	66	0.99	84	80	0.95	54	53	0.98	108	86	0.8	110	100	0.91	86	75	0.87	91	74	0.81
Hypo	chr2	50807001	50808000	*	1.43e-10	4.9e-09	-16.7958	816	-101684	NR_033595	+	Gm13498	INTERGENIC	other	79	78	0.99	124	115	0.93	68	58	0.85	199	144	0.72	168	134	0.8	188	142	0.76	173	132	0.76
Hypo	chr2	50841501	50842500	*	4.68e-06	6.47e-05	-20.0166	817	-67184	NR_033595	+	Gm13498	INTERGENIC	other	77	51	0.66	66	32	0.48	37	9	0.24	127	43	0.34	105	36	0.34	87	29	0.33	83	17	0.2
Hypo	chr2	50842001	50843000	*	9.36e-06	0.000118813	-20.5215	818	-66684	NR_033595	+	Gm13498	INTERGENIC	other	65	41	0.63	53	29	0.55	37	9	0.24	117	38	0.32	94	32	0.34	87	29	0.33	83	17	0.2
Hypo	chr2	51734501	51735500	*	4.49e-05	0.000458063	-10.0448	819	-2493	NR_040639	-	Gm13490	INTERGENIC	other	127	108	0.85	193	150	0.78	160	126	0.79	216	136	0.63	206	136	0.66	251	185	0.74	219	167	0.76
Hypo	chr2	52314501	52315500	*	0.000336492	0.00246902	-16.5725	820	23299	NM_010889	-	Neb	EXON	other	44	32	0.73	67	54	0.81	26	14	0.54	164	87	0.53	81	54	0.67	178	108	0.61	91	41	0.45
Hyper	chr2	52425501	52426500	*	3.21e-26	4.8e-24	14.6847	821	-628	NM_182994	-	Arl5a	PROMOTER	shore	540	263	0.49	693	385	0.56	611	291	0.48	1053	658	0.62	976	698	0.72	898	581	0.65	972	621	0.64
Hypo	chr2	52602501	52603500	*	8.11e-07	1.37e-05	-10.3357	822	-43891	NM_001355059	-	Cacnb4	INTRON	other	301	165	0.55	349	220	0.63	314	185	0.59	349	165	0.47	354	175	0.49	330	148	0.45	334	179	0.54
Hypo	chr2	52951001	52952000	*	0.00061035	0.00401337	-13.051	823	93135	NM_172409	+	Fmnl2	INTRON	other	48	38	0.79	51	42	0.82	86	73	0.85	116	86	0.74	90	55	0.61	101	67	0.66	95	72	0.76
Hypo	chr2	52951501	52952500	*	0.000108082	0.00096527	-10.158	824	93635	NM_172409	+	Fmnl2	INTRON	other	87	74	0.85	128	102	0.8	142	127	0.89	174	136	0.78	190	132	0.69	192	145	0.76	148	113	0.76
Hyper	chr2	54083001	54084000	*	4.41e-47	2.18e-44	14.3143	825	1553	NM_023396	-	Rprm	INTERGENIC	shore	1219	273	0.22	1207	309	0.26	1041	289	0.28	1630	649	0.4	1410	555	0.39	1608	652	0.41	1567	595	0.38
Hyper	chr2	54083501	54084500	*	7.55e-53	4.95e-50	10.6609	826	1053	NM_023396	-	Rprm	EXON	shore	2008	302	0.15	2047	363	0.18	1745	315	0.18	2436	671	0.28	2133	595	0.28	2404	679	0.28	2382	633	0.27
Hyper	chr2	54434501	54435500	*	6.65e-07	1.15e-05	12.7945	827	-887	NM_173030	+	Galnt13	PROMOTER	shore	148	93	0.63	157	92	0.59	125	76	0.61	449	339	0.76	251	182	0.73	428	318	0.74	215	148	0.69
Hyper	chr2	57230001	57231000	*	0.000373938	0.00269064	15.5173	828	-6678	NM_001145820	+	Gpd2	INTERGENIC	other	78	49	0.63	51	21	0.41	28	11	0.39	184	136	0.74	107	75	0.7	193	131	0.68	118	62	0.53
Hypo	chr2	57548501	57549500	*	0.000462837	0.00320443	-16.375	829	310121	NM_010274	+	Gpd2	INTERGENIC	other	28	23	0.82	42	40	0.95	30	29	0.97	38	26	0.68	37	32	0.86	57	41	0.72	28	22	0.79
Hyper	chr2	57919501	57920500	*	2.68e-14	1.47e-12	11.2187	830	-77655	NM_172855	+	Galnt5	INTERGENIC	other	207	7	0.03	196	9	0.05	219	13	0.06	450	100	0.22	265	37	0.14	379	60	0.16	285	22	0.08
Hyper	chr2	58561501	58562500	*	1.71e-17	1.28e-15	11.6951	831	-92	NM_001355049	-	Acvr1	PROMOTER	other	656	263	0.4	780	349	0.45	582	246	0.42	1043	550	0.53	852	437	0.51	1042	584	0.56	885	501	0.57
Hyper	chr2	58680001	58681000	*	5.62e-08	1.23e-06	15.3776	832	-74184	NM_029692	+	Upp2	INTRON	other	96	21	0.22	142	44	0.31	127	25	0.2	301	119	0.4	286	112	0.39	335	141	0.42	217	84	0.39
Hyper	chr2	58680501	58681500	*	7.18e-05	0.000681399	10.7075	833	-73684	NM_029692	+	Upp2	INTRON	other	96	21	0.22	142	44	0.31	127	25	0.2	438	152	0.35	342	124	0.36	443	159	0.36	270	93	0.34
Hyper	chr2	59440001	59441000	*	3.11e-12	1.35e-10	11.0267	834	-43653	NM_029723	+	Dapl1	INTERGENIC	other	505	209	0.41	535	291	0.54	416	224	0.54	796	477	0.6	763	440	0.58	724	472	0.65	749	453	0.6
Hyper	chr2	60200001	60201000	*	7.74e-10	2.38e-08	14.9891	835	-8936	NM_020575	+	2018-03-07	INTERGENIC	other	169	82	0.49	148	92	0.62	176	96	0.55	520	375	0.72	371	258	0.7	526	372	0.71	385	252	0.65
Hyper	chr2	60200501	60201500	*	1.78e-14	9.94e-13	18.1251	836	-8436	NM_020575	+	2018-03-07	INTERGENIC	other	169	82	0.49	148	92	0.62	176	96	0.55	625	474	0.76	436	317	0.73	617	452	0.73	421	287	0.68
Hypo	chr2	60217001	60218000	*	0.000219221	0.00173819	-10.784	837	7067	NM_020575	+	2018-03-07	INTRON	other	100	71	0.71	165	116	0.7	116	73	0.63	266	133	0.5	215	113	0.53	330	204	0.62	188	124	0.66
Hyper	chr2	60232501	60233500	*	0.000229402	0.00180537	16.4162	838	22567	NM_020575	+	2018-03-07	INTRON	other	61	32	0.52	29	14	0.48	74	35	0.47	107	65	0.61	114	86	0.75	131	91	0.69	113	64	0.57
Hyper	chr2	60233001	60234000	*	0.000229402	0.00180537	16.4162	839	23067	NM_020575	+	2018-03-07	EXON	other	61	32	0.52	29	14	0.48	74	35	0.47	107	65	0.61	114	86	0.75	131	91	0.69	113	64	0.57
Hyper	chr2	60418001	60419000	*	6.44e-44	2.69e-41	12.7043	840	6478	NR_046065	+	Gm13580	EXON	other	783	73	0.09	789	66	0.08	755	63	0.08	1302	329	0.25	996	178	0.18	1201	293	0.24	1093	182	0.17
Hypo	chr2	60822501	60823500	*	1.39e-06	2.21e-05	-11.7146	841	57939	NM_001141931	-	Rbms1	INTRON	other	164	108	0.66	185	143	0.77	160	115	0.72	416	242	0.58	324	203	0.63	446	260	0.58	384	240	0.62
Hypo	chr2	60862501	60863500	*	0.000396585	0.00282435	-10.5647	842	17939	NM_001141931	-	Rbms1	INTRON	other	141	105	0.74	206	159	0.77	129	96	0.74	134	70	0.52	124	92	0.74	87	52	0.6	113	84	0.74
Hypo	chr2	60879501	60880500	*	1.75e-07	3.45e-06	-10.3051	843	939	NM_001141931	-	Rbms1	PROMOTER	shore	268	87	0.32	280	125	0.45	445	217	0.49	401	146	0.36	405	123	0.3	369	130	0.35	354	104	0.29
Hyper	chr2	61642501	61643500	*	8.41e-53	5.48e-50	25.2899	844	49406	NR_149324	+	Tank	INTRON	other	321	49	0.15	394	66	0.17	336	42	0.12	721	344	0.48	585	202	0.35	632	293	0.46	518	149	0.29
Hyper	chr2	61643001	61644000	*	8.41e-53	5.48e-50	25.2899	845	49906	NR_149324	+	Tank	EXON	other	321	49	0.15	394	66	0.17	336	42	0.12	721	344	0.48	585	202	0.35	632	293	0.46	518	149	0.29
Hyper	chr2	61816001	61817000	*	3.97e-24	5.11e-22	10.6679	846	11550	NM_009322	+	Tbr1	INTERGENIC	CpGi	721	509	0.71	889	554	0.62	880	659	0.75	1209	991	0.82	1525	1209	0.79	1180	985	0.83	1216	910	0.75
Hyper	chr2	61819501	61820500	*	3.58e-13	1.74e-11	11.8941	847	15050	NM_009322	+	Tbr1	INTERGENIC	other	396	177	0.45	426	200	0.47	402	195	0.49	1012	583	0.58	907	561	0.62	1057	610	0.58	838	482	0.58
Hyper	chr2	61820001	61821000	*	7.65e-10	2.35e-08	11.6001	848	15550	NM_009322	+	Tbr1	INTERGENIC	other	337	134	0.4	337	139	0.41	360	167	0.46	597	310	0.52	519	301	0.58	564	318	0.56	499	251	0.5
Hyper	chr2	62286001	62287000	*	3.17e-25	4.41e-23	59.3151	849	125232	NM_001159543	-	Dpp4	EXON	other	31	0	0	33	0	0	NA	NA	NA	270	174	0.64	93	38	0.41	299	190	0.64	68	31	0.46
Hyper	chr2	62346501	62347500	*	9e-13	4.17e-11	19.183	850	64732	NM_001159543	-	Dpp4	INTRON	other	124	11	0.09	145	41	0.28	140	20	0.14	238	109	0.46	193	50	0.26	247	94	0.38	181	63	0.35
Hyper	chr2	62347001	62348000	*	1.74e-18	1.42e-16	23.8866	851	64232	NM_001159543	-	Dpp4	EXON	other	164	47	0.29	130	27	0.21	140	20	0.14	245	116	0.47	249	104	0.42	296	144	0.49	209	91	0.44
Hypo	chr2	62457501	62458500	*	2.05e-07	3.99e-06	-11.3571	852	25154	NM_008100	-	Gcg	INTERGENIC	other	194	118	0.61	216	146	0.68	241	151	0.63	663	316	0.48	474	250	0.53	839	448	0.53	408	235	0.58
Hyper	chr2	63503501	63504500	*	1.89e-09	5.42e-08	18.7768	853	70789	NR_152174	-	Gm8541	INTERGENIC	other	54	0	0	31	1	0.03	54	4	0.07	290	74	0.26	155	24	0.15	341	81	0.24	166	34	0.2
Hyper	chr2	63504001	63505000	*	1.53e-09	4.48e-08	18.9456	854	70289	NR_152174	-	Gm8541	INTERGENIC	other	54	0	0	31	1	0.03	54	4	0.07	290	74	0.26	155	24	0.15	325	79	0.24	166	34	0.2
Hypo	chr2	64856001	64857000	*	7.65e-07	1.3e-05	-13.1192	855	165767	NM_016719	-	Grb14	INTERGENIC	other	111	87	0.78	179	128	0.72	96	81	0.84	398	251	0.63	316	191	0.6	434	280	0.65	249	166	0.67
Hypo	chr2	64856501	64857500	*	0.000742134	0.00470693	-12.3783	856	165267	NM_016719	-	Grb14	INTERGENIC	other	54	37	0.69	114	70	0.61	50	36	0.72	306	162	0.53	241	119	0.49	312	170	0.54	182	103	0.57
Hyper	chr2	65239501	65240500	*	4.83e-40	1.65e-37	16.8184	857	-876	NM_177025	-	Cobll1	PROMOTER	shore	684	191	0.28	801	345	0.43	665	291	0.44	1405	826	0.59	1390	765	0.55	1385	777	0.56	1252	635	0.51
Hypo	chr2	65838001	65839000	*	3.06e-05	0.000330085	-26.6511	858	-6767	NM_001290666	+	Csrnp3	INTERGENIC	other	32	29	0.91	28	24	0.86	NA	NA	NA	32	21	0.66	64	42	0.66	66	42	0.64	52	27	0.52
Hyper	chr2	65909001	65910000	*	1.27e-05	0.000154816	24.3691	859	-21865	NM_001290665	+	Csrnp3	INTRON	other	NA	NA	NA	70	33	0.47	25	11	0.44	79	54	0.68	104	74	0.71	78	54	0.69	104	76	0.73
Hyper	chr2	65931001	65932000	*	1.42e-94	3.88e-91	16.0086	860	0	NM_001290665	+	Csrnp3	PROMOTER	other	2155	741	0.34	2149	722	0.34	2205	804	0.36	2878	1491	0.52	2779	1354	0.49	2782	1543	0.55	2370	1107	0.47
Hyper	chr2	67477501	67478500	*	3.95e-08	8.9e-07	10.2268	861	31501	NM_001024618	+	Xirp2	INTRON	other	170	30	0.18	238	28	0.12	183	28	0.15	606	151	0.25	530	119	0.22	703	175	0.25	417	114	0.27
Hyper	chr2	67478001	67479000	*	9.81e-12	3.96e-10	20.3167	862	32001	NM_001024618	+	Xirp2	INTRON	other	41	2	0.05	72	2	0.03	57	3	0.05	268	71	0.26	172	30	0.17	310	83	0.27	134	32	0.24
Hypo	chr2	67710001	67711000	*	3.13e-07	5.83e-06	-11.2189	863	34546	NR_106083	+	Mir7224	INTERGENIC	other	180	166	0.92	198	193	0.97	160	151	0.94	117	107	0.91	NA	NA	NA	NA	NA	NA	157	122	0.78
Hypo	chr2	67710501	67711500	*	3.13e-07	5.83e-06	-11.2189	864	35046	NR_106083	+	Mir7224	INTERGENIC	other	180	166	0.92	198	193	0.97	160	151	0.94	117	107	0.91	NA	NA	NA	NA	NA	NA	157	122	0.78
Hyper	chr2	67881501	67882500	*	2.06e-20	2e-18	18.5666	865	100460	NR_105752	+	Mir6335	INTERGENIC	other	171	123	0.72	157	112	0.71	161	97	0.6	626	557	0.89	502	436	0.87	591	509	0.86	445	369	0.83
Hyper	chr2	67882001	67883000	*	2.06e-20	2e-18	18.5666	866	100960	NR_105752	+	Mir6335	INTERGENIC	other	171	123	0.72	157	112	0.71	161	97	0.6	626	557	0.89	502	436	0.87	591	509	0.86	445	369	0.83
Hyper	chr2	68124001	68125000	*	3.07e-08	7.08e-07	10.3386	867	19331	NM_020283	+	B3galt1	INTERGENIC	other	257	143	0.56	417	233	0.56	349	185	0.53	474	306	0.65	525	356	0.68	484	284	0.59	576	396	0.69
Hyper	chr2	68350001	68351000	*	8.57e-44	3.54e-41	17.1487	868	120982	NM_016866	-	Stk39	INTRON	other	676	83	0.12	637	137	0.22	587	121	0.21	1086	392	0.36	904	312	0.35	1097	424	0.39	922	279	0.3
Hyper	chr2	68350501	68351500	*	1.48e-26	2.26e-24	13.2674	869	120482	NM_016866	-	Stk39	INTRON	other	769	164	0.21	730	217	0.3	662	195	0.29	1169	474	0.41	957	369	0.39	1188	512	0.43	1032	380	0.37
Hypo	chr2	68416501	68417500	*	0.000477061	0.00328553	-17.1972	870	54482	NM_016866	-	Stk39	INTRON	other	53	52	0.98	62	53	0.85	NA	NA	NA	52	38	0.73	60	45	0.75	NA	NA	NA	NA	NA	NA
Hypo	chr2	68417001	68418000	*	0.00023206	0.00182246	-13.7537	871	53982	NM_016866	-	Stk39	INTRON	other	80	79	0.99	106	92	0.87	NA	NA	NA	63	47	0.75	102	82	0.8	NA	NA	NA	NA	NA	NA
Hyper	chr2	69428001	69429000	*	4.7e-09	1.26e-07	12.6704	872	47541	NM_175512	+	Dhrs9	EXON	other	184	54	0.29	252	99	0.39	231	72	0.31	656	367	0.56	527	227	0.43	575	259	0.45	522	205	0.39
Hypo	chr2	69720001	69721000	*	7.59e-08	1.62e-06	-17.1284	873	-2088	NM_001081086	+	Ppig	INTERGENIC	shore	101	86	0.85	72	63	0.88	71	65	0.92	104	62	0.6	132	99	0.75	143	103	0.72	124	91	0.73
Hyper	chr2	69955001	69956000	*	7.14e-06	9.37e-05	16.8746	874	57757	NM_177783	+	Ubr3	EXON	other	34	2	0.06	66	9	0.14	34	3	0.09	211	56	0.27	154	37	0.24	242	77	0.32	125	30	0.24
Hypo	chr2	69955501	69956500	*	8.73e-09	2.23e-07	-14.7918	875	58257	NM_177783	+	Ubr3	EXON	other	130	98	0.75	178	119	0.67	158	124	0.78	382	224	0.59	286	166	0.58	385	215	0.56	259	161	0.62
Hypo	chr2	70800001	70801000	*	3e-07	5.62e-06	-11.6792	876	24481	NM_172664	-	Tlk1	INTRON	other	61	59	0.97	53	53	1	88	85	0.97	148	119	0.8	124	91	0.73	132	126	0.95	140	131	0.94
Hypo	chr2	71026501	71027500	*	2.06e-06	3.15e-05	-13.7259	877	-8128	NM_001110512	-	Mettl8	INTRON	other	100	84	0.84	92	80	0.87	83	73	0.88	231	175	0.76	152	106	0.7	204	150	0.74	150	103	0.69
Hyper	chr2	71212501	71213500	*	3.76e-31	7.74e-29	20.5248	878	557	NM_001347173	+	Dync1i2	PROMOTER	shore	239	31	0.13	351	57	0.16	247	30	0.12	551	216	0.39	525	171	0.33	540	202	0.37	478	136	0.28
Hyper	chr2	71388001	71389000	*	6.77e-63	6.84e-60	19.2281	879	-260	NM_026115	+	Hat1	PROMOTER	shore	1007	319	0.32	952	329	0.35	959	318	0.33	1280	710	0.55	1222	692	0.57	1271	595	0.47	1285	650	0.51
Hypo	chr2	71548501	71549500	*	0.000365534	0.00264214	-13.3182	880	-1748	NM_010054	-	Dlx2	INTRON	shore	81	31	0.38	136	55	0.4	92	54	0.59	112	36	0.32	94	25	0.27	73	24	0.33	93	34	0.37
Hypo	chr2	71549001	71550000	*	0.000172051	0.00142042	-13.8354	881	-2248	NM_010054	-	Dlx2	INTRON	other	81	31	0.38	136	55	0.4	92	54	0.59	112	36	0.32	94	25	0.27	95	29	0.31	93	34	0.37
Hyper	chr2	71737501	71738500	*	5.92e-08	1.29e-06	25.8337	882	18086	NR_037979	+	Platr26	INTRON	other	28	13	0.46	56	23	0.41	49	20	0.41	156	106	0.68	121	78	0.64	129	96	0.74	118	76	0.64
Hyper	chr2	71738001	71739000	*	5.92e-08	1.29e-06	25.8337	883	18586	NR_037979	+	Platr26	INTRON	other	28	13	0.46	56	23	0.41	49	20	0.41	156	106	0.68	121	78	0.64	129	96	0.74	118	76	0.64
Hypo	chr2	71752001	71753000	*	0.000108564	0.000968911	-16.7438	884	32586	NR_037979	+	Platr26	INTRON	other	45	43	0.96	59	42	0.71	40	36	0.9	76	61	0.8	78	44	0.56	111	63	0.57	59	50	0.85
Hypo	chr2	71794501	71795500	*	0.000650823	0.00422879	-10.4648	885	7564	NM_001277970	+	Itga6	INTRON	other	114	52	0.46	106	45	0.42	131	52	0.4	212	61	0.29	200	65	0.33	200	63	0.32	204	72	0.35
Hypo	chr2	71795001	71796000	*	1.25e-05	0.000152779	-12.3234	886	8064	NM_001277970	+	Itga6	INTRON	other	149	85	0.57	146	86	0.59	164	79	0.48	243	89	0.37	246	108	0.44	243	100	0.41	248	116	0.47
Hyper	chr2	71804501	71805500	*	8.02e-14	4.17e-12	11.2065	887	17564	NM_001277970	+	Itga6	INTRON	other	415	292	0.7	369	250	0.68	441	255	0.58	1116	876	0.78	612	416	0.68	947	743	0.78	717	552	0.77
Hypo	chr2	71878001	71879000	*	1.59e-25	2.26e-23	-24.5953	888	4779	NM_172665	+	Pdk1	INTRON	other	190	161	0.85	199	172	0.86	180	145	0.81	281	144	0.51	231	141	0.61	300	163	0.54	208	158	0.76
Hypo	chr2	71878501	71879500	*	1.59e-25	2.26e-23	-24.5953	889	5279	NM_172665	+	Pdk1	INTRON	other	190	161	0.85	199	172	0.86	180	145	0.81	281	144	0.51	231	141	0.61	300	163	0.54	208	158	0.76
Hyper	chr2	71898001	71899000	*	1.22e-19	1.11e-17	13.5099	890	24779	NM_172665	+	Pdk1	INTRON	other	520	286	0.55	637	317	0.5	541	257	0.48	825	531	0.64	796	529	0.66	778	493	0.63	670	416	0.62
Hyper	chr2	71898501	71899500	*	1.22e-19	1.11e-17	13.5099	891	25279	NM_172665	+	Pdk1	INTRON	other	520	286	0.55	637	317	0.5	541	257	0.48	825	531	0.64	796	529	0.66	778	493	0.63	670	416	0.62
Hyper	chr2	72149001	72150000	*	1.34e-10	4.61e-09	11.805	892	94386	NM_001355478	+	Rapgef4	INTRON	other	229	56	0.24	307	58	0.19	277	55	0.2	653	230	0.35	441	123	0.28	597	193	0.32	423	143	0.34
Hypo	chr2	72172501	72173500	*	1.15e-13	5.87e-12	-12.3156	893	-112137	NM_023057	+	Map3k20	INTRON	other	377	273	0.72	535	369	0.69	449	327	0.73	481	256	0.53	612	367	0.6	495	287	0.58	523	333	0.64
Hypo	chr2	72173001	72174000	*	0.000132797	0.00114578	-13.6082	894	-111637	NM_023057	+	Map3k20	INTRON	other	53	24	0.45	109	48	0.44	64	19	0.3	177	40	0.23	163	39	0.24	171	52	0.3	198	58	0.29
Hyper	chr2	73065501	73066500	*	5.28e-18	4.12e-16	10.2124	895	-85056	NM_001018042	-	Sp3	INTERGENIC	other	968	367	0.38	1043	334	0.32	967	300	0.31	979	390	0.4	952	393	0.41	1056	462	0.44	981	494	0.5
Hypo	chr2	73131001	73132000	*	0.00114592	0.00668262	-10.7249	896	82448	NM_030091	-	Ola1	INTRON	other	107	105	0.98	102	88	0.86	257	247	0.96	23	21	0.91	NA	NA	NA	NA	NA	NA	69	56	0.81
Hyper	chr2	73132001	73133000	*	0.00019972	0.00160965	10.219	897	81448	NM_030091	-	Ola1	INTRON	other	37	32	0.86	31	25	0.81	69	66	0.96	52	52	1	NA	NA	NA	31	31	1	NA	NA	NA
Hypo	chr2	73402501	73403500	*	0.000126929	0.00110393	-13.4888	898	-16022	NM_001276444	-	Gpr155	INTERGENIC	other	NA	NA	NA	50	49	0.98	30	29	0.97	203	164	0.81	118	101	0.86	278	230	0.83	114	104	0.91
Hyper	chr2	73526001	73527000	*	4.18e-20	3.97e-18	13.4735	899	2488	NM_153138	-	Wipf1	INTRON	shore	693	346	0.5	621	379	0.61	468	276	0.59	703	504	0.72	684	471	0.69	656	465	0.71	658	442	0.67
Hyper	chr2	73911501	73912500	*	1.58e-53	1.07e-50	24.8353	900	-176	NM_001301721	-	Atp5g3	PROMOTER	shore	441	76	0.17	492	104	0.21	418	78	0.19	520	242	0.47	478	209	0.44	630	331	0.53	498	152	0.31
Hyper	chr2	73924501	73925500	*	2.09e-20	2.02e-18	12.4861	901	-13176	NM_001301721	-	Atp5g3	INTERGENIC	other	351	24	0.07	293	19	0.06	340	16	0.05	340	85	0.25	387	57	0.15	340	89	0.26	356	32	0.09
Hyper	chr2	73925001	73926000	*	2.09e-20	2.02e-18	12.4861	902	-13676	NM_001301721	-	Atp5g3	INTERGENIC	other	351	24	0.07	293	19	0.06	340	16	0.05	340	85	0.25	387	57	0.15	340	89	0.26	356	32	0.09
Hyper	chr2	74299501	74300500	*	2.89e-22	3.25e-20	17.8634	903	7218	NR_040501	-	4930441J16Rik	EXON	other	133	2	0.02	148	6	0.04	175	11	0.06	349	75	0.21	301	77	0.26	425	87	0.2	255	54	0.21
Hypo	chr2	75312501	75313500	*	3.04e-07	5.68e-06	-12.8525	904	130680	NR_040635	-	9430019J16Rik	INTERGENIC	other	201	155	0.77	195	151	0.77	146	121	0.83	220	142	0.65	147	101	0.69	202	130	0.64	200	134	0.67
Hypo	chr2	75444501	75445500	*	2.48e-05	0.000275932	-16.0396	905	-323	NR_040635	-	9430019J16Rik	PROMOTER	other	45	38	0.84	78	58	0.74	37	37	1	207	137	0.66	199	137	0.69	228	146	0.64	162	114	0.7
Hyper	chr2	75767501	75768500	*	4.55e-09	1.22e-07	11.9898	906	-62839	NR_132727	-	Nfe2l2	INTERGENIC	other	340	105	0.31	276	83	0.3	268	75	0.28	395	143	0.36	432	206	0.48	328	159	0.48	304	101	0.33
Hypo	chr2	75769501	75770500	*	0.000177203	0.00145632	-16.7882	907	-61677	NM_172666	+	Agps	INTERGENIC	other	50	44	0.88	50	38	0.76	40	35	0.88	67	45	0.67	49	26	0.53	96	65	0.68	74	55	0.74
Hyper	chr2	75793001	75794000	*	3.65e-05	0.000383828	12.5165	908	-38177	NM_172666	+	Agps	INTERGENIC	other	184	86	0.47	151	79	0.52	125	53	0.42	109	66	0.61	216	133	0.62	154	102	0.66	172	89	0.52
Hypo	chr2	75883001	75884000	*	1.76e-18	1.44e-16	-15.8017	909	50826	NM_172666	+	Agps	INTRON	other	89	89	1	129	122	0.95	150	149	0.99	318	255	0.8	286	228	0.8	305	250	0.82	237	207	0.87
Hypo	chr2	75883501	75884500	*	1.76e-18	1.44e-16	-15.8017	910	51326	NM_172666	+	Agps	INTRON	other	89	89	1	129	122	0.95	150	149	0.99	318	255	0.8	286	228	0.8	305	250	0.82	237	207	0.87
Hyper	chr2	76366501	76367500	*	2.05e-81	4.08e-78	27.8049	911	-2484	NM_153405	+	Rbm45	INTERGENIC	other	337	2	0.01	227	17	0.07	242	4	0.02	1086	293	0.27	929	298	0.32	985	341	0.35	751	218	0.29
Hyper	chr2	76367001	76368000	*	2.03e-47	1.02e-44	21.1596	912	-1984	NM_153405	+	Rbm45	INTERGENIC	shore	405	33	0.08	294	52	0.18	304	25	0.08	1277	361	0.28	1082	350	0.32	1136	414	0.36	925	295	0.32
Hypo	chr2	76690501	76691500	*	1.01e-19	9.31e-18	-10.4998	913	15188	NM_031256	+	Plekha3	INTRON	other	820	515	0.63	1107	720	0.65	980	603	0.62	1401	715	0.51	1142	623	0.55	1182	560	0.47	1189	693	0.58
Hypo	chr2	77080501	77081500	*	0.000302886	0.00226597	-18.1893	914	89136	NM_001025576	-	Ccdc141	INTRON	other	28	18	0.64	55	26	0.47	33	19	0.58	178	56	0.31	136	45	0.33	141	66	0.47	107	36	0.34
Hyper	chr2	77946501	77947500	*	1.01e-11	4.09e-10	14.4077	915	-146	NM_172667	-	Cwc22	PROMOTER	shore	112	2	0.02	99	3	0.03	79	8	0.1	443	76	0.17	327	69	0.21	412	94	0.23	242	30	0.12
Hyper	chr2	78867501	78868500	*	5.18e-31	1.06e-28	10.9679	916	-547	NM_009454	+	Ube2e3	PROMOTER	shore	1417	298	0.21	1366	352	0.26	1256	378	0.3	1478	604	0.41	1503	552	0.37	1455	522	0.36	1396	446	0.32
Hyper	chr2	78931001	78932000	*	0.000607111	0.00399574	10.3813	917	61325	NR_151458	+	Ube2e3	INTERGENIC	other	75	52	0.69	121	81	0.67	91	38	0.42	492	359	0.73	354	242	0.68	456	308	0.68	326	230	0.71
Hyper	chr2	78931501	78932500	*	0.000607111	0.00399574	10.3813	918	61825	NR_151458	+	Ube2e3	INTERGENIC	other	75	52	0.69	121	81	0.67	91	38	0.42	492	359	0.73	354	242	0.68	456	308	0.68	326	230	0.71
Hyper	chr2	78994501	78995500	*	0.000765158	0.00482543	14.9558	919	124825	NR_151458	+	Ube2e3	INTERGENIC	other	34	3	0.09	43	9	0.21	38	6	0.16	131	42	0.32	100	36	0.36	139	33	0.24	107	35	0.33
Hyper	chr2	78995001	78996000	*	0.000765158	0.00482543	14.9558	920	125325	NR_151458	+	Ube2e3	INTERGENIC	other	34	3	0.09	43	9	0.21	38	6	0.16	131	42	0.32	100	36	0.36	139	33	0.24	107	35	0.33
Hyper	chr2	79132501	79133500	*	6.61e-05	0.000635634	11.1841	921	-121926	NM_010576	+	Itga4	INTERGENIC	other	147	84	0.57	142	87	0.61	130	73	0.56	231	163	0.71	210	151	0.72	238	171	0.72	266	171	0.64
Hyper	chr2	79173001	79174000	*	1.08e-09	3.23e-08	10.2137	922	-81426	NM_010576	+	Itga4	INTERGENIC	other	301	118	0.39	400	174	0.43	454	194	0.43	1052	549	0.52	927	494	0.53	1035	545	0.53	826	420	0.51
Hyper	chr2	79258501	79259500	*	2.85e-05	0.00031059	17.5606	923	3077	NM_010576	+	Itga4	INTRON	other	48	16	0.33	66	28	0.42	57	20	0.35	272	155	0.57	147	66	0.45	216	133	0.62	167	87	0.52
Hyper	chr2	79713001	79714000	*	2.73e-06	4.03e-05	13.9592	924	5223	NM_001290743	+	Ppp1r1c	INTRON	other	70	10	0.14	97	20	0.21	87	15	0.17	440	144	0.33	391	90	0.23	400	149	0.37	237	82	0.35
Hypo	chr2	79777001	79778000	*	0.000348929	0.00254344	-13.5118	925	69223	NM_001290743	+	Ppp1r1c	INTRON	other	32	29	0.91	55	49	0.89	77	63	0.82	94	74	0.79	107	75	0.7	126	83	0.66	87	68	0.78
Hypo	chr2	79865501	79866500	*	9.42e-14	4.86e-12	-15.8369	926	41900	NM_001355144	-	Pde1a	EXON	other	207	109	0.53	270	133	0.49	208	101	0.49	624	192	0.31	560	202	0.36	634	216	0.34	545	199	0.37
Hypo	chr2	79969001	79970000	*	6.36e-10	1.98e-08	-13.7627	927	-60603	NM_001009978	-	Pde1a	INTRON	other	226	145	0.64	248	129	0.52	184	124	0.67	630	270	0.43	441	239	0.54	631	272	0.43	404	203	0.5
Hypo	chr2	80267501	80268500	*	1.04e-09	3.12e-08	-13.3369	928	-23970	NM_177256	+	Prdx6b	INTERGENIC	other	69	64	0.93	120	117	0.97	117	102	0.87	695	539	0.78	416	349	0.84	746	593	0.79	440	337	0.77
Hypo	chr2	80268001	80269000	*	1.04e-09	3.12e-08	-13.3369	929	-23470	NM_177256	+	Prdx6b	INTERGENIC	other	69	64	0.93	120	117	0.97	117	102	0.87	695	539	0.78	416	349	0.84	746	593	0.79	440	337	0.77
Hypo	chr2	80313501	80314500	*	8.36e-05	0.000776295	-18.2316	930	-966	NM_024181	+	Dnajc10	PROMOTER	shore	31	9	0.29	49	20	0.41	44	28	0.64	165	38	0.23	150	39	0.26	211	53	0.25	141	55	0.39
Hyper	chr2	82051501	82052500	*	2.98e-26	4.46e-24	12.3156	931	-1158	NM_175513	+	Zfp804a	INTERGENIC	shore	758	338	0.45	884	439	0.5	849	355	0.42	2020	1233	0.61	1567	894	0.57	2002	1117	0.56	1480	839	0.57
Hyper	chr2	82064001	82065000	*	1.35e-06	2.15e-05	13.9453	932	10345	NM_175513	+	Zfp804a	INTRON	other	84	10	0.12	79	12	0.15	106	28	0.26	683	256	0.37	358	83	0.23	573	190	0.33	301	94	0.31
Hyper	chr2	82064501	82065500	*	2.03e-11	7.87e-10	19.8536	933	10845	NM_175513	+	Zfp804a	INTRON	other	84	10	0.12	79	12	0.15	106	28	0.26	787	338	0.43	411	121	0.29	665	248	0.37	382	156	0.41
Hyper	chr2	83625501	83626500	*	5.25e-11	1.92e-09	11.354	934	-18078	NM_026934	+	Zc3h15	INTERGENIC	other	298	87	0.29	449	191	0.43	365	122	0.33	852	430	0.5	686	303	0.44	854	407	0.48	655	302	0.46
Hyper	chr2	83723001	83724000	*	7.56e-22	8.22e-20	15.8874	935	-397	NM_008402	+	Itgav	PROMOTER	shore	213	8	0.04	194	16	0.08	205	8	0.04	367	81	0.22	311	66	0.21	330	90	0.27	318	43	0.14
Hypo	chr2	83816001	83817000	*	2.82e-14	1.54e-12	-17.5667	936	3275	NM_175514	+	Fam171b	INTRON	other	213	163	0.77	209	157	0.75	150	125	0.83	409	224	0.55	288	188	0.65	373	239	0.64	318	185	0.58
Hyper	chr2	84621501	84622500	*	0.000971217	0.00584874	10.603	937	26981	NM_001355065	-	Ctnnd1	EXON	other	100	37	0.37	167	55	0.33	140	63	0.45	142	81	0.57	126	68	0.54	125	43	0.34	178	86	0.48
Hyper	chr2	84622001	84623000	*	0.000971217	0.00584874	10.603	938	26481	NM_001355065	-	Ctnnd1	EXON	other	100	37	0.37	167	55	0.33	140	63	0.45	142	81	0.57	126	68	0.54	125	43	0.34	178	86	0.48
Hypo	chr2	84841001	84842000	*	1.16e-06	1.89e-05	-10.9442	939	377	NM_001083809	+	Slc43a1	PROMOTER	shore	192	141	0.73	262	172	0.66	251	164	0.65	396	221	0.56	318	171	0.54	299	169	0.57	357	216	0.61
Hypo	chr2	84939001	84940000	*	0.000423527	0.00298033	-10.2972	940	2357	NM_021398	+	Slc43a3	INTRON	other	146	82	0.56	133	76	0.57	130	78	0.6	337	157	0.47	232	120	0.52	285	129	0.45	167	78	0.47
Hyper	chr2	84995001	84996000	*	4.38e-05	0.000448861	12.2496	941	6788	NM_016914	+	Prg3	INTERGENIC	other	182	45	0.25	133	41	0.31	96	25	0.26	195	62	0.32	133	49	0.37	137	64	0.47	154	68	0.44
Hyper	chr2	85123501	85124500	*	2.13e-07	4.12e-06	17.9397	942	-11860	NM_011784	+	Aplnr	INTERGENIC	other	75	35	0.47	91	57	0.63	87	45	0.52	185	131	0.71	185	133	0.72	193	138	0.72	193	143	0.74
Hypo	chr2	85518001	85519000	*	1.55e-06	2.43e-05	-11.1077	943	0	NM_001081664	-	4833423E24Rik	PROMOTER	other	255	152	0.6	266	156	0.59	272	167	0.61	309	154	0.5	251	118	0.47	249	147	0.59	308	126	0.41
Hypo	chr2	85518501	85519500	*	8.24e-10	2.52e-08	-13.4021	944	0	NM_001081664	-	4833423E24Rik	PROMOTER	other	281	162	0.58	278	161	0.58	314	182	0.58	366	166	0.45	286	128	0.45	279	147	0.53	374	139	0.37
Hyper	chr2	86464501	86465500	*	0.00151724	0.00835864	10.1501	945	-8233	NM_001011735	-	Olfr1066	INTERGENIC	other	120	50	0.42	119	49	0.41	132	57	0.43	189	100	0.53	181	101	0.56	179	90	0.5	156	77	0.49
Hyper	chr2	86465001	86466000	*	0.00151724	0.00835864	10.1501	946	-8733	NM_001011735	-	Olfr1066	INTERGENIC	other	120	50	0.42	119	49	0.41	132	57	0.43	189	100	0.53	181	101	0.56	179	90	0.5	156	77	0.49
Hyper	chr2	87460001	87461000	*	1.02e-08	2.58e-07	22.5552	947	2836	NM_146837	+	Olfr1126	INTERGENIC	other	NA	NA	NA	30	0	0	38	0	0	215	68	0.32	125	16	0.13	205	36	0.18	89	23	0.26
Hyper	chr2	87460501	87461500	*	1.1e-12	5.03e-11	13.2194	948	3336	NM_146837	+	Olfr1126	INTERGENIC	other	57	0	0	64	0	0	74	0	0	344	69	0.2	246	18	0.07	347	37	0.11	175	23	0.13
Hypo	chr2	87481501	87482500	*	4.47e-10	1.42e-08	-12.2728	949	9919	NM_178250	-	Pramel7	INTERGENIC	other	243	183	0.75	294	246	0.84	229	176	0.77	439	297	0.68	370	245	0.66	382	247	0.65	386	263	0.68
Hypo	chr2	87482001	87483000	*	1.71e-06	2.66e-05	-11.2434	950	9419	NM_178250	-	Pramel7	INTERGENIC	other	181	131	0.72	188	145	0.77	219	165	0.75	302	187	0.62	268	179	0.67	263	159	0.6	301	198	0.66
Hyper	chr2	89196001	89197000	*	6.74e-14	3.54e-12	14.9651	951	-1970	NM_146967	-	Olfr1226	INTERGENIC	other	220	160	0.73	279	151	0.54	232	125	0.54	591	445	0.75	481	340	0.71	561	454	0.81	415	289	0.7
Hypo	chr2	90303001	90304000	*	7.28e-08	1.56e-06	-17.8082	952	-6143	NM_146975	-	Olfr1273-ps	INTERGENIC	other	68	68	1	36	36	1	32	32	1	25	21	0.84	26	20	0.77	NA	NA	NA	22	19	0.86
Hypo	chr2	90303501	90304500	*	7.28e-08	1.56e-06	-17.8082	953	-6643	NM_146975	-	Olfr1273-ps	INTERGENIC	other	68	68	1	36	36	1	32	32	1	25	21	0.84	26	20	0.77	NA	NA	NA	22	19	0.86
Hypo	chr2	90871001	90872000	*	7.66e-08	1.63e-06	-15.8997	954	-13786	NM_026161	+	C1qtnf4	INTERGENIC	other	104	67	0.64	143	96	0.67	125	96	0.77	230	148	0.64	276	135	0.49	276	145	0.53	225	113	0.5
Hypo	chr2	90871501	90872500	*	7.66e-08	1.63e-06	-15.8997	955	-13286	NM_026161	+	C1qtnf4	INTERGENIC	other	104	67	0.64	143	96	0.67	125	96	0.77	230	148	0.64	276	135	0.49	276	145	0.53	225	113	0.5
Hyper	chr2	90939501	90940500	*	8.2e-21	8.22e-19	18.3433	956	0	NM_001244891	+	Celf1	PROMOTER	shore	454	119	0.26	380	172	0.45	268	141	0.53	400	208	0.52	390	246	0.63	437	267	0.61	337	179	0.53
Hyper	chr2	91000001	91001000	*	0.000187313	0.00152468	12.3946	957	-34627	NM_009023	+	Rapsn	INTRON	other	49	38	0.78	28	28	1	71	58	0.82	55	55	1	41	40	0.98	NA	NA	NA	61	56	0.92
Hypo	chr2	91071001	91072000	*	3.66e-15	2.19e-13	-12.5824	958	-687	NR_110981	-	Slc39a13	PROMOTER	shore	606	446	0.74	458	335	0.73	418	273	0.65	549	302	0.55	605	369	0.61	495	306	0.62	594	336	0.57
Hyper	chr2	91331001	91332000	*	0.000146962	0.00124701	13.069	959	65888	NM_023854	+	Arfgap2	INTRON	other	73	31	0.42	109	36	0.33	76	29	0.38	264	130	0.49	260	138	0.53	314	156	0.5	240	118	0.49
Hyper	chr2	91331501	91332500	*	0.000338712	0.0024816	12.979	960	66388	NM_023854	+	Arfgap2	INTRON	other	73	31	0.42	91	26	0.29	76	29	0.38	224	108	0.48	197	102	0.52	229	112	0.49	192	89	0.46
Hyper	chr2	91634001	91635000	*	0.0016851	0.00907132	11.1387	961	1458	NM_010168	-	F2	EXON	other	132	72	0.55	137	88	0.64	113	63	0.56	93	62	0.67	86	53	0.62	76	55	0.72	96	74	0.77
Hypo	chr2	91763001	91764000	*	3.72e-09	1.01e-07	-15.0057	962	32865	NM_001080754	+	Ambra1	INTRON	other	49	49	1	45	44	0.98	44	44	1	214	180	0.84	157	130	0.83	213	184	0.86	128	106	0.83
Hypo	chr2	91763501	91764500	*	3.72e-09	1.01e-07	-15.0057	963	33365	NM_001080754	+	Ambra1	INTRON	other	49	49	1	45	44	0.98	44	44	1	214	180	0.84	157	130	0.83	213	184	0.86	128	106	0.83
Hypo	chr2	92242501	92243500	*	1.08e-07	2.24e-06	-13.3708	964	20941	NM_001109690	+	Phf21a	INTRON	other	143	100	0.7	129	95	0.74	170	131	0.77	507	305	0.6	404	237	0.59	499	304	0.61	357	221	0.62
Hypo	chr2	92243001	92244000	*	1.08e-07	2.24e-06	-13.3708	965	21441	NM_001109690	+	Phf21a	INTRON	other	143	100	0.7	129	95	0.74	170	131	0.77	507	305	0.6	404	237	0.59	499	304	0.61	357	221	0.62
Hyper	chr2	92250001	92251000	*	8.7e-06	0.000111473	10.7987	966	28441	NM_001109690	+	Phf21a	INTRON	other	161	105	0.65	199	115	0.58	149	85	0.57	395	281	0.71	332	226	0.68	444	335	0.75	301	199	0.66
Hyper	chr2	92250501	92251500	*	8.7e-06	0.000111473	10.7987	967	28941	NM_001109690	+	Phf21a	INTRON	other	161	105	0.65	199	115	0.58	149	85	0.57	395	281	0.71	332	226	0.68	444	335	0.75	301	199	0.66
Hypo	chr2	92428501	92429500	*	1.36e-30	2.7e-28	-17.9729	968	4570	NM_009963	-	Cry2	INTRON	other	523	310	0.59	494	300	0.61	503	319	0.63	689	235	0.34	815	358	0.44	812	369	0.45	755	363	0.48
Hypo	chr2	93174501	93175500	*	0.000448112	0.00312132	-14.0368	969	-12048	NM_001025246	+	Trp53i11	INTERGENIC	other	45	40	0.89	40	38	0.95	38	38	1	51	42	0.82	NA	NA	NA	53	39	0.74	43	37	0.86
Hyper	chr2	93354001	93355000	*	0.000935268	0.00567551	21.9109	970	-19515	NM_183180	-	Tspan18	INTERGENIC	other	NA	NA	NA	23	1	0.04	25	4	0.16	64	19	0.3	51	18	0.35	53	14	0.26	64	24	0.38
Hypo	chr2	93412501	93413500	*	0.00126471	0.0072299	-13.0522	971	8508	NR_105967	-	Mir7001	INTRON	other	62	15	0.24	62	15	0.24	38	8	0.21	44	6	0.14	42	1	0.02	45	7	0.16	42	4	0.1
Hyper	chr2	93447001	93448000	*	4.22e-06	5.92e-05	14.7867	972	4673	NM_001271462	-	Cd82	INTRON	other	147	61	0.41	133	76	0.57	135	66	0.49	155	87	0.56	142	108	0.76	132	84	0.64	122	72	0.59
Hyper	chr2	93975001	93976000	*	0.000233223	0.00183017	10.1595	973	-4034	NR_045827	+	Alkbh3os1	INTERGENIC	shore	106	80	0.75	123	97	0.79	163	128	0.79	74	66	0.89	96	86	0.9	77	65	0.84	102	90	0.88
Hyper	chr2	94011001	94012000	*	6.68e-25	9.09e-23	10.4686	974	-272	NM_026944	-	Alkbh3	PROMOTER	shore	1167	269	0.23	1143	234	0.2	1115	329	0.3	1263	477	0.38	1234	414	0.34	1185	425	0.36	1246	397	0.32
Hypo	chr2	99694501	99695500	*	0.000168929	0.00139898	-15.3137	975	-1929248	NM_009020	+	Rag2	INTERGENIC	other	36	34	0.94	64	57	0.89	NA	NA	NA	228	180	0.79	131	102	0.78	229	170	0.74	177	127	0.72
Hypo	chr2	99695001	99696000	*	0.000168929	0.00139898	-15.3137	976	-1928748	NM_009020	+	Rag2	INTERGENIC	other	36	34	0.94	64	57	0.89	NA	NA	NA	228	180	0.79	131	102	0.78	229	170	0.74	177	127	0.72
Hyper	chr2	102030001	102031000	*	1.39e-20	1.37e-18	15.954	977	143741	NM_029635	+	Commd9	INTRON	other	525	158	0.3	450	151	0.34	447	113	0.25	469	219	0.47	421	182	0.43	444	196	0.44	474	228	0.48
Hyper	chr2	102030501	102031500	*	1.08e-12	4.95e-11	11.7193	978	144241	NM_029635	+	Commd9	INTRON	other	637	256	0.4	508	206	0.41	507	163	0.32	538	274	0.51	461	220	0.48	485	230	0.47	526	272	0.52
Hypo	chr2	102054001	102055000	*	6.71e-08	1.45e-06	-12.4196	979	131461	NM_001290784	-	Ldlrad3	INTRON	other	108	103	0.95	106	99	0.93	79	78	0.99	105	95	0.9	102	83	0.81	118	82	0.69	114	105	0.92
Hyper	chr2	102200001	102201000	*	0.000160428	0.00134029	19.4544	980	-13542	NM_178886	-	Ldlrad3	INTERGENIC	other	24	17	0.71	23	20	0.87	38	29	0.76	21	21	1	22	22	1	NA	NA	NA	26	24	0.92
Hyper	chr2	102399501	102400500	*	8.38e-07	1.41e-05	16.2885	981	401	NM_020267	-	Trim44	PROMOTER	CpGi	223	84	0.38	194	57	0.29	115	64	0.56	47	46	0.98	204	71	0.35	51	46	0.9	92	53	0.58
Hyper	chr2	102589501	102590500	*	1.06e-16	7.36e-15	12.6063	982	39482	NM_173749	+	Pamr1	INTRON	other	399	70	0.18	433	112	0.26	406	54	0.13	691	203	0.29	556	185	0.33	662	219	0.33	595	186	0.31
Hyper	chr2	102590001	102591000	*	2.32e-31	4.82e-29	23.9907	983	39982	NM_173749	+	Pamr1	INTRON	other	216	23	0.11	212	43	0.2	213	16	0.08	432	143	0.33	314	130	0.41	343	140	0.41	341	113	0.33
Hypo	chr2	102734001	102735000	*	0.000324192	0.00239506	-10.5206	984	27565	NM_011393	+	Slc1a2	INTRON	other	130	85	0.65	167	110	0.66	185	123	0.66	178	93	0.52	171	90	0.53	118	57	0.48	193	126	0.65
Hyper	chr2	102913501	102914500	*	0.000154045	0.00129623	16.3918	985	-11837	NM_001039150	-	Cd44	INTERGENIC	other	67	21	0.31	71	14	0.2	78	25	0.32	68	33	0.49	71	34	0.48	61	32	0.52	83	26	0.31
Hypo	chr2	103626501	103627500	*	5.75e-07	1.01e-05	-11.8742	986	60193	NM_178890	+	Abtb2	INTRON	other	46	0	0	95	22	0.23	97	20	0.21	150	18	0.12	153	12	0.08	95	0	0	139	1	0.01
Hypo	chr2	103627001	103628000	*	5.75e-07	1.01e-05	-11.8742	987	60693	NM_178890	+	Abtb2	INTRON	other	46	0	0	95	22	0.23	97	20	0.21	150	18	0.12	153	12	0.08	95	0	0	139	1	0.01
Hyper	chr2	103982001	103983000	*	1.17e-17	8.85e-16	11.2591	988	11716	NM_008505	+	Lmo2	INTERGENIC	other	347	20	0.06	353	45	0.13	319	26	0.08	660	124	0.19	596	106	0.18	799	174	0.22	585	129	0.22
Hyper	chr2	103982501	103983500	*	5.5e-05	0.000543674	12.4998	989	12216	NM_008505	+	Lmo2	INTERGENIC	other	48	3	0.06	93	19	0.2	74	13	0.18	403	101	0.25	332	89	0.27	481	149	0.31	299	97	0.32
Hypo	chr2	104109001	104110000	*	2.98e-06	4.35e-05	-11.1534	990	-12769	NM_026634	+	A930018P22Rik	INTRON	other	209	131	0.63	260	143	0.55	278	185	0.67	250	121	0.48	227	137	0.6	246	128	0.52	303	130	0.43
Hyper	chr2	104172501	104173500	*	3.08e-10	1e-08	10.9066	991	49734	NM_026634	+	A930018P22Rik	INTRON	other	262	36	0.14	214	14	0.07	267	48	0.18	488	147	0.3	331	60	0.18	448	145	0.32	393	48	0.12
Hypo	chr2	104291001	104292000	*	0.00160402	0.00872768	-10.6454	992	118335	NM_001033347	-	D430041D05Rik	INTRON	other	173	136	0.79	57	34	0.6	163	100	0.61	127	68	0.54	49	26	0.53	87	42	0.48	159	109	0.69
Hypo	chr2	104422001	104423000	*	7.74e-14	4.03e-12	-15.1887	993	5941	NR_035432	-	Mir1902	INTERGENIC	other	260	176	0.68	334	178	0.53	263	152	0.58	534	253	0.47	488	202	0.41	547	230	0.42	465	207	0.45
Hyper	chr2	104444501	104445500	*	8.72e-15	5.03e-13	12.1068	994	-15562	NR_035432	-	Mir1902	INTRON	other	282	18	0.06	259	31	0.12	289	24	0.08	366	93	0.25	340	64	0.19	373	78	0.21	318	57	0.18
Hyper	chr2	104445001	104446000	*	5.25e-08	1.16e-06	16.5514	995	-16062	NR_035432	-	Mir1902	INTRON	other	92	15	0.16	97	22	0.23	112	18	0.16	215	87	0.4	179	57	0.32	192	65	0.34	152	48	0.32
Hyper	chr2	104492001	104493000	*	3.11e-58	2.52e-55	28.2568	996	1490	NM_001145824	-	Hipk3	INTRON	shore	196	3	0.02	210	2	0.01	150	8	0.05	684	248	0.36	410	92	0.22	653	236	0.36	371	72	0.19
Hyper	chr2	104589001	104590000	*	2.28e-08	5.39e-07	11.5197	997	-484	NM_001037326	+	Cstf3	PROMOTER	shore	176	9	0.05	134	15	0.11	130	13	0.1	129	30	0.23	214	48	0.22	267	52	0.19	233	38	0.16
Hyper	chr2	104847001	104848000	*	0.000230257	0.00181069	12.2289	998	1851	NM_178695	-	Prrg4	INTRON	shore	94	10	0.11	64	13	0.2	95	15	0.16	93	23	0.25	102	32	0.31	101	28	0.28	82	20	0.24
Hyper	chr2	104856001	104857000	*	0.000730675	0.00464897	13.8278	999	-6152	NM_178695	-	Prrg4	INTERGENIC	other	55	18	0.33	78	21	0.27	38	10	0.26	232	88	0.38	159	82	0.52	223	95	0.43	111	43	0.39
Hyper	chr2	104887001	104888000	*	5.47e-10	1.72e-08	14.7467	1000	679	NM_177600	+	Ccdc73	PROMOTER	other	125	34	0.27	205	62	0.3	155	40	0.26	843	397	0.47	555	233	0.42	718	312	0.43	567	206	0.36
Hyper	chr2	104887501	104888500	*	1.56e-50	8.99e-48	19.0531	1001	1179	NM_177600	+	Ccdc73	INTRON	other	389	41	0.11	536	65	0.12	428	40	0.09	1217	428	0.35	926	249	0.27	1092	346	0.32	930	220	0.24
Hypo	chr2	104995501	104996500	*	0.000248339	0.00192717	-14.3953	1002	20528	NM_145380	-	Eif3m	INTRON	other	69	54	0.78	49	35	0.71	49	40	0.82	222	134	0.6	195	126	0.65	225	142	0.63	179	114	0.64
Hypo	chr2	105188501	105189500	*	5.88e-10	1.84e-08	-24.502	1003	-34842	NM_001159638	+	Them7	INTERGENIC	other	39	29	0.74	60	33	0.55	95	67	0.71	215	88	0.41	146	76	0.52	314	113	0.36	168	77	0.46
Hypo	chr2	105230001	105231000	*	1.31e-08	3.23e-07	-18.5196	1004	5661	NM_028747	+	Them7	INTRON	other	87	72	0.83	88	75	0.85	89	60	0.67	253	151	0.6	201	137	0.68	243	117	0.48	208	137	0.66
Hyper	chr2	105239001	105240000	*	9.29e-06	0.000117943	17.5789	1005	14661	NM_028747	+	Them7	INTRON	other	77	11	0.14	59	9	0.15	59	14	0.24	92	31	0.34	88	25	0.28	76	31	0.41	81	31	0.38
Hyper	chr2	105333501	105334500	*	2.98e-10	9.75e-09	21.1447	1006	64820	NM_009037	-	Rcn1	INTRON	other	64	6	0.09	92	23	0.25	83	13	0.16	223	92	0.41	179	61	0.34	213	89	0.42	165	60	0.36
Hyper	chr2	105334001	105335000	*	4.15e-08	9.32e-07	10.1369	1007	64320	NM_009037	-	Rcn1	INTRON	other	227	30	0.13	305	56	0.18	261	53	0.2	414	116	0.28	337	96	0.28	365	111	0.3	366	87	0.24
Hyper	chr2	106003501	106004500	*	4.28e-32	9.39e-30	13.3819	1008	0	NM_026992	-	Dnajc24	PROMOTER	shore	215	1	0	207	0	0	238	1	0	397	69	0.17	300	37	0.12	340	55	0.16	366	31	0.08
Hypo	chr2	106959501	106960500	*	1.41e-08	3.45e-07	-28.8267	1009	9892	NM_173750	-	Arl14ep	INTERGENIC	other	69	59	0.86	71	61	0.86	29	21	0.72	50	31	0.62	52	24	0.46	24	16	0.67	26	12	0.46
Hyper	chr2	107175001	107176000	*	6.24e-09	1.64e-07	14.2077	1010	-114589	NM_021275	+	Kcna4	INTERGENIC	other	56	0	0	34	0	0	33	0	0	175	26	0.15	107	15	0.14	153	19	0.12	114	18	0.16
Hyper	chr2	107175501	107176500	*	0.000292589	0.00220053	11.9531	1011	-114089	NM_021275	+	Kcna4	INTERGENIC	other	75	7	0.09	63	15	0.24	52	6	0.12	254	64	0.25	179	48	0.27	249	66	0.27	176	51	0.29
Hypo	chr2	109487001	109488000	*	2.45e-08	5.76e-07	-11.7126	1012	-186700	NM_007540	+	Bdnf	INTERGENIC	other	231	123	0.53	242	108	0.45	204	96	0.47	753	275	0.37	767	300	0.39	705	245	0.35	642	229	0.36
Hyper	chr2	109950501	109951500	*	5.12e-10	1.61e-08	19.6969	1013	32856	NM_172671	+	Lgr4	INTRON	other	100	41	0.41	120	43	0.36	137	50	0.36	233	135	0.58	187	102	0.55	201	128	0.64	181	94	0.52
Hypo	chr2	110417501	110418500	*	0.00170725	0.00916392	-14.8752	1014	-54509	NM_026271	-	Fibin	INTERGENIC	other	37	37	1	65	59	0.91	40	31	0.78	NA	NA	NA	NA	NA	NA	72	56	0.78	42	29	0.69
Hypo	chr2	110418001	110419000	*	0.00170725	0.00916392	-14.8752	1015	-55009	NM_026271	-	Fibin	INTERGENIC	other	37	37	1	65	59	0.91	40	31	0.78	NA	NA	NA	NA	NA	NA	72	56	0.78	42	29	0.69
Hyper	chr2	110652001	110653000	*	1.13e-05	0.000140192	25.6902	1016	54704	NM_001003915	+	Slc5a12	INTERGENIC	other	55	19	0.35	30	17	0.57	42	14	0.33	68	44	0.65	56	38	0.68	NA	NA	NA	42	26	0.62
Hyper	chr2	110652501	110653500	*	1.13e-05	0.000140192	25.6902	1017	55204	NM_001003915	+	Slc5a12	INTERGENIC	other	55	19	0.35	30	17	0.57	42	14	0.33	68	44	0.65	56	38	0.68	NA	NA	NA	42	26	0.62
Hypo	chr2	110663001	110664000	*	0.000668463	0.00432259	-12.6275	1018	-57494	NM_172979	+	Muc15	INTRON	other	46	20	0.43	84	49	0.58	87	34	0.39	255	79	0.31	166	65	0.39	265	89	0.34	178	68	0.38
Hyper	chr2	112286501	112287500	*	1.83e-15	1.13e-13	13.6619	1019	1815	NM_133648	+	Slc12a6	INTRON	other	363	95	0.26	360	60	0.17	360	92	0.26	607	263	0.43	435	126	0.29	611	251	0.41	420	116	0.28
Hyper	chr2	112287001	112288000	*	1.83e-15	1.13e-13	13.6619	1020	2315	NM_133648	+	Slc12a6	INTRON	other	363	95	0.26	360	60	0.17	360	92	0.26	607	263	0.43	435	126	0.29	611	251	0.41	420	116	0.28
Hyper	chr2	112491501	112492500	*	8.17e-14	4.25e-12	12.1491	1021	-464	NM_028844	+	Aven	PROMOTER	shore	372	185	0.5	358	181	0.51	476	249	0.52	1047	692	0.66	947	561	0.59	1000	663	0.66	829	498	0.6
Hyper	chr2	112492001	112493000	*	2.46e-95	6.78e-92	13.2903	1022	0	NM_028844	+	Aven	PROMOTER	CpGi	1858	221	0.12	1923	156	0.08	1849	203	0.11	2124	599	0.28	2088	440	0.21	2280	594	0.26	2210	420	0.19
Hyper	chr2	112826001	112827000	*	1.34e-14	7.56e-13	14.4905	1023	207586	NM_001355631	+	Aven	EXON	other	317	52	0.16	322	93	0.29	270	71	0.26	534	225	0.42	435	143	0.33	503	221	0.44	371	116	0.31
Hyper	chr2	112826501	112827500	*	1.23e-14	6.97e-13	14.5507	1024	208086	NM_001355631	+	Aven	EXON	other	317	52	0.16	322	93	0.29	270	71	0.26	524	221	0.42	416	137	0.33	503	221	0.44	371	116	0.31
Hypo	chr2	113398001	113399000	*	0.000716075	0.00457259	-10.624	1025	-42064	NM_001285459	+	Fmn1	INTRON	other	85	26	0.31	100	17	0.17	62	16	0.26	115	17	0.15	59	11	0.19	117	14	0.12	86	8	0.09
Hypo	chr2	114096501	114097500	*	2.29e-06	3.45e-05	-15.6683	1026	42107	NR_028422	+	C130080G10Rik	INTERGENIC	other	38	32	0.84	49	48	0.98	73	68	0.93	137	99	0.72	122	101	0.83	145	104	0.72	101	84	0.83
Hyper	chr2	114144501	114145500	*	0.000293317	0.00220492	13.3879	1027	5071	NR_105968	-	Mir7002	INTRON	other	47	0	0	36	0	0	50	8	0.16	27	0	0	68	18	0.26	72	19	0.26	34	2	0.06
Hyper	chr2	115580001	115581000	*	2.34e-15	1.43e-13	21.4196	1028	-716	NM_001145898	+	BC052040	PROMOTER	shore	170	48	0.28	95	31	0.33	156	62	0.4	519	311	0.6	331	147	0.44	576	339	0.59	264	131	0.5
Hyper	chr2	115582001	115583000	*	3.27e-19	2.87e-17	13.3179	1029	287	NM_207264	+	BC052040	PROMOTER	shore	547	178	0.33	660	216	0.33	514	107	0.21	651	306	0.47	706	255	0.36	643	306	0.48	635	251	0.4
Hyper	chr2	116735001	116736000	*	2.19e-10	7.33e-09	14.737	1030	-142691	NM_026104	+	Tmco5	INTERGENIC	other	132	11	0.08	202	50	0.25	145	30	0.21	436	131	0.3	302	102	0.34	534	181	0.34	305	118	0.39
Hyper	chr2	116896501	116897500	*	9.75e-28	1.61e-25	14.1919	1031	-2652	NR_040335	+	D330050G23Rik	INTERGENIC	other	530	85	0.16	629	116	0.18	563	97	0.17	810	256	0.32	730	256	0.35	761	244	0.32	731	199	0.27
Hyper	chr2	116897001	116898000	*	3.24e-22	3.62e-20	21.5156	1032	-2152	NR_040335	+	D330050G23Rik	INTERGENIC	other	161	21	0.13	241	51	0.21	183	24	0.13	346	141	0.41	333	130	0.39	341	137	0.4	301	93	0.31
Hyper	chr2	117180001	117181000	*	5.06e-14	2.69e-12	11.4552	1033	-4127	NR_030440	+	Mir674	EXON	other	400	85	0.21	558	152	0.27	543	120	0.22	572	205	0.36	583	224	0.38	588	212	0.36	513	154	0.3
Hyper	chr2	118241001	118242000	*	3.65e-06	5.21e-05	16.0195	1034	14967	NM_027759	-	Fsip1	EXON	other	38	0	0	74	2	0.03	69	21	0.3	162	10	0.06	156	70	0.45	151	63	0.42	175	42	0.24
Hypo	chr2	118478001	118479000	*	7.99e-06	0.000103348	-23.7019	1035	697	NM_009273	-	Srp14	PROMOTER	shore	44	42	0.95	38	26	0.68	48	40	0.83	31	16	0.52	43	24	0.56	42	29	0.69	44	26	0.59
Hyper	chr2	118543501	118544500	*	2.41e-11	9.24e-10	10.022	1036	88	NR_138603	-	Bmf	PROMOTER	other	527	96	0.18	455	126	0.28	543	97	0.18	511	195	0.38	514	139	0.27	411	101	0.25	500	164	0.33
Hyper	chr2	118804501	118805500	*	0.0012809	0.00730412	11.6255	1037	-8503	NM_026412	+	Knstrn	INTERGENIC	other	79	33	0.42	133	58	0.44	121	45	0.37	96	62	0.65	102	60	0.59	123	62	0.5	124	50	0.4
Hypo	chr2	118918001	118919000	*	2.62e-08	6.12e-07	-27.9752	1038	-7497	NM_028117	+	Chst14	INTRON	shore	24	24	1	41	39	0.95	52	41	0.79	21	18	0.86	43	31	0.72	65	32	0.49	69	39	0.57
Hyper	chr2	119048001	119049000	*	4.23e-06	5.93e-05	10.4038	1039	884	NM_029617	+	Knl1	PROMOTER	shore	133	25	0.19	190	33	0.17	137	36	0.26	586	195	0.33	580	198	0.34	594	186	0.31	458	105	0.23
Hypo	chr2	119203501	119204500	*	0.000255083	0.00197011	-14.4798	1040	-4220	NM_001164827	+	Zfyve19	INTRON	other	86	34	0.4	110	66	0.6	87	57	0.66	80	27	0.34	85	35	0.41	100	37	0.37	96	49	0.51
Hypo	chr2	119299001	119300000	*	9.51e-05	0.000865711	-11.1095	1041	10261	NM_172269	+	Vps18	INTERGENIC	other	170	62	0.36	167	50	0.3	96	34	0.35	141	21	0.15	100	30	0.3	177	34	0.19	157	45	0.29
Hyper	chr2	119300501	119301500	*	1.5e-06	2.37e-05	13.769	1042	11761	NM_172269	+	Vps18	INTERGENIC	other	146	22	0.15	102	10	0.1	77	3	0.04	97	24	0.25	108	28	0.26	60	16	0.27	114	25	0.22
Hypo	chr2	119478501	119479500	*	2.18e-25	3.06e-23	-12.3768	1043	-873	NM_026574	-	Ino80	PROMOTER	shore	956	575	0.6	935	533	0.57	956	592	0.62	1179	484	0.41	1083	498	0.46	1089	582	0.53	1246	612	0.49
Hypo	chr2	119548501	119549500	*	3.19e-09	8.83e-08	-10.2414	1044	796	NM_019769	+	Chp1	PROMOTER	shore	277	155	0.56	469	249	0.53	393	200	0.51	844	340	0.4	744	313	0.42	752	334	0.44	738	330	0.45
Hypo	chr2	119641501	119642500	*	7.87e-11	2.81e-09	-13.3588	1045	20335	NM_001356467	-	Ndufaf1	INTRON	other	190	167	0.88	181	144	0.8	226	191	0.85	380	257	0.68	357	291	0.82	350	215	0.61	341	247	0.72
Hyper	chr2	119871501	119872500	*	1.47e-15	9.17e-14	10.0154	1046	-24728	NM_001164274	+	Mga	INTERGENIC	shore	480	71	0.15	496	51	0.1	435	69	0.16	856	204	0.24	722	191	0.26	888	199	0.22	676	146	0.22
Hyper	chr2	119898501	119899500	*	7.71e-49	4.08e-46	14.3385	1047	1275	NM_013720	+	Mga	INTRON	shore	653	44	0.07	880	95	0.11	875	113	0.13	1087	297	0.27	1076	259	0.24	1065	319	0.3	973	167	0.17
Hypo	chr2	120063501	120064500	*	0.000979473	0.00589054	-12.8661	1048	30070	NM_145378	+	Pla2g4b	INTERGENIC	other	42	41	0.98	58	55	0.95	33	29	0.88	NA	NA	NA	59	42	0.71	58	54	0.93	26	20	0.77
Hypo	chr2	120700501	120701500	*	0.000295618	0.00221989	-11.9671	1049	30018	NM_026891	-	Cdan1	INTERGENIC	other	112	86	0.77	92	72	0.78	106	86	0.81	101	78	0.77	107	75	0.7	110	65	0.59	121	75	0.62
Hyper	chr2	120732001	120733000	*	5.43e-10	1.71e-08	13.2427	1050	-485	NM_026891	-	Cdan1	PROMOTER	shore	126	9	0.07	135	13	0.1	110	8	0.07	338	62	0.18	275	64	0.23	357	65	0.18	249	69	0.28
Hyper	chr2	121355501	121356500	*	5.69e-56	4.17e-53	27.0944	1051	-1276	NM_001355069	+	Ckmt1	INTERGENIC	shore	170	10	0.06	363	31	0.09	208	11	0.05	704	252	0.36	527	169	0.32	572	232	0.41	466	121	0.26
Hypo	chr2	121521501	121522500	*	0.000312634	0.00232472	-25.0285	1052	14780	NM_001290986	+	Wdr76	INTRON	other	23	21	0.91	36	17	0.47	NA	NA	NA	96	36	0.38	114	44	0.39	93	28	0.3	83	44	0.53
Hyper	chr2	121748001	121749000	*	1.06e-32	2.4e-30	15.2628	1053	58058	NM_172673	-	Frmd5	INTRON	other	594	327	0.55	708	449	0.63	596	349	0.59	1006	745	0.74	1098	824	0.75	1192	886	0.74	1012	756	0.75
Hyper	chr2	121748501	121749500	*	3.47e-23	4.17e-21	17.2059	1054	57558	NM_172673	-	Frmd5	INTRON	other	405	170	0.42	467	247	0.53	408	191	0.47	511	338	0.66	580	357	0.62	608	386	0.63	511	349	0.68
Hyper	chr2	121803001	121804000	*	4.97e-08	1.1e-06	17.2376	1055	3058	NM_172673	-	Frmd5	INTRON	other	108	53	0.49	124	63	0.51	71	47	0.66	271	206	0.76	231	151	0.65	283	205	0.72	154	105	0.68
Hyper	chr2	121867501	121868500	*	3.75e-38	1.13e-35	12.1391	1056	0	NM_001205371	+	Casc4	PROMOTER	CpGi	766	46	0.06	967	123	0.13	858	107	0.12	1212	272	0.22	853	199	0.23	964	259	0.27	1012	191	0.19
Hyper	chr2	122116501	122117500	*	7.04e-10	2.18e-08	20.3402	1057	887	NM_145531	-	Spg11	PROMOTER	shore	98	40	0.41	93	36	0.39	126	52	0.41	226	143	0.63	179	120	0.67	212	125	0.59	190	102	0.54
Hypo	chr2	122222001	122223000	*	1.28e-06	2.06e-05	-18.6402	1058	-11839	NM_146126	+	Sord	INTERGENIC	other	76	66	0.87	62	51	0.82	40	28	0.7	124	77	0.62	155	107	0.69	216	141	0.65	129	67	0.52
Hypo	chr2	124637001	124638000	*	3.23e-06	4.67e-05	-10.3554	1059	-15581	NM_199241	+	Sema6d	INTRON	other	219	166	0.76	223	175	0.78	232	175	0.75	243	154	0.63	261	170	0.65	294	204	0.69	279	185	0.66
Hyper	chr2	125258501	125259500	*	0.000436862	0.00305583	17.7504	1060	10988	NM_023595	+	Dut	EXON	other	23	1	0.04	47	31	0.66	43	20	0.47	177	112	0.63	152	97	0.64	189	120	0.63	103	67	0.65
Hyper	chr2	125259001	125260000	*	4.05e-06	5.7e-05	20.4592	1061	11488	NM_023595	+	Dut	EXON	other	23	1	0.04	64	47	0.73	43	20	0.47	248	179	0.72	228	168	0.74	282	202	0.72	160	119	0.74
Hyper	chr2	125672001	125673000	*	2.99e-30	5.81e-28	19.5803	1062	-100	NM_025613	+	Eid1	PROMOTER	shore	328	125	0.38	463	173	0.37	372	119	0.32	885	504	0.57	630	356	0.57	784	444	0.57	764	394	0.52
Hyper	chr2	126357001	126358000	*	9.36e-05	0.000853898	16.7983	1063	133554	NM_001080944	-	Atp8b4	INTRON	other	NA	NA	NA	23	17	0.74	28	23	0.82	177	160	0.9	111	110	0.99	153	151	0.99	125	118	0.94
Hyper	chr2	126362501	126363500	*	7.22e-19	6.14e-17	11.2702	1064	128054	NM_001080944	-	Atp8b4	INTRON	other	880	329	0.37	1001	422	0.42	789	344	0.44	957	544	0.57	1021	481	0.47	827	448	0.54	833	429	0.52
Hypo	chr2	126596001	126597000	*	5.68e-06	7.66e-05	-10.7615	1065	21679	NM_008230	-	Hdc	INTRON	other	64	62	0.97	44	43	0.98	82	82	1	58	52	0.9	62	52	0.84	33	31	0.94	82	71	0.87
Hyper	chr2	126874501	126875500	*	0.00058777	0.00389053	10.2079	1066	762	NM_001164325	-	Trpm7	PROMOTER	shore	100	37	0.37	124	44	0.35	113	53	0.47	498	237	0.48	403	205	0.51	525	267	0.51	267	137	0.51
Hyper	chr2	126931001	126932000	*	4.07e-05	0.000421162	23.4461	1067	1236	NM_023220	-	Sppl2a	INTRON	shore	40	14	0.35	40	15	0.38	NA	NA	NA	443	283	0.64	267	152	0.57	389	236	0.61	283	154	0.54
Hyper	chr2	126931501	126932500	*	7.59e-49	4.03e-46	27.5064	1068	736	NM_023220	-	Sppl2a	PROMOTER	shore	243	24	0.1	266	28	0.11	185	21	0.11	698	290	0.42	452	165	0.37	655	255	0.39	504	168	0.33
Hyper	chr2	127138501	127139500	*	5.77e-07	1.01e-05	24.8942	1069	3091	NM_001163528	-	Itpripl1	EXON	other	78	23	0.29	71	15	0.21	42	13	0.31	36	15	0.42	40	18	0.45	65	39	0.6	47	25	0.53
Hyper	chr2	127139001	127140000	*	7.52e-07	1.28e-05	24.3085	1070	2591	NM_001163528	-	Itpripl1	EXON	other	78	23	0.29	71	15	0.21	42	13	0.31	46	19	0.41	40	18	0.45	65	39	0.6	47	25	0.53
Hyper	chr2	127248501	127249500	*	4.42e-63	4.48e-60	13.8025	1071	528	NM_175145	+	Tmem127	PROMOTER	CpGi	1575	290	0.18	1861	420	0.23	1622	396	0.24	2010	675	0.34	1680	613	0.36	1960	670	0.34	1900	735	0.39
Hyper	chr2	127552001	127553000	*	0.00103927	0.00617963	11.1154	1072	-10585	NM_178047	-	Prom2	INTERGENIC	other	150	33	0.22	93	34	0.37	115	29	0.25	113	49	0.43	103	34	0.33	96	40	0.42	94	31	0.33
Hyper	chr2	127586001	127587000	*	7.07e-10	2.19e-08	10.1897	1073	95	NM_001355622	-	Zfp661	PROMOTER	shore	609	258	0.42	567	264	0.47	498	214	0.43	450	250	0.56	548	276	0.5	494	288	0.58	517	274	0.53
Hypo	chr2	127714001	127715000	*	7.68e-06	9.99e-05	-13.1421	1074	14898	NM_145532	-	Mall	INTRON	other	139	87	0.63	124	96	0.77	142	112	0.79	155	84	0.54	193	101	0.52	200	123	0.61	179	126	0.7
Hyper	chr2	127845001	127846000	*	1.26e-16	8.68e-15	14.4365	1075	-8628	NM_028765	+	Acoxl	INTERGENIC	other	352	86	0.24	370	80	0.22	313	76	0.24	569	230	0.4	540	210	0.39	614	230	0.37	477	162	0.34
Hypo	chr2	128965501	128966500	*	0.000214464	0.00170714	-13.3101	1076	-902	NM_178404	+	Zc3h6	PROMOTER	shore	75	31	0.41	92	51	0.55	58	26	0.45	288	89	0.31	234	94	0.4	316	101	0.32	194	74	0.38
Hypo	chr2	129077501	129078500	*	7.54e-13	3.53e-11	-32.1285	1077	11556	NM_027192	+	Ttl	INTRON	other	NA	NA	NA	40	40	1	32	32	1	143	87	0.61	81	60	0.74	145	99	0.68	129	92	0.71
Hypo	chr2	129078001	129079000	*	3.34e-05	0.000356415	-12.2001	1078	12056	NM_027192	+	Ttl	INTRON	other	NA	NA	NA	66	63	0.95	66	63	0.95	318	256	0.81	177	155	0.88	328	275	0.84	234	194	0.83
Hyper	chr2	129100001	129101000	*	8.11e-19	6.87e-17	13.5257	1079	0	NM_009086	+	Polr1b	PROMOTER	shore	398	95	0.24	438	86	0.2	517	90	0.17	538	175	0.33	532	181	0.34	565	179	0.32	618	221	0.36
Hyper	chr2	129177501	129178500	*	2.18e-06	3.31e-05	17.4618	1080	2174	NR_045264	-	AI847159	EXON	other	52	23	0.44	77	42	0.55	79	40	0.51	311	201	0.65	245	165	0.67	295	207	0.7	194	137	0.71
Hyper	chr2	129194001	129195000	*	1.58e-05	0.000186942	10.7896	1081	-3773	NM_001159593	+	Slc20a1	INTERGENIC	other	103	10	0.1	80	5	0.06	97	5	0.05	108	14	0.13	164	29	0.18	120	36	0.3	82	6	0.07
Hyper	chr2	129368001	129369000	*	1.48e-06	2.33e-05	11.7778	1082	-902	NR_015474	+	Il1bos	PROMOTER	other	171	92	0.54	200	109	0.55	170	88	0.52	409	287	0.7	350	218	0.62	436	279	0.64	325	207	0.64
Hyper	chr2	129799001	129800000	*	1.44e-06	2.28e-05	10.7061	1083	-517	NM_001038635	+	Stk35	PROMOTER	shore	192	105	0.55	214	130	0.61	199	144	0.72	435	326	0.75	326	244	0.75	465	329	0.71	305	224	0.73
Hyper	chr2	130167501	130168500	*	0.000246079	0.00191327	13.8408	1084	10865	NM_009225	-	Snrpb	INTERGENIC	other	106	40	0.38	78	37	0.47	67	33	0.49	141	95	0.67	143	72	0.5	171	102	0.6	118	62	0.53
Hyper	chr2	130168001	130169000	*	3.77e-05	0.00039503	15.8245	1085	10365	NM_009225	-	Snrpb	INTERGENIC	other	94	30	0.32	78	37	0.47	67	33	0.49	141	95	0.67	143	72	0.5	171	102	0.6	118	62	0.53
Hyper	chr2	130261501	130262500	*	8.2e-07	1.38e-05	21.7587	1086	-11912	NM_024193	+	Nop56	INTRON	other	59	31	0.53	65	27	0.42	55	19	0.35	120	85	0.71	79	55	0.7	119	65	0.55	105	69	0.66
Hyper	chr2	130262001	130263000	*	2.02e-06	3.09e-05	11.4188	1087	-11412	NM_024193	+	Nop56	INTRON	other	192	52	0.27	206	57	0.28	202	45	0.22	277	106	0.38	192	74	0.39	283	92	0.33	243	97	0.4
Hypo	chr2	130265501	130266500	*	0.000878293	0.0053962	-10.9043	1088	-7912	NM_024193	+	Nop56	INTERGENIC	other	151	108	0.72	123	78	0.63	111	79	0.71	142	77	0.54	119	62	0.52	107	72	0.67	124	74	0.6
Hyper	chr2	130273001	130274000	*	9.41e-123	5.95e-119	22.1278	1089	-412	NM_024193	+	Nop56	PROMOTER	shore	1342	545	0.41	1268	556	0.44	1329	518	0.39	2561	1677	0.65	2171	1373	0.63	2537	1594	0.63	2342	1433	0.61
Hypo	chr2	130448001	130449000	*	1.34e-05	0.000162645	-23.6378	1090	-1278	NM_008980	+	Ptpra	INTERGENIC	shore	33	30	0.91	27	20	0.74	32	29	0.91	72	43	0.6	54	41	0.76	54	30	0.56	53	31	0.58
Hyper	chr2	130750001	130751000	*	5.5e-10	1.73e-08	10.8901	1091	-52483	NM_001081162	-	Slc4a11	INTRON	other	403	157	0.39	474	244	0.51	426	227	0.53	583	360	0.62	482	278	0.58	500	320	0.64	537	284	0.53
Hyper	chr2	130970501	130971500	*	1.16e-06	1.88e-05	12.8612	1092	64008	NM_009730	+	Atrn	INTRON	other	117	48	0.41	172	65	0.38	194	86	0.44	444	271	0.61	250	113	0.45	371	212	0.57	289	136	0.47
Hypo	chr2	131037501	131038500	*	2e-08	4.77e-07	-15.7844	1093	1899	NR_105969	-	Mir6973b	INTERGENIC	other	115	29	0.25	86	36	0.42	169	29	0.17	65	3	0.05	69	11	0.16	92	19	0.21	117	0	0
Hyper	chr2	131063501	131064500	*	3.56e-56	2.63e-53	14.0934	1094	0	NM_033615	-	Adam33	PROMOTER	CpGi	1559	239	0.15	1371	287	0.21	1139	192	0.17	1403	429	0.31	1187	414	0.35	1402	477	0.34	1465	412	0.28
Hypo	chr2	131151501	131152500	*	0.00165367	0.00893808	-10.6229	1095	7521	NM_026091	-	1700037H04Rik	EXON	other	69	22	0.32	34	0	0	77	25	0.32	216	30	0.14	115	20	0.17	146	34	0.23	117	8	0.07
Hypo	chr2	131253001	131254000	*	1.41e-07	2.85e-06	-11.8476	1096	-8008	NM_001355681	+	Pank2	INTERGENIC	other	200	48	0.24	172	53	0.31	171	49	0.29	201	41	0.2	212	30	0.14	214	24	0.11	197	35	0.18
Hyper	chr2	131935501	131936500	*	0.000542018	0.00364273	11.0537	1097	-14361	NM_001126338	+	Prnd	EXON	other	134	52	0.39	135	64	0.47	189	76	0.4	127	69	0.54	143	73	0.51	118	58	0.49	133	76	0.57
Hypo	chr2	132099501	132100500	*	9.27e-05	0.000846619	-10.781	1098	44609	NM_018824	-	Slc23a2	INTRON	other	203	153	0.75	196	144	0.73	185	112	0.61	136	83	0.61	123	60	0.49	167	118	0.71	190	104	0.55
Hyper	chr2	132246001	132247000	*	0.00107456	0.00635106	10.8456	1099	789	NM_001141971	-	Tmem230	PROMOTER	shore	95	32	0.34	95	31	0.33	93	26	0.28	221	86	0.39	214	98	0.46	231	90	0.39	197	91	0.46
Hyper	chr2	132782001	132783000	*	1.72e-14	9.61e-13	12.3567	1100	725	NM_007694	+	Chgb	PROMOTER	shore	404	133	0.33	495	168	0.34	480	189	0.39	735	358	0.49	745	309	0.41	752	365	0.49	706	375	0.53
Hyper	chr2	132845501	132846500	*	4.52e-36	1.22e-33	13.6373	1101	-166	NM_001024385	+	Crls1	PROMOTER	shore	604	49	0.08	616	66	0.11	531	34	0.06	791	192	0.24	682	168	0.25	791	191	0.24	680	101	0.15
Hypo	chr2	132971001	132972000	*	0.00144823	0.0080551	-12.3208	1102	-24966	NM_198029	-	Fermt1	INTERGENIC	other	50	42	0.84	59	49	0.83	63	48	0.76	130	103	0.79	90	69	0.77	147	75	0.51	144	103	0.72
Hypo	chr2	133456001	133457000	*	1.27e-05	0.000154829	-11.7085	1103	-95159	NM_007553	+	Bmp2	INTERGENIC	other	110	85	0.77	108	89	0.82	107	93	0.87	367	255	0.69	273	187	0.68	311	221	0.71	284	207	0.73
Hypo	chr2	133498001	133499000	*	2.01e-08	4.79e-07	-10.7527	1104	-53159	NM_007553	+	Bmp2	INTERGENIC	other	363	257	0.71	324	246	0.76	374	278	0.74	404	244	0.6	244	151	0.62	326	202	0.62	356	239	0.67
Hypo	chr2	134483001	134484000	*	0.000408462	0.00289359	-17.1336	1105	70353	NM_010403	-	Hao1	INTERGENIC	other	24	21	0.88	40	34	0.85	52	41	0.79	82	53	0.65	66	40	0.61	75	53	0.71	65	43	0.66
Hyper	chr2	134681001	134682000	*	3.03e-20	2.9e-18	13.9253	1106	-36881	NM_029148	-	Tmx4	INTERGENIC	other	297	38	0.13	287	24	0.08	252	24	0.1	797	203	0.25	641	112	0.17	832	246	0.3	555	123	0.22
Hyper	chr2	134681501	134682500	*	6.81e-13	3.21e-11	19.7927	1107	-37381	NM_029148	-	Tmx4	INTERGENIC	other	127	24	0.19	72	5	0.07	111	21	0.19	502	193	0.38	315	89	0.28	567	229	0.4	303	95	0.31
Hyper	chr2	135329001	135330000	*	2.6e-16	1.75e-14	15.4375	1108	-113386	NR_040517	-	4930545L23Rik	INTRON	other	85	2	0.02	72	0	0	111	0	0	340	53	0.16	161	16	0.1	320	71	0.22	180	22	0.12
Hypo	chr2	135361501	135362500	*	5.93e-17	4.22e-15	-25.9057	1109	-145886	NR_040517	-	4930545L23Rik	EXON	other	118	72	0.61	107	62	0.58	118	63	0.53	258	77	0.3	216	73	0.34	257	65	0.25	211	82	0.39
Hypo	chr2	135362001	135363000	*	5.93e-17	4.22e-15	-25.9057	1110	-146386	NR_040517	-	4930545L23Rik	EXON	other	118	72	0.61	107	62	0.58	118	63	0.53	258	77	0.3	216	73	0.34	257	65	0.25	211	82	0.39
Hypo	chr2	135927001	135928000	*	4.12e-14	2.2e-12	-10.0246	1111	-124339	NM_001356548	+	Lamp5	INTRON	other	696	303	0.44	709	332	0.47	818	319	0.39	805	248	0.31	890	296	0.33	771	266	0.35	845	279	0.33
Hypo	chr2	136149501	136150500	*	7.91e-10	2.43e-08	-12.4679	1112	91755	NM_029530	+	Lamp5	INTRON	other	216	88	0.41	235	83	0.35	250	109	0.44	625	141	0.23	482	126	0.26	632	193	0.31	463	145	0.31
Hyper	chr2	136596001	136597000	*	3.73e-11	1.4e-09	14.5795	1113	63682	NM_175667	+	Ankef1	INTERGENIC	other	174	22	0.13	203	42	0.21	207	39	0.19	293	102	0.35	287	79	0.28	338	115	0.34	246	79	0.32
Hyper	chr2	136596501	136597500	*	1.85e-12	8.24e-11	16.5618	1114	64182	NM_175667	+	Ankef1	INTERGENIC	other	163	22	0.13	184	36	0.2	189	37	0.2	259	100	0.39	243	66	0.27	297	109	0.37	216	73	0.34
Hyper	chr2	138033501	138034500	*	2.61e-12	1.14e-10	11.3888	1115	-222084	NM_001025431	+	Btbd3	INTERGENIC	other	96	1	0.01	127	0	0	112	3	0.03	239	53	0.22	187	6	0.03	198	28	0.14	130	8	0.06
Hypo	chr2	139579001	139580000	*	4.07e-05	0.000421166	-10.7473	1116	85090	NM_175467	+	Sptlc3	INTRON	other	91	28	0.31	129	41	0.32	97	29	0.3	439	82	0.19	391	83	0.21	497	108	0.22	344	64	0.19
Hypo	chr2	139579501	139580500	*	9.65e-05	0.00087606	-10.8537	1117	85590	NM_175467	+	Sptlc3	INTRON	other	91	28	0.31	117	38	0.32	84	29	0.35	412	82	0.2	365	84	0.23	459	108	0.24	323	64	0.2
Hypo	chr2	139937001	139938000	*	0.000174524	0.0014376	-11.7707	1118	128806	NR_110350	-	Tasp1	INTRON	other	126	100	0.79	140	113	0.81	110	90	0.82	84	51	0.61	91	71	0.78	101	59	0.58	112	86	0.77
Hyper	chr2	140396001	140397000	*	8.88e-36	2.37e-33	15.7425	1119	568	NM_028387	+	Macrod2	PROMOTER	CpGi	516	49	0.09	659	142	0.22	621	106	0.17	874	288	0.33	852	271	0.32	779	253	0.32	847	270	0.32
Hyper	chr2	140427501	140428500	*	1.01e-11	4.06e-10	14.8528	1120	32068	NM_028387	+	Macrod2	INTRON	other	172	23	0.13	157	16	0.1	112	16	0.14	515	154	0.3	321	80	0.25	425	134	0.32	320	64	0.2
Hypo	chr2	142758001	142759000	*	2.17e-05	0.000246312	-18.0359	1121	142465	NM_001081133	-	Kif16b	EXON	other	46	34	0.74	56	42	0.75	52	42	0.81	170	101	0.59	146	83	0.57	166	102	0.61	141	79	0.56
Hyper	chr2	142967001	142968000	*	2.06e-24	2.7e-22	13.909	1122	64038	NR_131921	+	Kif16bos	INTERGENIC	other	530	38	0.07	398	71	0.18	377	57	0.15	619	192	0.31	637	139	0.22	637	191	0.3	608	144	0.24
Hyper	chr2	143062001	143063000	*	4.5e-165	6.04e-161	20.3134	1123	-69	NM_021335	+	Snrpb2	PROMOTER	CpGi	2532	461	0.18	2345	642	0.27	1958	528	0.27	2706	1307	0.48	2298	975	0.42	2742	1275	0.46	2307	884	0.38
Hypo	chr2	144181501	144182500	*	0.000915776	0.00558223	-13.8497	1124	6791	NR_136884	-	Gm5535	INTRON	other	40	25	0.62	67	42	0.63	91	71	0.78	84	44	0.52	116	65	0.56	113	64	0.57	106	61	0.58
Hypo	chr2	144295001	144296000	*	2.55e-07	4.86e-06	-10.7952	1125	24099	NM_001355688	+	Mgme1	INTERGENIC	other	425	215	0.51	292	166	0.57	323	163	0.5	336	144	0.43	261	94	0.36	342	131	0.38	304	147	0.48
Hypo	chr2	144295501	144296500	*	2.55e-07	4.86e-06	-10.7952	1126	24599	NM_001355688	+	Mgme1	INTERGENIC	other	425	215	0.51	292	166	0.57	323	163	0.5	336	144	0.43	261	94	0.36	342	131	0.38	304	147	0.48
Hyper	chr2	144467501	144468500	*	0.000991107	0.00594797	12.1133	1127	2327	NR_038065	+	Gm38402	EXON	other	49	34	0.69	100	59	0.59	60	38	0.63	161	112	0.7	145	112	0.77	159	112	0.7	138	115	0.83
Hyper	chr2	144868501	144869500	*	5.45e-05	0.000539732	11.7411	1128	44837	NM_025490	+	Scp2d1	INTERGENIC	other	108	72	0.67	135	80	0.59	117	59	0.5	296	196	0.66	224	158	0.71	271	193	0.71	231	172	0.74
Hyper	chr2	144869001	144870000	*	5.45e-05	0.000539732	11.7411	1129	45337	NM_025490	+	Scp2d1	INTERGENIC	other	108	72	0.67	135	80	0.59	117	59	0.5	296	196	0.66	224	158	0.71	271	193	0.71	231	172	0.74
Hypo	chr2	146299501	146300500	*	0.00151252	0.00833777	-10.015	1130	40217	NR_040619	+	A930019D19Rik	INTRON	other	NA	NA	NA	43	42	0.98	35	35	1	58	51	0.88	74	62	0.84	59	54	0.92	48	45	0.94
Hypo	chr2	146497501	146498500	*	0.000619256	0.00406158	-11.4642	1131	13505	NM_001033348	-	Ralgapa2	INTRON	other	158	74	0.47	91	35	0.38	102	40	0.39	121	48	0.4	99	38	0.38	117	24	0.21	160	44	0.28
Hyper	chr2	146625501	146626500	*	5.53e-15	3.25e-13	39.4958	1132	82572	NR_040502	+	4933406D12Rik	INTERGENIC	other	44	0	0	NA	NA	NA	42	0	0	40	18	0.45	NA	NA	NA	41	18	0.44	38	11	0.29
Hypo	chr2	146910501	146911500	*	6.44e-09	1.68e-07	-12.0113	1133	54614	NM_001033298	+	Kiz	INTRON	other	322	270	0.84	286	241	0.84	304	225	0.74	246	170	0.69	297	216	0.73	88	49	0.56	209	142	0.68
Hyper	chr2	147080501	147081500	*	4.01e-08	9.04e-07	10.9939	1134	3846	NM_023504	-	Nkx2-4	INTERGENIC	other	309	116	0.38	286	95	0.33	289	97	0.34	533	236	0.44	468	225	0.48	472	207	0.44	412	196	0.48
Hyper	chr2	147081001	147082000	*	4.01e-08	9.04e-07	10.9939	1135	3346	NM_023504	-	Nkx2-4	INTERGENIC	shore	309	116	0.38	286	95	0.33	289	97	0.34	533	236	0.44	468	225	0.48	472	207	0.44	412	196	0.48
Hypo	chr2	147179501	147180500	*	4.11e-05	0.000424878	-16.7023	1136	-3583	NR_030769	+	Nkx2-2os	INTRON	other	50	48	0.96	63	38	0.6	71	48	0.68	149	71	0.48	104	72	0.69	172	91	0.53	150	91	0.61
Hyper	chr2	147528501	147529500	*	2.92e-14	1.59e-12	12.7796	1137	163509	NM_008780	+	Pax1	INTERGENIC	other	397	219	0.55	398	244	0.61	461	271	0.59	593	422	0.71	567	405	0.71	540	398	0.74	482	329	0.68
Hyper	chr2	147895501	147896500	*	7.09e-29	1.26e-26	35.6037	1138	148965	NM_001291067	-	Foxa2	INTERGENIC	other	61	0	0	59	0	0	68	0	0	92	38	0.41	66	21	0.32	90	36	0.4	75	20	0.27
Hyper	chr2	148082001	148083000	*	1.6e-35	4.22e-33	10.3802	1139	-35033	NM_010446	-	Foxa2	INTERGENIC	other	904	85	0.09	1048	121	0.12	968	101	0.1	1475	318	0.22	1342	294	0.22	1431	343	0.24	1390	223	0.16
Hyper	chr2	148082501	148083500	*	1.7e-21	1.8e-19	13.927	1140	-35533	NM_010446	-	Foxa2	INTERGENIC	other	366	59	0.16	460	79	0.17	431	69	0.16	656	210	0.32	680	228	0.34	613	183	0.3	660	172	0.26
Hyper	chr2	148901501	148902500	*	6.61e-22	7.21e-20	15.1599	1141	-25990	NM_009976	-	Cst3	INTERGENIC	other	488	191	0.39	537	242	0.45	494	190	0.38	716	393	0.55	735	423	0.58	688	376	0.55	809	464	0.57
Hyper	chr2	148902001	148903000	*	5.11e-32	1.11e-29	11.5784	1142	-26490	NM_009976	-	Cst3	INTERGENIC	other	1186	351	0.3	1294	459	0.35	973	297	0.31	2249	1026	0.46	1988	865	0.44	2269	942	0.42	1879	826	0.44
Hyper	chr2	148902501	148903500	*	9.48e-22	1.02e-19	11.794	1143	-26990	NM_009976	-	Cst3	INTERGENIC	other	699	161	0.23	757	217	0.29	479	107	0.22	1533	633	0.41	1253	443	0.35	1581	566	0.36	1070	362	0.34
Hyper	chr2	149422001	149423000	*	0.000195991	0.00158447	15.209	1144	16754	NM_021405	+	Cst10	INTERGENIC	other	40	0	0	43	7	0.16	50	14	0.28	217	57	0.26	175	59	0.34	136	52	0.38	143	40	0.28
Hyper	chr2	149422501	149423500	*	0.000196677	0.00158894	15.2241	1145	17254	NM_021405	+	Cst10	INTERGENIC	other	40	0	0	43	7	0.16	50	14	0.28	207	54	0.26	175	59	0.34	136	52	0.38	143	40	0.28
Hyper	chr2	149983001	149984000	*	0.000165194	0.00137331	12.8231	1146	152220	NM_001085521	+	Syndig1	INTRON	other	94	53	0.56	74	47	0.64	60	41	0.68	260	191	0.73	233	181	0.78	213	152	0.71	190	145	0.76
Hypo	chr2	149998001	149999000	*	1.05e-06	1.72e-05	-10.5719	1147	137679	NM_023266	-	Zfp120	INTRON	other	201	150	0.75	196	150	0.77	239	180	0.75	416	250	0.6	326	224	0.69	434	274	0.63	371	256	0.69
Hypo	chr2	151485501	151486500	*	1.03e-05	0.000128656	-11.1363	1148	-7682	NM_198326	+	Nsfl1c	INTERGENIC	other	118	109	0.92	156	141	0.9	113	82	0.73	239	168	0.7	180	131	0.73	106	80	0.75	193	157	0.81
Hypo	chr2	151493001	151494000	*	6.94e-53	4.57e-50	-19.737	1149	-182	NM_198326	+	Nsfl1c	PROMOTER	shore	745	451	0.61	788	438	0.56	808	474	0.59	1088	406	0.37	1017	407	0.4	1015	365	0.36	975	398	0.41
Hypo	chr2	152014001	152015000	*	4.7e-05	0.000475698	-28.1061	1150	14137	NM_001164820	+	Slc52a3	INTERGENIC	other	30	30	1	23	18	0.78	35	31	0.89	38	17	0.45	22	20	0.91	NA	NA	NA	NA	NA	NA
Hypo	chr2	152225501	152226500	*	4.93e-18	3.87e-16	-11.8118	1151	-340	NM_007788	+	Csnk2a1	PROMOTER	shore	641	260	0.41	665	277	0.42	541	270	0.5	1073	404	0.38	919	280	0.3	905	223	0.25	958	322	0.34
Hypo	chr2	152273001	152274000	*	5.17e-11	1.9e-09	-19.882	1152	-19872	NM_024196	+	Tbc1d20	INTRON	other	62	62	1	79	73	0.92	69	61	0.88	167	111	0.66	121	96	0.79	142	103	0.73	135	105	0.78
Hypo	chr2	152273501	152274500	*	5.17e-11	1.9e-09	-19.882	1153	-19372	NM_024196	+	Tbc1d20	EXON	other	62	62	1	79	73	0.92	69	61	0.88	167	111	0.66	121	96	0.79	142	103	0.73	135	105	0.78
Hyper	chr2	152436501	152437500	*	6.75e-26	9.87e-24	13.0518	1154	20916	NR_110368	+	6820408C15Rik	EXON	other	750	214	0.29	885	309	0.35	848	282	0.33	1006	479	0.48	996	441	0.44	1004	460	0.46	1102	488	0.44
Hyper	chr2	152472001	152473000	*	0.000158827	0.00132908	10.8287	1155	-4063	NM_176950	+	Defb20	INTERGENIC	other	134	23	0.17	103	19	0.18	112	39	0.35	226	54	0.24	250	105	0.42	225	79	0.35	198	68	0.34
Hyper	chr2	152472501	152473500	*	0.000158827	0.00132908	10.8287	1156	-3563	NM_176950	+	Defb20	INTERGENIC	other	134	23	0.17	103	19	0.18	112	39	0.35	226	54	0.24	250	105	0.42	225	79	0.35	198	68	0.34
Hypo	chr2	152678001	152679000	*	5.46e-06	7.41e-05	-12.0846	1157	-8148	NM_025543	+	Mcts2	INTRON	other	134	55	0.41	176	79	0.45	155	79	0.51	312	75	0.24	317	110	0.35	282	108	0.38	290	112	0.39
Hypo	chr2	152678501	152679500	*	2.12e-06	3.23e-05	-12.2132	1158	-7648	NM_025543	+	Mcts2	INTRON	other	108	30	0.28	131	38	0.29	106	30	0.28	254	31	0.12	241	39	0.16	210	41	0.2	209	37	0.18
Hyper	chr2	152915001	152916000	*	8.99e-05	0.000825463	13.8909	1159	3651	NM_001081044	+	Mylk2	EXON	other	64	6	0.09	98	12	0.12	62	8	0.13	57	26	0.46	58	10	0.17	75	12	0.16	61	16	0.26
Hyper	chr2	153513501	153514500	*	6.08e-06	8.14e-05	16.0494	1160	15472	NM_001134300	-	Nol4l	INTRON	other	39	34	0.87	NA	NA	NA	42	34	0.81	29	29	1	32	32	1	28	28	1	NA	NA	NA
Hyper	chr2	153514001	153515000	*	6.08e-06	8.14e-05	16.0494	1161	14972	NM_001134300	-	Nol4l	INTRON	other	39	34	0.87	NA	NA	NA	42	34	0.81	29	29	1	32	32	1	28	28	1	NA	NA	NA
Hyper	chr2	153764501	153765500	*	0.00156328	0.00855628	10.3419	1162	-15379	NR_036629	+	Efcab8	EXON	other	NA	NA	NA	44	36	0.82	52	44	0.85	129	124	0.96	181	171	0.94	153	146	0.95	122	107	0.88
Hyper	chr2	153765001	153766000	*	0.00156328	0.00855628	10.3419	1163	-14879	NR_036629	+	Efcab8	EXON	other	NA	NA	NA	44	36	0.82	52	44	0.85	129	124	0.96	181	171	0.94	153	146	0.95	122	107	0.88
Hypo	chr2	154421501	154422500	*	0.000158155	0.00132497	-12.3783	1164	-13418	NM_009228	-	Snta1	INTERGENIC	other	159	80	0.5	110	71	0.65	112	86	0.77	135	61	0.45	142	83	0.58	160	76	0.47	139	67	0.48
Hypo	chr2	154453501	154454500	*	0.00075335	0.00476466	-14.4751	1165	17019	NM_172860	+	Cbfa2t2	INTRON	other	49	40	0.82	50	43	0.86	58	47	0.81	57	42	0.74	75	50	0.67	82	58	0.71	67	42	0.63
Hypo	chr2	154454001	154455000	*	0.00075335	0.00476466	-14.4751	1166	17519	NM_172860	+	Cbfa2t2	INTRON	other	49	40	0.82	50	43	0.86	58	47	0.81	57	42	0.74	75	50	0.67	82	58	0.71	67	42	0.63
Hypo	chr2	154459001	154460000	*	4.5e-13	2.17e-11	-14.4316	1167	22519	NM_172860	+	Cbfa2t2	INTRON	other	213	160	0.75	314	217	0.69	248	172	0.69	759	399	0.53	526	312	0.59	585	332	0.57	557	326	0.59
Hypo	chr2	154459501	154460500	*	7.78e-06	0.000100928	-20.477	1168	23019	NM_172860	+	Cbfa2t2	INTRON	other	37	21	0.57	48	20	0.42	38	16	0.42	238	53	0.22	150	37	0.25	173	42	0.24	162	55	0.34
Hyper	chr2	154463001	154464000	*	1.86e-09	5.35e-08	33.5227	1169	26519	NM_172860	+	Cbfa2t2	INTRON	other	32	3	0.09	29	6	0.21	49	5	0.1	70	37	0.53	43	29	0.67	26	2	0.08	21	6	0.29
Hyper	chr2	154463501	154464500	*	2.66e-06	3.95e-05	20.2895	1170	27019	NM_172860	+	Cbfa2t2	INTRON	other	57	23	0.4	62	27	0.44	79	25	0.32	127	76	0.6	121	87	0.72	86	38	0.44	70	34	0.49
Hypo	chr2	154934501	154935500	*	6.91e-08	1.48e-06	-30.5556	1171	-41596	NM_026030	-	Eif2s2	INTERGENIC	other	25	14	0.56	35	28	0.8	44	40	0.91	59	27	0.46	71	35	0.49	61	31	0.51	43	20	0.47
Hyper	chr2	154948501	154949500	*	1.34e-07	2.72e-06	12.6863	1172	-55596	NM_026030	-	Eif2s2	INTERGENIC	other	190	120	0.63	143	95	0.66	176	112	0.64	386	287	0.74	237	188	0.79	212	154	0.73	292	238	0.82
Hypo	chr2	155072501	155073500	*	3.72e-05	0.000390079	-15.5598	1173	998	NM_016661	-	Ahcy	PROMOTER	shore	107	86	0.8	97	61	0.63	86	61	0.71	102	56	0.55	94	59	0.63	89	46	0.52	80	44	0.55
Hyper	chr2	155132501	155133500	*	5.18e-09	1.38e-07	11.8226	1174	0	NM_008395	+	Itch	PROMOTER	CpGi	204	17	0.08	277	55	0.2	185	34	0.18	282	74	0.26	238	73	0.31	317	87	0.27	295	80	0.27
Hyper	chr2	155511501	155512500	*	0.00165461	0.00894198	16.497	1175	2347	NM_144786	-	Ggt7	INTRON	other	62	10	0.16	38	14	0.37	39	10	0.26	36	13	0.36	55	25	0.45	40	27	0.68	57	12	0.21
Hyper	chr2	155518501	155519500	*	8.23e-42	3.06e-39	12.6886	1176	460	NM_019811	+	Acss2	PROMOTER	shore	1332	260	0.2	1259	288	0.23	1161	255	0.22	1583	566	0.36	1438	528	0.37	1431	496	0.35	1447	421	0.29
Hyper	chr2	155692501	155693500	*	3.72e-19	3.25e-17	20.4953	1177	-118	NM_019828	-	Trpc4ap	PROMOTER	shore	210	34	0.16	223	60	0.27	229	59	0.26	242	107	0.44	300	130	0.43	325	148	0.46	314	130	0.41
Hyper	chr2	156311001	156312000	*	8.67e-39	2.74e-36	25.4382	1178	-473	NM_027585	+	Cnbd2	PROMOTER	CpGi	383	99	0.26	431	72	0.17	399	57	0.14	379	104	0.27	254	134	0.53	151	118	0.78	222	89	0.4
Hyper	chr2	156311501	156312500	*	4.18e-39	1.35e-36	11.1946	1179	0	NM_001316755	+	Cnbd2	PROMOTER	CpGi	1170	108	0.09	1253	83	0.07	1028	59	0.06	867	111	0.13	740	138	0.19	228	121	0.53	676	93	0.14
Hyper	chr2	156344001	156345000	*	1.97e-07	3.84e-06	13.071	1180	-31298	NM_020255	-	Scand1	INTRON	other	108	6	0.06	178	33	0.19	158	30	0.19	151	32	0.21	231	59	0.26	201	75	0.37	130	38	0.29
Hypo	chr2	156352001	156353000	*	0.00101815	0.00607432	-13.5621	1181	-39298	NM_020255	-	Scand1	INTRON	other	73	35	0.48	87	64	0.74	54	38	0.7	105	56	0.53	115	70	0.61	108	46	0.43	110	49	0.45
Hyper	chr2	156393001	156394000	*	3.03e-16	2.02e-14	10.0685	1182	-23	NR_024329	-	2900097C17Rik	PROMOTER	other	496	31	0.06	324	20	0.06	382	30	0.08	412	65	0.16	348	59	0.17	379	73	0.19	402	62	0.15
Hyper	chr2	156508501	156509500	*	0.00010558	0.000945859	12.6022	1183	32969	NM_001006664	+	Epb41l1	EXON	other	42	22	0.52	83	55	0.66	150	107	0.71	169	138	0.82	179	147	0.82	134	104	0.78	50	34	0.68
Hypo	chr2	156529501	156530500	*	1.63e-05	0.000192452	-11.0373	1184	-17076	NM_001164818	+	Aar2	INTRON	other	168	98	0.58	205	126	0.61	243	146	0.6	300	152	0.51	237	99	0.42	223	117	0.52	217	111	0.51
Hyper	chr2	156627501	156628500	*	6.27e-13	2.97e-11	10.5517	1185	13806	NM_001277186	+	Dlgap4	INTRON	other	819	375	0.46	707	331	0.47	587	278	0.47	750	436	0.58	626	361	0.58	518	253	0.49	669	414	0.62
Hyper	chr2	156628001	156629000	*	6.89e-14	3.61e-12	10.9543	1186	14306	NM_001277186	+	Dlgap4	INTRON	other	819	375	0.46	707	331	0.47	587	278	0.47	779	463	0.59	626	361	0.58	518	253	0.49	669	414	0.62
Hyper	chr2	157048001	157049000	*	0.000335486	0.00246305	11.6039	1187	30266	NM_001164663	-	Soga1	INTRON	other	168	90	0.54	122	79	0.65	125	86	0.69	117	78	0.67	80	58	0.72	87	65	0.75	139	108	0.78
Hyper	chr2	157048501	157049500	*	0.000335486	0.00246305	11.6039	1188	29766	NM_001164663	-	Soga1	INTRON	other	168	90	0.54	122	79	0.65	125	86	0.69	117	78	0.67	80	58	0.72	87	65	0.75	139	108	0.78
Hypo	chr2	157055001	157056000	*	0.00156213	0.00855215	-15.6155	1189	23266	NM_001164663	-	Soga1	INTRON	other	54	14	0.26	70	47	0.67	57	37	0.65	70	29	0.41	65	22	0.34	46	16	0.35	50	22	0.44
Hypo	chr2	157287001	157288000	*	8.17e-15	4.73e-13	-13.0621	1190	4973	NM_001355164	+	Rpn2	INTRON	other	413	226	0.55	498	265	0.53	469	255	0.54	733	271	0.37	571	256	0.45	565	217	0.38	541	244	0.45
Hypo	chr2	157287501	157288500	*	2.31e-15	1.41e-13	-12.4082	1191	5473	NM_001355164	+	Rpn2	INTRON	other	483	279	0.58	596	336	0.56	561	333	0.59	799	329	0.41	653	325	0.5	618	263	0.43	602	296	0.49
Hyper	chr2	157366501	157367500	*	6.65e-11	2.4e-09	12.0558	1192	-94	NM_026968	+	Manbal	PROMOTER	shore	342	160	0.47	369	203	0.55	291	157	0.54	649	460	0.71	625	336	0.54	642	425	0.66	503	326	0.65
Hyper	chr2	157502001	157503000	*	0.000148534	0.0012581	29.0566	1193	-57078	NM_010923	+	Nnat	INTERGENIC	other	30	7	0.23	30	5	0.17	NA	NA	NA	57	27	0.47	NA	NA	NA	NA	NA	NA	49	25	0.51
Hyper	chr2	157502501	157503500	*	0.000148534	0.0012581	29.0566	1194	-56578	NM_010923	+	Nnat	INTERGENIC	other	30	7	0.23	30	5	0.17	NA	NA	NA	57	27	0.47	NA	NA	NA	NA	NA	NA	49	25	0.51
Hypo	chr2	157670501	157671500	*	0.00161587	0.00877841	-12.1386	1195	-65901	NM_025680	+	Ctnnbl1	INTERGENIC	other	84	68	0.81	67	55	0.82	50	44	0.88	72	55	0.76	72	52	0.72	81	56	0.69	71	47	0.66
Hyper	chr2	158340501	158341500	*	0.000179104	0.0014688	18.9363	1196	20010	NR_015463	-	Snhg17	INTERGENIC	other	28	14	0.5	47	35	0.74	NA	NA	NA	186	153	0.82	124	98	0.79	181	157	0.87	132	117	0.89
Hypo	chr2	158396501	158397500	*	4.96e-05	0.000497635	-12.4163	1197	-12353	NM_001291138	+	Ralgapb	INTERGENIC	other	155	101	0.65	170	115	0.68	132	94	0.71	126	62	0.49	182	98	0.54	111	63	0.57	144	89	0.62
Hypo	chr2	158397001	158398000	*	6.93e-05	0.000660952	-13.2828	1198	-11853	NM_001291138	+	Ralgapb	INTERGENIC	other	133	87	0.65	136	94	0.69	112	83	0.74	111	53	0.48	146	83	0.57	90	52	0.58	119	73	0.61
Hypo	chr2	159725501	159726500	*	0.00011657	0.00102888	-10.6875	1199	-220841	NR_040498	+	4933416E03Rik	INTERGENIC	other	115	100	0.87	120	97	0.81	91	68	0.75	293	189	0.65	163	120	0.74	277	196	0.71	199	153	0.77
Hypo	chr2	160184001	160185000	*	0.000232121	0.00182276	-26.6346	1200	142495	NM_001033411	-	Gm826	INTERGENIC	other	28	13	0.46	28	21	0.75	48	21	0.44	31	7	0.23	26	8	0.31	NA	NA	NA	23	6	0.26
Hypo	chr2	160184501	160185500	*	0.000232121	0.00182276	-26.6346	1201	141995	NM_001033411	-	Gm826	INTERGENIC	other	28	13	0.46	28	21	0.75	48	21	0.44	31	7	0.23	26	8	0.31	NA	NA	NA	23	6	0.26
Hyper	chr2	160354001	160355000	*	2.66e-05	0.000293032	16.7689	1202	12066	NM_010658	-	Mafb	INTERGENIC	other	69	28	0.41	71	30	0.42	57	18	0.32	187	112	0.6	177	92	0.52	205	117	0.57	179	93	0.52
Hyper	chr2	160810001	160811000	*	5.78e-15	3.4e-13	37.9134	1203	61991	NM_177263	-	Zhx3	INTRON	other	37	0	0	67	8	0.12	NA	NA	NA	134	52	0.39	87	47	0.54	93	52	0.56	107	41	0.38
Hyper	chr2	160871501	160872500	*	5.81e-50	3.29e-47	14.0307	1204	491	NM_177263	-	Zhx3	PROMOTER	CpGi	1465	210	0.14	1134	288	0.25	1232	252	0.2	1532	410	0.27	1221	439	0.36	1160	469	0.4	1187	396	0.33
Hypo	chr2	160995501	160996500	*	0.000368424	0.00265921	-10.0453	1205	-83163	NM_001291145	-	Emilin3	INTRON	other	86	79	0.92	NA	NA	NA	87	84	0.97	116	85	0.73	103	85	0.83	67	61	0.91	150	136	0.91
Hypo	chr2	161089501	161090500	*	7.34e-12	3.02e-10	-30.1955	1206	18587	NM_173368	-	Chd6	INTRON	other	30	25	0.83	76	62	0.82	32	24	0.75	203	104	0.51	281	120	0.43	164	87	0.53	188	109	0.58
Hypo	chr2	161090001	161091000	*	7.34e-12	3.02e-10	-30.1955	1207	18087	NM_173368	-	Chd6	INTRON	other	30	25	0.83	76	62	0.82	32	24	0.75	203	104	0.51	281	120	0.43	164	87	0.53	188	109	0.58
Hypo	chr2	162683001	162684000	*	9.07e-05	0.000831285	-14.7117	1208	21840	NR_033569	+	9430021M05Rik	INTERGENIC	other	130	66	0.51	98	65	0.66	67	37	0.55	113	39	0.35	98	42	0.43	81	33	0.41	146	71	0.49
Hyper	chr2	162947501	162948500	*	2.23e-53	1.49e-50	10.0912	1209	4038	NM_001081338	+	L3mbtl1	EXON	other	3517	2122	0.6	3703	2207	0.6	3193	1632	0.51	3075	1663	0.54	2820	1961	0.7	2488	1829	0.74	3006	2216	0.74
Hyper	chr2	163050501	163051500	*	0.000193425	0.00156691	10.0189	1210	-3135	NM_008652	+	Mybl2	INTERGENIC	other	81	68	0.84	80	67	0.84	33	30	0.91	77	74	0.96	55	51	0.93	71	65	0.92	81	80	0.99
Hypo	chr2	163119501	163120500	*	0.000603193	0.00397434	-18.138	1211	-29901	NM_026630	-	Gtsf1l	INTERGENIC	other	67	54	0.81	47	35	0.74	32	24	0.75	134	79	0.59	NA	NA	NA	28	17	0.61	NA	NA	NA
Hypo	chr2	163386001	163387000	*	0.000641942	0.00418281	-10.9121	1212	10974	NM_021566	-	Jph2	INTRON	other	110	45	0.41	184	89	0.48	102	64	0.63	197	78	0.4	164	66	0.4	89	32	0.36	164	64	0.39
Hyper	chr2	163494001	163495000	*	0.000783197	0.00491726	12.2768	1213	1685	NM_001099331	+	R3hdml	EXON	other	101	25	0.25	103	43	0.42	108	49	0.45	115	62	0.54	99	51	0.52	118	66	0.56	116	44	0.38
Hyper	chr2	163494501	163495500	*	0.000212548	0.00169432	13.4761	1214	2185	NM_001099331	+	R3hdml	INTRON	other	101	25	0.25	103	43	0.42	108	49	0.45	115	62	0.54	99	51	0.52	131	78	0.6	116	44	0.38
Hyper	chr2	164006001	164007000	*	0.000364726	0.00263707	12.8917	1215	10806	NM_018753	+	Ywhab	INTRON	other	115	71	0.62	113	51	0.45	135	45	0.33	98	56	0.57	94	57	0.61	116	64	0.55	91	58	0.64
Hyper	chr2	164050501	164051500	*	0.000168395	0.00139525	13.6796	1216	19603	NM_025996	-	Tomm34	EXON	other	96	77	0.8	47	38	0.81	97	64	0.66	82	76	0.93	NA	NA	NA	65	48	0.74	66	64	0.97
Hyper	chr2	164051001	164052000	*	0.000168395	0.00139525	13.6796	1217	19103	NM_025996	-	Tomm34	INTERGENIC	other	96	77	0.8	47	38	0.81	97	64	0.66	82	76	0.93	NA	NA	NA	65	48	0.74	66	64	0.97
Hyper	chr2	164075001	164076000	*	4.36e-37	1.25e-34	19.271	1218	825	NM_021420	+	Stk4	PROMOTER	shore	467	168	0.36	463	154	0.33	469	131	0.28	1333	728	0.55	1041	522	0.5	1133	602	0.53	944	447	0.47
Hyper	chr2	164150501	164151500	*	0.00144947	0.00806023	16.0749	1219	19614	NM_008435	-	Kcns1	INTRON	other	46	16	0.35	65	27	0.42	79	38	0.48	52	30	0.58	57	26	0.46	54	43	0.8	38	19	0.5
Hyper	chr2	164517001	164518000	*	2.38e-26	3.57e-24	22.6035	1220	19478	NM_133779	+	Pigt	INTERGENIC	other	166	5	0.03	122	7	0.06	155	6	0.04	240	83	0.35	138	19	0.14	208	73	0.35	134	17	0.13
Hypo	chr2	164655001	164656000	*	2.28e-20	2.2e-18	-20.4942	1221	-36	NM_001160414	-	Wfdc9	PROMOTER	other	334	165	0.49	312	185	0.59	164	72	0.44	372	151	0.41	304	101	0.33	283	60	0.21	275	78	0.28
Hypo	chr2	164725001	164726000	*	6.47e-10	2.01e-08	-11.2765	1222	9698	NM_001040055	+	Spint5	INTERGENIC	other	195	30	0.15	309	94	0.3	271	93	0.34	299	29	0.1	452	109	0.24	406	61	0.15	308	46	0.15
Hyper	chr2	164972501	164973500	*	5.51e-06	7.46e-05	22.4263	1223	4515	NM_020333	+	Slc12a5	INTRON	shore	45	35	0.78	65	32	0.49	50	41	0.82	23	19	0.83	33	32	0.97	29	24	0.83	29	28	0.97
Hyper	chr2	165880501	165881500	*	1.11e-10	3.85e-09	12.3639	1224	779	NM_001281926	-	Zmynd8	PROMOTER	other	453	110	0.24	330	94	0.28	297	120	0.4	354	162	0.46	381	168	0.44	297	102	0.34	474	206	0.43
Hypo	chr2	165934001	165935000	*	0.000695463	0.00446459	-10.7428	1225	-49164	NM_001252587	-	Zmynd8	INTERGENIC	other	119	81	0.68	116	97	0.84	103	87	0.84	115	79	0.69	137	94	0.69	93	58	0.62	125	87	0.7
Hyper	chr2	165982001	165983000	*	7.86e-14	4.09e-12	14.472	1226	-9637	NM_008679	+	Ncoa3	INTERGENIC	other	382	184	0.48	421	166	0.39	300	136	0.45	426	251	0.59	399	228	0.57	350	202	0.58	489	293	0.6
Hypo	chr2	166001001	166002000	*	0.00122906	0.00706761	-10.5695	1227	8366	NM_008679	+	Ncoa3	INTRON	other	83	24	0.29	107	40	0.37	113	60	0.53	184	58	0.32	146	43	0.29	193	60	0.31	182	53	0.29
Hyper	chr2	166668001	166669000	*	2.16e-07	4.19e-06	12.347	1228	44833	NM_177782	-	Prex1	INTRON	other	264	168	0.64	186	106	0.57	209	145	0.69	239	176	0.74	242	183	0.76	176	134	0.76	178	141	0.79
Hyper	chr2	166668501	166669500	*	2.16e-07	4.19e-06	12.347	1229	44333	NM_177782	-	Prex1	INTRON	other	264	168	0.64	186	106	0.57	209	145	0.69	239	176	0.74	242	183	0.76	176	134	0.76	178	141	0.79
Hypo	chr2	166671501	166672500	*	0.000173517	0.00143055	-12.1149	1230	41333	NM_177782	-	Prex1	INTRON	other	178	98	0.55	181	108	0.6	118	65	0.55	103	45	0.44	185	109	0.59	67	10	0.15	126	51	0.4
Hypo	chr2	166746001	166747000	*	1.44e-12	6.51e-11	-13.9424	1231	-32170	NM_177782	-	Prex1	INTERGENIC	other	410	227	0.55	328	169	0.52	349	163	0.47	326	119	0.37	450	178	0.4	349	113	0.32	393	159	0.4
Hyper	chr2	166956501	166957500	*	3.84e-09	1.05e-07	10.3629	1232	7218	NR_111895	-	Stau1	INTRON	other	435	230	0.53	378	209	0.55	452	252	0.56	494	327	0.66	516	334	0.65	502	307	0.61	473	322	0.68
Hyper	chr2	166957001	166958000	*	3.84e-09	1.05e-07	10.3629	1233	6718	NR_111895	-	Stau1	INTRON	other	435	230	0.53	378	209	0.55	452	252	0.56	494	327	0.66	516	334	0.65	502	307	0.61	473	322	0.68
Hyper	chr2	166990001	166991000	*	0.0012631	0.00722293	15.6464	1234	5300	NM_011490	-	Stau1	INTRON	other	62	23	0.37	55	22	0.4	52	14	0.27	56	27	0.48	70	37	0.53	65	37	0.57	78	35	0.45
Hyper	chr2	166994001	166995000	*	2.53e-05	0.000281278	11.2183	1235	1300	NM_011490	-	Stau1	INTRON	shore	103	7	0.07	65	15	0.23	113	8	0.07	169	33	0.2	137	23	0.17	195	60	0.31	143	25	0.17
Hypo	chr2	167108001	167109000	*	0.000126559	0.00110124	-10.7018	1236	42710	NR_028540	+	Snord12	INTRON	other	131	107	0.82	152	132	0.87	125	101	0.81	121	91	0.75	118	79	0.67	101	78	0.77	135	97	0.72
Hypo	chr2	167108501	167109500	*	0.000126559	0.00110124	-10.7018	1237	43210	NR_028540	+	Snord12	INTRON	other	131	107	0.82	152	132	0.87	125	101	0.81	121	91	0.75	118	79	0.67	101	78	0.77	135	97	0.72
Hypo	chr2	167311501	167312500	*	6.01e-07	1.05e-05	-11.7345	1238	36679	NM_019835	-	B4galt5	INTRON	other	103	101	0.98	48	44	0.92	103	100	0.97	105	79	0.75	83	72	0.87	72	67	0.93	100	87	0.87
Hypo	chr2	167570501	167571500	*	2.95e-05	0.000319464	-10.4791	1239	32308	NM_011427	+	Snai1	INTERGENIC	other	258	116	0.45	212	97	0.46	227	134	0.59	205	83	0.4	206	84	0.41	266	114	0.43	216	70	0.32
Hyper	chr2	167578001	167579000	*	1.23e-06	1.98e-05	10.4722	1240	39808	NM_011427	+	Snai1	INTERGENIC	other	353	128	0.36	299	97	0.32	362	136	0.38	279	120	0.43	245	130	0.53	290	124	0.43	243	113	0.47
Hyper	chr2	167747501	167748500	*	5.56e-07	9.78e-06	12.9875	1241	56326	NR_015500	+	A530013C23Rik	INTERGENIC	other	285	149	0.52	250	131	0.52	227	116	0.51	182	107	0.59	182	122	0.67	134	94	0.7	184	120	0.65
Hypo	chr2	167843001	167844000	*	0.00114496	0.00667859	-19.3832	1242	-88327	NM_011201	+	Ptpn1	INTERGENIC	other	NA	NA	NA	42	33	0.79	49	41	0.84	32	20	0.62	74	49	0.66	NA	NA	NA	49	27	0.55
Hyper	chr2	168200001	168201000	*	0.000734068	0.00466642	11.0558	1243	6113	NM_009628	-	Adnp	INTRON	other	154	37	0.24	83	27	0.33	91	18	0.2	111	29	0.26	175	68	0.39	102	35	0.34	114	49	0.43
Hypo	chr2	168267001	168268000	*	0.000226282	0.001785	-11.8965	1244	1332	NM_001081134	-	Kcng1	INTRON	shore	96	80	0.83	90	79	0.88	101	86	0.85	62	47	0.76	105	77	0.73	79	62	0.78	97	66	0.68
Hypo	chr2	168830501	168831500	*	0.000416816	0.00294146	-10.9852	1245	-63301	NM_175303	-	Sall4	INTERGENIC	other	114	74	0.65	126	91	0.72	132	87	0.66	223	103	0.46	139	72	0.52	169	112	0.66	172	112	0.65
Hypo	chr2	168831001	168832000	*	4.81e-05	0.0004847	-12.5026	1246	-63801	NM_175303	-	Sall4	INTERGENIC	other	114	74	0.65	126	91	0.72	132	87	0.66	293	131	0.45	139	72	0.52	169	112	0.66	172	112	0.65
Hyper	chr2	168955501	168956500	*	5.33e-27	8.34e-25	14.973	1247	0	NM_009564	-	Zfp64	PROMOTER	CpGi	678	201	0.3	802	270	0.34	757	215	0.28	644	333	0.52	626	245	0.39	678	341	0.5	712	295	0.41
Hypo	chr2	169034501	169035500	*	0.000162733	0.00135645	-16.3835	1248	56234	NR_040326	+	1700017J07Rik	INTERGENIC	other	67	52	0.78	53	36	0.68	38	28	0.74	89	38	0.43	136	71	0.52	171	101	0.59	130	90	0.69
Hypo	chr2	169035001	169036000	*	6.87e-11	2.47e-09	-20.653	1249	56734	NR_040326	+	1700017J07Rik	INTERGENIC	other	111	95	0.86	97	77	0.79	89	74	0.83	131	76	0.58	148	82	0.55	183	113	0.62	154	112	0.73
Hyper	chr2	169961001	169962000	*	0.000380861	0.00273131	14.6269	1250	1188	NR_131974	-	AY702102	INTERGENIC	other	130	51	0.39	76	36	0.47	58	40	0.69	96	63	0.66	101	53	0.52	42	28	0.67	83	58	0.7
Hyper	chr2	170254001	170255000	*	7.85e-05	0.000734948	10.5527	1251	-101361	NR_040610	+	Bcas1os2	INTERGENIC	other	246	141	0.57	226	137	0.61	174	95	0.55	187	107	0.57	172	126	0.73	131	97	0.74	166	118	0.71
Hypo	chr2	170270001	170271000	*	2.12e-35	5.56e-33	-12.1612	1252	-85361	NR_040610	+	Bcas1os2	INTERGENIC	other	1096	692	0.63	1352	874	0.65	1318	897	0.68	2171	1082	0.5	1882	1084	0.58	1870	945	0.51	1701	948	0.56
Hyper	chr2	172110001	172111000	*	3.42e-05	0.000363187	11.4031	1253	-66536	NM_175631	-	Cbln4	INTERGENIC	other	165	37	0.22	127	36	0.28	163	54	0.33	182	70	0.38	224	85	0.38	235	93	0.4	206	85	0.41
Hyper	chr2	172408001	172409000	*	0.00135291	0.00762814	19.7467	1254	14209	NM_001276422	+	Cass4	INTRON	other	NA	NA	NA	72	51	0.71	30	11	0.37	77	66	0.86	36	25	0.69	NA	NA	NA	NA	NA	NA
Hyper	chr2	172408501	172409500	*	0.000887239	0.00544151	20.0281	1255	14709	NM_001276422	+	Cass4	INTRON	other	NA	NA	NA	72	51	0.71	43	15	0.35	77	66	0.86	47	30	0.64	NA	NA	NA	NA	NA	NA
Hypo	chr2	172474501	172475500	*	1.63e-06	2.55e-05	-20.4358	1256	1949	NM_029608	+	Fam209	INTERGENIC	other	57	36	0.63	103	65	0.63	28	22	0.79	123	67	0.54	141	58	0.41	125	46	0.37	100	49	0.49
Hypo	chr2	172475001	172476000	*	3.27e-06	4.73e-05	-20.0107	1257	2449	NM_029608	+	Fam209	INTERGENIC	other	57	36	0.63	103	65	0.63	28	22	0.79	107	60	0.56	141	58	0.41	110	41	0.37	100	49	0.49
Hypo	chr2	172498001	172499000	*	2.73e-05	0.000299066	-10.8761	1258	25449	NM_029608	+	Fam209	INTERGENIC	other	303	172	0.57	240	163	0.68	181	129	0.71	185	91	0.49	243	158	0.65	153	81	0.53	135	51	0.38
Hyper	chr2	172796501	172797500	*	5.92e-16	3.83e-14	12.0621	1259	142822	NM_007557	-	Bmp7	INTERGENIC	other	418	147	0.35	453	168	0.37	328	111	0.34	4096	1969	0.48	3105	1427	0.46	3732	1839	0.49	2479	1148	0.46
Hyper	chr2	172797001	172798000	*	2.63e-11	1e-09	12.0626	1260	142322	NM_007557	-	Bmp7	INTERGENIC	other	256	83	0.32	324	128	0.4	218	79	0.36	3899	1892	0.49	2906	1361	0.47	3500	1761	0.5	2285	1080	0.47
Hyper	chr2	173158501	173159500	*	1.3e-16	8.97e-15	15.2145	1261	5430	NM_011044	+	Pck1	EXON	other	298	49	0.16	231	38	0.16	281	49	0.17	429	169	0.39	420	86	0.2	475	170	0.36	407	129	0.32
Hyper	chr2	173455501	173456500	*	3.89e-06	5.5e-05	10.5123	1262	-66092	NM_028158	+	1700021F07Rik	INTERGENIC	other	116	98	0.84	103	84	0.82	68	57	0.84	150	140	0.93	112	104	0.93	94	92	0.98	143	132	0.92
Hyper	chr2	173456001	173457000	*	3.89e-06	5.5e-05	10.5123	1263	-65592	NM_028158	+	1700021F07Rik	INTERGENIC	other	116	98	0.84	103	84	0.82	68	57	0.84	150	140	0.93	112	104	0.93	94	92	0.98	143	132	0.92
Hypo	chr2	173553001	173554000	*	1.09e-11	4.39e-10	-23.8973	1264	24342	NM_027303	-	Ankrd60	INTERGENIC	other	142	124	0.87	215	164	0.76	66	36	0.55	90	44	0.49	79	40	0.51	63	33	0.52	82	49	0.6
Hyper	chr2	174296501	174297500	*	1.49e-10	5.09e-09	10.3277	1265	-359	NM_010309	+	Gnas	PROMOTER	CpGi	504	185	0.37	652	231	0.35	617	273	0.44	351	172	0.49	482	257	0.53	609	214	0.35	591	357	0.6
Hyper	chr2	174311501	174312500	*	3.41e-51	2.07e-48	34.6131	1266	13644	NM_201617	+	Gnas	INTRON	other	171	45	0.26	220	74	0.34	202	39	0.19	711	498	0.7	339	159	0.47	646	437	0.68	356	163	0.46
Hyper	chr2	174312001	174313000	*	3.39e-31	7e-29	17.7956	1267	14144	NM_201617	+	Gnas	INTRON	other	470	152	0.32	566	207	0.37	498	160	0.32	1043	611	0.59	618	267	0.43	905	518	0.57	688	284	0.41
Hypo	chr2	174981501	174982500	*	0.000470931	0.0032495	-13.5494	1268	85270	NM_001085546	-	Gm14393	INTERGENIC	other	NA	NA	NA	62	49	0.79	280	235	0.84	38	28	0.74	53	35	0.66	55	37	0.67	31	23	0.74
Hypo	chr2	175155001	175156000	*	0.000122604	0.00107277	-17.2282	1269	50918	NM_001164689	-	Gm6710	INTERGENIC	other	110	80	0.73	74	53	0.72	72	42	0.58	69	40	0.58	38	20	0.53	63	33	0.52	51	20	0.39
Hypo	chr2	177073001	177074000	*	2.61e-05	0.00028891	-10.2993	1270	-145189	NM_001305137	-	2210418O10Rik	INTERGENIC	other	147	52	0.35	226	80	0.35	210	79	0.38	221	47	0.21	246	68	0.28	257	83	0.32	172	34	0.2
Hyper	chr2	177465001	177466000	*	3.19e-07	5.93e-06	35.2836	1271	261	NM_001177568	+	Zfp970	PROMOTER	other	34	9	0.26	NA	NA	NA	57	13	0.23	24	21	0.88	24	16	0.67	63	29	0.46	NA	NA	NA
Hyper	chr2	177465501	177466500	*	3.9e-05	0.000406184	36.7325	1272	761	NM_001177568	+	Zfp970	PROMOTER	other	23	8	0.35	NA	NA	NA	25	11	0.44	24	21	0.88	24	16	0.67	28	21	0.75	NA	NA	NA
Hyper	chr2	177576501	177577500	*	0.000212585	0.00169457	15.8794	1273	78277	NR_036450	+	Gm14403	INTERGENIC	other	55	31	0.56	90	39	0.43	72	42	0.58	68	43	0.63	96	68	0.71	87	58	0.67	72	49	0.68
Hyper	chr2	177577001	177578000	*	0.00054117	0.00363841	14.7561	1274	78777	NR_036450	+	Gm14403	INTERGENIC	other	55	31	0.56	90	39	0.43	72	42	0.58	68	43	0.63	96	68	0.71	100	63	0.63	72	49	0.68
Hypo	chr2	177873001	177874000	*	0.000846665	0.00523922	-10.7841	1275	-23163	NR_038101	+	Gm14327	INTERGENIC	other	64	38	0.59	85	61	0.72	644	512	0.8	49	32	0.65	52	33	0.63	70	46	0.66	78	54	0.69
Hypo	chr2	177873501	177874500	*	0.000846665	0.00523922	-10.7841	1276	-22663	NR_038101	+	Gm14327	INTERGENIC	other	64	38	0.59	85	61	0.72	644	512	0.8	49	32	0.65	52	33	0.63	70	46	0.66	78	54	0.69
Hypo	chr2	177926001	177927000	*	1.96e-09	5.61e-08	-12.1274	1277	-352	NM_183135	-	Zfp972	PROMOTER	other	153	114	0.75	223	145	0.65	945	755	0.8	170	112	0.66	228	158	0.69	278	178	0.64	127	71	0.56
Hypo	chr2	177954001	177955000	*	6.71e-09	1.75e-07	-11.8236	1278	2289	NM_001282028	-	Gm14326	INTRON	other	143	130	0.91	126	118	0.94	193	182	0.94	119	97	0.82	152	127	0.84	179	131	0.73	174	152	0.87
Hyper	chr2	178664501	178665500	*	1.22e-09	3.63e-08	13.0025	1279	233988	NM_198656	+	Cdh26	INTERGENIC	other	365	141	0.39	257	101	0.39	290	122	0.42	362	196	0.54	259	145	0.56	353	183	0.52	364	184	0.51
Hyper	chr2	178665001	178666000	*	1.22e-09	3.63e-08	13.0025	1280	234488	NM_198656	+	Cdh26	INTERGENIC	other	365	141	0.39	257	101	0.39	290	122	0.42	362	196	0.54	259	145	0.56	353	183	0.52	364	184	0.51
Hyper	chr2	179722501	179723500	*	4.62e-16	3.02e-14	13.6965	1281	253147	NM_001081092	-	Taf4	INTRON	other	369	58	0.16	323	63	0.2	365	62	0.17	404	110	0.27	447	146	0.33	435	158	0.36	378	102	0.27
Hypo	chr2	180029001	180030000	*	2.19e-06	3.32e-05	-12.8263	1282	4016	NM_177727	+	Lsm14b	INTRON	other	142	94	0.66	201	116	0.58	170	105	0.62	246	126	0.51	236	109	0.46	228	105	0.46	274	138	0.5
Hypo	chr2	180029501	180030500	*	2.47e-06	3.69e-05	-13.1108	1283	4516	NM_177727	+	Lsm14b	INTRON	other	142	94	0.66	185	105	0.57	158	94	0.59	246	126	0.51	224	100	0.45	228	105	0.46	247	116	0.47
Hypo	chr2	180963001	180964000	*	9.85e-06	0.000124158	-11.4989	1284	-3225	NM_145760	+	Arfgap1	INTERGENIC	other	228	159	0.7	216	156	0.72	164	125	0.76	153	96	0.63	181	121	0.67	195	106	0.54	184	111	0.6
Hypo	chr2	181153501	181154500	*	0.0010899	0.00642217	-10.0157	1285	2516	NM_007906	-	Eef1a2	EXON	other	148	78	0.53	166	110	0.66	144	81	0.56	116	50	0.43	158	79	0.5	171	71	0.42	179	104	0.58
Hyper	chr2	181188501	181189500	*	4.21e-06	5.9e-05	11.3914	1286	1256	NM_025598	+	Ppdpf	EXON	shore	196	42	0.21	170	42	0.25	161	34	0.21	227	86	0.38	206	64	0.31	243	82	0.34	215	69	0.32
Hyper	chr2	181189001	181190000	*	0.000145816	0.00123876	12.5177	1287	1756	NM_025598	+	Ppdpf	INTERGENIC	shore	140	50	0.36	119	61	0.51	88	38	0.43	172	104	0.6	158	82	0.52	196	109	0.56	152	81	0.53
Hyper	chr2	181601501	181602500	*	9.26e-35	2.36e-32	11.0788	1288	184	NM_133701	+	Prpf6	PROMOTER	CpGi	1276	258	0.2	1414	440	0.31	1507	415	0.28	2001	760	0.38	1815	653	0.36	1685	667	0.4	2042	756	0.37
Hypo	chr2	181928501	181929500	*	2.15e-09	6.12e-08	-10.8468	1289	-61726	NM_001205282	+	Gm14496	INTERGENIC	other	298	226	0.76	316	258	0.82	290	257	0.89	405	268	0.66	334	243	0.73	343	250	0.73	317	234	0.74
Hyper	chr3	5217501	5218500	*	4.4e-54	3.02e-51	21.2149	1290	-54	NM_030708	+	Zfhx4	PROMOTER	shore	665	79	0.12	444	95	0.21	571	115	0.2	894	317	0.35	689	277	0.4	777	341	0.44	597	201	0.34
Hyper	chr3	5218001	5219000	*	4.19e-26	6.21e-24	11.915	1291	0	NM_030708	+	Zfhx4	PROMOTER	shore	738	65	0.09	485	72	0.15	635	84	0.13	1002	230	0.23	702	166	0.24	783	207	0.26	600	132	0.22
Hypo	chr3	5859501	5860500	*	9.37e-54	6.4e-51	-18.1246	1292	-283254	NM_008994	-	Pex2	INTERGENIC	other	1184	815	0.69	1386	1113	0.8	1544	991	0.64	735	365	0.5	727	425	0.58	780	402	0.52	622	321	0.52
Hypo	chr3	5860001	5861000	*	5.26e-88	1.23e-84	-20.3593	1293	-283754	NM_008994	-	Pex2	INTERGENIC	other	1580	1054	0.67	1887	1428	0.76	1934	1196	0.62	1017	438	0.43	1134	607	0.54	1030	464	0.45	822	402	0.49
Hypo	chr3	5860501	5861500	*	4.83e-33	1.12e-30	-24.1981	1294	-284254	NM_008994	-	Pex2	INTERGENIC	other	396	240	0.61	501	315	0.63	391	206	0.53	282	73	0.26	407	182	0.45	249	61	0.24	200	81	0.41
Hypo	chr3	7014001	7015000	*	0.000240338	0.00187618	-12.8436	1295	-351604	NM_008862	+	Pkia	INTERGENIC	other	84	55	0.65	73	39	0.53	91	56	0.62	286	117	0.41	249	117	0.47	382	202	0.53	206	99	0.48
Hypo	chr3	7014501	7015500	*	0.00058878	0.00389617	-12.0579	1296	-351104	NM_008862	+	Pkia	INTERGENIC	other	84	55	0.65	73	39	0.53	91	56	0.62	258	112	0.43	249	117	0.47	367	195	0.53	206	99	0.48
Hypo	chr3	7644001	7645000	*	6.62e-05	0.000635961	-15.1847	1297	-30242	NM_001313888	-	Il7	INTERGENIC	other	62	47	0.76	70	56	0.8	68	58	0.85	107	70	0.65	114	84	0.74	123	75	0.61	100	61	0.61
Hypo	chr3	7644501	7645500	*	6.62e-05	0.000635961	-15.1847	1298	-30742	NM_001313888	-	Il7	INTERGENIC	other	62	47	0.76	70	56	0.8	68	58	0.85	107	70	0.65	114	84	0.74	123	75	0.61	100	61	0.61
Hyper	chr3	8004001	8005000	*	0.000442159	0.00308672	10.5209	1299	-49115	NR_040587	-	1700010I02Rik	INTERGENIC	other	109	65	0.6	143	100	0.7	100	59	0.59	211	166	0.79	155	113	0.73	213	152	0.71	133	97	0.73
Hypo	chr3	8566501	8567500	*	1.38e-06	2.2e-05	-13.508	1300	56976	NM_025285	+	Stmn2	INTERGENIC	other	103	42	0.41	162	50	0.31	106	37	0.35	219	61	0.28	168	26	0.15	193	37	0.19	196	41	0.21
Hyper	chr3	8614501	8615500	*	0.00116208	0.00675826	13.7892	1301	51539	NM_010423	-	Hey1	INTERGENIC	other	53	43	0.81	NA	NA	NA	67	47	0.7	49	43	0.88	88	76	0.86	NA	NA	NA	86	79	0.92
Hyper	chr3	8615001	8616000	*	0.000940466	0.00569948	13.8889	1302	51039	NM_010423	-	Hey1	INTERGENIC	other	53	43	0.81	NA	NA	NA	67	47	0.7	49	43	0.88	99	86	0.87	NA	NA	NA	86	79	0.92
Hypo	chr3	8856501	8857500	*	6.4e-06	8.52e-05	-19.7363	1303	66358	NM_025434	-	Mrps28	INTRON	other	236	103	0.44	198	105	0.53	155	76	0.49	90	24	0.27	47	13	0.28	NA	NA	NA	21	8	0.38
Hypo	chr3	8857001	8858000	*	6.4e-06	8.52e-05	-19.7363	1304	65858	NM_025434	-	Mrps28	INTRON	other	236	103	0.44	198	105	0.53	155	76	0.49	90	24	0.27	47	13	0.28	NA	NA	NA	21	8	0.38
Hypo	chr3	8866001	8867000	*	0.000211249	0.00168563	-12.4339	1305	56858	NM_025434	-	Mrps28	INTRON	other	101	79	0.78	100	78	0.78	102	74	0.73	142	95	0.67	112	66	0.59	112	72	0.64	123	79	0.64
Hypo	chr3	8866501	8867500	*	0.000211249	0.00168563	-12.4339	1306	56358	NM_025434	-	Mrps28	INTRON	other	101	79	0.78	100	78	0.78	102	74	0.73	142	95	0.67	112	66	0.59	112	72	0.64	123	79	0.64
Hyper	chr3	8963001	8964000	*	7.49e-05	0.000706788	10.7999	1307	147	NM_001025261	-	Tpd52	PROMOTER	CpGi	45	0	0	43	1	0.02	35	0	0	58	4	0.07	35	5	0.14	25	4	0.16	37	5	0.14
Hypo	chr3	9005501	9006500	*	1.98e-05	0.000227427	-12.3617	1308	-779	NM_009412	-	Tpd52	PROMOTER	shore	89	83	0.93	99	82	0.83	86	81	0.94	89	77	0.87	88	68	0.77	83	72	0.87	143	95	0.66
Hypo	chr3	9110001	9111000	*	0.00095786	0.00578516	-15.4237	1309	48039	NR_040597	+	4930539M17Rik	INTERGENIC	other	63	40	0.63	53	8	0.15	54	20	0.37	54	21	0.39	59	11	0.19	58	16	0.28	65	10	0.15
Hypo	chr3	9252501	9253500	*	5.29e-14	2.81e-12	-11.8722	1310	1936	NM_177660	+	Zbtb10	INTRON	shore	319	120	0.38	466	227	0.49	447	191	0.43	1051	280	0.27	840	289	0.34	1095	348	0.32	810	290	0.36
Hypo	chr3	9466001	9467000	*	4.09e-09	1.11e-07	-10.5546	1311	62925	NR_015499	+	C030034L19Rik	INTRON	other	414	255	0.62	423	270	0.64	439	269	0.61	463	223	0.48	489	240	0.49	490	264	0.54	443	247	0.56
Hypo	chr3	9518501	9519500	*	2.32e-17	1.71e-15	-26.2336	1312	90586	NM_133218	-	Zfp704	INTRON	other	69	67	0.97	112	97	0.87	68	63	0.93	234	144	0.62	108	85	0.79	202	111	0.55	109	84	0.77
Hyper	chr3	9832001	9833000	*	4.39e-16	2.88e-14	17.1261	1313	680	NM_053182	-	Pag1	PROMOTER	shore	271	57	0.21	349	90	0.26	150	52	0.35	390	157	0.4	406	189	0.47	375	170	0.45	344	135	0.39
Hyper	chr3	10293501	10294500	*	7.19e-13	3.38e-11	11.7512	1314	6684	NM_029310	-	Fabp12	INTRON	other	345	207	0.6	398	277	0.7	364	229	0.63	711	512	0.72	574	449	0.78	641	517	0.81	532	394	0.74
Hyper	chr3	10342501	10343500	*	1.96e-06	3.01e-05	10.6446	1315	-6846	NM_001010834	-	Slc10a5	INTRON	other	255	41	0.16	178	30	0.17	144	30	0.21	198	63	0.32	255	40	0.16	237	69	0.29	223	85	0.38
Hypo	chr3	10381001	10382000	*	0.000792952	0.0049668	-10.1511	1316	14030	NM_025519	+	Chmp4c	INTRON	other	138	74	0.54	129	89	0.69	174	120	0.69	172	95	0.55	188	109	0.58	132	70	0.53	167	82	0.49
Hypo	chr3	10381501	10382500	*	0.000792952	0.0049668	-10.1511	1317	14530	NM_025519	+	Chmp4c	INTRON	other	138	74	0.54	129	89	0.69	174	120	0.69	172	95	0.55	188	109	0.58	132	70	0.53	167	82	0.49
Hyper	chr3	11213501	11214500	*	0.000777601	0.00488955	18.5173	1318	629860	NR_040751	-	Gm10745	INTERGENIC	other	40	24	0.6	51	15	0.29	50	12	0.24	51	30	0.59	32	12	0.38	58	36	0.62	51	27	0.53
Hyper	chr3	13866001	13867000	*	1.41e-53	9.57e-51	27.9398	1319	-79305	NM_001163329	+	Ralyl	INTRON	other	163	1	0.01	164	5	0.03	213	10	0.05	673	220	0.33	383	91	0.24	617	198	0.32	343	114	0.33
Hypo	chr3	14796501	14797500	*	5.96e-08	1.3e-06	-12.6173	1320	10866	NM_009799	-	Car1	INTRON	other	153	109	0.71	202	164	0.81	175	133	0.76	343	221	0.64	367	240	0.65	431	253	0.59	339	233	0.69
Hypo	chr3	14877001	14878000	*	0.000156797	0.00131554	-10.4527	1321	-8269	NM_001357334	+	Car2	INTERGENIC	other	135	80	0.59	191	125	0.65	97	57	0.59	346	169	0.49	289	156	0.54	399	196	0.49	312	172	0.55
Hypo	chr3	15264001	15265000	*	3.5e-15	2.1e-13	-18.6945	1322	67303	NM_001076679	-	Gm9733	INTERGENIC	other	124	71	0.57	231	128	0.55	181	111	0.61	689	268	0.39	560	237	0.42	668	249	0.37	482	185	0.38
Hypo	chr3	15264501	15265500	*	3.5e-15	2.1e-13	-18.6945	1323	66803	NM_001076679	-	Gm9733	INTERGENIC	other	124	71	0.57	231	128	0.55	181	111	0.61	689	268	0.39	560	237	0.42	668	249	0.37	482	185	0.38
Hyper	chr3	16039001	16040000	*	4.33e-07	7.8e-06	10.8752	1324	-32670	NM_001081687	-	Gm5150	INTERGENIC	other	83	66	0.8	131	123	0.94	38	28	0.74	109	107	0.98	131	128	0.98	88	82	0.93	37	37	1
Hyper	chr3	16039501	16040500	*	4.33e-07	7.8e-06	10.8752	1325	-33170	NM_001081687	-	Gm5150	INTERGENIC	other	83	66	0.8	131	123	0.94	38	28	0.74	109	107	0.98	131	128	0.98	88	82	0.93	37	37	1
Hyper	chr3	17489001	17490000	*	3.05e-06	4.44e-05	11.8285	1326	-299921	NR_033490	+	Mir124-2hg	INTERGENIC	other	157	28	0.18	153	36	0.24	147	30	0.2	229	82	0.36	228	70	0.31	230	77	0.33	239	71	0.3
Hyper	chr3	17489501	17490500	*	7.84e-07	1.33e-05	11.7168	1327	-299421	NR_033490	+	Mir124-2hg	INTERGENIC	other	173	27	0.16	173	39	0.23	161	30	0.19	253	83	0.33	228	70	0.31	248	77	0.31	253	71	0.28
Hypo	chr3	18696001	18697000	*	3.9e-09	1.06e-07	-13.7598	1328	-215525	NR_040544	-	4930433B08Rik	INTERGENIC	other	132	119	0.9	131	115	0.88	117	107	0.91	206	158	0.77	206	140	0.68	257	216	0.84	201	147	0.73
Hyper	chr3	19188501	19189500	*	3.76e-181	6.39e-177	16.0695	1329	208	NM_001356295	+	Mtfr1	PROMOTER	CpGi	2124	91	0.04	1860	127	0.07	2058	78	0.04	2375	504	0.21	1827	388	0.21	1736	453	0.26	2136	348	0.16
Hyper	chr3	19189001	19190000	*	9.88e-06	0.000124487	10.1605	1330	708	NM_001356295	+	Mtfr1	PROMOTER	shore	186	83	0.45	220	101	0.46	154	62	0.4	952	478	0.5	649	376	0.58	762	448	0.59	645	325	0.5
Hypo	chr3	19216501	19217500	*	8.98e-05	0.000824522	-10.4706	1331	28208	NM_001356295	+	Mtfr1	EXON	other	115	56	0.49	238	137	0.58	111	76	0.68	353	148	0.42	384	171	0.45	319	147	0.46	346	200	0.58
Hyper	chr3	19305001	19306000	*	6.71e-15	3.92e-13	10.4131	1332	5323	NM_001122759	-	Pde7a	INTRON	other	383	57	0.15	465	66	0.14	431	40	0.09	644	153	0.24	570	128	0.22	609	161	0.26	565	111	0.2
Hyper	chr3	19691001	19692000	*	5.68e-80	1.1e-76	27.3832	1333	3397	NM_205769	-	Crh	EXON	other	396	51	0.13	589	94	0.16	531	71	0.13	685	319	0.47	692	246	0.36	671	290	0.43	539	222	0.41
Hyper	chr3	19895501	19896500	*	4.47e-26	6.61e-24	18.0362	1334	632	NR_027985	+	4632415L05Rik	PROMOTER	shore	390	96	0.25	462	178	0.39	425	168	0.4	664	358	0.54	597	289	0.48	621	355	0.57	591	300	0.51
Hypo	chr3	20030501	20031500	*	8.43e-08	1.78e-06	-10.6126	1335	3811	NM_001146324	-	Hps3	EXON	other	171	148	0.87	199	165	0.83	165	135	0.82	782	562	0.72	546	417	0.76	780	562	0.72	493	361	0.73
Hyper	chr3	20198501	20199500	*	8.95e-23	1.05e-20	10.1037	1336	22860	NR_105974	-	Mir7007	INTERGENIC	other	1136	366	0.32	1386	584	0.42	1220	458	0.38	1648	873	0.53	1400	618	0.44	1493	726	0.49	1518	675	0.44
Hyper	chr3	20334501	20335500	*	2.36e-06	3.54e-05	12.4141	1337	31678	NM_175086	-	Agtr1b	INTRON	other	140	69	0.49	157	77	0.49	140	71	0.51	536	331	0.62	401	236	0.59	500	313	0.63	398	259	0.65
Hyper	chr3	20655001	20656000	*	0.000230106	0.00180971	12.2957	1338	-287825	NM_175086	-	Agtr1b	INTERGENIC	other	71	5	0.07	80	21	0.26	59	3	0.05	133	39	0.29	122	26	0.21	106	29	0.27	114	30	0.26
Hyper	chr3	20655501	20656500	*	0.000230106	0.00180971	12.2957	1339	-288325	NM_175086	-	Agtr1b	INTERGENIC	other	71	5	0.07	80	21	0.26	59	3	0.05	133	39	0.29	122	26	0.21	106	29	0.27	114	30	0.26
Hypo	chr3	21633501	21634500	*	7.54e-08	1.61e-06	-15.456	1340	-442152	NM_030732	+	Tbl1xr1	INTERGENIC	other	185	136	0.74	184	105	0.57	185	93	0.5	198	82	0.41	165	89	0.54	152	68	0.45	143	56	0.39
Hypo	chr3	21634001	21635000	*	3.5e-06	5.02e-05	-14.0852	1341	-441652	NM_030732	+	Tbl1xr1	INTERGENIC	other	173	135	0.78	153	104	0.68	166	93	0.56	172	82	0.48	142	89	0.63	102	64	0.63	129	56	0.43
Hypo	chr3	21750001	21751000	*	0.000752076	0.00475865	-24.4842	1342	-325652	NM_030732	+	Tbl1xr1	INTERGENIC	other	33	33	1	NA	NA	NA	25	18	0.72	31	20	0.65	34	20	0.59	NA	NA	NA	27	17	0.63
Hypo	chr3	21750501	21751500	*	0.000752076	0.00475865	-24.4842	1343	-325152	NM_030732	+	Tbl1xr1	INTERGENIC	other	33	33	1	NA	NA	NA	25	18	0.72	31	20	0.65	34	20	0.59	NA	NA	NA	27	17	0.63
Hyper	chr3	21952001	21953000	*	1.02e-26	1.57e-24	13.9461	1344	-123652	NM_030732	+	Tbl1xr1	INTERGENIC	other	535	70	0.13	477	67	0.14	498	68	0.14	673	196	0.29	596	144	0.24	688	198	0.29	739	204	0.28
Hyper	chr3	22143001	22144000	*	1.55e-06	2.44e-05	20.6638	1345	66351	NM_030732	+	Tbl1xr1	INTRON	other	48	7	0.15	65	22	0.34	84	28	0.33	120	64	0.53	66	31	0.47	87	44	0.51	99	46	0.46
Hyper	chr3	22143501	22144500	*	0.000130743	0.00113119	17.0738	1346	66851	NM_030732	+	Tbl1xr1	INTRON	other	28	16	0.57	49	34	0.69	38	22	0.58	197	149	0.76	122	97	0.8	185	156	0.84	126	100	0.79
Hyper	chr3	22308501	22309500	*	1.79e-24	2.37e-22	14.3798	1347	57133	NR_004439	+	Rprl2	INTERGENIC	other	208	5	0.02	230	16	0.07	200	3	0.01	790	160	0.2	489	53	0.11	717	166	0.23	490	72	0.15
Hyper	chr3	22309001	22310000	*	1.79e-24	2.37e-22	14.3798	1348	57633	NR_004439	+	Rprl2	INTERGENIC	other	208	5	0.02	230	16	0.07	200	3	0.01	790	160	0.2	489	53	0.11	717	166	0.23	490	72	0.15
Hyper	chr3	23972501	23973500	*	4.41e-05	0.000451687	18.372	1349	810507	NM_001326288	-	Naaladl2	INTRON	other	48	10	0.21	57	29	0.51	35	12	0.34	308	166	0.54	236	144	0.61	293	145	0.49	200	116	0.58
Hyper	chr3	24782001	24783000	*	1.79e-09	5.16e-08	29.6154	1350	1007	NM_001326288	-	Naaladl2	INTRON	other	46	10	0.22	49	16	0.33	26	2	0.08	143	81	0.57	118	62	0.53	142	81	0.57	105	44	0.42
Hyper	chr3	25142501	25143500	*	6.11e-10	1.91e-08	19.2007	1351	-358496	NM_001326288	-	Naaladl2	INTERGENIC	shore	93	22	0.24	95	25	0.26	93	20	0.22	466	201	0.43	316	127	0.4	388	182	0.47	282	115	0.41
Hypo	chr3	26223001	26224000	*	0.000345869	0.00252531	-13.9415	1352	-69016	NM_001357096	-	Nlgn1	INTRON	other	26	21	0.81	69	54	0.78	47	42	0.89	339	217	0.64	264	194	0.73	323	222	0.69	231	159	0.69
Hypo	chr3	26223501	26224500	*	0.000345869	0.00252531	-13.9415	1353	-69516	NM_001357096	-	Nlgn1	INTRON	other	26	21	0.81	69	54	0.78	47	42	0.89	339	217	0.64	264	194	0.73	323	222	0.69	231	159	0.69
Hyper	chr3	26385001	26386000	*	0.000642614	0.00418591	10.686	1354	-53093	NM_138666	-	Nlgn1	INTERGENIC	other	120	63	0.53	108	66	0.61	87	42	0.48	294	201	0.68	214	129	0.6	320	214	0.67	234	146	0.62
Hyper	chr3	27121001	27122000	*	1.28e-06	2.06e-05	13.0046	1355	31855	NM_001177625	-	Ect2	EXON	other	106	59	0.56	137	84	0.61	136	88	0.65	405	289	0.71	282	212	0.75	440	339	0.77	236	168	0.71
Hyper	chr3	27209501	27210500	*	1.02e-09	3.08e-08	17.3248	1356	26499	NM_178772	+	Nceh1	INTRON	other	59	14	0.24	135	30	0.22	113	14	0.12	525	222	0.42	269	79	0.29	437	179	0.41	260	60	0.23
Hypo	chr3	27237001	27238000	*	1.72e-08	4.17e-07	-16.9493	1357	53999	NM_178772	+	Nceh1	INTRON	other	103	29	0.28	115	52	0.45	106	37	0.35	164	34	0.21	168	16	0.1	136	14	0.1	174	61	0.35
Hyper	chr3	27711001	27712000	*	2.95e-88	7.04e-85	12.3839	1358	-550	NM_173182	-	Fndc3b	PROMOTER	CpGi	1474	21	0.01	1448	70	0.05	1266	58	0.05	1408	236	0.17	937	126	0.13	831	212	0.26	1146	115	0.1
Hyper	chr3	27932001	27933000	*	0.00040733	0.00288722	10.6844	1359	-5680	NM_001164056	+	Pld1	INTERGENIC	other	141	60	0.43	174	64	0.37	158	81	0.51	177	88	0.5	144	74	0.51	161	96	0.6	164	91	0.55
Hyper	chr3	28165501	28166500	*	1.78e-20	1.73e-18	20.233	1360	-96714	NM_001163008	+	Tnik	INTERGENIC	other	137	2	0.01	136	16	0.12	118	0	0	221	78	0.35	164	31	0.19	222	53	0.24	158	28	0.18
Hypo	chr3	29726001	29727000	*	2.72e-16	1.82e-14	-16.2087	1361	89259	NR_105796	+	Mir21b	INTERGENIC	other	304	189	0.62	327	176	0.54	325	181	0.56	522	221	0.42	423	181	0.43	523	193	0.37	412	174	0.42
Hyper	chr3	29730501	29731500	*	1.1e-28	1.95e-26	49.7612	1362	93759	NR_105796	+	Mir21b	INTERGENIC	other	45	8	0.18	55	14	0.25	37	9	0.24	292	229	0.78	130	86	0.66	261	200	0.77	150	88	0.59
Hypo	chr3	30361501	30362500	*	0.00165135	0.00892898	-16.9211	1363	146988	NM_021442	-	Mecom	INTRON	other	38	24	0.63	28	22	0.79	29	20	0.69	237	120	0.51	128	71	0.55	179	95	0.53	122	64	0.52
Hypo	chr3	30561001	30562000	*	0.00164579	0.00890639	-10.9006	1364	37871	NM_029690	-	Actrt3	INTERGENIC	other	100	48	0.48	85	27	0.32	67	47	0.7	324	135	0.42	249	109	0.44	273	75	0.27	183	67	0.37
Hypo	chr3	30620001	30621000	*	8.14e-16	5.2e-14	-10.54	1365	17916	NM_001289621	+	Mynn	INTERGENIC	other	839	544	0.65	795	527	0.66	941	597	0.63	791	423	0.53	832	505	0.61	705	363	0.51	764	386	0.51
Hyper	chr3	31237501	31238500	*	6.94e-06	9.14e-05	11.9331	1366	71820	NM_172861	-	Slc7a14	EXON	other	184	62	0.34	193	48	0.25	192	68	0.35	213	85	0.4	194	84	0.43	190	91	0.48	199	84	0.42
Hyper	chr3	32188001	32189000	*	2.53e-105	9.49e-102	22.9536	1367	-176489	NR_027966	+	4930429B21Rik	INTRON	other	1031	169	0.16	975	234	0.24	980	219	0.22	1528	744	0.49	1412	592	0.42	1583	731	0.46	1333	497	0.37
Hyper	chr3	32188501	32189500	*	7.72e-72	1.1e-68	17.9915	1368	-175989	NR_027966	+	4930429B21Rik	INTRON	other	1221	329	0.27	1202	431	0.36	1255	462	0.37	1888	1045	0.55	1651	812	0.49	1866	961	0.52	1667	804	0.48
Hypo	chr3	32405501	32406500	*	0.00183295	0.00969478	-13.3115	1369	-29651	NM_008839	+	Pik3ca	INTERGENIC	other	59	52	0.88	53	39	0.74	57	46	0.81	73	45	0.62	54	39	0.72	70	45	0.64	79	58	0.73
Hypo	chr3	32406001	32407000	*	0.00183295	0.00969478	-13.3115	1370	-29151	NM_008839	+	Pik3ca	INTERGENIC	other	59	52	0.88	53	39	0.74	57	46	0.81	73	45	0.62	54	39	0.72	70	45	0.64	79	58	0.73
Hyper	chr3	32430001	32431000	*	5.5e-06	7.45e-05	12.4953	1371	-5151	NM_008839	+	Pik3ca	INTERGENIC	other	116	40	0.34	141	56	0.4	145	55	0.38	577	281	0.49	339	167	0.49	479	230	0.48	345	193	0.56
Hyper	chr3	32656501	32657500	*	2.17e-11	8.39e-10	10.1228	1372	-39912	NM_013531	-	Gnb4	INTERGENIC	other	509	266	0.52	545	293	0.54	537	277	0.52	810	566	0.7	803	499	0.62	790	481	0.61	790	455	0.58
Hyper	chr3	32697501	32698500	*	2.89e-13	1.42e-11	10.2083	1373	-10046	NM_019673	+	Actl6a	INTERGENIC	other	537	163	0.3	615	172	0.28	509	140	0.28	1088	430	0.4	872	317	0.36	1039	436	0.42	735	266	0.36
Hyper	chr3	32709501	32710500	*	3.83e-19	3.34e-17	11.8782	1374	957	NM_019673	+	Actl6a	PROMOTER	shore	290	13	0.04	366	48	0.13	258	13	0.05	786	145	0.18	821	175	0.21	877	177	0.2	645	128	0.2
Hypo	chr3	33043501	33044500	*	5.84e-07	1.02e-05	-10.8573	1375	18726	NR_040595	+	4930419G24Rik	INTRON	other	180	130	0.72	238	170	0.71	164	135	0.82	551	329	0.6	556	378	0.68	496	305	0.61	518	343	0.66
Hypo	chr3	33044001	33045000	*	2.37e-06	3.56e-05	-10.0281	1376	19226	NR_040595	+	4930419G24Rik	INTRON	other	180	130	0.72	238	170	0.71	203	159	0.78	551	329	0.6	556	378	0.68	496	305	0.61	518	343	0.66
Hyper	chr3	33143001	33144000	*	2.07e-40	7.17e-38	11.9564	1377	0	NM_001163516	-	Pex5l	PROMOTER	CpGi	2089	446	0.21	1378	469	0.34	1329	418	0.31	1576	585	0.37	1728	688	0.4	1536	676	0.44	1731	663	0.38
Hyper	chr3	33200501	33201500	*	0.00132493	0.0075013	12.4663	1378	-57311	NM_001163516	-	Pex5l	INTERGENIC	other	83	39	0.47	103	45	0.44	100	56	0.56	89	54	0.61	87	52	0.6	94	59	0.63	111	69	0.62
Hyper	chr3	33798501	33799500	*	1.78e-25	2.51e-23	14.5346	1379	-683	NM_001290500	+	Ttc14	PROMOTER	shore	587	252	0.43	682	311	0.46	643	306	0.48	1046	613	0.59	974	600	0.62	953	575	0.6	868	516	0.59
Hyper	chr3	33990001	33991000	*	1.63e-20	1.6e-18	24.6493	1380	-29079	NM_001113189	+	Fxr1	INTERGENIC	other	138	68	0.49	152	92	0.61	100	46	0.46	470	369	0.79	335	252	0.75	344	277	0.81	258	192	0.74
Hyper	chr3	35096501	35097500	*	0.00148058	0.00819407	24.5854	1381	-173851	NR_105799	-	Mir6378	INTERGENIC	other	33	11	0.33	24	7	0.29	NA	NA	NA	28	19	0.68	31	17	0.55	53	26	0.49	35	20	0.57
Hyper	chr3	35097001	35098000	*	0.00148058	0.00819407	24.5854	1382	-174351	NR_105799	-	Mir6378	INTERGENIC	other	33	11	0.33	24	7	0.29	NA	NA	NA	28	19	0.68	31	17	0.55	53	26	0.49	35	20	0.57
Hyper	chr3	35573501	35574500	*	4.23e-05	0.000435525	10.917	1383	91664	NR_040748	-	Gm6639	INTERGENIC	other	125	63	0.5	158	82	0.52	175	88	0.5	430	277	0.64	259	148	0.57	395	243	0.62	290	181	0.62
Hypo	chr3	36283501	36284500	*	3.54e-09	9.71e-08	-13.9483	1384	-61227	NM_198192	-	Qrfpr	INTERGENIC	other	249	186	0.75	230	170	0.74	217	131	0.6	295	180	0.61	214	111	0.52	238	127	0.53	299	168	0.56
Hypo	chr3	36284001	36285000	*	9.93e-08	2.06e-06	-13.8146	1385	-61727	NM_198192	-	Qrfpr	INTERGENIC	other	207	148	0.71	195	137	0.7	178	98	0.55	268	155	0.58	197	94	0.48	226	115	0.51	255	130	0.51
Hyper	chr3	36497001	36498000	*	1.03e-05	0.000129306	16.1059	1386	8810	NR_040590	-	Gm11548	INTERGENIC	other	59	6	0.1	85	20	0.24	50	10	0.2	137	51	0.37	157	53	0.34	224	83	0.37	134	39	0.29
Hyper	chr3	36552501	36553500	*	2.68e-245	1.08e-240	13.2959	1387	0	NM_019393	+	Exosc9	PROMOTER	CpGi	2540	59	0.02	3105	98	0.03	2999	91	0.03	3286	677	0.21	3119	401	0.13	3484	647	0.19	3232	396	0.12
Hyper	chr3	36553001	36554000	*	1.78e-130	1.4e-126	23.1205	1388	397	NM_019393	+	Exosc9	PROMOTER	shore	668	36	0.05	884	84	0.1	790	59	0.07	1908	669	0.35	1493	397	0.27	1984	644	0.32	1386	373	0.27
Hyper	chr3	36797501	36798500	*	0.00178967	0.00951871	14.2605	1389	-64606	NM_172679	+	4932438A13Rik	INTERGENIC	other	65	41	0.63	106	76	0.72	NA	NA	NA	32	18	0.56	122	111	0.91	NA	NA	NA	25	19	0.76
Hyper	chr3	36798001	36799000	*	0.00178967	0.00951871	14.2605	1390	-64106	NM_172679	+	4932438A13Rik	INTERGENIC	other	65	41	0.63	106	76	0.72	NA	NA	NA	32	18	0.56	122	111	0.91	NA	NA	NA	25	19	0.76
Hyper	chr3	37146001	37147000	*	0.000553143	0.00370406	13.7636	1391	-20048	NM_008366	-	Il2	INTERGENIC	other	99	31	0.31	100	47	0.47	69	18	0.26	111	46	0.41	112	60	0.54	53	26	0.49	86	47	0.55
Hyper	chr3	37146501	37147500	*	0.000166649	0.00138348	13.8415	1392	-20548	NM_008366	-	Il2	INTERGENIC	other	123	52	0.42	100	47	0.47	86	32	0.37	136	62	0.46	132	78	0.59	72	43	0.6	117	74	0.63
Hyper	chr3	37270501	37271500	*	2.36e-43	9.55e-41	57.9263	1393	-37866	NM_001291041	-	Il21	INTERGENIC	other	46	2	0.04	45	0	0	44	1	0.02	252	160	0.63	160	84	0.53	241	159	0.66	155	83	0.54
Hyper	chr3	37271001	37272000	*	2.36e-43	9.55e-41	57.9263	1394	-38366	NM_001291041	-	Il21	INTERGENIC	other	46	2	0.04	45	0	0	44	1	0.02	252	160	0.63	160	84	0.53	241	159	0.66	155	83	0.54
Hyper	chr3	37302001	37303000	*	3.71e-08	8.41e-07	11.8525	1395	9447	NM_145825	-	Cetn4	INTERGENIC	other	185	28	0.15	149	22	0.15	170	33	0.19	395	132	0.33	367	64	0.17	472	163	0.35	362	93	0.26
Hypo	chr3	38662501	38663500	*	1.21e-05	0.000148296	-12.1348	1396	-177686	NM_001167883	-	Ankrd50	INTERGENIC	other	24	24	1	28	28	1	29	29	1	197	179	0.91	79	76	0.96	110	89	0.81	59	47	0.8
Hypo	chr3	38663001	38664000	*	1.21e-05	0.000148296	-12.1348	1397	-178186	NM_001167883	-	Ankrd50	INTERGENIC	other	24	24	1	28	28	1	29	29	1	197	179	0.91	79	76	0.96	110	89	0.81	59	47	0.8
Hypo	chr3	40002501	40003500	*	2.63e-11	1e-09	-22.01	1398	519413	NR_040445	-	1700017G19Rik	INTERGENIC	other	80	73	0.91	83	65	0.78	66	58	0.88	250	148	0.59	141	106	0.75	234	147	0.63	174	107	0.61
Hyper	chr3	40525501	40526500	*	0.000715772	0.00457111	11.694	1399	-2590	NR_040445	-	1700017G19Rik	INTERGENIC	other	34	1	0.03	72	5	0.07	47	8	0.17	95	23	0.24	99	28	0.28	92	19	0.21	92	9	0.1
Hyper	chr3	40743001	40744000	*	2.55e-08	5.96e-07	25.1939	1400	-1613	NM_011020	+	Hspa4l	INTERGENIC	shore	28	13	0.46	44	22	0.5	37	24	0.65	342	257	0.75	273	221	0.81	358	297	0.83	178	138	0.78
Hypo	chr3	40938001	40939000	*	2.69e-12	1.17e-10	-10.7539	1401	-11631	NM_001040399	+	Larp1b	INTERGENIC	other	425	311	0.73	467	349	0.75	551	424	0.77	566	349	0.62	540	360	0.67	667	409	0.61	590	403	0.68
Hypo	chr3	41044501	41045500	*	0.000141369	0.00120648	-12.9821	1402	37547	NM_027558	-	Pgrmc2	INTERGENIC	other	69	60	0.87	84	72	0.86	105	81	0.77	119	89	0.75	116	83	0.72	87	53	0.61	79	54	0.68
Hypo	chr3	50369001	50370000	*	4.9e-05	0.0004931	-14.7021	1403	73614	NM_011990	-	Slc7a11	EXON	other	96	57	0.59	81	58	0.72	74	53	0.72	202	105	0.52	156	92	0.59	113	55	0.49	224	111	0.5
Hyper	chr3	51225001	51226000	*	6.74e-86	1.5e-82	14.9944	1404	556	NM_009834	+	Noct	PROMOTER	CpGi	1753	321	0.18	1721	393	0.23	1777	328	0.18	2757	940	0.34	2468	768	0.31	2344	1002	0.43	2354	747	0.32
Hyper	chr3	51299001	51300000	*	1.09e-05	0.000135353	24.814	1405	-21488	NM_001291062	-	Elf2	INTRON	other	26	10	0.38	26	20	0.77	49	29	0.59	40	38	0.95	56	47	0.84	25	20	0.8	40	29	0.72
Hyper	chr3	51299501	51300500	*	1.09e-05	0.000135353	24.814	1406	-21988	NM_001291062	-	Elf2	INTRON	other	26	10	0.38	26	20	0.77	49	29	0.59	40	38	0.95	56	47	0.84	25	20	0.8	40	29	0.72
Hypo	chr3	51338501	51339500	*	1.94e-12	8.64e-11	-11.8643	1407	1145	NM_001291059	-	Elf2	INTRON	shore	348	107	0.31	291	97	0.33	247	73	0.3	671	148	0.22	584	99	0.17	582	100	0.17	529	112	0.21
Hyper	chr3	51352501	51353500	*	0.00114507	0.006679	23.7386	1408	-11858	NM_001356358	-	Elf2	INTERGENIC	other	NA	NA	NA	27	14	0.52	35	15	0.43	NA	NA	NA	58	40	0.69	55	41	0.75	43	29	0.67
Hypo	chr3	51557501	51558500	*	6.59e-05	0.000633947	-11.2028	1409	-1257	NR_033624	+	5031434O11Rik	INTRON	shore	140	47	0.34	136	43	0.32	117	39	0.33	170	32	0.19	155	44	0.28	163	48	0.29	178	20	0.11
Hyper	chr3	51881001	51882000	*	0.000733923	0.00466587	20.9532	1410	219824	NM_174995	+	Mgst2	INTRON	other	33	19	0.58	59	24	0.41	NA	NA	NA	39	27	0.69	76	50	0.66	43	29	0.67	37	26	0.7
Hypo	chr3	52006001	52007000	*	6.81e-10	2.11e-08	-10.6281	1411	98007	NM_001004176	-	Maml3	INTRON	shore	441	284	0.64	536	343	0.64	493	303	0.61	438	238	0.54	406	204	0.5	449	217	0.48	565	319	0.56
Hyper	chr3	52802501	52803500	*	4.64e-05	0.000470594	13.5498	1412	62779	NR_038079	+	Gm2447	INTERGENIC	other	55	52	0.95	56	37	0.66	43	39	0.91	51	48	0.94	23	23	1	33	32	0.97	43	42	0.98
Hyper	chr3	52803001	52804000	*	4.64e-05	0.000470594	13.5498	1413	63279	NR_038079	+	Gm2447	INTERGENIC	other	55	52	0.95	56	37	0.66	43	39	0.91	51	48	0.94	23	23	1	33	32	0.97	43	42	0.98
Hyper	chr3	53042001	53043000	*	3.03e-17	2.21e-15	10.2922	1414	456	NM_175386	+	Lhfp	PROMOTER	shore	707	123	0.17	722	208	0.29	742	170	0.23	964	274	0.28	879	308	0.35	982	358	0.36	897	302	0.34
Hypo	chr3	53329501	53330500	*	8.96e-05	0.000822839	-19.0596	1415	132759	NM_172501	-	Nhlrc3	INTERGENIC	other	25	24	0.96	30	29	0.97	26	20	0.77	137	83	0.61	90	76	0.84	152	109	0.72	91	66	0.73
Hyper	chr3	53729001	53730000	*	1.78e-21	1.88e-19	35.1856	1416	-71647	NM_172862	-	Frem2	INTERGENIC	other	44	1	0.02	88	17	0.19	50	0	0	274	105	0.38	136	69	0.51	178	97	0.54	204	86	0.42
Hyper	chr3	53729501	53730500	*	6.58e-20	6.14e-18	22.2013	1417	-72147	NM_172862	-	Frem2	INTERGENIC	other	114	10	0.09	195	34	0.17	142	19	0.13	360	111	0.31	224	87	0.39	259	108	0.42	285	102	0.36
Hypo	chr3	53734501	53735500	*	2.25e-12	9.91e-11	-10.7801	1418	-77147	NM_172862	-	Frem2	INTERGENIC	other	483	201	0.42	582	289	0.5	473	266	0.56	899	319	0.35	794	304	0.38	695	266	0.38	799	334	0.42
Hypo	chr3	53735001	53736000	*	3.19e-12	1.38e-10	-10.4506	1419	-77647	NM_172862	-	Frem2	INTERGENIC	other	515	209	0.41	599	295	0.49	490	271	0.55	950	327	0.34	836	314	0.38	730	279	0.38	830	347	0.42
Hypo	chr3	54154001	54155000	*	0.000961232	0.00580151	-14.9492	1420	-1057	NM_016984	+	Trpc4	INTERGENIC	shore	77	24	0.31	63	26	0.41	39	15	0.38	69	17	0.25	45	20	0.44	57	6	0.11	49	4	0.08
Hyper	chr3	54768001	54769000	*	0.000671323	0.00433742	12.8255	1421	12421	NM_019483	+	Smad9	INTRON	other	76	50	0.66	83	46	0.55	30	16	0.53	261	191	0.73	217	146	0.67	226	172	0.76	145	103	0.71
Hyper	chr3	54768501	54769500	*	0.000113752	0.00100748	17.1971	1422	12921	NM_019483	+	Smad9	INTRON	other	62	38	0.61	69	35	0.51	NA	NA	NA	234	174	0.74	193	128	0.66	187	145	0.78	132	97	0.73
Hypo	chr3	54805001	54806000	*	0.000233171	0.00182985	-12.3947	1423	1792	NM_133231	-	Rfxap	EXON	shore	103	77	0.75	99	76	0.77	88	64	0.73	133	98	0.74	187	106	0.57	145	75	0.52	94	70	0.74
Hyper	chr3	55373001	55374000	*	4.76e-98	1.41e-94	11.4324	1424	-87728	NM_001195540	+	Dclk1	INTRON	other	1534	73	0.05	1707	55	0.03	1718	88	0.05	2181	464	0.21	1800	168	0.09	1742	337	0.19	1903	235	0.12
Hyper	chr3	55373501	55374500	*	3.38e-92	8.64e-89	10.5489	1425	-87228	NM_001195540	+	Dclk1	INTRON	other	1665	87	0.05	1877	59	0.03	1845	97	0.05	2303	471	0.2	1913	174	0.09	1872	341	0.18	2033	237	0.12
Hyper	chr3	55519501	55520500	*	0.000794975	0.00497712	14.0363	1426	57775	NM_001195539	+	Dclk1	INTRON	other	29	7	0.24	65	9	0.14	62	13	0.21	70	24	0.34	101	31	0.31	124	42	0.34	82	26	0.32
Hyper	chr3	56008001	56009000	*	0.00093371	0.00566851	11.7156	1427	160898	NR_033592	+	4933417G07Rik	EXON	other	54	5	0.09	50	8	0.16	60	6	0.1	106	17	0.16	108	25	0.23	125	38	0.3	73	16	0.22
Hyper	chr3	57267001	57268000	*	2.45e-30	4.79e-28	15.167	1428	33989	NM_001355130	-	Tm4sf1	INTERGENIC	other	495	55	0.11	491	72	0.15	462	49	0.11	665	223	0.34	658	168	0.26	591	173	0.29	498	95	0.19
Hyper	chr3	57267501	57268500	*	1.73e-18	1.42e-16	11.0786	1429	33489	NM_001355130	-	Tm4sf1	INTERGENIC	other	489	52	0.11	483	56	0.12	452	47	0.1	594	156	0.26	603	116	0.19	526	130	0.25	467	79	0.17
Hyper	chr3	57739001	57740000	*	8.83e-05	0.000813285	15.8933	1430	2946	NR_130743	+	Rnf13	INTRON	other	38	20	0.53	92	44	0.48	49	19	0.39	275	171	0.62	197	107	0.54	241	159	0.66	180	119	0.66
Hyper	chr3	57739501	57740500	*	8.83e-05	0.000813285	15.8933	1431	3446	NR_130743	+	Rnf13	INTRON	other	38	20	0.53	92	44	0.48	49	19	0.39	275	171	0.62	197	107	0.54	241	159	0.66	180	119	0.66
Hyper	chr3	58037001	58038000	*	0.00147606	0.00817579	23.3974	1432	125808	NR_040538	-	1700007F19Rik	INTERGENIC	other	36	22	0.61	NA	NA	NA	29	11	0.38	33	24	0.73	29	28	0.97	28	19	0.68	30	18	0.6
Hyper	chr3	58037501	58038500	*	0.00147606	0.00817579	23.3974	1433	125308	NR_040538	-	1700007F19Rik	INTERGENIC	other	36	22	0.61	NA	NA	NA	29	11	0.38	33	24	0.73	29	28	0.97	28	19	0.68	30	18	0.6
Hypo	chr3	58419001	58420000	*	1.48e-08	3.62e-07	-16.0964	1434	4283	NM_001347233	+	Tsc22d2	INTRON	shore	118	55	0.47	148	65	0.44	140	88	0.63	382	115	0.3	299	112	0.37	284	87	0.31	182	89	0.49
Hypo	chr3	58419501	58420500	*	4.53e-05	0.000461182	-11.8792	1435	4783	NM_001347233	+	Tsc22d2	INTRON	other	118	55	0.47	148	65	0.44	140	88	0.63	329	113	0.34	288	112	0.39	238	87	0.37	164	89	0.54
Hyper	chr3	58654501	58655500	*	6.11e-18	4.75e-16	14.2345	1436	2461	NR_004433	+	Gm8234	INTERGENIC	other	119	3	0.03	116	0	0	122	0	0	257	42	0.16	221	30	0.14	235	41	0.17	156	18	0.12
Hyper	chr3	59004501	59005500	*	2.22e-32	4.92e-30	11.8928	1437	-1478	NM_177855	+	Med12l	INTERGENIC	CpGi	1236	271	0.22	1289	271	0.21	1090	306	0.28	1193	424	0.36	1165	410	0.35	1154	401	0.35	1280	459	0.36
Hypo	chr3	59208501	59209500	*	1.59e-07	3.15e-06	-15.2225	1438	1383	NM_028808	-	P2ry13	EXON	other	91	63	0.69	172	102	0.59	113	68	0.6	393	160	0.41	293	137	0.47	378	177	0.47	288	158	0.55
Hypo	chr3	59209001	59210000	*	1.59e-07	3.15e-06	-15.2225	1439	883	NM_028808	-	P2ry13	PROMOTER	other	91	63	0.69	172	102	0.59	113	68	0.6	393	160	0.41	293	137	0.47	378	177	0.47	288	158	0.55
Hypo	chr3	59882001	59883000	*	1.83e-08	4.41e-07	-15.3278	1440	20952	NM_001243003	+	Gm8298	INTERGENIC	other	93	78	0.84	101	82	0.81	117	97	0.83	488	313	0.64	305	214	0.7	525	347	0.66	291	209	0.72
Hypo	chr3	59882501	59883500	*	1.63e-09	4.74e-08	-14.2601	1441	21452	NM_001243003	+	Gm8298	INTERGENIC	other	115	97	0.84	135	115	0.85	137	116	0.85	562	377	0.67	360	265	0.74	617	430	0.7	342	254	0.74
Hypo	chr3	60140501	60141500	*	0.00159761	0.00870095	-11.0888	1442	58634	NM_032400	+	Sucnr1	INTERGENIC	other	59	20	0.34	65	23	0.35	72	19	0.26	189	33	0.17	143	43	0.3	224	40	0.18	106	20	0.19
Hypo	chr3	60416501	60417500	*	1.45e-05	0.000174018	-14.2347	1443	-55330	NM_001253713	+	Mbnl1	INTERGENIC	other	78	69	0.88	98	70	0.71	86	77	0.9	114	84	0.74	121	77	0.64	152	99	0.65	132	94	0.71
Hypo	chr3	60417001	60418000	*	2.7e-05	0.000296885	-13.8713	1444	-54830	NM_001253713	+	Mbnl1	INTERGENIC	other	78	69	0.88	98	70	0.71	86	77	0.9	114	84	0.74	104	66	0.63	140	92	0.66	132	94	0.71
Hyper	chr3	60473001	60474000	*	5.47e-24	6.97e-22	13.0567	1445	173	NM_001253713	+	Mbnl1	PROMOTER	other	466	65	0.14	449	74	0.16	435	50	0.11	1168	361	0.31	740	149	0.2	1156	335	0.29	765	191	0.25
Hypo	chr3	60476001	60477000	*	3.25e-12	1.4e-10	-21.8698	1446	3173	NM_001253713	+	Mbnl1	INTRON	other	33	9	0.27	87	28	0.32	146	73	0.5	310	60	0.19	160	26	0.16	237	47	0.2	145	33	0.23
Hypo	chr3	60603001	60604000	*	7.21e-20	6.71e-18	-11.0655	1447	101824	NM_001253708	+	Mbnl1	EXON	other	846	556	0.66	965	634	0.66	846	523	0.62	1220	664	0.54	1022	557	0.55	1082	587	0.54	1007	505	0.5
Hypo	chr3	60762501	60763500	*	1.42e-05	0.000170222	-11.3325	1448	-239285	NM_001282016	+	P2ry1	INTERGENIC	other	116	23	0.2	163	80	0.49	166	70	0.42	284	70	0.25	289	101	0.35	302	97	0.32	265	46	0.17
Hypo	chr3	60860001	60861000	*	0.000281516	0.00213352	-10.1012	1449	-141785	NM_001282016	+	P2ry1	INTERGENIC	other	162	129	0.8	171	130	0.76	106	72	0.68	205	129	0.63	154	93	0.6	172	124	0.72	176	115	0.65
Hypo	chr3	60860501	60861500	*	0.000281516	0.00213352	-10.1012	1450	-141285	NM_001282016	+	P2ry1	INTERGENIC	other	162	129	0.8	171	130	0.76	106	72	0.68	205	129	0.63	154	93	0.6	172	124	0.72	176	115	0.65
Hypo	chr3	61246001	61247000	*	1.38e-07	2.79e-06	-13.4864	1451	-117507	NM_028712	+	Rap2b	INTERGENIC	other	140	77	0.55	163	107	0.66	188	131	0.7	400	205	0.51	358	192	0.54	407	188	0.46	406	211	0.52
Hypo	chr3	61246501	61247500	*	1.38e-07	2.79e-06	-13.4864	1452	-117007	NM_028712	+	Rap2b	INTERGENIC	other	140	77	0.55	163	107	0.66	188	131	0.7	400	205	0.51	358	192	0.54	407	188	0.46	406	211	0.52
Hyper	chr3	61361001	61362000	*	0.000387851	0.00277195	10.539	1453	-2507	NM_028712	+	Rap2b	INTERGENIC	other	110	68	0.62	110	50	0.45	175	106	0.61	184	124	0.67	225	148	0.66	188	143	0.76	206	125	0.61
Hyper	chr3	61466501	61467500	*	2.09e-06	3.18e-05	13.4683	1454	101996	NM_028712	+	Rap2b	INTERGENIC	other	70	6	0.09	120	26	0.22	123	30	0.24	297	108	0.36	265	85	0.32	354	112	0.32	259	86	0.33
Hyper	chr3	61467001	61468000	*	2.09e-06	3.18e-05	13.4683	1455	102496	NM_028712	+	Rap2b	INTERGENIC	other	70	6	0.09	120	26	0.22	123	30	0.24	297	108	0.36	265	85	0.32	354	112	0.32	259	86	0.33
Hyper	chr3	62604001	62605000	*	5.34e-24	6.82e-22	10.2451	1456	141	NM_177346	-	Gpr149	PROMOTER	CpGi	1194	600	0.5	1282	786	0.61	1288	647	0.5	1475	932	0.63	1498	1013	0.68	1640	1085	0.66	1556	934	0.6
Hyper	chr3	63293501	63294500	*	0.00017908	0.00146871	10.4686	1457	-711	NM_001357335	+	Mme	PROMOTER	shore	176	95	0.54	140	66	0.47	170	63	0.37	229	126	0.55	245	151	0.62	236	123	0.52	220	126	0.57
Hyper	chr3	63297001	63298000	*	2.88e-20	2.76e-18	15.7009	1458	908	NM_001289463	+	Mme	PROMOTER	shore	127	0	0	153	2	0.01	120	4	0.03	259	67	0.26	190	14	0.07	263	65	0.25	224	15	0.07
Hyper	chr3	64259001	64260000	*	0.00175652	0.00937966	22.8571	1459	27418	NM_001104614	-	Vmn2r3	EXON	other	32	19	0.59	38	15	0.39	NA	NA	NA	39	24	0.62	43	35	0.81	NA	NA	NA	37	26	0.7
Hyper	chr3	64259501	64260500	*	0.00175652	0.00937966	22.8571	1460	26918	NM_001104614	-	Vmn2r3	EXON	other	32	19	0.59	38	15	0.39	NA	NA	NA	39	24	0.62	43	35	0.81	NA	NA	NA	37	26	0.7
Hyper	chr3	65365001	65366000	*	5.98e-05	0.00058382	14.5933	1461	-15573	NR_040390	-	A730090N16Rik	INTRON	other	103	33	0.32	83	19	0.23	121	45	0.37	109	43	0.39	136	59	0.43	96	48	0.5	92	50	0.54
Hypo	chr3	65483001	65484000	*	1.47e-06	2.32e-05	-14.3667	1462	-44447	NM_178892	+	Tiparp	INTERGENIC	other	123	82	0.67	138	104	0.75	140	103	0.74	179	93	0.52	163	95	0.58	196	129	0.66	176	95	0.54
Hyper	chr3	65516501	65517500	*	1.02e-31	2.17e-29	19.1917	1463	-10947	NM_178892	+	Tiparp	INTERGENIC	other	358	67	0.19	424	103	0.24	381	72	0.19	784	344	0.44	568	212	0.37	659	282	0.43	504	168	0.33
Hyper	chr3	65517001	65518000	*	5.3e-32	1.15e-29	19.2164	1464	-10447	NM_178892	+	Tiparp	INTERGENIC	other	369	69	0.19	424	103	0.24	381	72	0.19	784	344	0.44	568	212	0.37	659	282	0.43	504	168	0.33
Hyper	chr3	65665001	65666000	*	4.55e-59	3.85e-56	20.6355	1465	-228	NM_001037923	+	Lekr1	PROMOTER	shore	833	168	0.2	685	190	0.28	565	137	0.24	1096	472	0.43	954	353	0.37	1139	602	0.53	998	432	0.43
Hyper	chr3	65666501	65667500	*	4.58e-108	1.92e-104	16.4345	1466	275	NM_001166659	+	Lekr1	PROMOTER	CpGi	1546	133	0.09	1305	137	0.1	1408	127	0.09	1770	492	0.28	1564	447	0.29	1781	453	0.25	1532	320	0.21
Hypo	chr3	65960001	65961000	*	0.000413517	0.00292259	-10.7114	1467	-1753	NM_019937	-	Ccnl1	INTERGENIC	shore	37	34	0.92	62	54	0.87	68	64	0.94	264	222	0.84	195	144	0.74	210	161	0.77	179	154	0.86
Hypo	chr3	66065001	66066000	*	0.000820859	0.00510599	-17.2889	1468	-106753	NM_019937	-	Ccnl1	INTRON	other	78	64	0.82	73	65	0.89	NA	NA	NA	60	40	0.67	22	12	0.55	NA	NA	NA	31	25	0.81
Hyper	chr3	66569501	66570500	*	9.65e-05	0.00087606	17.7418	1469	-272665	NM_145820	-	Veph1	INTERGENIC	other	61	35	0.57	45	28	0.62	50	34	0.68	47	36	0.77	90	74	0.82	75	60	0.8	42	33	0.79
Hyper	chr3	67132001	67133000	*	3.07e-05	0.000331067	17.0648	1470	146036	NM_001356273	+	Rsrc1	INTRON	other	55	32	0.58	52	30	0.58	26	17	0.65	507	375	0.74	345	267	0.77	499	393	0.79	272	206	0.76
Hyper	chr3	67132501	67133500	*	4.51e-05	0.000460011	16.7588	1471	146536	NM_001356273	+	Rsrc1	INTRON	other	55	32	0.58	52	30	0.58	26	17	0.65	496	367	0.74	334	257	0.77	475	371	0.78	272	206	0.76
Hypo	chr3	67369501	67370500	*	0.000143769	0.00122375	-11.2243	1472	-3597	NM_001039543	+	Mlf1	INTERGENIC	other	110	77	0.7	122	84	0.69	116	77	0.66	360	213	0.59	281	162	0.58	340	180	0.53	226	135	0.6
Hypo	chr3	67498501	67499500	*	9.5e-19	7.99e-17	-11.4768	1473	16024	NM_001164763	-	Rarres1	INTRON	other	447	382	0.85	508	408	0.8	534	448	0.84	923	646	0.7	873	643	0.74	978	687	0.7	833	609	0.73
Hypo	chr3	67499001	67500000	*	5.18e-14	2.75e-12	-11.1091	1474	15524	NM_001164763	-	Rarres1	INTRON	other	359	290	0.81	445	347	0.78	441	355	0.8	774	512	0.66	673	475	0.71	945	650	0.69	761	525	0.69
Hyper	chr3	68053001	68054000	*	0.000153056	0.00128919	14.2547	1475	-10802	NM_001113420	+	Schip1	INTRON	other	69	14	0.2	70	20	0.29	67	21	0.31	247	128	0.52	143	42	0.29	193	76	0.39	130	46	0.35
Hyper	chr3	68053501	68054500	*	0.000153056	0.00128919	14.2547	1476	-10302	NM_001113420	+	Schip1	INTRON	other	69	14	0.2	70	20	0.29	67	21	0.31	247	128	0.52	143	42	0.29	193	76	0.39	130	46	0.35
Hyper	chr3	68057001	68058000	*	4.1e-18	3.24e-16	15.655	1477	-6802	NM_001113420	+	Schip1	INTRON	other	212	144	0.68	226	178	0.79	203	136	0.67	408	358	0.88	434	368	0.85	491	412	0.84	443	409	0.92
Hypo	chr3	68592001	68593000	*	7.59e-06	9.89e-05	-10.8073	1478	19635	NM_013928	+	Schip1	INTRON	other	221	179	0.81	142	114	0.8	137	118	0.86	207	140	0.68	185	138	0.75	216	162	0.75	189	129	0.68
Hypo	chr3	68783001	68784000	*	2.38e-06	3.57e-05	-17.586	1479	-85586	NM_001167996	+	1110032F04Rik	INTERGENIC	other	103	72	0.7	116	57	0.49	103	67	0.65	92	35	0.38	112	48	0.43	87	40	0.46	111	51	0.46
Hyper	chr3	69453501	69454500	*	2.85e-10	9.36e-09	20.7224	1480	136585	NM_178726	+	Ppm1l	INTRON	other	106	30	0.28	108	19	0.18	68	14	0.21	215	95	0.44	170	53	0.31	190	102	0.54	189	79	0.42
Hyper	chr3	69515001	69516000	*	0.000572243	0.00380784	11.4687	1481	82961	NM_020026	-	B3galnt1	INTRON	other	55	22	0.4	170	82	0.48	125	73	0.58	180	122	0.68	131	74	0.56	165	92	0.56	122	83	0.68
Hyper	chr3	69721001	69722000	*	1.74e-41	6.38e-39	30.6021	1482	-55	NM_133787	+	Nmd3	PROMOTER	CpGi	178	24	0.13	242	42	0.17	146	29	0.2	673	295	0.44	346	116	0.34	381	262	0.69	341	152	0.45
Hyper	chr3	73133501	73134500	*	1.99e-36	5.48e-34	10.503	1483	67152	NR_040557	+	Gm20754	INTRON	other	996	174	0.17	1492	223	0.15	1381	244	0.18	1939	512	0.26	1439	432	0.3	1933	513	0.27	1571	406	0.26
Hypo	chr3	73146501	73147500	*	9.85e-05	0.000891324	-14.9286	1484	80152	NR_040557	+	Gm20754	INTRON	other	177	117	0.66	110	68	0.62	110	86	0.78	47	27	0.57	51	21	0.41	37	19	0.51	135	77	0.57
Hyper	chr3	75699501	75700500	*	1.33e-13	6.77e-12	33.4916	1485	-43771	NR_040539	-	Platr10	INTERGENIC	other	46	16	0.35	58	19	0.33	29	9	0.31	327	207	0.63	241	156	0.65	296	209	0.71	219	149	0.68
Hyper	chr3	78358001	78359000	*	0.000825819	0.00513209	21.081	1486	785888	NM_001310536	-	Rapgef2	INTERGENIC	other	NA	NA	NA	37	9	0.24	34	11	0.32	91	39	0.43	113	53	0.47	112	61	0.54	84	44	0.52
Hyper	chr3	78358501	78359500	*	0.000531145	0.00358408	21.9629	1487	785388	NM_001310536	-	Rapgef2	INTERGENIC	other	NA	NA	NA	37	9	0.24	34	11	0.32	81	35	0.43	102	50	0.49	112	61	0.54	84	44	0.52
Hyper	chr3	78958501	78959500	*	1.77e-26	2.67e-24	20.7585	1488	185388	NM_001310536	-	Rapgef2	INTERGENIC	other	280	59	0.21	285	76	0.27	291	60	0.21	479	206	0.43	435	179	0.41	502	240	0.48	449	187	0.42
Hypo	chr3	79201501	79202500	*	9.9e-15	5.68e-13	-12.7723	1489	-10419	NR_045502	+	4921511C10Rik	INTERGENIC	other	219	49	0.22	245	57	0.23	224	38	0.17	294	28	0.1	271	23	0.08	248	1	0	327	41	0.13
Hyper	chr3	79221001	79222000	*	0.000413136	0.00292056	11.5105	1490	8084	NR_045502	+	4921511C10Rik	INTRON	other	37	3	0.08	42	0	0	32	0	0	39	0	0	47	11	0.23	69	17	0.25	42	0	0
Hypo	chr3	79248501	79249500	*	0.000123551	0.00107972	-12.0018	1491	35584	NR_045502	+	4921511C10Rik	EXON	other	148	103	0.7	95	52	0.55	69	49	0.71	267	141	0.53	313	167	0.53	301	177	0.59	331	162	0.49
Hyper	chr3	79542001	79543000	*	7.72e-08	1.64e-06	12.0962	1492	24680	NM_001162999	-	Fnip2	INTRON	other	294	33	0.11	153	27	0.18	101	19	0.19	243	73	0.3	159	41	0.26	199	49	0.25	176	43	0.24
Hyper	chr3	79561501	79562500	*	0.00082317	0.00511809	12.5992	1493	5180	NM_001162999	-	Fnip2	INTRON	other	70	36	0.51	93	51	0.55	53	29	0.55	222	162	0.73	147	79	0.54	225	156	0.69	139	89	0.64
Hyper	chr3	79575501	79576500	*	0.00029664	0.00222632	19.6099	1494	7311	NR_152118	+	4930589L23Rik	INTERGENIC	other	32	18	0.56	58	24	0.41	34	19	0.56	65	38	0.58	55	48	0.87	46	27	0.59	68	48	0.71
Hyper	chr3	79586001	79587000	*	9.36e-46	4.27e-43	35.4181	1495	-4337	NM_026352	+	Ppid	INTERGENIC	other	151	10	0.07	136	16	0.12	116	5	0.04	375	187	0.5	239	93	0.39	353	148	0.42	274	107	0.39
Hyper	chr3	79586501	79587500	*	6.93e-44	2.88e-41	10.4107	1496	-3837	NM_026352	+	Ppid	INTERGENIC	other	1230	112	0.09	1129	85	0.08	1038	79	0.08	1268	308	0.24	1222	184	0.15	1333	248	0.19	1394	227	0.16
Hyper	chr3	79590501	79591500	*	7.4e-53	4.86e-50	17.281	1497	0	NM_001356326	+	Ppid	PROMOTER	CpGi	719	31	0.04	591	60	0.1	373	54	0.14	864	228	0.26	825	172	0.21	824	283	0.34	889	198	0.22
Hypo	chr3	79877001	79878000	*	2.26e-16	1.52e-14	-22.9195	1498	-7930	NM_133187	+	Fam198b	INTERGENIC	other	99	84	0.85	131	104	0.79	132	123	0.93	190	131	0.69	190	118	0.62	247	142	0.57	135	89	0.66
Hyper	chr3	80079001	80080000	*	3.99e-35	1.04e-32	23.2642	1499	193073	NM_133187	+	Fam198b	INTERGENIC	other	304	65	0.21	281	67	0.24	313	91	0.29	771	366	0.47	562	243	0.43	624	334	0.54	513	245	0.48
Hyper	chr3	80079501	80080500	*	2.25e-32	4.99e-30	17.9263	1500	193573	NM_133187	+	Fam198b	INTERGENIC	other	402	68	0.17	429	91	0.21	442	102	0.23	987	388	0.39	784	268	0.34	898	359	0.4	641	257	0.4
Hyper	chr3	81032001	81033000	*	1.72e-08	4.16e-07	12.6868	1501	-3416	NM_001357746	+	Pdgfc	INTERGENIC	other	243	108	0.44	205	72	0.35	284	107	0.38	424	244	0.58	396	194	0.49	393	198	0.5	265	131	0.49
Hyper	chr3	81924501	81925500	*	1.1e-10	3.84e-09	21.2755	1502	-7101	NM_177662	+	Ctso	INTERGENIC	other	28	0	0	79	12	0.15	54	0	0	500	159	0.32	224	36	0.16	449	155	0.35	188	41	0.22
Hypo	chr3	82440501	82441500	*	4.54e-10	1.45e-08	-14.903	1503	82316	NM_001356457	+	Map9	INTERGENIC	other	143	140	0.98	184	148	0.8	131	115	0.88	199	137	0.69	148	110	0.74	161	123	0.76	172	127	0.74
Hyper	chr3	83050501	83051500	*	3.5e-07	6.45e-06	15.3393	1504	-639	NM_181849	-	Fgb	PROMOTER	other	98	45	0.46	128	66	0.52	86	37	0.43	628	394	0.63	342	218	0.64	647	416	0.64	336	198	0.59
Hyper	chr3	83076001	83077000	*	0.00187472	0.00986977	13.2184	1505	20465	NM_016784	+	Plrg1	INTERGENIC	other	98	24	0.24	84	37	0.44	79	35	0.44	82	40	0.49	86	47	0.55	54	19	0.35	60	35	0.58
Hyper	chr3	83076501	83077500	*	0.00187472	0.00986977	13.2184	1506	20965	NM_016784	+	Plrg1	INTERGENIC	other	98	24	0.24	84	37	0.44	79	35	0.44	82	40	0.49	86	47	0.55	54	19	0.35	60	35	0.58
Hyper	chr3	83714001	83715000	*	5.55e-07	9.76e-06	15.0136	1507	-51321	NM_009144	+	Sfrp2	INTERGENIC	other	96	45	0.47	97	49	0.51	135	90	0.67	323	210	0.65	164	122	0.74	407	307	0.75	186	129	0.69
Hyper	chr3	83714501	83715500	*	1.55e-06	2.44e-05	14.4795	1508	-50821	NM_009144	+	Sfrp2	INTERGENIC	other	96	45	0.47	97	49	0.51	135	90	0.67	323	210	0.65	164	122	0.74	384	285	0.74	186	129	0.69
Hypo	chr3	84180001	84181000	*	6.85e-05	0.000654803	-21.2475	1509	5365	NR_036654	+	Gm6525	INTRON	other	56	48	0.86	26	14	0.54	52	36	0.69	62	32	0.52	56	40	0.71	58	24	0.41	36	14	0.39
Hypo	chr3	84338001	84339000	*	2.08e-06	3.18e-05	-18.6044	1510	-33227	NM_001271726	-	Trim2	INTERGENIC	other	93	73	0.78	67	58	0.87	58	53	0.91	76	47	0.62	79	53	0.67	58	42	0.72	56	35	0.62
Hypo	chr3	84866501	84867500	*	6.24e-06	8.32e-05	-15.919	1511	2358	NM_001177774	+	Fbxw7	INTRON	other	96	77	0.8	64	57	0.89	129	101	0.78	124	82	0.66	51	40	0.78	45	23	0.51	121	78	0.64
Hypo	chr3	84867001	84868000	*	8.61e-06	0.000110425	-11.2391	1512	2858	NM_001177774	+	Fbxw7	INTRON	other	205	152	0.74	164	127	0.77	229	160	0.7	236	151	0.64	180	108	0.6	165	92	0.56	220	147	0.67
Hyper	chr3	85145001	85146000	*	1.96e-07	3.82e-06	14.4573	1513	-171519	NR_040542	+	1700036G14Rik	INTERGENIC	other	148	29	0.2	165	43	0.26	78	16	0.21	256	88	0.34	198	64	0.32	235	106	0.45	220	78	0.35
Hyper	chr3	85145501	85146500	*	3.16e-16	2.1e-14	22.2232	1514	-171019	NR_040542	+	1700036G14Rik	INTERGENIC	other	159	35	0.22	191	64	0.34	78	16	0.21	361	174	0.48	253	113	0.45	349	202	0.58	304	133	0.44
Hypo	chr3	85773001	85774000	*	0.000269931	0.00206339	-10.2116	1515	-26793	NM_172682	-	Fam160a1	INTERGENIC	other	150	69	0.46	166	68	0.41	131	64	0.49	273	88	0.32	208	75	0.36	226	63	0.28	231	100	0.43
Hypo	chr3	85773501	85774500	*	0.000269931	0.00206339	-10.2116	1516	-27293	NM_172682	-	Fam160a1	INTERGENIC	other	150	69	0.46	166	68	0.41	131	64	0.49	273	88	0.32	208	75	0.36	226	63	0.28	231	100	0.43
Hypo	chr3	85871501	85872500	*	0.00174709	0.00933906	-15.0549	1517	15019	NM_177130	-	Glt28d2	EXON	other	25	23	0.92	115	95	0.83	NA	NA	NA	22	15	0.68	60	31	0.52	25	24	0.96	62	47	0.76
Hypo	chr3	85872001	85873000	*	0.000282625	0.00213976	-18.8722	1518	14519	NM_177130	-	Glt28d2	EXON	other	25	23	0.92	115	95	0.83	NA	NA	NA	22	15	0.68	60	31	0.52	NA	NA	NA	51	41	0.8
Hyper	chr3	86129001	86130000	*	1.12e-41	4.15e-39	21.788	1519	8859	NR_004417	-	Snord73a	EXON	other	265	17	0.06	339	58	0.17	272	19	0.07	825	301	0.36	599	180	0.3	844	283	0.34	555	154	0.28
Hyper	chr3	86129501	86130500	*	4.21e-24	5.41e-22	13.5548	1520	8359	NR_004417	-	Snord73a	EXON	other	513	90	0.18	524	113	0.22	432	59	0.14	1057	372	0.35	863	253	0.29	1044	329	0.32	741	209	0.28
Hyper	chr3	86223001	86224000	*	3.16e-143	3.29e-139	20.3428	1521	-690	NM_030695	+	Lrba	PROMOTER	CpGi	1152	54	0.05	1173	90	0.08	868	38	0.04	1783	475	0.27	1174	314	0.27	1737	523	0.3	1108	199	0.18
Hypo	chr3	86797001	86798000	*	0.000438925	0.003068	-10.472	1522	122885	NM_001195499	-	Dclk2	INTRON	other	163	107	0.66	151	82	0.54	159	83	0.52	173	86	0.5	164	76	0.46	155	65	0.42	199	98	0.49
Hypo	chr3	86915001	86916000	*	0.000773193	0.00486781	-14.1378	1523	4885	NM_001195499	-	Dclk2	INTRON	other	24	0	0	65	27	0.42	48	15	0.31	88	7	0.08	99	18	0.18	67	16	0.24	85	15	0.18
Hypo	chr3	86915501	86916500	*	0.000773193	0.00486781	-14.1378	1524	4385	NM_001195499	-	Dclk2	INTRON	other	24	0	0	65	27	0.42	48	15	0.31	88	7	0.08	99	18	0.18	67	16	0.24	85	15	0.18
Hyper	chr3	87081501	87082500	*	8.43e-06	0.000108363	14.7759	1525	-82162	NM_007639	-	Cd1d1	EXON	other	131	83	0.63	116	63	0.54	117	60	0.51	129	86	0.67	110	81	0.74	111	89	0.8	132	88	0.67
Hypo	chr3	87089001	87090000	*	1.07e-05	0.000132985	-11.0314	1526	84748	NM_001170985	-	Kirrel	EXON	other	202	118	0.58	307	190	0.62	212	125	0.59	214	114	0.53	260	135	0.52	206	101	0.49	191	77	0.4
Hypo	chr3	87089501	87090500	*	2.82e-12	1.23e-10	-10.3485	1527	84248	NM_001170985	-	Kirrel	EXON	other	574	246	0.43	693	310	0.45	621	233	0.38	570	177	0.31	659	233	0.35	609	208	0.34	541	130	0.24
Hypo	chr3	87163001	87164000	*	1.8e-06	2.78e-05	-10.1062	1528	10748	NM_001170985	-	Kirrel	INTRON	other	379	224	0.59	346	182	0.53	401	193	0.48	245	99	0.4	264	116	0.44	322	125	0.39	269	134	0.5
Hypo	chr3	87309001	87310000	*	0.00036934	0.00266403	-15.3865	1529	-45478	NM_030707	-	Fcrls	INTERGENIC	other	45	35	0.78	42	33	0.79	30	29	0.97	249	154	0.62	201	136	0.68	266	176	0.66	183	141	0.77
Hypo	chr3	87309501	87310500	*	3.63e-06	5.17e-05	-13.2148	1530	-45978	NM_030707	-	Fcrls	INTERGENIC	other	78	63	0.81	97	81	0.84	79	74	0.94	318	214	0.67	276	203	0.74	337	240	0.71	252	202	0.8
Hypo	chr3	87500501	87501500	*	0.000274955	0.00209295	-12.7329	1531	-24078	NM_012051	+	Etv3	EXON	other	127	57	0.45	130	55	0.42	111	40	0.36	85	14	0.16	99	28	0.28	99	27	0.27	87	37	0.43
Hypo	chr3	87554501	87555500	*	0.0011384	0.00664852	-16.9927	1532	28925	NM_001286844	+	Etv3	INTERGENIC	other	133	114	0.86	66	38	0.58	39	25	0.64	NA	NA	NA	75	39	0.52	47	31	0.66	NA	NA	NA
Hyper	chr3	87779001	87780000	*	0.0011163	0.00654694	12.079	1533	-10049	NM_152799	-	Pear1	EXON	other	131	46	0.35	143	71	0.5	44	19	0.43	140	79	0.56	99	38	0.38	67	45	0.67	117	70	0.6
Hyper	chr3	87779501	87780500	*	0.0011163	0.00654694	12.079	1534	-10549	NM_152799	-	Pear1	EXON	other	131	46	0.35	143	71	0.5	44	19	0.43	140	79	0.56	99	38	0.38	67	45	0.67	117	70	0.6
Hyper	chr3	87905001	87906000	*	6.76e-43	2.64e-40	18.7123	1535	-321	NM_008231	+	Hdgf	PROMOTER	shore	404	23	0.06	426	51	0.12	255	18	0.07	886	291	0.33	675	154	0.23	795	273	0.34	781	135	0.17
Hyper	chr3	87905501	87906500	*	7.83e-89	1.9e-85	10.3384	1536	0	NM_008231	+	Hdgf	PROMOTER	CpGi	1583	29	0.02	1831	62	0.03	987	33	0.03	1847	299	0.16	1696	164	0.1	1462	278	0.19	1684	139	0.08
Hyper	chr3	88002501	88003500	*	1.93e-05	0.000222889	10.0851	1537	-2146	NM_007529	-	Bcan	INTERGENIC	other	215	98	0.46	256	151	0.59	233	113	0.48	342	230	0.67	293	173	0.59	258	164	0.64	276	152	0.55
Hyper	chr3	88231501	88232500	*	2.83e-05	0.000309217	11.9726	1538	15905	NR_029817	+	Mir9-1	INTERGENIC	other	111	85	0.77	126	77	0.61	82	66	0.8	203	177	0.87	114	87	0.76	117	100	0.85	158	130	0.82
Hyper	chr3	88240001	88241000	*	8.83e-05	0.000813285	12.2058	1539	13685	NM_021375	-	Rhbg	INTERGENIC	CpGi	187	61	0.33	117	60	0.51	173	35	0.2	119	49	0.41	174	69	0.4	93	57	0.61	115	50	0.43
Hyper	chr3	88298001	88299000	*	7.85e-05	0.000735206	14.1033	1540	868	NM_009836	+	Cct3	PROMOTER	shore	59	14	0.24	81	22	0.27	77	24	0.31	285	131	0.46	246	107	0.43	272	104	0.38	258	101	0.39
Hypo	chr3	88425501	88426500	*	5.37e-06	7.3e-05	-11.0819	1541	-361	NM_001357749	-	Slc25a44	PROMOTER	other	112	89	0.79	221	133	0.6	173	129	0.75	535	298	0.56	369	237	0.64	453	248	0.55	393	237	0.6
Hypo	chr3	88573501	88574500	*	1.04e-11	4.17e-10	-15.0569	1542	-5108	NM_001356316	+	Ssr2	INTERGENIC	other	208	192	0.92	217	171	0.79	188	164	0.87	200	144	0.72	213	156	0.73	169	117	0.69	195	134	0.69
Hypo	chr3	88684001	88685000	*	8.84e-06	0.000112912	-12.4536	1543	-787	NM_028814	+	2810403A07Rik	PROMOTER	shore	148	92	0.62	172	96	0.56	123	84	0.68	273	122	0.45	249	128	0.51	314	158	0.5	255	126	0.49
Hyper	chr3	88689001	88690000	*	0.000134948	0.0011614	14.8543	1544	3216	NR_151827	+	2810403A07Rik	EXON	other	96	58	0.6	79	62	0.78	125	51	0.41	55	45	0.82	108	71	0.66	47	31	0.66	92	70	0.76
Hyper	chr3	88689501	88690500	*	0.000134948	0.0011614	14.8543	1545	3716	NR_151827	+	2810403A07Rik	EXON	other	96	58	0.6	79	62	0.78	125	51	0.41	55	45	0.82	108	71	0.66	47	31	0.66	92	70	0.76
Hyper	chr3	88949001	88950000	*	2.37e-102	8.5e-99	10.5265	1546	283	NM_022994	-	Dap3	PROMOTER	CpGi	2477	101	0.04	2277	162	0.07	2094	132	0.06	2281	413	0.18	2668	448	0.17	2431	399	0.16	2476	346	0.14
Hyper	chr3	89152501	89153500	*	0.00116703	0.00677991	12.4913	1547	6658	NM_008227	-	Hcn3	EXON	other	86	19	0.22	76	34	0.45	47	13	0.28	151	60	0.4	116	43	0.37	190	103	0.54	226	95	0.42
Hyper	chr3	89160001	89161000	*	2.14e-16	1.45e-14	11.5028	1548	0	NM_008227	-	Hcn3	PROMOTER	CpGi	522	89	0.17	589	84	0.14	580	95	0.16	620	123	0.2	249	121	0.49	349	136	0.39	515	94	0.18
Hypo	chr3	89354001	89355000	*	0.000819604	0.00509975	-15.5191	1549	-3974	NM_001037722	-	Adam15	EXON	other	NA	NA	NA	53	16	0.3	43	13	0.3	94	16	0.17	92	12	0.13	98	11	0.11	70	13	0.19
Hypo	chr3	89389001	89390000	*	0.000180172	0.00147605	-10.048	1550	-1331	NM_001355206	-	Zbtb7b	INTRON	shore	88	42	0.48	176	51	0.29	175	57	0.33	221	66	0.3	198	40	0.2	172	36	0.21	205	50	0.24
Hypo	chr3	89540501	89541500	*	5.52e-05	0.000545941	-12.1477	1551	20339	NM_080466	+	Kcnn3	INTRON	other	104	42	0.4	186	99	0.53	130	49	0.38	181	46	0.25	141	55	0.39	235	98	0.42	129	28	0.22
Hypo	chr3	89606501	89607500	*	3.32e-05	0.000353997	-26.1002	1552	86339	NM_080466	+	Kcnn3	INTRON	other	24	13	0.54	52	44	0.85	26	21	0.81	25	9	0.36	44	24	0.55	29	12	0.41	37	23	0.62
Hyper	chr3	89713501	89714500	*	7.25e-20	6.74e-18	21.7608	1553	-522	NM_001038587	+	Adar	PROMOTER	shore	126	22	0.17	162	28	0.17	149	10	0.07	424	163	0.38	354	118	0.33	365	129	0.35	263	89	0.34
Hyper	chr3	90077501	90078500	*	3.02e-16	2.01e-14	10.6246	1554	-1021	NM_001293749	+	Tpm3	INTRON	shore	188	6	0.03	227	7	0.03	179	1	0.01	375	47	0.13	349	37	0.11	389	61	0.16	289	37	0.13
Hypo	chr3	90208501	90209500	*	0.00117992	0.00684058	-11.1367	1555	4148	NM_001190258	-	Rps27rt	INTRON	other	72	49	0.68	100	81	0.81	71	58	0.82	154	95	0.62	142	109	0.77	164	102	0.62	150	98	0.65
Hyper	chr3	90268001	90269000	*	0.000406121	0.00288004	12.5499	1556	-1149	NR_105979	+	Mir7012	EXON	other	63	44	0.7	88	64	0.73	54	34	0.63	121	100	0.83	128	101	0.79	87	72	0.83	127	105	0.83
Hyper	chr3	90268501	90269500	*	0.000406121	0.00288004	12.5499	1557	-649	NR_105979	+	Mir7012	PROMOTER	other	63	44	0.7	88	64	0.73	54	34	0.63	121	100	0.83	128	101	0.79	87	72	0.83	127	105	0.83
Hypo	chr3	90295001	90296000	*	2.34e-09	6.64e-08	-10.3952	1558	24854	NR_105979	+	Mir7012	INTERGENIC	shore	247	117	0.47	444	156	0.35	330	151	0.46	856	189	0.22	701	256	0.37	729	264	0.36	592	187	0.32
Hypo	chr3	90295501	90296500	*	2.34e-09	6.64e-08	-10.3952	1559	25354	NR_105979	+	Mir7012	INTERGENIC	shore	247	117	0.47	444	156	0.35	330	151	0.46	856	189	0.22	701	256	0.37	729	264	0.36	592	187	0.32
Hypo	chr3	90412001	90413000	*	1.99e-12	8.86e-11	-10.4694	1560	20637	NM_145540	-	Ints3	INTRON	other	578	234	0.4	592	197	0.33	601	258	0.43	662	168	0.25	546	179	0.33	629	172	0.27	470	137	0.29
Hyper	chr3	90602501	90603500	*	0.00103557	0.00616195	11.5942	1561	-270	NM_011311	+	S100a4	PROMOTER	other	85	65	0.76	77	56	0.73	73	52	0.71	63	56	0.89	58	48	0.83	79	66	0.84	84	72	0.86
Hyper	chr3	90652501	90653500	*	6.46e-33	1.48e-30	10.3507	1562	-802	NM_199422	+	S100a7a	PROMOTER	other	523	15	0.03	713	56	0.08	701	33	0.05	983	172	0.17	786	105	0.13	929	165	0.18	928	128	0.14
Hyper	chr3	90653001	90654000	*	2.05e-41	7.48e-39	11.647	1563	-302	NM_199422	+	S100a7a	PROMOTER	other	492	8	0.02	644	31	0.05	654	26	0.04	806	136	0.17	662	88	0.13	768	130	0.17	801	110	0.14
Hypo	chr3	91075001	91076000	*	3.34e-05	0.000356427	-15.2607	1564	3341	NR_033593	+	4930529C04Rik	EXON	other	65	55	0.85	80	65	0.81	67	56	0.84	81	55	0.68	123	88	0.72	118	71	0.6	75	55	0.73
Hypo	chr3	91075501	91076500	*	3.34e-05	0.000356427	-15.2607	1565	3841	NR_033593	+	4930529C04Rik	INTERGENIC	other	65	55	0.85	80	65	0.81	67	56	0.84	81	55	0.68	123	88	0.72	118	71	0.6	75	55	0.73
Hypo	chr3	91419501	91420500	*	0.0007908	0.0049566	-15.6995	1566	-328697	NM_001101461	-	9130204L05Rik	INTERGENIC	other	65	51	0.78	49	42	0.86	34	26	0.76	65	40	0.62	70	43	0.61	49	36	0.73	54	35	0.65
Hypo	chr3	91420001	91421000	*	0.000129955	0.00112533	-19.3325	1567	-329197	NM_001101461	-	9130204L05Rik	INTERGENIC	other	65	51	0.78	33	32	0.97	34	26	0.76	53	33	0.62	52	33	0.63	37	26	0.7	43	25	0.58
Hyper	chr3	92000501	92001500	*	0.00187003	0.0098501	17.0707	1568	-13083	NM_207247	+	Pglyrp3	INTERGENIC	other	44	24	0.55	41	18	0.44	NA	NA	NA	408	272	0.67	175	116	0.66	312	208	0.67	191	126	0.66
Hyper	chr3	92001001	92002000	*	0.00187003	0.0098501	17.0707	1569	-12583	NM_207247	+	Pglyrp3	INTERGENIC	other	44	24	0.55	41	18	0.44	NA	NA	NA	408	272	0.67	175	116	0.66	312	208	0.67	191	126	0.66
Hyper	chr3	92907001	92908000	*	9.98e-19	8.38e-17	17.5211	1570	18231	NM_001039594	-	Lce3a	INTERGENIC	other	150	5	0.03	130	8	0.06	123	0	0	192	63	0.33	192	21	0.11	160	38	0.24	179	28	0.16
Hyper	chr3	92907501	92908500	*	9.98e-19	8.38e-17	17.5211	1571	17731	NM_001039594	-	Lce3a	INTERGENIC	other	150	5	0.03	130	8	0.06	123	0	0	192	63	0.33	192	21	0.11	160	38	0.24	179	28	0.16
Hyper	chr3	93359501	93360500	*	1.47e-12	6.62e-11	11.3883	1572	-33199	NM_009100	+	Rptn	INTERGENIC	other	524	112	0.21	436	97	0.22	462	133	0.29	459	158	0.34	401	146	0.36	612	200	0.33	396	158	0.4
Hyper	chr3	93360001	93361000	*	8.24e-21	8.26e-19	15.0358	1573	-32699	NM_009100	+	Rptn	INTERGENIC	other	524	112	0.21	436	97	0.22	476	146	0.31	507	199	0.39	447	187	0.42	673	246	0.37	433	187	0.43
Hyper	chr3	93431501	93432500	*	4.09e-06	5.75e-05	18.3445	1574	3012	NR_039585	+	Mir5124a	INTERGENIC	other	64	17	0.27	67	15	0.22	57	13	0.23	128	45	0.35	170	89	0.52	163	78	0.48	109	29	0.27
Hyper	chr3	93523001	93524000	*	0.00132413	0.00749821	12.3123	1575	2507	NM_016740	+	S100a11	INTRON	other	85	61	0.72	65	44	0.68	76	60	0.79	45	33	0.73	59	50	0.85	72	68	0.94	42	35	0.83
Hyper	chr3	93536501	93537500	*	6.42e-15	3.75e-13	39.5293	1576	16007	NM_016740	+	S100a11	INTERGENIC	other	39	10	0.26	38	13	0.34	38	11	0.29	162	119	0.73	78	51	0.65	132	88	0.67	136	93	0.68
Hyper	chr3	93537001	93538000	*	1.32e-16	9.06e-15	33.9025	1577	16507	NM_016740	+	S100a11	INTERGENIC	other	62	10	0.16	57	20	0.35	66	18	0.27	194	126	0.65	110	58	0.53	190	111	0.58	166	100	0.6
Hyper	chr3	93548501	93549500	*	0.000196814	0.00158992	13.7426	1578	-5617	NM_009112	+	S100a10	INTERGENIC	other	120	41	0.34	109	38	0.35	72	19	0.26	106	50	0.47	112	57	0.51	93	37	0.4	108	50	0.46
Hyper	chr3	93700501	93701500	*	0.000177555	0.00145861	12.0964	1579	-24219	NM_148949	-	Tdpoz1	INTERGENIC	other	64	59	0.92	35	29	0.83	42	32	0.76	41	41	1	27	26	0.96	31	31	1	44	41	0.93
Hyper	chr3	94442501	94443500	*	7.81e-69	1e-65	10.0329	1580	0	NM_030116	+	Mrpl9	PROMOTER	CpGi	1873	76	0.04	1666	127	0.08	1413	93	0.07	2032	325	0.16	1918	270	0.14	1714	358	0.21	1750	234	0.13
Hypo	chr3	94483001	94484000	*	0.000879125	0.00540007	-13.5904	1581	281	NR_110353	+	Celf3	PROMOTER	other	78	55	0.71	62	47	0.76	49	45	0.92	60	46	0.77	56	47	0.84	60	52	0.87	187	88	0.47
Hyper	chr3	94821501	94822500	*	8.88e-13	4.12e-11	17.8378	1582	-15067	NM_172683	+	Pogz	INTERGENIC	other	170	69	0.41	209	109	0.52	102	50	0.49	602	393	0.65	451	315	0.7	596	385	0.65	359	217	0.6
Hyper	chr3	95109501	95110500	*	0.00157341	0.00859841	11.9462	1583	-542	NM_009336	+	Vps72	PROMOTER	other	23	22	0.96	67	44	0.66	26	20	0.77	312	265	0.85	191	165	0.86	251	222	0.88	173	146	0.84
Hypo	chr3	95144501	95145500	*	1.75e-07	3.44e-06	-10.5945	1584	-2142	NM_027206	-	Tnfaip8l2	INTERGENIC	other	282	199	0.71	271	206	0.76	295	231	0.78	358	218	0.61	338	233	0.69	359	236	0.66	257	158	0.61
Hyper	chr3	95702501	95703500	*	5.1e-11	1.87e-09	21.5947	1585	-14585	NM_001301705	-	Adamtsl4	INTERGENIC	other	114	46	0.4	95	50	0.53	92	35	0.38	284	202	0.71	221	145	0.66	230	134	0.58	168	107	0.64
Hypo	chr3	95806001	95807000	*	3.49e-05	0.000369412	-22.0147	1586	11954	NM_001081293	-	Rprd2	INTRON	other	32	16	0.5	49	36	0.73	32	23	0.72	112	53	0.47	87	46	0.53	102	42	0.41	80	28	0.35
Hyper	chr3	95984501	95985500	*	3.81e-06	5.4e-05	16.5557	1587	-10	NR_045872	+	Gm9054	PROMOTER	other	54	0	0	66	3	0.05	88	30	0.34	142	50	0.35	98	41	0.42	107	25	0.23	128	38	0.3
Hypo	chr3	96027501	96028500	*	0.0008109	0.0050579	-12.245	1588	29956	NM_013841	-	Vps45	INTRON	other	93	59	0.63	124	65	0.52	88	55	0.62	124	58	0.47	149	68	0.46	117	53	0.45	88	43	0.49
Hypo	chr3	96087001	96088000	*	0.000165473	0.00137531	-11.651	1589	-16527	NM_001025614	+	Otud7b	INTERGENIC	other	119	68	0.57	100	72	0.72	132	89	0.67	243	132	0.54	224	112	0.5	206	108	0.52	232	133	0.57
Hypo	chr3	96118501	96119500	*	2.07e-05	0.000236068	-10.1555	1590	13976	NM_001025613	+	Otud7b	INTRON	other	111	93	0.84	213	143	0.67	149	95	0.64	839	506	0.6	685	420	0.61	770	469	0.61	536	298	0.56
Hypo	chr3	96218001	96219000	*	3.1e-16	2.06e-14	-12.392	1591	-916	NM_178213	+	Hist2h2ab	PROMOTER	shore	567	271	0.48	569	296	0.52	634	371	0.59	700	240	0.34	718	341	0.47	709	253	0.36	629	285	0.45
Hyper	chr3	96240501	96241500	*	1.94e-69	2.57e-66	19.1072	1592	-128	NM_178212	-	Hist2h2aa2	PROMOTER	CpGi	1064	525	0.49	951	465	0.49	970	529	0.55	1810	1304	0.72	1300	856	0.66	1680	1218	0.72	1229	835	0.68
Hyper	chr3	96251501	96252500	*	4.32e-10	1.38e-08	19.8303	1593	4803	NM_054045	+	Hist2h3c2	INTERGENIC	other	76	45	0.59	98	52	0.53	116	54	0.47	336	227	0.68	187	147	0.79	305	213	0.7	204	155	0.76
Hyper	chr3	96326501	96327500	*	1.28e-27	2.09e-25	19.9156	1594	-17787	NR_152105	+	Platr30	INTERGENIC	shore	289	36	0.12	259	50	0.19	292	55	0.19	589	227	0.39	431	155	0.36	543	208	0.38	456	151	0.33
Hyper	chr3	96415501	96416500	*	7.22e-06	9.47e-05	15.3813	1595	-669	NR_001579	-	Terc	PROMOTER	shore	93	21	0.23	100	12	0.12	77	20	0.26	143	69	0.48	121	43	0.36	78	17	0.22	115	31	0.27
Hyper	chr3	96440001	96441000	*	3.46e-58	2.8e-55	12.5739	1596	11307	NM_001256180	-	BC107364	EXON	other	960	78	0.08	1174	133	0.11	949	86	0.09	2194	525	0.24	2097	435	0.21	2188	539	0.25	1730	324	0.19
Hyper	chr3	96476501	96477500	*	3.48e-09	9.56e-08	12.4801	1597	-24196	NM_001256181	-	BC107364	INTERGENIC	shore	187	71	0.38	323	149	0.46	275	132	0.48	490	272	0.56	537	318	0.59	478	288	0.6	421	226	0.54
Hypo	chr3	96644501	96645500	*	1.93e-05	0.000223081	-11.5267	1598	-84	NM_001302471	+	Itga10	PROMOTER	other	171	126	0.74	152	102	0.67	184	125	0.68	225	118	0.52	222	124	0.56	238	141	0.59	167	112	0.67
Hypo	chr3	96925001	96926000	*	0.000845569	0.00523404	-16.8683	1599	52	NM_008123	-	Gja8	PROMOTER	other	37	36	0.97	37	35	0.95	39	38	0.97	25	21	0.84	NA	NA	NA	NA	NA	NA	24	18	0.75
Hyper	chr3	96992501	96993500	*	3.47e-10	1.12e-08	11.1747	1600	-38902	NM_001271628	+	Gja5	INTERGENIC	other	232	170	0.73	213	162	0.76	181	136	0.75	599	510	0.85	418	351	0.84	494	441	0.89	430	366	0.85
Hyper	chr3	96993001	96994000	*	3.38e-07	6.25e-06	15.8547	1601	-38402	NM_001271628	+	Gja5	INTERGENIC	other	36	28	0.78	30	25	0.83	28	22	0.79	267	253	0.95	182	172	0.95	238	231	0.97	162	156	0.96
Hypo	chr3	97184001	97185000	*	8.14e-06	0.000105106	-14.8182	1602	25226	NM_019800	+	Acp6	INTERGENIC	other	114	69	0.61	123	73	0.59	125	53	0.42	149	47	0.32	125	66	0.53	160	51	0.32	155	66	0.43
Hypo	chr3	97211501	97212500	*	3.56e-28	6.07e-26	-12.491	1603	14865	NM_029933	-	Bcl9	INTRON	other	1014	686	0.68	1101	694	0.63	1127	732	0.65	1228	683	0.56	1159	621	0.54	1062	543	0.51	1016	504	0.5
Hyper	chr3	97610001	97611000	*	1.89e-58	1.55e-55	10.4655	1604	0	NM_026539	-	Chd1l	PROMOTER	CpGi	1484	85	0.06	1565	115	0.07	1222	103	0.08	1748	346	0.2	1726	257	0.15	1609	296	0.18	1261	215	0.17
Hyper	chr3	97831001	97832000	*	1.16e-22	1.34e-20	10.6607	1605	56708	NM_001289701	-	Pde4dip	INTRON	other	1015	380	0.37	1122	494	0.44	924	430	0.47	1910	1074	0.56	1487	824	0.55	1722	878	0.51	1627	817	0.5
Hyper	chr3	97831501	97832500	*	1.32e-22	1.52e-20	10.6459	1606	56208	NM_001289701	-	Pde4dip	INTRON	other	1015	380	0.37	1122	494	0.44	924	430	0.47	1910	1074	0.56	1487	824	0.55	1722	877	0.51	1627	817	0.5
Hyper	chr3	97844501	97845500	*	3.57e-07	6.56e-06	14.1621	1607	43208	NM_001289701	-	Pde4dip	INTRON	other	137	81	0.59	170	84	0.49	103	45	0.44	348	239	0.69	291	186	0.64	295	189	0.64	337	217	0.64
Hyper	chr3	97845001	97846000	*	7.76e-10	2.38e-08	21.6191	1608	42708	NM_001289701	-	Pde4dip	INTRON	other	86	47	0.55	90	49	0.54	76	34	0.45	202	154	0.76	149	101	0.68	143	113	0.79	189	132	0.7
Hyper	chr3	98012501	98013500	*	4.83e-116	2.39e-112	13.2114	1609	-38	NM_010928	+	Notch2	PROMOTER	CpGi	2723	426	0.16	3343	544	0.16	2572	471	0.18	3760	1095	0.29	3272	1001	0.31	3531	1193	0.34	3808	1007	0.26
Hypo	chr3	98340001	98341000	*	8.65e-10	2.64e-08	-15.0617	1610	-33	NM_016966	-	Phgdh	PROMOTER	shore	169	67	0.4	248	92	0.37	123	49	0.4	293	61	0.21	223	58	0.26	236	45	0.19	220	64	0.29
Hyper	chr3	98348501	98349500	*	1.93e-26	2.92e-24	17.8957	1611	-8533	NM_016966	-	Phgdh	INTERGENIC	other	366	87	0.24	426	102	0.24	309	78	0.25	781	331	0.42	614	270	0.44	730	301	0.41	689	284	0.41
Hypo	chr3	98357001	98358000	*	8.04e-05	0.000750087	-24.2909	1612	-17033	NM_016966	-	Phgdh	INTERGENIC	other	36	28	0.78	33	27	0.82	38	32	0.84	28	21	0.75	37	20	0.54	49	24	0.49	NA	NA	NA
Hypo	chr3	98976001	98977000	*	2.43e-05	0.000271167	-11.2758	1613	-72822	NR_110516	+	Gm12440	INTERGENIC	other	115	31	0.27	129	36	0.28	117	38	0.32	190	31	0.16	185	33	0.18	194	29	0.15	189	42	0.22
Hyper	chr3	99264001	99265000	*	0.000306192	0.00228635	13.983	1614	10243	NM_009323	+	Tbx15	INTRON	other	64	5	0.08	44	10	0.23	64	9	0.14	79	27	0.34	76	15	0.2	82	34	0.41	78	12	0.15
Hyper	chr3	99980501	99981500	*	1.07e-20	1.06e-18	26.734	1615	95086	NM_028892	+	Spag17	INTRON	other	84	9	0.11	126	21	0.17	93	10	0.11	330	122	0.37	276	91	0.33	369	184	0.5	263	97	0.37
Hyper	chr3	99981001	99982000	*	6.7e-06	8.86e-05	11.7987	1616	95586	NM_028892	+	Spag17	INTRON	other	84	9	0.11	126	21	0.17	93	10	0.11	232	35	0.15	236	49	0.21	284	101	0.36	220	58	0.26
Hypo	chr3	100521501	100522500	*	0.000170874	0.00141244	-12.6928	1617	-32310	NM_001142952	-	Fam46c	INTERGENIC	other	96	81	0.84	90	78	0.87	78	65	0.83	112	64	0.57	66	45	0.68	81	66	0.81	75	66	0.88
Hyper	chr3	100921001	100922000	*	1.79e-78	3.21e-75	13.1968	1618	-493	NM_001165952	+	Trim45	PROMOTER	CpGi	1660	143	0.09	1595	222	0.14	1386	111	0.08	1708	400	0.23	1821	393	0.22	1819	446	0.25	1909	463	0.24
Hypo	chr3	101096501	101097500	*	0.000233263	0.00183039	-11.6634	1619	12667	NM_011197	-	Ptgfrn	INTRON	other	91	73	0.8	109	80	0.73	118	89	0.75	133	89	0.67	177	119	0.67	171	98	0.57	132	89	0.67
Hypo	chr3	101129501	101130500	*	1.44e-06	2.28e-05	-16.3917	1620	-19336	NM_011197	-	Ptgfrn	INTERGENIC	other	131	75	0.57	110	68	0.62	159	109	0.69	121	68	0.56	109	57	0.52	124	42	0.34	103	46	0.45
Hyper	chr3	101166001	101167000	*	0.000636275	0.00415255	12.9017	1621	-55836	NM_011197	-	Ptgfrn	INTERGENIC	other	89	57	0.64	107	66	0.62	82	45	0.55	81	57	0.7	80	56	0.7	95	72	0.76	89	68	0.76
Hypo	chr3	101408501	101409500	*	4.52e-18	3.56e-16	-11.5981	1622	31378	NM_207205	+	Igsf3	INTRON	other	961	523	0.54	989	681	0.69	628	407	0.65	807	390	0.48	684	394	0.58	695	363	0.52	728	336	0.46
Hypo	chr3	101409001	101410000	*	4.02e-17	2.9e-15	-11.4513	1623	31878	NM_207205	+	Igsf3	INTRON	other	947	514	0.54	973	667	0.69	628	407	0.65	768	369	0.48	640	369	0.58	656	341	0.52	688	321	0.47
Hypo	chr3	101445501	101446500	*	2.73e-06	4.03e-05	-10.1257	1624	68378	NM_207205	+	Igsf3	INTRON	other	179	150	0.84	202	176	0.87	166	137	0.83	228	184	0.81	271	189	0.7	276	194	0.7	210	167	0.8
Hypo	chr3	101446001	101447000	*	1.57e-08	3.83e-07	-15.3808	1625	68878	NM_207205	+	Igsf3	INTRON	other	59	57	0.97	73	71	0.97	58	57	0.98	58	54	0.93	99	75	0.76	86	64	0.74	79	71	0.9
Hyper	chr3	101563001	101564000	*	3.59e-05	0.000378889	20.9664	1626	40708	NM_144900	-	Atp1a1	INTERGENIC	other	65	29	0.45	51	20	0.39	44	26	0.59	57	46	0.81	57	30	0.53	59	35	0.59	54	43	0.8
Hypo	chr3	101605501	101606500	*	7.36e-10	2.27e-08	-12.8844	1627	-795	NM_144900	-	Atp1a1	PROMOTER	shore	288	219	0.76	267	180	0.67	222	154	0.69	408	235	0.58	434	242	0.56	399	258	0.65	370	204	0.55
Hyper	chr3	101806501	101807500	*	2.87e-07	5.39e-06	13.4382	1628	28724	NM_172295	-	Mab21l3	INTERGENIC	other	106	7	0.07	58	0	0	58	1	0.02	85	17	0.2	65	8	0.12	76	13	0.17	85	15	0.18
Hyper	chr3	102082001	102083000	*	0.000608148	0.00400109	11.4643	1629	-3415	NM_009814	+	Casq2	INTERGENIC	other	131	53	0.4	106	41	0.39	115	33	0.29	182	85	0.47	144	62	0.43	122	66	0.54	122	58	0.48
Hyper	chr3	102243001	102244000	*	1.24e-10	4.3e-09	12.6634	1630	-18405	NR_040391	+	A230001M10Rik	INTERGENIC	other	267	53	0.2	308	100	0.32	258	60	0.23	466	184	0.39	413	154	0.37	461	205	0.44	415	128	0.31
Hyper	chr3	102996001	102997000	*	6.82e-32	1.47e-29	13.6583	1631	263	NM_025679	+	Sike1	PROMOTER	CpGi	858	260	0.3	937	336	0.36	858	258	0.3	1366	678	0.5	1217	559	0.46	1418	717	0.51	1286	470	0.37
Hypo	chr3	103097501	103098500	*	1.78e-07	3.5e-06	-11.3743	1632	23489	NM_001033303	+	Ampd1	INTRON	other	272	179	0.66	280	196	0.7	226	162	0.72	339	191	0.56	320	185	0.58	342	213	0.62	326	176	0.54
Hyper	chr3	103169001	103170000	*	3.06e-07	5.71e-06	14.0233	1633	-1655	NM_001356330	+	Bcas2	EXON	shore	69	1	0.01	29	1	0.03	42	0	0	74	13	0.18	78	5	0.06	141	23	0.16	50	12	0.24
Hypo	chr3	103196501	103197500	*	4.41e-14	2.35e-12	-15.8553	1634	24848	NM_026602	+	Bcas2	INTERGENIC	other	255	192	0.75	288	207	0.72	234	166	0.71	398	208	0.52	425	260	0.61	385	215	0.56	359	208	0.58
Hyper	chr3	103223501	103224500	*	0.00125198	0.00717105	13.6814	1635	51848	NM_026602	+	Bcas2	INTERGENIC	other	47	13	0.28	65	10	0.15	47	13	0.28	118	38	0.32	102	30	0.29	126	58	0.46	100	36	0.36
Hyper	chr3	103371501	103372500	*	0.0016968	0.00912089	19.7677	1636	92210	NM_001079830	+	Trim33	INTERGENIC	other	NA	NA	NA	41	29	0.71	30	18	0.6	NA	NA	NA	33	32	0.97	39	30	0.77	42	36	0.86
Hyper	chr3	103372001	103373000	*	0.0016968	0.00912089	19.7677	1637	92710	NM_001079830	+	Trim33	INTERGENIC	other	NA	NA	NA	41	29	0.71	30	18	0.6	NA	NA	NA	33	32	0.97	39	30	0.77	42	36	0.86
Hypo	chr3	104010001	104011000	*	0.000553021	0.0037034	-11.6861	1638	-41686	NR_030676	-	Phtf1os	INTERGENIC	other	49	40	0.82	102	79	0.77	86	72	0.84	150	102	0.68	138	94	0.68	146	99	0.68	132	95	0.72
Hypo	chr3	104010501	104011500	*	0.00111848	0.00655691	-11.3577	1639	-42186	NR_030676	-	Phtf1os	INTERGENIC	other	49	40	0.82	91	68	0.75	86	72	0.84	139	91	0.65	138	94	0.68	146	99	0.68	132	95	0.72
Hypo	chr3	104692001	104693000	*	0.000152657	0.0012864	-22.6624	1640	53339	NM_009196	+	Slc16a1	INTERGENIC	other	32	21	0.66	50	36	0.72	29	24	0.83	40	16	0.4	33	16	0.48	55	31	0.56	34	18	0.53
Hypo	chr3	104692501	104693500	*	0.000152657	0.0012864	-22.6624	1641	53839	NM_009196	+	Slc16a1	INTERGENIC	other	32	21	0.66	50	36	0.72	29	24	0.83	40	16	0.4	33	16	0.48	55	31	0.56	34	18	0.53
Hypo	chr3	104764501	104765500	*	0.00107697	0.00636164	-12.9236	1642	12048	NM_183224	-	Fam19a3	INTERGENIC	other	61	28	0.46	73	19	0.26	59	8	0.14	69	15	0.22	56	4	0.07	52	12	0.23	67	7	0.1
Hypo	chr3	104765001	104766000	*	0.00107697	0.00636164	-12.9236	1643	11548	NM_183224	-	Fam19a3	INTERGENIC	other	61	28	0.46	73	19	0.26	59	8	0.14	69	15	0.22	56	4	0.07	52	12	0.23	67	7	0.1
Hypo	chr3	104793001	104794000	*	2.11e-05	0.000240555	-13.7594	1644	3969	NM_001291859	+	Rhoc	EXON	other	134	40	0.3	219	143	0.65	102	72	0.71	72	44	0.61	133	64	0.48	112	28	0.25	182	75	0.41
Hyper	chr3	104915501	104916500	*	0.000320178	0.00237042	10.0108	1645	45210	NM_009520	-	Wnt2b	INTRON	other	57	51	0.89	NA	NA	NA	54	48	0.89	56	55	0.98	31	31	1	NA	NA	NA	38	38	1
Hyper	chr3	104916001	104917000	*	0.000320178	0.00237042	10.0108	1646	44710	NM_009520	-	Wnt2b	INTRON	other	57	51	0.89	NA	NA	NA	54	48	0.89	56	55	0.98	31	31	1	NA	NA	NA	38	38	1
Hyper	chr3	105030001	105031000	*	1.86e-07	3.64e-06	11.515	1647	21954	NM_001163332	-	Cttnbp2nl	INTRON	other	262	163	0.62	257	141	0.55	272	175	0.64	257	188	0.73	248	169	0.68	261	184	0.7	301	228	0.76
Hyper	chr3	105053501	105054500	*	2.1e-14	1.16e-12	12.3729	1648	-356	NM_030249	-	Cttnbp2nl	PROMOTER	shore	257	57	0.22	342	54	0.16	304	29	0.1	672	173	0.26	538	187	0.35	671	183	0.27	587	145	0.25
Hypo	chr3	105387501	105388500	*	2.81e-05	0.000306574	-12.9381	1649	-63830	NM_001039347	+	Kcnd3	INTERGENIC	other	72	58	0.81	121	100	0.83	106	93	0.88	99	63	0.64	128	92	0.72	161	123	0.76	88	60	0.68
Hyper	chr3	105725501	105726500	*	5.15e-09	1.37e-07	15.6103	1650	20045	NM_001163356	+	Fam212b	INTERGENIC	other	126	58	0.46	148	59	0.4	146	68	0.47	571	360	0.63	460	240	0.52	552	376	0.68	405	210	0.52
Hyper	chr3	105726001	105727000	*	6.41e-11	2.32e-09	20.1149	1651	20545	NM_001163356	+	Fam212b	INTERGENIC	other	95	39	0.41	115	42	0.37	100	35	0.35	496	312	0.63	377	182	0.48	476	315	0.66	330	157	0.48
Hypo	chr3	105796001	105797000	*	0.000107153	0.000958012	-10.0147	1652	4382	NM_145541	-	Rap1a	INTRON	other	172	95	0.55	145	51	0.35	144	52	0.36	381	124	0.33	292	89	0.3	379	118	0.31	372	138	0.37
Hypo	chr3	105897501	105898500	*	1.51e-12	6.83e-11	-13.4679	1653	-5921	NM_009631	+	Adora3	INTRON	other	235	165	0.7	374	262	0.7	262	181	0.69	655	373	0.57	560	326	0.58	676	366	0.54	626	353	0.56
Hypo	chr3	105898001	105899000	*	2.75e-11	1.05e-09	-11.6097	1654	-5421	NM_009631	+	Adora3	INTRON	other	293	194	0.66	456	306	0.67	333	216	0.65	790	431	0.55	652	361	0.55	773	415	0.54	721	395	0.55
Hyper	chr3	105960001	105961000	*	2.1e-50	1.21e-47	20.0785	1655	0	NM_009725	-	Atp5f1	PROMOTER	shore	317	15	0.05	448	31	0.07	427	25	0.06	535	126	0.24	447	108	0.24	458	139	0.3	396	105	0.27
Hypo	chr3	106042501	106043500	*	0.000587479	0.0038891	-20.1031	1656	-9607	NM_001080816	-	Chil5	INTERGENIC	other	55	36	0.65	42	32	0.76	NA	NA	NA	67	41	0.61	77	30	0.39	64	35	0.55	48	22	0.46
Hypo	chr3	106043001	106044000	*	0.000587479	0.0038891	-20.1031	1657	-10107	NM_001080816	-	Chil5	INTERGENIC	other	55	36	0.65	42	32	0.76	NA	NA	NA	67	41	0.61	77	30	0.39	64	35	0.55	48	22	0.46
Hypo	chr3	106597001	106598000	*	1.16e-05	0.000143184	-17.5536	1658	-49200	NM_001293694	-	Cept1	INTERGENIC	other	62	59	0.95	37	35	0.95	47	43	0.91	61	44	0.72	35	25	0.71	29	24	0.83	31	26	0.84
Hypo	chr3	106597501	106598500	*	1.16e-05	0.000143184	-17.5536	1659	-49700	NM_001293694	-	Cept1	INTERGENIC	other	62	59	0.95	37	35	0.95	47	43	0.91	61	44	0.72	35	25	0.71	29	24	0.83	31	26	0.84
Hyper	chr3	106720501	106721500	*	4.97e-13	2.37e-11	15.3616	1660	-182	NM_001039488	+	Lrif1	PROMOTER	shore	164	9	0.05	184	29	0.16	145	21	0.14	370	108	0.29	295	78	0.26	360	105	0.29	263	61	0.23
Hyper	chr3	107594001	107595000	*	3.73e-23	4.48e-21	10.4212	1661	-31	NM_007441	+	Alx3	PROMOTER	shore	1225	365	0.3	1196	307	0.26	1200	282	0.23	1049	380	0.36	1120	426	0.38	1001	365	0.36	1062	385	0.36
Hyper	chr3	107650001	107651000	*	6.68e-13	3.15e-11	52.9344	1662	-18292	NM_153563	-	Strip1	INTERGENIC	other	NA	NA	NA	66	25	0.38	29	8	0.28	37	29	0.78	36	35	0.97	NA	NA	NA	NA	NA	NA
Hypo	chr3	108106501	108107500	*	0.00169498	0.00911294	-13.0778	1663	13437	NM_008141	+	Gnat2	EXON	other	34	32	0.94	41	39	0.95	26	24	0.92	52	35	0.67	30	27	0.9	49	44	0.9	32	26	0.81
Hyper	chr3	108146501	108147500	*	5.05e-17	3.61e-15	10.2749	1664	-350	NM_010306	-	Gnai3	PROMOTER	shore	558	76	0.14	581	93	0.16	536	106	0.2	1028	276	0.27	882	231	0.26	998	278	0.28	666	169	0.25
Hypo	chr3	108174001	108175000	*	1.24e-05	0.000151871	-18.7743	1665	-11289	NM_001287093	+	Amigo1	INTERGENIC	other	76	39	0.51	53	46	0.87	120	91	0.76	70	34	0.49	62	30	0.48	72	42	0.58	58	30	0.52
Hypo	chr3	108258001	108259000	*	4.12e-09	1.11e-07	-17.6112	1666	1077	NM_011967	+	Psma5	INTRON	shore	89	51	0.57	115	64	0.56	129	72	0.56	404	141	0.35	381	163	0.43	448	169	0.38	334	131	0.39
Hypo	chr3	108336501	108337500	*	2.92e-08	6.76e-07	-12.062	1667	-27411	NM_026831	+	Mybphl	INTRON	other	176	130	0.74	240	155	0.65	263	194	0.74	424	248	0.58	455	259	0.57	465	264	0.57	383	239	0.62
Hypo	chr3	108337001	108338000	*	2.92e-08	6.76e-07	-12.062	1668	-26911	NM_026831	+	Mybphl	EXON	other	176	130	0.74	240	155	0.65	263	194	0.74	424	248	0.58	455	259	0.57	465	264	0.57	383	239	0.62
Hyper	chr3	108405001	108406000	*	0.00183904	0.00972112	10.8369	1669	9495	NM_017392	-	Celsr2	INTRON	shore	46	32	0.7	105	71	0.68	105	76	0.72	80	67	0.84	59	40	0.68	129	107	0.83	101	84	0.83
Hyper	chr3	108416001	108417000	*	2.73e-18	2.19e-16	11.84	1670	-508	NM_001004177	-	Celsr2	PROMOTER	CpGi	464	31	0.07	371	40	0.11	537	30	0.06	523	61	0.12	116	47	0.41	226	36	0.16	187	58	0.31
Hypo	chr3	108500501	108501500	*	0.00177335	0.00945118	-13.4467	1671	35042	NM_001346518	-	5330417C22Rik	INTRON	other	67	57	0.85	103	58	0.56	72	45	0.62	91	48	0.53	75	39	0.52	NA	NA	NA	115	61	0.53
Hypo	chr3	108501001	108502000	*	8.85e-07	1.48e-05	-19.7137	1672	34542	NM_001346518	-	5330417C22Rik	INTRON	other	80	66	0.82	103	58	0.56	72	45	0.62	133	59	0.44	89	38	0.43	NA	NA	NA	156	79	0.51
Hyper	chr3	108738001	108739000	*	1.05e-11	4.23e-10	10.2103	1673	-658	NM_177859	+	Aknad1	PROMOTER	other	279	227	0.81	403	276	0.68	360	214	0.59	1162	946	0.81	851	653	0.77	1154	908	0.79	875	687	0.79
Hyper	chr3	108772501	108773500	*	4.17e-05	0.000430642	10.8773	1674	32845	NM_177859	+	Aknad1	INTRON	other	143	103	0.72	140	99	0.71	96	76	0.79	175	152	0.87	147	125	0.85	142	117	0.82	132	108	0.82
Hyper	chr3	108839001	108840000	*	1.73e-28	3.01e-26	10.7846	1675	503	NM_011504	-	Stxbp3	PROMOTER	CpGi	428	8	0.02	596	48	0.08	529	44	0.08	1164	175	0.15	1069	188	0.18	1061	189	0.18	805	154	0.19
Hypo	chr3	108851001	108852000	*	0.00128822	0.0073357	-16.4723	1676	-10500	NM_011504	-	Stxbp3	INTERGENIC	other	37	37	1	28	21	0.75	37	28	0.76	45	31	0.69	69	47	0.68	60	34	0.57	53	42	0.79
Hypo	chr3	111183001	111184000	*	1.12e-10	3.9e-09	-34.9206	1677	-697903	NR_045362	+	Gm6602	INTERGENIC	other	28	28	1	23	23	1	30	30	1	37	19	0.51	NA	NA	NA	26	22	0.85	NA	NA	NA
Hypo	chr3	111183501	111184500	*	1.12e-10	3.9e-09	-34.9206	1678	-697403	NR_045362	+	Gm6602	INTERGENIC	other	28	28	1	23	23	1	30	30	1	37	19	0.51	NA	NA	NA	26	22	0.85	NA	NA	NA
Hyper	chr3	114571501	114572500	*	0.000547377	0.0036727	23.4845	1679	-331578	NM_153458	+	Olfm3	INTERGENIC	other	NA	NA	NA	31	16	0.52	33	13	0.39	90	67	0.74	36	28	0.78	93	66	0.71	47	22	0.47
Hyper	chr3	114904501	114905500	*	7.52e-89	1.84e-85	14.5932	1680	0	NM_001286750	+	Olfm3	PROMOTER	other	1482	186	0.13	1864	324	0.17	1754	227	0.13	2193	658	0.3	2134	602	0.28	2321	740	0.32	1994	510	0.26
Hyper	chr3	114905001	114906000	*	3.21e-16	2.13e-14	16.5338	1681	368	NM_001286750	+	Olfm3	PROMOTER	other	169	80	0.47	329	174	0.53	222	91	0.41	915	577	0.63	759	479	0.63	992	649	0.65	628	418	0.67
Hypo	chr3	115105001	115106000	*	0.00049085	0.00336278	-14.5193	1682	24038	NM_153157	+	Olfm3	INTRON	other	34	15	0.44	60	25	0.42	81	48	0.59	184	62	0.34	139	54	0.39	230	81	0.35	132	48	0.36
Hyper	chr3	115715001	115716000	*	5.96e-15	3.5e-13	11.0833	1683	0	NM_007901	-	S1pr1	PROMOTER	shore	608	63	0.1	406	77	0.19	524	67	0.13	370	101	0.27	354	91	0.26	344	87	0.25	407	83	0.2
Hypo	chr3	115830001	115831000	*	5.51e-13	2.63e-11	-10.3546	1684	57060	NR_027894	-	A930005H10Rik	INTERGENIC	other	158	153	0.97	185	182	0.98	169	164	0.97	248	214	0.86	239	202	0.85	255	221	0.87	274	248	0.91
Hypo	chr3	115830501	115831500	*	4.88e-20	4.6e-18	-13.8139	1685	56560	NR_027894	-	A930005H10Rik	INTERGENIC	other	181	172	0.95	219	216	0.99	199	190	0.95	320	256	0.8	292	251	0.86	329	268	0.81	335	280	0.84
Hypo	chr3	115831001	115832000	*	3.27e-06	4.73e-05	-24.2706	1686	56060	NR_027894	-	A930005H10Rik	INTERGENIC	other	23	18	0.78	34	34	1	30	26	0.87	72	42	0.58	53	50	0.94	73	45	0.62	62	33	0.53
Hyper	chr3	116008501	116009500	*	1.62e-22	1.85e-20	15.9634	1687	206	NM_001163514	+	Extl2	PROMOTER	shore	411	197	0.48	452	265	0.59	323	185	0.57	882	634	0.72	713	491	0.69	860	634	0.74	662	439	0.66
Hypo	chr3	116333001	116334000	*	5.91e-19	5.07e-17	-13.2931	1688	20245	NM_001355646	-	Cdc14a	INTRON	other	652	428	0.66	499	341	0.68	503	332	0.66	843	465	0.55	702	356	0.51	859	446	0.52	682	377	0.55
Hypo	chr3	116466001	116467000	*	0.000478705	0.00329498	-10.0289	1689	41176	NM_025517	-	Rtca	INTERGENIC	other	132	98	0.74	162	126	0.78	134	105	0.78	140	94	0.67	135	89	0.66	140	92	0.66	161	110	0.68
Hypo	chr3	116466501	116467500	*	0.000478705	0.00329498	-10.0289	1690	40676	NM_025517	-	Rtca	INTERGENIC	other	132	98	0.74	162	126	0.78	134	105	0.78	140	94	0.67	135	89	0.66	140	92	0.66	161	110	0.68
Hypo	chr3	116511501	116512500	*	1.51e-09	4.42e-08	-16.0371	1691	-570	NM_001357344	+	Dbt	PROMOTER	other	133	110	0.83	79	72	0.91	82	76	0.93	319	223	0.7	303	236	0.78	302	208	0.69	310	218	0.7
Hyper	chr3	116619001	116620000	*	2.28e-09	6.48e-08	20.3608	1692	-4415	NM_030016	-	Trmt13	EXON	other	34	18	0.53	102	49	0.48	84	51	0.61	509	392	0.77	199	122	0.61	456	359	0.79	232	160	0.69
Hypo	chr3	116655501	116656500	*	1.35e-09	3.99e-08	-13.2204	1693	6178	NM_008246	-	Mfsd14a	INTRON	other	255	179	0.7	229	152	0.66	246	159	0.65	488	240	0.49	346	208	0.6	449	247	0.55	344	182	0.53
Hypo	chr3	116656001	116657000	*	4.05e-14	2.17e-12	-16.8519	1694	5678	NM_008246	-	Mfsd14a	INTRON	other	255	179	0.7	229	152	0.66	246	159	0.65	447	202	0.45	334	197	0.59	400	204	0.51	293	138	0.47
Hypo	chr3	116660001	116661000	*	7.12e-07	1.22e-05	-16.5977	1695	1678	NM_008246	-	Mfsd14a	INTRON	shore	124	46	0.37	117	52	0.44	166	82	0.49	66	9	0.14	127	43	0.34	95	20	0.21	121	41	0.34
Hypo	chr3	116660501	116661500	*	9.28e-10	2.81e-08	-14.8465	1696	1178	NM_008246	-	Mfsd14a	INTRON	shore	173	61	0.35	174	71	0.41	232	101	0.44	213	48	0.23	300	91	0.3	247	51	0.21	252	67	0.27
Hypo	chr3	116844001	116845000	*	6.54e-08	1.41e-06	-14.4922	1697	-14567	NM_001113478	+	Frrs1	INTERGENIC	other	168	117	0.7	194	137	0.71	160	125	0.78	163	101	0.62	198	122	0.62	175	97	0.55	259	142	0.55
Hyper	chr3	116859501	116860500	*	2.23e-15	1.37e-13	11.9997	1698	0	NM_001113478	+	Frrs1	PROMOTER	other	475	218	0.46	546	289	0.53	524	311	0.59	808	508	0.63	714	465	0.65	900	633	0.7	830	506	0.61
Hypo	chr3	116982501	116983500	*	5.63e-11	2.05e-09	-12.6698	1699	-13550	NM_023245	-	Palmd	EXON	other	343	215	0.63	383	190	0.5	232	134	0.58	622	257	0.41	494	240	0.49	526	241	0.46	551	218	0.4
Hypo	chr3	117243501	117244500	*	0.000601901	0.00396761	-14.8039	1700	116377	NM_177664	-	Plppr4	INTERGENIC	other	57	26	0.46	64	27	0.42	59	36	0.61	91	28	0.31	124	40	0.32	140	56	0.4	104	35	0.34
Hyper	chr3	118194501	118195500	*	0.000160699	0.0013422	16.9968	1701	-238357	NR_029551	+	Mir137	INTERGENIC	other	38	16	0.42	59	20	0.34	40	12	0.3	329	172	0.52	234	108	0.46	320	179	0.56	199	104	0.52
Hyper	chr3	118456501	118457500	*	0.000131498	0.00113646	21.2857	1702	22646	NR_029551	+	Mir137	INTERGENIC	other	26	5	0.19	41	21	0.51	32	13	0.41	140	76	0.54	86	55	0.64	106	73	0.69	80	46	0.57
Hyper	chr3	118457001	118458000	*	0.000131498	0.00113646	21.2857	1703	23146	NR_029551	+	Mir137	INTERGENIC	other	26	5	0.19	41	21	0.51	32	13	0.41	140	76	0.54	86	55	0.64	106	73	0.69	80	46	0.57
Hyper	chr3	118680501	118681500	*	1.09e-10	3.81e-09	11.3983	1704	118325	NM_170778	+	Dpyd	INTRON	other	259	53	0.2	370	74	0.2	373	84	0.23	479	151	0.32	400	145	0.36	424	130	0.31	407	129	0.32
Hypo	chr3	119772501	119773500	*	1.76e-13	8.84e-12	-24.2134	1705	9889	NM_001310711	-	Ptbp2	INTRON	other	81	68	0.84	103	87	0.84	69	53	0.77	230	119	0.52	209	135	0.65	272	159	0.58	189	109	0.58
Hyper	chr3	121104001	121105000	*	1.14e-07	2.33e-06	11.0006	1706	66696	NM_025637	-	Rwdd3	INTERGENIC	other	259	66	0.25	305	68	0.22	224	68	0.3	324	129	0.4	428	148	0.35	308	118	0.38	313	108	0.35
Hyper	chr3	121171501	121172500	*	2.27e-38	6.97e-36	12.4023	1707	0	NM_028456	-	Rwdd3	PROMOTER	other	1410	291	0.21	1257	334	0.27	1221	292	0.24	1450	563	0.39	1544	511	0.33	1253	473	0.38	1291	446	0.35
Hyper	chr3	121261501	121262500	*	8.54e-21	8.55e-19	10.0055	1708	660	NM_001355678	-	Tmem56	PROMOTER	shore	1010	305	0.3	1134	279	0.25	1099	331	0.3	1366	474	0.35	1200	462	0.39	1090	478	0.44	1187	437	0.37
Hyper	chr3	121416001	121417000	*	1.36e-05	0.000164709	23.3402	1709	-9541	NM_028044	+	Cnn3	INTERGENIC	other	47	18	0.38	29	14	0.48	29	14	0.48	106	78	0.74	96	56	0.58	86	63	0.73	126	81	0.64
Hyper	chr3	121416501	121417500	*	1.36e-05	0.000164709	23.3402	1710	-9041	NM_028044	+	Cnn3	INTERGENIC	other	47	18	0.38	29	14	0.48	29	14	0.48	106	78	0.74	96	56	0.58	86	63	0.73	126	81	0.64
Hyper	chr3	121483501	121484500	*	0.000612126	0.00402341	13.8102	1711	47845	NM_145394	-	Slc44a3	INTRON	other	100	56	0.56	85	49	0.58	97	67	0.69	63	47	0.75	69	58	0.84	71	48	0.68	51	37	0.73
Hyper	chr3	121813501	121814500	*	1.52e-26	2.31e-24	24.7112	1712	410	NM_001355756	-	Abcd3	PROMOTER	shore	146	30	0.21	188	22	0.12	122	16	0.13	695	277	0.4	496	210	0.42	649	248	0.38	444	170	0.38
Hypo	chr3	122273001	122274000	*	2.1e-40	7.25e-38	-15.2524	1713	-414	NM_153806	+	Dnttip2	PROMOTER	shore	847	533	0.63	858	510	0.59	948	540	0.57	1999	787	0.39	1484	750	0.51	1932	760	0.39	1211	646	0.53
Hypo	chr3	122467501	122468500	*	3.76e-05	0.00039408	-14.4803	1714	-15069	NM_001355264	+	Bcar3	INTRON	other	133	92	0.69	94	66	0.7	102	74	0.73	137	77	0.56	102	55	0.54	106	61	0.58	94	53	0.56
Hypo	chr3	122468001	122469000	*	0.000194904	0.00157686	-16.3468	1715	-14569	NM_001355264	+	Bcar3	INTRON	other	86	65	0.76	80	60	0.75	66	53	0.8	71	46	0.65	37	21	0.57	58	33	0.57	46	28	0.61
Hyper	chr3	122621001	122622000	*	9.09e-12	3.68e-10	29.7855	1716	-1288	NM_001114665	-	Fnbp1l	INTERGENIC	shore	61	15	0.25	57	20	0.35	39	5	0.13	179	94	0.53	104	51	0.49	208	136	0.65	155	76	0.49
Hyper	chr3	123092501	123093500	*	2.22e-08	5.26e-07	15.0126	1717	-57515	NM_001355462	-	Myoz2	INTRON	other	153	79	0.52	135	88	0.65	142	93	0.65	275	198	0.72	180	131	0.73	285	230	0.81	202	152	0.75
Hypo	chr3	123346001	123347000	*	1.87e-07	3.66e-06	-11.8388	1718	38991	NM_201638	-	Mettl14	INTRON	other	55	55	1	37	37	1	33	33	1	106	97	0.92	87	64	0.74	105	93	0.89	99	96	0.97
Hypo	chr3	123346501	123347500	*	1.87e-07	3.66e-06	-11.8388	1719	38491	NM_201638	-	Mettl14	INTRON	other	55	55	1	37	37	1	33	33	1	106	97	0.92	87	64	0.74	105	93	0.89	99	96	0.97
Hyper	chr3	124274001	124275000	*	1.44e-08	3.53e-07	14.2164	1720	-46037	NM_146140	+	Tram1l1	INTERGENIC	other	156	47	0.3	186	33	0.18	159	54	0.34	315	132	0.42	267	112	0.42	371	135	0.36	314	140	0.45
Hyper	chr3	124320001	124321000	*	2.15e-66	2.54e-63	12.3275	1721	-37	NM_146140	+	Tram1l1	PROMOTER	CpGi	2190	382	0.17	2045	470	0.23	1728	402	0.23	2840	999	0.35	3041	1069	0.35	2862	876	0.31	2433	784	0.32
Hypo	chr3	125631501	125632500	*	0.00106347	0.00629803	-17.0424	1722	227412	NM_022565	+	Ndst4	INTRON	other	39	23	0.59	35	24	0.69	34	24	0.71	156	77	0.49	127	49	0.39	164	87	0.53	135	74	0.55
Hypo	chr3	126558501	126559500	*	6.47e-06	8.6e-05	-24.7954	1723	-37451	NM_001293663	+	Camk2d	INTERGENIC	other	34	27	0.79	37	24	0.65	38	32	0.84	74	31	0.42	62	32	0.52	71	43	0.61	52	27	0.52
Hypo	chr3	126559001	126560000	*	6.47e-06	8.6e-05	-24.7954	1724	-36951	NM_001293663	+	Camk2d	INTERGENIC	other	34	27	0.79	37	24	0.65	38	32	0.84	74	31	0.42	62	32	0.52	71	43	0.61	52	27	0.52
Hyper	chr3	126978001	126979000	*	1.64e-25	2.31e-23	26.2503	1725	19453	NM_178655	-	Ank2	INTRON	other	106	0	0	108	8	0.07	100	4	0.04	152	52	0.34	174	45	0.26	196	79	0.4	173	33	0.19
Hyper	chr3	126978501	126979500	*	7.32e-37	2.06e-34	29.9707	1726	18953	NM_178655	-	Ank2	EXON	other	151	7	0.05	155	17	0.11	117	4	0.03	224	84	0.38	283	98	0.35	291	129	0.44	246	71	0.29
Hyper	chr3	126979001	126980000	*	5.5e-09	1.46e-07	32.2243	1727	18453	NM_178655	-	Ank2	EXON	other	46	7	0.15	47	9	0.19	NA	NA	NA	72	32	0.44	110	53	0.48	95	49	0.52	73	39	0.53
Hypo	chr3	127125001	127126000	*	0.000353196	0.00257001	-20.1679	1728	-35305	NR_105029	+	LOC100862268	INTRON	other	26	14	0.54	38	23	0.61	33	27	0.82	113	51	0.45	88	44	0.5	107	49	0.46	74	31	0.42
Hypo	chr3	127453001	127454000	*	3.72e-08	8.44e-07	-20.2853	1729	-43944	NM_001327939	-	Ank2	INTRON	other	68	52	0.76	83	61	0.73	81	51	0.63	215	120	0.56	160	92	0.57	184	81	0.44	183	81	0.44
Hyper	chr3	127529501	127530500	*	1.69e-06	2.63e-05	12.383	1730	-14589	NR_146435	+	LOC110008574	INTERGENIC	other	120	10	0.08	149	35	0.23	144	39	0.27	328	110	0.34	234	73	0.31	258	77	0.3	216	79	0.37
Hypo	chr3	127791501	127792500	*	1.88e-08	4.51e-07	-17.481	1731	846	NM_001356430	+	Tifa	PROMOTER	shore	96	53	0.55	113	54	0.48	123	75	0.61	350	137	0.39	199	75	0.38	313	108	0.35	220	84	0.38
Hyper	chr3	127836001	127837000	*	8.7e-14	4.51e-12	10.7782	1732	524	NM_001346718	-	Ap1ar	PROMOTER	shore	404	116	0.29	669	150	0.22	436	120	0.28	886	286	0.32	778	307	0.39	826	331	0.4	772	262	0.34
Hypo	chr3	127850501	127851500	*	3.35e-11	1.26e-09	-19.4718	1733	-12979	NM_145964	-	Ap1ar	INTERGENIC	other	126	69	0.55	173	80	0.46	92	45	0.49	329	106	0.32	165	54	0.33	212	59	0.28	193	52	0.27
Hypo	chr3	127851001	127852000	*	3.35e-11	1.26e-09	-19.4718	1734	-13479	NM_145964	-	Ap1ar	INTERGENIC	other	126	69	0.55	173	80	0.46	92	45	0.49	329	106	0.32	165	54	0.33	212	59	0.28	193	52	0.27
Hypo	chr3	128001001	128002000	*	1.49e-05	0.000178117	-12.6918	1735	84832	NR_040552	+	9830132P13Rik	INTERGENIC	other	78	68	0.87	94	86	0.91	60	54	0.9	140	118	0.84	139	103	0.74	160	115	0.72	134	105	0.78
Hyper	chr3	128348501	128349500	*	2.75e-17	2.02e-15	39.0197	1736	-116897	NR_045704	-	D030025E07Rik	INTERGENIC	other	33	2	0.06	26	0	0	38	3	0.08	468	206	0.44	153	57	0.37	406	190	0.47	166	74	0.45
Hyper	chr3	128349001	128350000	*	1.33e-17	1e-15	39.5685	1737	-117397	NR_045704	-	D030025E07Rik	INTERGENIC	other	33	2	0.06	26	0	0	38	3	0.08	457	201	0.44	139	53	0.38	394	189	0.48	166	74	0.45
Hyper	chr3	129303501	129304500	*	1.77e-09	5.12e-08	13.6443	1738	28250	NM_007934	-	Enpep	EXON	other	193	44	0.23	190	69	0.36	237	78	0.33	494	234	0.47	382	147	0.38	444	218	0.49	455	190	0.42
Hyper	chr3	129421501	129422500	*	1.55e-14	8.7e-13	10.1887	1739	-11173	NR_033594	+	Pou5f1-rs4	INTERGENIC	other	553	134	0.24	706	197	0.28	571	118	0.21	817	330	0.4	820	218	0.27	945	382	0.4	845	260	0.31
Hyper	chr3	129422001	129423000	*	1.22e-12	5.56e-11	10.4098	1740	-10673	NR_033594	+	Pou5f1-rs4	INTERGENIC	other	381	54	0.14	428	74	0.17	418	68	0.16	515	172	0.33	539	116	0.22	556	175	0.31	558	109	0.2
Hypo	chr3	129461501	129462500	*	1.37e-08	3.37e-07	-10.3343	1741	27830	NR_033594	+	Pou5f1-rs4	INTERGENIC	other	98	95	0.97	90	85	0.94	470	452	0.96	86	64	0.74	68	65	0.96	31	29	0.94	151	130	0.86
Hyper	chr3	129520501	129521500	*	0.000798763	0.00499776	10.1268	1742	-10886	NM_130450	+	Elovl6	INTERGENIC	other	34	32	0.94	91	66	0.73	95	65	0.68	199	170	0.85	164	141	0.86	236	195	0.83	178	151	0.85
Hypo	chr3	129537001	129538000	*	1.96e-09	5.62e-08	-10.9275	1743	4617	NM_130450	+	Elovl6	INTRON	other	272	180	0.66	352	242	0.69	360	267	0.74	720	410	0.57	480	270	0.56	624	410	0.66	535	304	0.57
Hypo	chr3	130278501	130279500	*	3.8e-06	5.39e-05	-10.7493	1744	97658	NM_198711	+	Col25a1	INTRON	other	244	182	0.75	205	141	0.69	261	212	0.81	221	132	0.6	244	160	0.66	175	128	0.73	216	133	0.62
Hyper	chr3	130689001	130690000	*	2.64e-49	1.43e-46	10.5338	1745	19445	NM_025509	-	Ostc	INTERGENIC	other	2483	601	0.24	2432	735	0.3	2107	554	0.26	2967	1242	0.42	2720	1017	0.37	2697	968	0.36	2695	922	0.34
Hyper	chr3	130690501	130691500	*	5.58e-30	1.07e-27	18.108	1746	17945	NM_025509	-	Ostc	INTERGENIC	other	587	143	0.24	521	256	0.49	496	205	0.41	694	419	0.6	682	354	0.52	570	293	0.51	561	332	0.59
Hypo	chr3	130795501	130796500	*	0.000106533	0.000953054	-26.1179	1747	-65104	NM_001005859	-	Rpl34	INTERGENIC	other	56	45	0.8	27	14	0.52	NA	NA	NA	44	24	0.55	40	12	0.3	30	13	0.43	35	18	0.51
Hyper	chr3	131283501	131284500	*	0.0015111	0.00833275	10.2182	1748	-11401	NM_008212	-	Hadh	INTERGENIC	other	111	65	0.59	95	57	0.6	89	60	0.67	195	135	0.69	172	128	0.74	205	139	0.68	165	128	0.78
Hypo	chr3	131492501	131493500	*	1.67e-08	4.06e-07	-12.7142	1749	-71268	NM_001289478	+	Papss1	INTERGENIC	shore	193	162	0.84	172	137	0.8	154	129	0.84	354	239	0.68	356	245	0.69	283	188	0.66	217	172	0.79
Hypo	chr3	131493001	131494000	*	1.69e-08	4.1e-07	-12.9761	1750	-70768	NM_001289478	+	Papss1	INTERGENIC	other	179	150	0.84	159	125	0.79	140	119	0.85	403	267	0.66	376	263	0.7	317	212	0.67	233	181	0.78
Hyper	chr3	131565501	131566500	*	2.28e-94	6.12e-91	29.3399	1751	0	NM_001289477	+	Papss1	PROMOTER	shore	397	64	0.16	614	151	0.25	630	158	0.25	1125	624	0.55	884	454	0.51	1047	604	0.58	833	343	0.41
Hyper	chr3	132506001	132507000	*	2.5e-26	3.76e-24	10.1675	1752	-123191	NM_001270430	+	Gimd1	INTERGENIC	other	1419	708	0.5	1338	684	0.51	1379	716	0.52	1940	1199	0.62	1833	1108	0.6	1790	1112	0.62	1999	1204	0.6
Hyper	chr3	133090001	133091000	*	6.83e-11	2.46e-09	12.813	1753	826	NM_026231	-	Gstcd	PROMOTER	shore	108	3	0.03	155	12	0.08	112	5	0.04	300	70	0.23	250	38	0.15	269	46	0.17	206	32	0.16
Hyper	chr3	133188001	133189000	*	0.000557647	0.00372942	15.9583	1754	45890	NM_029953	-	Arhgef38	INTRON	other	NA	NA	NA	58	37	0.64	29	26	0.9	88	76	0.86	68	63	0.93	65	55	0.85	80	72	0.9
Hyper	chr3	135206001	135207000	*	5.11e-06	6.99e-05	11.965	1755	-5563	NM_173762	+	Cenpe	INTERGENIC	other	87	39	0.45	178	80	0.45	169	68	0.4	675	390	0.58	388	187	0.48	643	341	0.53	481	286	0.59
Hyper	chr3	135206501	135207500	*	5.11e-06	6.99e-05	11.965	1756	-5063	NM_173762	+	Cenpe	INTERGENIC	other	87	39	0.45	178	80	0.45	169	68	0.4	675	390	0.58	388	187	0.48	643	341	0.53	481	286	0.59
Hypo	chr3	135532001	135533000	*	2.8e-05	0.0003064	-10.022	1757	46392	NM_027288	+	Manba	INTRON	other	143	117	0.82	172	145	0.84	141	128	0.91	165	115	0.7	168	125	0.74	196	147	0.75	165	137	0.83
Hyper	chr3	135827501	135828500	*	3.09e-06	4.49e-05	15.5039	1758	1713	NM_001135150	+	Slc39a8	INTRON	shore	71	32	0.45	131	66	0.5	84	41	0.49	258	150	0.58	233	157	0.67	261	173	0.66	198	129	0.65
Hypo	chr3	136252501	136253500	*	1.29e-09	3.81e-08	-12.7215	1759	72567	NM_001310749	-	Bank1	INTRON	other	186	84	0.45	253	81	0.32	226	87	0.38	431	117	0.27	456	112	0.25	519	120	0.23	326	87	0.27
Hypo	chr3	136253001	136254000	*	5.73e-08	1.25e-06	-12.8488	1760	72067	NM_001310749	-	Bank1	INTRON	other	65	13	0.2	128	28	0.22	108	31	0.29	281	33	0.12	299	34	0.11	341	40	0.12	199	17	0.09
Hypo	chr3	136798001	136799000	*	0.000383798	0.0027486	-10.4134	1761	127937	NM_008913	+	Ppp3ca	INTRON	other	54	45	0.83	81	73	0.9	84	76	0.9	189	146	0.77	171	136	0.8	169	121	0.72	149	127	0.85
Hypo	chr3	137782001	137783000	*	7.99e-06	0.000103295	-24.2112	1762	616	NR_105801	-	Mir6380	PROMOTER	other	44	29	0.66	50	26	0.52	42	28	0.67	60	23	0.38	59	24	0.41	30	7	0.23	71	27	0.38
Hyper	chr3	137863001	137864000	*	2.45e-27	3.93e-25	10.7801	1763	-487	NM_016750	+	H2afz	PROMOTER	shore	1168	350	0.3	1387	510	0.37	1227	494	0.4	1651	764	0.46	1789	736	0.41	1786	933	0.52	1721	803	0.47
Hyper	chr3	137955501	137956500	*	6.31e-49	3.38e-46	16.2612	1764	25050	NM_001310753	-	Dapp1	INTRON	other	921	117	0.13	816	151	0.19	746	131	0.18	1017	360	0.35	1044	290	0.28	901	353	0.39	827	222	0.27
Hyper	chr3	138000001	138001000	*	2.1e-16	1.42e-14	13.3833	1765	-18453	NM_011932	-	Dapp1	INTERGENIC	other	446	148	0.33	491	201	0.41	586	272	0.46	682	362	0.53	560	356	0.64	588	322	0.55	611	282	0.46
Hyper	chr3	138130501	138131500	*	8.22e-24	1.04e-21	11.3869	1766	154	NM_008642	-	Mttp	PROMOTER	other	841	488	0.58	802	486	0.61	726	432	0.6	2087	1462	0.7	1577	1127	0.71	1815	1278	0.7	1171	837	0.71
Hyper	chr3	138145001	138146000	*	5.41e-12	2.27e-10	12.4823	1767	1204	NM_001348197	+	Trmt10a	INTRON	shore	65	0	0	93	1	0.01	62	0	0	408	65	0.16	258	29	0.11	453	55	0.12	226	25	0.11
Hyper	chr3	138399001	138400000	*	2.18e-05	0.000247523	18.6256	1768	-15497	NM_011996	+	Adh4	INTERGENIC	other	56	39	0.7	34	21	0.62	40	31	0.78	56	52	0.93	49	35	0.71	59	54	0.92	47	46	0.98
Hyper	chr3	138399501	138400500	*	2.18e-05	0.000247523	18.6256	1769	-14997	NM_011996	+	Adh4	INTERGENIC	other	56	39	0.7	34	21	0.62	40	31	0.78	56	52	0.93	49	35	0.71	59	54	0.92	47	46	0.98
Hyper	chr3	138730501	138731500	*	9.47e-14	4.88e-12	16.4077	1770	-3518	NR_040545	-	4930425O10Rik	INTERGENIC	other	268	119	0.44	263	121	0.46	244	121	0.5	359	227	0.63	348	225	0.65	407	266	0.65	345	201	0.58
Hypo	chr3	139842501	139843500	*	1.47e-25	2.09e-23	-37.7156	1771	-184749	NR_105798	+	Mir7j	INTERGENIC	other	63	49	0.78	102	63	0.62	74	64	0.86	253	70	0.28	156	76	0.49	247	78	0.32	193	81	0.42
Hypo	chr3	139843001	139844000	*	1.47e-25	2.09e-23	-37.7156	1772	-184249	NR_105798	+	Mir7j	INTERGENIC	other	63	49	0.78	102	63	0.62	74	64	0.86	253	70	0.28	156	76	0.49	247	78	0.32	193	81	0.42
Hypo	chr3	139886501	139887500	*	7.07e-05	0.000671955	-12.1549	1773	-140749	NR_105798	+	Mir7j	INTERGENIC	other	132	83	0.63	121	98	0.81	121	68	0.56	215	105	0.49	245	147	0.6	175	89	0.51	179	102	0.57
Hyper	chr3	140875001	140876000	*	0.000287702	0.00217057	22.928	1774	336356	NM_008811	-	Pdha2	INTERGENIC	other	NA	NA	NA	38	12	0.32	28	9	0.32	306	163	0.53	152	86	0.57	325	178	0.55	123	69	0.56
Hyper	chr3	141498001	141499000	*	0.00136878	0.00770116	12.9948	1775	32439	NM_009472	+	Unc5c	INTRON	other	91	35	0.38	70	24	0.34	54	21	0.39	133	74	0.56	128	71	0.55	108	48	0.44	121	53	0.44
Hyper	chr3	141831001	141832000	*	1.83e-16	1.24e-14	17.555	1776	99421	NM_001355043	-	Bmpr1b	EXON	other	107	14	0.13	223	30	0.13	102	5	0.05	796	290	0.36	481	94	0.2	835	249	0.3	428	101	0.24
Hypo	chr3	142275001	142276000	*	3.47e-06	4.98e-05	-30.3813	1777	-105577	NM_001277216	-	Bmpr1b	INTRON	other	33	28	0.85	28	15	0.54	NA	NA	NA	269	70	0.26	179	91	0.51	317	135	0.43	140	67	0.48
Hyper	chr3	142282001	142283000	*	4.84e-22	5.34e-20	14.8524	1778	108851	NM_001190857	-	Pdlim5	EXON	other	472	83	0.18	476	113	0.24	408	73	0.18	533	168	0.32	548	193	0.35	589	192	0.33	541	214	0.4
Hyper	chr3	142282501	142283500	*	2.33e-22	2.64e-20	13.825	1779	108351	NM_001190857	-	Pdlim5	EXON	other	561	96	0.17	549	133	0.24	464	74	0.16	607	189	0.31	602	202	0.34	646	198	0.31	600	223	0.37
Hypo	chr3	142368501	142369500	*	7.27e-09	1.88e-07	-14.8218	1780	22351	NM_001190857	-	Pdlim5	INTRON	other	207	110	0.53	185	118	0.64	189	142	0.75	300	155	0.52	227	110	0.48	275	127	0.46	252	123	0.49
Hyper	chr3	142393501	142394500	*	2.83e-08	6.57e-07	12.0543	1781	1197	NM_019809	-	Pdlim5	INTRON	shore	229	118	0.52	253	95	0.38	250	98	0.39	432	240	0.56	541	301	0.56	526	271	0.52	406	227	0.56
Hypo	chr3	142674501	142675500	*	0.000214677	0.00170842	-12.1118	1782	-25548	NM_001293560	+	Kyat3	INTERGENIC	other	32	32	1	26	26	1	NA	NA	NA	71	62	0.87	81	76	0.94	104	86	0.83	66	59	0.89
Hypo	chr3	142773501	142774500	*	0.00011123	0.00098849	-15.341	1783	8256	NM_145546	+	Gtf2b	INTRON	other	62	46	0.74	84	51	0.61	59	36	0.61	180	79	0.44	132	68	0.52	192	93	0.48	144	81	0.56
Hyper	chr3	142948001	142949000	*	4.56e-07	8.18e-06	10.5705	1784	65508	NR_152127	+	9530052C20Rik	INTERGENIC	other	203	61	0.3	248	107	0.43	344	158	0.46	580	304	0.52	441	227	0.51	523	260	0.5	422	223	0.53
Hyper	chr3	142948501	142949500	*	5.83e-07	1.02e-05	10.3893	1785	66008	NR_152127	+	9530052C20Rik	INTERGENIC	other	203	61	0.3	248	107	0.43	344	158	0.46	629	326	0.52	452	231	0.51	560	283	0.51	437	228	0.52
Hyper	chr3	143101001	143102000	*	1.69e-100	5.73e-97	35.9116	1786	70389	NM_029164	+	4930519L02Rik	INTERGENIC	CpGi	357	23	0.06	219	20	0.09	433	40	0.09	760	317	0.42	472	141	0.3	388	261	0.67	299	128	0.43
Hyper	chr3	144241501	144242500	*	4.97e-64	5.34e-61	10.6154	1787	-36247	NM_010723	-	Lmo4	INTERGENIC	other	1288	40	0.03	1448	110	0.08	1202	71	0.06	1672	273	0.16	1574	233	0.15	1599	288	0.18	1681	265	0.16
Hypo	chr3	144331501	144332500	*	2.69e-05	0.000296062	-11.4958	1788	-126247	NM_010723	-	Lmo4	INTERGENIC	other	155	40	0.26	163	70	0.43	166	79	0.48	185	45	0.24	206	59	0.29	185	52	0.28	168	49	0.29
Hyper	chr3	144366501	144367500	*	0.000650213	0.00422548	10.7008	1789	-161247	NM_010723	-	Lmo4	INTERGENIC	other	145	86	0.59	138	79	0.57	63	32	0.51	234	124	0.53	220	158	0.72	117	87	0.74	173	133	0.77
Hypo	chr3	144779001	144780000	*	0.000673712	0.00434911	-19.6601	1790	-18025	NM_009899	-	Clca3a1	INTERGENIC	other	76	60	0.79	NA	NA	NA	26	14	0.54	73	29	0.4	29	12	0.41	65	40	0.62	58	38	0.66
Hyper	chr3	144819501	144820500	*	0.000252885	0.00195575	18.4362	1791	-8	NM_030601	-	Clca3a2	PROMOTER	other	61	41	0.67	71	33	0.46	49	13	0.27	58	30	0.52	64	47	0.73	58	37	0.64	23	21	0.91
Hyper	chr3	145106001	145107000	*	3.14e-07	5.84e-06	14.8883	1792	-6896	NM_178697	-	Clca2	INTERGENIC	other	162	74	0.46	148	80	0.54	147	77	0.52	182	102	0.56	194	118	0.61	187	127	0.68	195	149	0.76
Hyper	chr3	145682501	145683500	*	0.000525066	0.00355086	10.451	1793	-32517	NM_010516	-	Cyr61	INTERGENIC	other	56	46	0.82	81	66	0.81	79	65	0.82	78	71	0.91	62	58	0.94	65	61	0.94	58	53	0.91
Hyper	chr3	145683001	145684000	*	0.000756793	0.00478308	23.3309	1794	-33017	NM_010516	-	Cyr61	INTERGENIC	other	28	19	0.68	30	23	0.77	NA	NA	NA	20	18	0.9	27	27	1	NA	NA	NA	NA	NA	NA
Hyper	chr3	145780001	145781000	*	0.000652466	0.00423682	11.7274	1795	21311	NM_026993	+	Ddah1	INTRON	other	123	67	0.54	103	56	0.54	122	94	0.77	113	88	0.78	98	69	0.7	61	36	0.59	110	90	0.82
Hyper	chr3	145922501	145923500	*	1.19e-05	0.000146287	17.1189	1796	-762	NM_009740	+	Bcl10	PROMOTER	shore	78	15	0.19	42	10	0.24	82	34	0.41	147	73	0.5	147	84	0.57	255	106	0.42	118	46	0.39
Hyper	chr3	146110001	146111000	*	0.000143696	0.00122326	16.271	1797	-1966	NM_172864	-	Wdr63	INTERGENIC	other	57	27	0.47	59	25	0.42	54	19	0.35	230	153	0.67	116	63	0.54	190	108	0.57	136	66	0.49
Hypo	chr3	146769501	146770500	*	1.47e-05	0.000175787	-10.0585	1798	0	NM_001164198	-	Prkacb	PROMOTER	other	217	83	0.38	222	112	0.5	198	110	0.56	341	112	0.33	467	200	0.43	401	138	0.34	343	137	0.4
Hypo	chr3	146770001	146771000	*	1.47e-05	0.000175787	-10.0585	1799	0	NM_001164199	-	Prkacb	PROMOTER	other	217	83	0.38	222	112	0.5	198	110	0.56	341	112	0.33	467	200	0.43	401	138	0.34	343	137	0.4
Hypo	chr3	146783001	146784000	*	2.25e-05	0.00025394	-10.8106	1800	-1586	NM_001164200	-	Prkacb	INTRON	other	143	104	0.73	172	139	0.81	144	112	0.78	238	152	0.64	214	171	0.8	306	181	0.59	228	152	0.67
Hypo	chr3	147391001	147392000	*	5.06e-06	6.93e-05	-15.5705	1801	538636	NM_001302957	+	Ttll7	INTERGENIC	other	76	50	0.66	102	52	0.51	96	57	0.59	259	88	0.34	227	110	0.48	248	102	0.41	234	111	0.47
Hypo	chr3	147442501	147443500	*	0.000229122	0.0018036	-20.25	1802	590136	NM_001302957	+	Ttll7	INTERGENIC	other	32	24	0.75	31	18	0.58	37	28	0.76	104	61	0.59	119	43	0.36	99	53	0.54	78	42	0.54
Hypo	chr3	147443001	147444000	*	0.000229122	0.0018036	-20.25	1803	590636	NM_001302957	+	Ttll7	INTERGENIC	other	32	24	0.75	31	18	0.58	37	28	0.76	104	61	0.59	119	43	0.36	99	53	0.54	78	42	0.54
Hypo	chr3	148416501	148417500	*	0.000392991	0.00280364	-13.1579	1804	537136	NM_001081298	-	Adgrl2	INTERGENIC	other	NA	NA	NA	27	27	1	35	35	1	23	22	0.96	53	44	0.83	NA	NA	NA	NA	NA	NA
Hypo	chr3	148491001	148492000	*	6.1e-14	3.21e-12	-11.8143	1805	462636	NM_001081298	-	Adgrl2	INTERGENIC	other	410	307	0.75	392	278	0.71	441	355	0.8	711	469	0.66	668	426	0.64	699	453	0.65	710	431	0.61
Hypo	chr3	149001501	149002500	*	0.000257968	0.00198793	-10.2377	1806	-46867	NM_001081298	-	Adgrl2	INTERGENIC	other	224	113	0.5	162	108	0.67	200	118	0.59	158	91	0.58	248	116	0.47	151	53	0.35	134	69	0.51
Hyper	chr3	151770501	151771500	*	1.49e-06	2.35e-05	13.4761	1807	-7611	NM_031367	-	Ifi44l	INTERGENIC	other	131	46	0.35	152	30	0.2	121	16	0.13	197	86	0.44	200	58	0.29	208	87	0.42	184	55	0.3
Hyper	chr3	151771001	151772000	*	1.49e-06	2.35e-05	13.4761	1808	-8111	NM_031367	-	Ifi44l	INTERGENIC	other	131	46	0.35	152	30	0.2	121	16	0.13	197	86	0.44	200	58	0.29	208	87	0.42	184	55	0.3
Hyper	chr3	152339501	152340500	*	1.74e-39	5.77e-37	11.4125	1809	0	NM_001162375	-	Miga1	PROMOTER	CpGi	819	52	0.06	588	37	0.06	702	29	0.04	1036	154	0.15	972	138	0.14	638	171	0.27	923	144	0.16
Hyper	chr3	152472001	152473000	*	3.3e-05	0.000352475	14.3398	1810	75319	NM_001287139	+	Zzz3	EXON	other	179	140	0.78	72	65	0.9	76	68	0.89	33	31	0.94	59	59	1	NA	NA	NA	NA	NA	NA
Hyper	chr3	152472501	152473500	*	3.3e-05	0.000352475	14.3398	1811	75819	NM_001287139	+	Zzz3	EXON	other	179	140	0.78	72	65	0.9	76	68	0.89	33	31	0.94	59	59	1	NA	NA	NA	NA	NA	NA
Hypo	chr3	152498501	152499500	*	9.24e-07	1.54e-05	-14.9177	1812	101819	NM_001287139	+	Zzz3	EXON	other	100	77	0.77	117	90	0.77	86	61	0.71	267	180	0.67	284	161	0.57	365	214	0.59	236	140	0.59
Hypo	chr3	152499001	152500000	*	1.58e-06	2.48e-05	-15.0894	1813	102319	NM_001287139	+	Zzz3	EXON	other	100	77	0.77	117	90	0.77	73	48	0.66	267	180	0.67	256	144	0.56	338	194	0.57	211	115	0.55
Hypo	chr3	152521501	152522500	*	0.000884999	0.00542995	-10.8899	1814	124819	NM_001287139	+	Zzz3	INTRON	other	38	36	0.95	47	47	1	54	54	1	49	46	0.94	NA	NA	NA	24	18	0.75	NA	NA	NA
Hyper	chr3	152556501	152557500	*	4.81e-42	1.81e-39	14.2025	1815	-109413	NR_040386	+	AI115009	INTRON	other	1009	409	0.41	1213	663	0.55	956	452	0.47	2051	1281	0.62	1918	1184	0.62	1938	1251	0.65	1751	1044	0.6
Hyper	chr3	152701001	152702000	*	2.85e-14	1.55e-12	21.7527	1816	-12100	NM_178016	+	Pigk	INTERGENIC	other	50	32	0.64	58	46	0.79	38	29	0.76	306	291	0.95	147	137	0.93	260	247	0.95	154	149	0.97
Hyper	chr3	152701501	152702500	*	2.85e-14	1.55e-12	21.7527	1817	-11600	NM_178016	+	Pigk	INTERGENIC	other	50	32	0.64	58	46	0.79	38	29	0.76	306	291	0.95	147	137	0.93	260	247	0.95	154	149	0.97
Hyper	chr3	152982001	152983000	*	9.94e-19	8.35e-17	10.3609	1818	0	NM_012028	-	St6galnac5	PROMOTER	other	1105	552	0.5	955	450	0.47	1135	532	0.47	1186	688	0.58	1060	622	0.59	954	607	0.64	956	509	0.53
Hyper	chr3	153499501	153500500	*	0.000429601	0.00301501	11.1033	1819	-200853	NR_126464	-	1700012D16Rik	INTRON	other	63	44	0.7	127	84	0.66	86	58	0.67	181	134	0.74	154	129	0.84	194	159	0.82	122	89	0.73
Hyper	chr3	153500001	153501000	*	0.000429601	0.00301501	11.1033	1820	-201353	NR_126464	-	1700012D16Rik	INTRON	other	63	44	0.7	127	84	0.66	86	58	0.67	181	134	0.74	154	129	0.84	194	159	0.82	122	89	0.73
Hyper	chr3	153501001	153502000	*	3.36e-12	1.45e-10	12.9378	1821	-202353	NR_126464	-	1700012D16Rik	INTRON	other	278	199	0.72	270	185	0.69	204	130	0.64	467	379	0.81	423	343	0.81	470	386	0.82	409	330	0.81
Hyper	chr3	153501501	153502500	*	1.38e-11	5.48e-10	17.3965	1822	-202853	NR_126464	-	1700012D16Rik	INTRON	other	165	92	0.56	180	105	0.58	145	77	0.53	306	231	0.75	232	161	0.69	299	223	0.75	246	179	0.73
Hypo	chr3	153755001	153756000	*	0.00107867	0.00636969	-15.6879	1823	-29869	NM_011372	-	St6galnac3	INTERGENIC	other	29	13	0.45	51	27	0.53	43	19	0.44	166	51	0.31	113	41	0.36	163	51	0.31	159	51	0.32
Hypo	chr3	153755501	153756500	*	1.39e-19	1.27e-17	-24.6038	1824	-30369	NM_011372	-	St6galnac3	INTERGENIC	other	124	107	0.86	163	128	0.79	142	107	0.75	260	137	0.53	201	118	0.59	257	139	0.54	269	150	0.56
Hypo	chr3	153864001	153865000	*	1.29e-06	2.07e-05	-22.7614	1825	-11578	NR_040373	-	Asb17os	INTRON	other	88	55	0.62	70	64	0.91	47	27	0.57	62	31	0.5	60	34	0.57	45	16	0.36	60	29	0.48
Hypo	chr3	153864501	153865500	*	1.29e-06	2.07e-05	-22.7614	1826	-12078	NR_040373	-	Asb17os	INTRON	other	88	55	0.62	70	64	0.91	47	27	0.57	62	31	0.5	60	34	0.57	45	16	0.36	60	29	0.48
Hypo	chr3	157925501	157926500	*	3.25e-06	4.7e-05	-15.7977	1827	-439	NM_145953	-	Cth	PROMOTER	other	32	22	0.69	101	53	0.52	141	72	0.51	244	89	0.36	191	65	0.34	277	113	0.41	247	96	0.39
Hyper	chr3	158077001	158078000	*	4.97e-07	8.84e-06	13.1072	1828	40321	NM_024194	+	Lrrc40	INTERGENIC	other	143	53	0.37	184	91	0.49	190	74	0.39	320	197	0.62	290	144	0.5	322	182	0.57	329	174	0.53
Hyper	chr3	159891001	159892000	*	0.000234419	0.00183805	15.9327	1829	51353	NM_001356349	+	Wls	INTRON	other	62	33	0.53	79	29	0.37	72	42	0.58	138	92	0.67	42	30	0.71	78	47	0.6	74	46	0.62
Hyper	chr4	3053501	3054500	*	0.000113409	0.00100517	13.2817	1830	-117583	NM_001167534	+	Vmn1r2	INTERGENIC	other	101	77	0.76	129	102	0.79	97	78	0.8	56	52	0.93	74	65	0.88	30	30	1	NA	NA	NA
Hypo	chr4	3433001	3434000	*	3.33e-06	4.8e-05	-24.7685	1831	-103090	NR_037306	+	Mir3471-2	INTERGENIC	other	NA	NA	NA	41	32	0.78	49	43	0.88	101	48	0.48	123	71	0.58	141	88	0.62	67	46	0.69
Hypo	chr4	3433501	3434500	*	3.33e-06	4.8e-05	-24.7685	1832	-102590	NR_037306	+	Mir3471-2	INTERGENIC	other	NA	NA	NA	41	32	0.78	49	43	0.88	101	48	0.48	123	71	0.58	141	88	0.62	67	46	0.69
Hypo	chr4	3607001	3608000	*	0.000547359	0.00367266	-11.3841	1833	32124	NM_054089	+	Tgs1	INTRON	other	65	24	0.37	87	32	0.37	68	21	0.31	309	63	0.2	265	68	0.26	336	82	0.24	246	60	0.24
Hyper	chr4	3608001	3609000	*	3.24e-08	7.44e-07	14.9271	1834	33124	NM_054089	+	Tgs1	INTRON	other	54	40	0.74	86	65	0.76	64	53	0.83	205	189	0.92	133	123	0.92	187	180	0.96	131	114	0.87
Hyper	chr4	3712001	3713000	*	2.78e-15	1.69e-13	15.7263	1835	-1964	NR_028126	+	6330407A03Rik	INTRON	other	270	91	0.34	310	81	0.26	285	97	0.34	545	276	0.51	469	202	0.43	512	253	0.49	458	198	0.43
Hyper	chr4	3712501	3713500	*	4.46e-19	3.87e-17	20.0671	1836	-1464	NR_028126	+	6330407A03Rik	INTRON	other	216	72	0.33	244	64	0.26	221	86	0.39	463	260	0.56	365	187	0.51	428	236	0.55	413	196	0.47
Hypo	chr4	3742501	3743500	*	0.000733371	0.00466337	-14.7104	1837	27539	NR_028126	+	6330407A03Rik	EXON	other	65	26	0.4	45	22	0.49	62	13	0.21	62	12	0.19	63	19	0.3	76	19	0.25	64	5	0.08
Hyper	chr4	3775501	3776500	*	6.08e-06	8.14e-05	10.2656	1838	59156	NM_026147	-	Rps20	INTRON	other	189	131	0.69	183	122	0.67	202	148	0.73	253	192	0.76	242	202	0.83	188	143	0.76	268	225	0.84
Hyper	chr4	3810501	3811500	*	4.36e-10	1.39e-08	12.5487	1839	24156	NM_026147	-	Rps20	INTERGENIC	other	92	2	0.02	80	2	0.03	102	4	0.04	306	54	0.18	226	33	0.15	247	42	0.17	139	13	0.09
Hypo	chr4	3817001	3818000	*	1.78e-07	3.5e-06	-18.8255	1840	17656	NM_026147	-	Rps20	INTERGENIC	other	94	58	0.62	95	54	0.57	74	61	0.82	166	81	0.49	167	81	0.49	126	43	0.34	214	111	0.52
Hypo	chr4	3817501	3818500	*	8.93e-05	0.000820536	-13.0534	1841	17156	NM_026147	-	Rps20	INTERGENIC	other	94	58	0.62	107	62	0.58	74	61	0.82	285	154	0.54	237	120	0.51	254	126	0.5	291	163	0.56
Hypo	chr4	3818001	3819000	*	7.69e-05	0.00072229	-16.5836	1842	16656	NM_026147	-	Rps20	INTERGENIC	other	25	23	0.92	40	35	0.88	26	26	1	197	142	0.72	137	101	0.74	225	172	0.76	166	134	0.81
Hyper	chr4	3929501	3930500	*	1.88e-52	1.21e-49	11.5383	1843	7906	NM_019969	-	Plag1	INTRON	other	1861	421	0.23	1946	418	0.21	1752	311	0.18	2410	842	0.35	2142	669	0.31	2215	764	0.34	2049	566	0.28
Hyper	chr4	4791001	4792000	*	8.72e-07	1.46e-05	12.0112	1844	1307	NM_177730	-	Impad1	INTRON	shore	176	54	0.31	199	72	0.36	152	53	0.35	470	230	0.49	424	187	0.44	485	233	0.48	361	150	0.42
Hyper	chr4	5644501	5645500	*	2.18e-47	1.09e-44	24.6846	1845	413	NM_173426	+	Fam110b	PROMOTER	CpGi	389	63	0.16	303	70	0.23	446	89	0.2	632	280	0.44	479	237	0.49	496	246	0.5	554	192	0.35
Hyper	chr4	6105001	6106000	*	9.09e-06	0.000115737	23.395	1846	-85105	NM_026534	+	Ubxn2b	INTERGENIC	other	31	21	0.68	55	39	0.71	NA	NA	NA	36	33	0.92	23	22	0.96	33	33	1	25	21	0.84
Hyper	chr4	6105501	6106500	*	0.000229536	0.00180629	16.1146	1847	-84605	NM_026534	+	Ubxn2b	INTERGENIC	other	31	21	0.68	55	39	0.71	30	30	1	46	43	0.93	23	22	0.96	33	33	1	25	21	0.84
Hyper	chr4	6514501	6515500	*	4.5e-23	5.38e-21	10.3006	1848	-60231	NM_010945	-	Nsmaf	INTERGENIC	other	476	10	0.02	439	31	0.07	445	28	0.06	682	85	0.12	561	96	0.17	475	92	0.19	487	66	0.14
Hyper	chr4	6515001	6516000	*	4.5e-23	5.38e-21	10.3006	1849	-60731	NM_010945	-	Nsmaf	INTERGENIC	other	476	10	0.02	439	31	0.07	445	28	0.06	682	85	0.12	561	96	0.17	475	92	0.19	487	66	0.14
Hyper	chr4	6562001	6563000	*	0.00164346	0.00889587	21.1027	1850	-107731	NM_010945	-	Nsmaf	INTERGENIC	other	NA	NA	NA	30	14	0.47	34	18	0.53	53	34	0.64	81	71	0.88	71	42	0.59	58	40	0.69
Hyper	chr4	8432001	8433000	*	3.07e-06	4.47e-05	24.0529	1851	-102644	NM_021518	+	Rab2a	INTERGENIC	other	28	5	0.18	41	7	0.17	37	4	0.11	70	29	0.41	53	15	0.28	65	34	0.52	70	23	0.33
Hypo	chr4	8749001	8750000	*	4.31e-05	0.000442629	-10.2407	1852	-1324	NM_001355382	+	Chd7	INTRON	shore	117	89	0.76	183	128	0.7	185	135	0.73	363	226	0.62	268	159	0.59	344	204	0.59	326	222	0.68
Hypo	chr4	8884001	8885000	*	0.000105557	0.00094571	-10.71	1853	132679	NM_001355382	+	Chd7	INTERGENIC	other	104	103	0.99	49	49	1	NA	NA	NA	61	53	0.87	27	25	0.93	NA	NA	NA	NA	NA	NA
Hypo	chr4	8884501	8885500	*	0.000105557	0.00094571	-10.71	1854	133179	NM_001355382	+	Chd7	INTERGENIC	other	104	103	0.99	49	49	1	NA	NA	NA	61	53	0.87	27	25	0.93	NA	NA	NA	NA	NA	NA
Hyper	chr4	9185001	9186000	*	7.97e-08	1.69e-06	10.795	1855	-83293	NM_001355183	+	Clvs1	INTERGENIC	other	196	18	0.09	208	15	0.07	168	40	0.24	315	60	0.19	262	68	0.26	252	65	0.26	228	56	0.25
Hypo	chr4	9550501	9551500	*	0.00178903	0.00951611	-14.8088	1856	92218	NM_001177852	-	Asph	INTRON	other	46	20	0.43	47	14	0.3	47	19	0.4	71	11	0.15	75	18	0.24	73	19	0.26	50	14	0.28
Hyper	chr4	9665001	9666000	*	3.43e-30	6.65e-28	27.5213	1857	3163	NM_001177849	-	Asph	INTRON	other	99	0	0	122	9	0.07	87	0	0	326	103	0.32	202	52	0.26	294	108	0.37	193	46	0.24
Hyper	chr4	9667501	9668500	*	2.41e-43	9.75e-41	11.8092	1858	663	NM_001177849	-	Asph	PROMOTER	shore	764	47	0.06	749	43	0.06	645	37	0.06	1117	234	0.21	929	117	0.13	1213	272	0.22	974	126	0.13
Hyper	chr4	9780001	9781000	*	7.93e-37	2.23e-34	11.9466	1859	9418	NR_030693	+	4930412C18Rik	INTRON	other	1455	381	0.26	1337	417	0.31	1454	433	0.3	1816	770	0.42	1451	587	0.4	1643	673	0.41	1568	622	0.4
Hyper	chr4	9840501	9841500	*	2.77e-36	7.58e-34	36.484	1860	-2872	NM_013526	+	Gdf6	INTERGENIC	other	75	0	0	92	2	0.02	77	5	0.06	307	135	0.44	203	67	0.33	275	124	0.45	173	51	0.29
Hyper	chr4	9841001	9842000	*	5.57e-38	1.66e-35	37.4837	1861	-2372	NM_013526	+	Gdf6	INTERGENIC	shore	75	0	0	92	2	0.02	77	5	0.06	337	153	0.45	203	67	0.33	308	141	0.46	173	51	0.29
Hyper	chr4	9875001	9876000	*	3.37e-12	1.45e-10	10.5584	1862	30631	NM_013526	+	Gdf6	INTERGENIC	other	515	142	0.28	435	122	0.28	376	98	0.26	901	347	0.39	812	320	0.39	984	377	0.38	824	289	0.35
Hypo	chr4	10399501	10400500	*	1.61e-05	0.0001901	-12.4072	1863	397303	NR_045185	-	1700123O12Rik	INTERGENIC	other	118	70	0.59	171	107	0.63	139	86	0.62	262	136	0.52	267	130	0.49	224	116	0.52	238	104	0.44
Hyper	chr4	10914001	10915000	*	0.000100967	0.00091043	15.3139	1864	39505	NM_026005	+	2610301B20Rik	INTERGENIC	other	63	27	0.43	95	52	0.55	120	42	0.35	95	65	0.68	98	56	0.57	73	37	0.51	113	65	0.58
Hyper	chr4	10914501	10915500	*	0.000100967	0.00091043	15.3139	1865	40005	NM_026005	+	2610301B20Rik	INTERGENIC	other	63	27	0.43	95	52	0.55	120	42	0.35	95	65	0.68	98	56	0.57	73	37	0.51	113	65	0.58
Hyper	chr4	10974001	10975000	*	0.00013376	0.00115275	11.8012	1866	32620	NM_175175	-	Plekhf2	INTERGENIC	other	181	104	0.57	119	69	0.58	183	106	0.58	111	74	0.67	147	105	0.71	90	67	0.74	135	90	0.67
Hyper	chr4	10974501	10975500	*	0.00013376	0.00115275	11.8012	1867	32120	NM_175175	-	Plekhf2	INTERGENIC	other	181	104	0.57	119	69	0.58	183	106	0.58	111	74	0.67	147	105	0.71	90	67	0.74	135	90	0.67
Hypo	chr4	11076501	11077500	*	9.23e-07	1.53e-05	-10.7371	1868	-297	NM_001085493	-	Ndufaf6	PROMOTER	shore	242	134	0.55	362	180	0.5	365	210	0.58	293	120	0.41	316	143	0.45	279	142	0.51	238	83	0.35
Hypo	chr4	11144501	11145500	*	0.000268795	0.00205611	-16.6604	1869	10406	NR_030455	+	Mir684-2	INTERGENIC	other	49	32	0.65	70	54	0.77	108	83	0.77	107	56	0.52	22	13	0.59	42	31	0.74	28	15	0.54
Hypo	chr4	11145001	11146000	*	0.0016956	0.0091158	-15.9855	1870	-10441	NM_021897	+	Trp53inp1	INTERGENIC	other	36	24	0.67	52	40	0.77	88	65	0.74	91	47	0.52	22	13	0.59	30	23	0.77	28	15	0.54
Hyper	chr4	11189501	11190500	*	5.28e-66	6.17e-63	14.2934	1871	-851	NM_001037134	+	Ccne2	PROMOTER	CpGi	1992	820	0.41	1963	777	0.4	1947	754	0.39	2348	1207	0.51	2321	1274	0.55	2266	1291	0.57	2175	1159	0.53
Hyper	chr4	11254001	11255000	*	1.97e-98	5.93e-95	10.5549	1872	0	NM_001159595	-	Ints8	PROMOTER	CpGi	3113	301	0.1	3364	441	0.13	2867	286	0.1	3199	752	0.24	3242	736	0.23	2887	642	0.22	3559	648	0.18
Hyper	chr4	11322501	11323500	*	0.000119099	0.00104704	14.2065	1873	-371	NM_001081201	-	Dpy19l4	PROMOTER	shore	26	3	0.12	102	38	0.37	88	26	0.3	249	109	0.44	187	79	0.42	296	141	0.48	179	83	0.46
Hyper	chr4	11549501	11550500	*	0.0017639	0.00940977	13.7607	1874	-8420	NM_001256145	+	Rad54b	EXON	other	49	27	0.55	59	39	0.66	45	24	0.53	126	95	0.75	116	81	0.7	102	79	0.77	101	68	0.67
Hyper	chr4	11550001	11551000	*	3.74e-06	5.32e-05	16.8932	1875	-7920	NM_001256145	+	Rad54b	EXON	other	49	27	0.55	74	54	0.73	58	35	0.6	203	170	0.84	159	124	0.78	158	134	0.85	132	100	0.76
Hyper	chr4	11622001	11623000	*	6.8e-17	4.82e-15	13.0242	1876	42341	NM_001256142	+	Fsbp	INTERGENIC	other	454	92	0.2	509	136	0.27	391	102	0.26	699	272	0.39	612	211	0.34	637	253	0.4	587	212	0.36
Hyper	chr4	11676501	11677500	*	2.23e-05	0.000252582	10.0707	1877	-26947	NM_010276	+	Gem	INTERGENIC	other	285	111	0.39	259	100	0.39	263	107	0.41	252	134	0.53	243	113	0.47	219	112	0.51	240	113	0.47
Hyper	chr4	11896501	11897500	*	5.02e-16	3.27e-14	11.0342	1878	68214	NM_001098231	-	Pdp1	INTERGENIC	other	776	339	0.44	753	376	0.5	714	353	0.49	826	451	0.55	876	546	0.62	809	482	0.6	828	480	0.58
Hyper	chr4	11963501	11964500	*	0.00158676	0.00865437	10.2946	1879	1214	NM_001098231	-	Pdp1	INTRON	shore	75	47	0.63	106	59	0.56	72	53	0.74	309	214	0.69	191	142	0.74	302	225	0.75	166	127	0.77
Hypo	chr4	12186001	12187000	*	0.000110187	0.000980735	-15.8176	1880	-13987	NM_001310743	-	Fam92a	INTERGENIC	other	72	62	0.86	52	46	0.88	63	54	0.86	45	32	0.71	64	49	0.77	49	36	0.73	51	31	0.61
Hypo	chr4	12662501	12663500	*	1.04e-06	1.7e-05	-13.1138	1881	-243337	NM_001171801	+	Triqk	INTERGENIC	other	109	92	0.84	126	103	0.82	105	80	0.76	439	293	0.67	295	211	0.72	371	246	0.66	226	152	0.67
Hypo	chr4	13805501	13806500	*	3.35e-09	9.22e-08	-10.2303	1882	20721	NM_009822	+	Runx1t1	INTRON	other	408	214	0.52	409	218	0.53	452	233	0.52	605	241	0.4	607	276	0.45	658	272	0.41	532	224	0.42
Hypo	chr4	13806001	13807000	*	1.5e-09	4.38e-08	-10.6379	1883	21221	NM_009822	+	Runx1t1	INTRON	other	397	213	0.54	393	216	0.55	439	232	0.53	591	241	0.41	581	270	0.46	634	271	0.43	521	222	0.43
Hypo	chr4	14956001	14957000	*	2.55e-05	0.00028277	-28.2932	1884	25362	NM_001243100	+	Gm11837	INTRON	other	29	22	0.76	34	27	0.79	NA	NA	NA	95	38	0.4	65	51	0.78	83	28	0.34	48	27	0.56
Hyper	chr4	14960001	14961000	*	1.69e-23	2.08e-21	11.4332	1885	29362	NM_001243100	+	Gm11837	EXON	other	903	224	0.25	957	271	0.28	919	252	0.27	1106	452	0.41	932	397	0.43	1068	439	0.41	1151	343	0.3
Hyper	chr4	15147001	15148000	*	4.51e-06	6.25e-05	13.5209	1886	1132	NM_178617	-	Necab1	INTRON	shore	138	51	0.37	137	52	0.38	132	47	0.36	240	128	0.53	217	111	0.51	248	130	0.52	226	100	0.44
Hyper	chr4	15147501	15148500	*	1.23e-05	0.000150905	11.5845	1887	632	NM_178617	-	Necab1	PROMOTER	shore	168	67	0.4	166	57	0.34	150	54	0.36	332	163	0.49	291	143	0.49	325	167	0.51	303	132	0.44
Hyper	chr4	15150001	15151000	*	7.72e-06	0.000100349	10.7185	1888	-871	NM_178617	-	Necab1	PROMOTER	shore	184	80	0.43	177	77	0.44	204	86	0.42	532	304	0.57	454	236	0.52	534	283	0.53	358	186	0.52
Hyper	chr4	15958501	15959500	*	5.48e-55	3.85e-52	10.8083	1889	536	NM_013752	+	Nbn	PROMOTER	shore	527	20	0.04	759	7	0.01	686	6	0.01	1189	169	0.14	953	99	0.1	998	114	0.11	954	129	0.14
Hypo	chr4	16011501	16012500	*	9.31e-12	3.77e-10	-22.356	1890	1339	NM_001355615	-	Osgin2	INTRON	shore	73	47	0.64	112	84	0.75	107	93	0.87	219	99	0.45	170	99	0.58	226	133	0.59	154	87	0.56
Hypo	chr4	16012001	16013000	*	4.8e-23	5.72e-21	-17.0211	1891	839	NM_001355615	-	Osgin2	PROMOTER	shore	342	223	0.65	410	231	0.56	379	292	0.77	836	385	0.46	756	353	0.47	833	432	0.52	636	328	0.52
Hypo	chr4	16012501	16013500	*	1.16e-56	8.69e-54	-23.1838	1892	339	NM_001355615	-	Osgin2	PROMOTER	shore	369	179	0.49	420	151	0.36	394	203	0.52	1631	337	0.21	1408	293	0.21	1613	360	0.22	1077	263	0.24
Hypo	chr4	16231501	16232500	*	0.000541275	0.0036388	-20.2049	1893	67393	NR_045765	+	A530072M11Rik	INTRON	other	NA	NA	NA	65	59	0.91	57	48	0.84	35	25	0.71	NA	NA	NA	NA	NA	NA	45	29	0.64
Hyper	chr4	16862501	16863500	*	0.00119844	0.00692826	11.6623	1894	698393	NR_045765	+	A530072M11Rik	INTERGENIC	other	60	47	0.78	70	60	0.86	38	30	0.79	32	29	0.91	38	37	0.97	67	65	0.97	25	20	0.8
Hyper	chr4	19332501	19333500	*	1.9e-70	2.59e-67	10.2984	1895	51653	NM_013927	+	Cngb3	INTRON	other	1482	39	0.03	1286	49	0.04	1270	58	0.05	1594	252	0.16	1080	131	0.12	1373	252	0.18	1257	103	0.08
Hyper	chr4	19333001	19334000	*	1.22e-74	1.92e-71	14.2191	1896	52153	NM_013927	+	Cngb3	INTRON	other	937	28	0.03	884	37	0.04	885	44	0.05	1164	239	0.21	720	114	0.16	996	231	0.23	874	101	0.12
Hyper	chr4	19570001	19571000	*	8.96e-71	1.23e-67	12.7743	1897	0	NM_027769	-	Cpne3	PROMOTER	CpGi	1305	54	0.04	1265	67	0.05	1079	91	0.08	1254	227	0.18	970	160	0.16	1183	234	0.2	1113	219	0.2
Hyper	chr4	19575501	19576500	*	0.00101051	0.00603844	10.284	1898	437	NM_025476	+	Rmdn1	PROMOTER	shore	59	43	0.73	136	66	0.49	66	50	0.76	528	379	0.72	316	203	0.64	472	355	0.75	271	193	0.71
Hyper	chr4	19576001	19577000	*	1.19e-34	3.02e-32	25.008	1899	937	NM_025476	+	Rmdn1	PROMOTER	shore	231	32	0.14	264	93	0.35	247	49	0.2	638	330	0.52	503	213	0.42	609	306	0.5	520	251	0.48
Hyper	chr4	20072501	20073500	*	1.29e-05	0.000157138	16.3795	1900	30451	NM_010281	+	Ggh	INTERGENIC	other	85	57	0.67	107	57	0.53	101	80	0.79	76	64	0.84	71	56	0.79	40	38	0.95	60	46	0.77
Hyper	chr4	20073001	20074000	*	1.29e-05	0.000157138	16.3795	1901	30951	NM_010281	+	Ggh	INTERGENIC	other	85	57	0.67	107	57	0.53	101	80	0.79	76	64	0.84	71	56	0.79	40	38	0.95	60	46	0.77
Hyper	chr4	20111001	20112000	*	0.00025592	0.00197529	20.1683	1902	68951	NM_010281	+	Ggh	INTERGENIC	other	32	11	0.34	37	9	0.24	25	4	0.16	106	47	0.44	118	54	0.46	100	41	0.41	83	44	0.53
Hyper	chr4	20111501	20112500	*	0.000464558	0.00321373	19.3044	1903	69451	NM_010281	+	Ggh	INTERGENIC	other	32	11	0.34	37	9	0.24	25	4	0.16	96	39	0.41	118	54	0.46	100	41	0.41	83	44	0.53
Hyper	chr4	21455001	21456000	*	0.000440382	0.00307652	10.6777	1904	229964	NM_001080771	-	Prdm13	INTERGENIC	other	84	8	0.1	112	14	0.12	82	10	0.12	82	24	0.29	67	7	0.1	118	35	0.3	62	7	0.11
Hyper	chr4	21848501	21849500	*	9.38e-40	3.16e-37	19.8305	1905	-54	NR_028384	-	4930528A17Rik	PROMOTER	CpGi	379	62	0.16	400	92	0.23	483	77	0.16	909	362	0.4	713	247	0.35	890	379	0.43	737	251	0.34
Hyper	chr4	21957001	21958000	*	1.46e-20	1.43e-18	18.718	1906	25677	NM_175234	+	Faxc	INTRON	other	116	16	0.14	221	6	0.03	139	5	0.04	238	80	0.34	193	22	0.11	247	88	0.36	224	30	0.13
Hyper	chr4	21957501	21958500	*	7.24e-19	6.16e-17	17.6182	1907	26177	NM_175234	+	Faxc	EXON	other	114	15	0.13	221	6	0.03	139	5	0.04	238	80	0.34	193	22	0.11	230	79	0.34	209	20	0.1
Hyper	chr4	23240501	23241500	*	8.4e-06	0.000108034	23.6637	1908	749955	NR_131335	+	Gm30731	INTERGENIC	other	56	40	0.71	38	18	0.47	NA	NA	NA	64	50	0.78	52	43	0.83	37	35	0.95	52	47	0.9
Hyper	chr4	23241001	23242000	*	8.4e-06	0.000108034	23.6637	1909	750455	NR_131335	+	Gm30731	INTERGENIC	other	56	40	0.71	38	18	0.47	NA	NA	NA	64	50	0.78	52	43	0.83	37	35	0.95	52	47	0.9
Hyper	chr4	24154001	24155000	*	8.18e-37	2.29e-34	12.4513	1910	-341451	NM_199467	+	Mms22l	INTERGENIC	other	1174	193	0.16	1188	279	0.23	1012	216	0.21	1226	431	0.35	1321	413	0.31	1384	488	0.35	1163	341	0.29
Hypo	chr4	24249501	24250500	*	3.47e-05	0.000368272	-10.2668	1911	-245951	NM_199467	+	Mms22l	INTERGENIC	other	161	43	0.27	116	42	0.36	130	48	0.37	394	80	0.2	338	78	0.23	367	96	0.26	311	62	0.2
Hyper	chr4	24545001	24546000	*	0.0016721	0.00901522	10.7887	1912	48552	NR_149739	+	Mms22l	INTRON	other	93	54	0.58	81	50	0.62	84	60	0.71	151	111	0.74	168	116	0.69	136	105	0.77	126	100	0.79
Hyper	chr4	24625501	24626500	*	1.42e-05	0.000171025	10.9826	1913	129052	NR_149739	+	Mms22l	INTRON	other	225	39	0.17	162	35	0.22	108	23	0.21	225	70	0.31	131	46	0.35	178	55	0.31	192	51	0.27
Hypo	chr4	24720501	24721500	*	2.45e-05	0.000273261	-22.1345	1914	129625	NM_001033531	-	Klhl32	INTRON	other	40	21	0.53	53	23	0.43	NA	NA	NA	164	49	0.3	137	41	0.3	130	29	0.22	133	23	0.17
Hyper	chr4	25861001	25862000	*	2.04e-06	3.11e-05	22.4722	1915	-60999	NM_010243	-	Fut9	INTERGENIC	other	94	61	0.65	43	29	0.67	NA	NA	NA	117	109	0.93	NA	NA	NA	NA	NA	NA	52	40	0.77
Hypo	chr4	26402001	26403000	*	0.000565868	0.00377337	-22.2381	1916	-55350	NM_172865	-	Manea	INTERGENIC	other	NA	NA	NA	33	28	0.85	28	28	1	45	33	0.73	47	31	0.66	NA	NA	NA	NA	NA	NA
Hypo	chr4	26402501	26403500	*	0.000565868	0.00377337	-22.2381	1917	-55850	NM_172865	-	Manea	INTERGENIC	other	NA	NA	NA	33	28	0.85	28	28	1	45	33	0.73	47	31	0.66	NA	NA	NA	NA	NA	NA
Hypo	chr4	26929501	26930500	*	1.24e-09	3.67e-08	-19.8288	1918	-224053	NR_040656	-	4930548K13Rik	INTERGENIC	other	77	47	0.61	128	92	0.72	105	73	0.7	220	106	0.48	267	140	0.52	210	104	0.5	170	71	0.42
Hypo	chr4	26930001	26931000	*	2.73e-08	6.35e-07	-17.9533	1919	-224553	NR_040656	-	4930548K13Rik	INTERGENIC	other	77	47	0.61	128	92	0.72	105	73	0.7	232	114	0.49	267	140	0.52	243	135	0.56	180	76	0.42
Hyper	chr4	27904001	27905000	*	2.56e-09	7.2e-08	11.916	1920	-908131	NM_001290434	+	Epha7	INTERGENIC	other	101	63	0.62	153	125	0.82	244	185	0.76	447	387	0.87	262	229	0.87	429	376	0.88	250	213	0.85
Hypo	chr4	28354501	28355500	*	6.56e-05	0.000631502	-23.1935	1921	-457631	NM_001290434	+	Epha7	INTERGENIC	other	40	34	0.85	29	19	0.66	33	32	0.97	32	24	0.75	59	39	0.66	28	9	0.32	24	14	0.58
Hypo	chr4	31706501	31707500	*	3.27e-07	6.07e-06	-13.7898	1922	-256607	NM_009316	+	Map3k7	INTERGENIC	other	46	45	0.98	73	70	0.96	48	48	1	99	79	0.8	67	59	0.88	95	73	0.77	85	79	0.93
Hypo	chr4	32655501	32656500	*	0.000241321	0.00188285	-13.042	1923	-619	NM_001081392	+	Mdn1	PROMOTER	shore	75	68	0.91	44	39	0.89	53	49	0.92	59	51	0.86	71	54	0.76	99	71	0.72	44	36	0.82
Hyper	chr4	32799001	32800000	*	6e-23	7.1e-21	28.4988	1924	-259	NM_175364	+	Lyrm2	PROMOTER	CpGi	166	56	0.34	160	51	0.32	97	15	0.15	234	164	0.7	190	77	0.41	283	189	0.67	233	109	0.47
Hypo	chr4	32908501	32909500	*	1.59e-05	0.000188637	-17.3938	1925	14006	NM_080471	-	Ankrd6	INTRON	other	44	20	0.45	94	57	0.61	89	65	0.73	125	59	0.47	120	58	0.48	112	49	0.44	108	44	0.41
Hypo	chr4	32940501	32941500	*	1.59e-05	0.00018767	-12.5281	1926	9327	NM_001012451	-	Ankrd6	INTRON	other	72	53	0.74	155	112	0.72	92	66	0.72	526	291	0.55	372	234	0.63	485	302	0.62	367	221	0.6
Hypo	chr4	32941001	32942000	*	1.61e-06	2.53e-05	-14.3494	1927	8827	NM_001012451	-	Ankrd6	INTRON	other	72	53	0.74	140	100	0.71	92	66	0.72	523	281	0.54	358	217	0.61	485	289	0.6	357	207	0.58
Hypo	chr4	33197501	33198500	*	8.08e-08	1.71e-06	-10.8177	1928	-7765	NM_001034867	-	Pm20d2	INTERGENIC	other	351	239	0.68	349	192	0.55	300	185	0.62	396	194	0.49	342	166	0.49	377	198	0.53	419	221	0.53
Hyper	chr4	34050001	34051000	*	2.77e-12	1.21e-10	11.7433	1929	0	NM_026293	-	Spaca1	PROMOTER	CpGi	520	124	0.24	493	171	0.35	552	241	0.44	520	185	0.36	435	219	0.5	440	188	0.43	464	263	0.57
Hypo	chr4	34113501	34114500	*	4.85e-05	0.000488749	-25.9456	1930	-63435	NM_026293	-	Spaca1	INTERGENIC	other	36	22	0.61	43	16	0.37	NA	NA	NA	61	8	0.13	45	14	0.31	35	11	0.31	26	4	0.15
Hypo	chr4	34114001	34115000	*	4.31e-12	1.83e-10	-26.5169	1931	-63935	NM_026293	-	Spaca1	INTERGENIC	other	104	66	0.63	103	53	0.51	60	40	0.67	120	29	0.24	122	48	0.39	106	36	0.34	97	34	0.35
Hypo	chr4	34114501	34115500	*	8.97e-09	2.29e-07	-27.4771	1932	-64435	NM_026293	-	Spaca1	INTERGENIC	other	69	45	0.65	60	37	0.62	47	36	0.77	59	21	0.36	77	34	0.44	71	25	0.35	71	30	0.42
Hypo	chr4	34371001	34372000	*	0.000465906	0.00322119	-10.5319	1933	-178615	NM_001007589	+	Akirin2	INTERGENIC	other	132	86	0.65	123	73	0.59	139	61	0.44	251	105	0.42	197	101	0.51	241	98	0.41	227	111	0.49
Hypo	chr4	34371501	34372500	*	0.000836266	0.00518651	-10.0311	1934	-178115	NM_001007589	+	Akirin2	INTERGENIC	other	132	86	0.65	123	73	0.59	139	61	0.44	251	105	0.42	197	101	0.51	255	109	0.43	227	111	0.49
Hyper	chr4	34560501	34561500	*	4.31e-05	0.000442633	19.6473	1935	9888	NM_001007589	+	Akirin2	INTRON	other	38	15	0.39	48	14	0.29	39	15	0.38	265	145	0.55	101	54	0.53	261	154	0.59	126	60	0.48
Hyper	chr4	34561001	34562000	*	4.31e-05	0.000442633	19.6473	1936	10388	NM_001007589	+	Akirin2	INTRON	other	38	15	0.39	48	14	0.29	39	15	0.38	265	145	0.55	101	54	0.53	261	154	0.59	126	60	0.48
Hyper	chr4	34777001	34778000	*	2.17e-28	3.75e-26	24.3652	1937	367	NM_001330755	-	Smim8	PROMOTER	other	220	63	0.29	228	86	0.38	205	74	0.36	676	423	0.63	522	290	0.56	626	366	0.58	466	261	0.56
Hyper	chr4	34777501	34778500	*	2.15e-159	2.67e-155	11.1632	1938	0	NR_138487	-	Smim8	PROMOTER	other	3167	91	0.03	2842	114	0.04	2508	88	0.04	2644	445	0.17	2477	302	0.12	2398	378	0.16	2061	274	0.13
Hyper	chr4	35308001	35309000	*	2.1e-06	3.19e-05	14.554	1939	-82122	NM_001081343	-	3110043O21Rik	INTERGENIC	other	139	96	0.69	144	96	0.67	101	64	0.63	125	103	0.82	124	93	0.75	76	57	0.75	101	93	0.92
Hyper	chr4	36184501	36185500	*	0.000368697	0.00266041	17.1286	1940	-339298	NM_001166001	-	Lingo2	INTRON	other	64	39	0.61	90	44	0.49	NA	NA	NA	39	21	0.54	91	71	0.78	82	52	0.63	71	57	0.8
Hyper	chr4	36953001	36954000	*	3.81e-25	5.27e-23	13.624	1941	37	NR_151511	+	Gm12371	PROMOTER	shore	600	146	0.24	644	169	0.26	678	166	0.24	1033	419	0.41	990	371	0.37	805	342	0.42	846	288	0.34
Hypo	chr4	40334501	40335500	*	4.94e-07	8.8e-06	-18.664	1942	21271	NR_040663	+	4930509K18Rik	INTERGENIC	other	84	58	0.69	110	74	0.67	57	37	0.65	141	78	0.55	145	74	0.51	175	81	0.46	139	59	0.42
Hypo	chr4	40335001	40336000	*	3.06e-05	0.000330522	-15.5513	1943	21771	NR_040663	+	4930509K18Rik	INTERGENIC	other	84	58	0.69	110	74	0.67	57	37	0.65	127	78	0.61	145	74	0.51	163	81	0.5	127	58	0.46
Hyper	chr4	40507001	40508000	*	0.0007514	0.00475484	14.8946	1944	17549	NR_040644	-	4933428C19Rik	INTRON	other	50	36	0.72	77	58	0.75	73	49	0.67	51	43	0.84	62	54	0.87	34	30	0.88	NA	NA	NA
Hyper	chr4	40507501	40508500	*	0.0007514	0.00475484	14.8946	1945	17049	NR_040644	-	4933428C19Rik	INTRON	other	50	36	0.72	77	58	0.75	73	49	0.67	51	43	0.84	62	54	0.87	34	30	0.88	NA	NA	NA
Hyper	chr4	40875001	40876000	*	5.17e-05	0.000516118	16.8735	1946	-20465	NM_022305	-	B4galt1	INTERGENIC	other	55	31	0.56	102	58	0.57	38	23	0.61	43	23	0.53	133	117	0.88	58	40	0.69	128	89	0.7
Hyper	chr4	40875501	40876500	*	7.15e-06	9.38e-05	17.7854	1947	-20965	NM_022305	-	B4galt1	INTERGENIC	other	55	31	0.56	114	64	0.56	66	34	0.52	43	23	0.53	133	117	0.88	73	45	0.62	128	89	0.7
Hypo	chr4	41100501	41101500	*	0.000887758	0.00544418	-12.7525	1948	-2319	NM_016689	-	Aqp3	INTERGENIC	other	52	45	0.87	88	72	0.82	76	48	0.63	141	93	0.66	102	72	0.71	46	33	0.72	140	75	0.54
Hypo	chr4	41101001	41102000	*	5.44e-05	0.000539436	-17.4426	1949	-2819	NM_016689	-	Aqp3	INTERGENIC	other	52	45	0.87	53	50	0.94	45	31	0.69	96	68	0.71	75	49	0.65	46	33	0.72	88	53	0.6
Hyper	chr4	41552501	41553500	*	1.45e-14	8.14e-13	17.7692	1950	16028	NM_001159583	-	Fam219a	INTRON	other	265	93	0.35	217	72	0.33	227	79	0.35	346	178	0.51	292	145	0.5	319	172	0.54	348	186	0.53
Hypo	chr4	41571001	41572000	*	7.44e-05	0.000702677	-14.1131	1951	1209	NM_175138	+	Dnaic1	INTRON	shore	56	42	0.75	78	68	0.87	88	65	0.74	172	128	0.74	116	82	0.71	129	94	0.73	181	83	0.46
Hypo	chr4	41571501	41572500	*	7.44e-05	0.000702677	-14.1131	1952	1709	NM_175138	+	Dnaic1	INTRON	shore	56	42	0.75	78	68	0.87	88	65	0.74	172	128	0.74	116	82	0.71	129	94	0.73	181	83	0.46
Hypo	chr4	41674501	41675500	*	3.37e-07	6.24e-06	-13.2795	1953	19954	NM_001136056	-	Cntfr	EXON	other	134	120	0.9	131	121	0.92	54	53	0.98	144	118	0.82	70	45	0.64	117	99	0.85	81	63	0.78
Hypo	chr4	41675001	41676000	*	3.37e-07	6.24e-06	-13.2795	1954	19454	NM_001136056	-	Cntfr	EXON	other	134	120	0.9	131	121	0.92	54	53	0.98	144	118	0.82	70	45	0.64	117	99	0.85	81	63	0.78
Hypo	chr4	41689001	41690000	*	3.75e-07	6.85e-06	-15.9983	1955	5454	NM_001136056	-	Cntfr	INTRON	other	89	51	0.57	149	102	0.68	243	176	0.72	100	43	0.43	102	53	0.52	147	86	0.59	130	69	0.53
Hypo	chr4	41689501	41690500	*	3.75e-07	6.85e-06	-15.9983	1956	4954	NM_001136056	-	Cntfr	INTRON	other	89	51	0.57	149	102	0.68	243	176	0.72	100	43	0.43	102	53	0.52	147	86	0.59	130	69	0.53
Hypo	chr4	41693001	41694000	*	8.04e-20	7.45e-18	-11.7295	1957	1454	NM_001136056	-	Cntfr	INTRON	shore	589	183	0.31	576	202	0.35	1680	751	0.45	686	174	0.25	735	192	0.26	550	184	0.33	607	177	0.29
Hyper	chr4	41737001	41738000	*	1.89e-24	2.5e-22	17.1279	1958	3360	NM_001286540	-	Sigmar1	INTERGENIC	other	434	88	0.2	474	108	0.23	355	68	0.19	417	158	0.38	447	132	0.3	484	213	0.44	419	169	0.4
Hyper	chr4	41737501	41738500	*	1.37e-16	9.43e-15	11.3428	1959	2860	NM_001286540	-	Sigmar1	EXON	other	686	181	0.26	742	230	0.31	665	178	0.27	742	324	0.44	724	249	0.34	620	252	0.41	667	262	0.39
Hypo	chr4	41744501	41745500	*	4.02e-07	7.3e-06	-15.0432	1960	-3143	NM_001286539	-	Sigmar1	INTERGENIC	other	112	87	0.78	140	105	0.75	110	71	0.65	206	104	0.5	228	135	0.59	230	147	0.64	256	144	0.56
Hypo	chr4	41745001	41746000	*	0.000247876	0.00192431	-12.5067	1961	-3643	NM_001286539	-	Sigmar1	INTERGENIC	other	92	75	0.82	106	78	0.74	77	50	0.65	140	76	0.54	155	95	0.61	148	101	0.68	167	102	0.61
Hyper	chr4	42765501	42766500	*	7.03e-05	0.000668836	23.0909	1962	7492	NM_011124	-	Ccl21a	INTERGENIC	other	49	13	0.27	83	8	0.1	NA	NA	NA	55	24	0.44	NA	NA	NA	NA	NA	NA	45	15	0.33
Hypo	chr4	43108001	43109000	*	0.00162496	0.00881737	-12.6562	1963	49050	NM_001081413	+	Unc13b	INTRON	other	56	46	0.82	67	52	0.78	110	92	0.84	77	54	0.7	57	45	0.79	61	38	0.62	30	18	0.6
Hypo	chr4	43169501	43170500	*	1.52e-12	6.87e-11	-16.3773	1964	-96659	NM_177195	+	Atp8b5	INTRON	other	226	170	0.75	195	127	0.65	199	116	0.58	519	223	0.43	339	191	0.56	487	258	0.53	353	181	0.51
Hypo	chr4	43170001	43171000	*	1.52e-12	6.87e-11	-16.3773	1965	-96159	NM_177195	+	Atp8b5	INTRON	other	226	170	0.75	195	127	0.65	199	116	0.58	519	223	0.43	339	191	0.56	487	258	0.53	353	181	0.51
Hyper	chr4	43240501	43241500	*	0.000988092	0.00593241	12.3982	1966	-25659	NM_177195	+	Atp8b5	EXON	other	64	54	0.84	62	50	0.81	44	24	0.55	85	73	0.86	56	54	0.96	58	48	0.83	61	53	0.87
Hyper	chr4	43241001	43242000	*	0.000988092	0.00593241	12.3982	1967	-25159	NM_177195	+	Atp8b5	EXON	other	64	54	0.84	62	50	0.81	44	24	0.55	85	73	0.86	56	54	0.96	58	48	0.83	61	53	0.87
Hypo	chr4	43425001	43426000	*	2.02e-05	0.00023124	-10.5254	1968	3135	NM_177377	-	Fam166b	EXON	other	287	114	0.4	292	147	0.5	141	78	0.55	176	78	0.44	349	109	0.31	181	68	0.38	183	70	0.38
Hyper	chr4	43712001	43713000	*	7.34e-06	9.6e-05	16.7173	1969	-5436	NM_019486	-	Olfr71	INTERGENIC	other	64	21	0.33	98	28	0.29	93	19	0.2	91	41	0.45	114	53	0.46	124	48	0.39	132	58	0.44
Hypo	chr4	43745001	43746000	*	1.21e-14	6.88e-13	-11.4163	1970	-5859	NR_040667	+	A630077J23Rik	INTERGENIC	other	700	391	0.56	685	378	0.55	570	330	0.58	735	319	0.43	708	337	0.48	691	289	0.42	596	278	0.47
Hyper	chr4	43972501	43973500	*	3.59e-15	2.15e-13	17.2179	1971	-10004	NM_001002787	+	Ccin	INTRON	other	236	58	0.25	227	65	0.29	285	100	0.35	377	205	0.54	332	120	0.36	382	183	0.48	374	181	0.48
Hyper	chr4	43973001	43974000	*	3.94e-16	2.59e-14	10.8248	1972	-9504	NM_001002787	+	Ccin	INTRON	other	606	84	0.14	578	131	0.23	631	166	0.26	811	260	0.32	624	169	0.27	625	223	0.36	753	243	0.32
Hypo	chr4	44124001	44125000	*	0.00048665	0.00333869	-18.5811	1973	2110	NR_040414	+	Gm12504	EXON	other	30	25	0.83	NA	NA	NA	33	33	1	106	74	0.7	49	36	0.73	120	86	0.72	38	34	0.89
Hyper	chr4	44156001	44157000	*	1.15e-08	2.88e-07	14.6788	1974	10539	NM_175201	-	Rnf38	INTRON	other	124	24	0.19	196	67	0.34	139	29	0.21	386	173	0.45	314	121	0.39	336	117	0.35	277	125	0.45
Hyper	chr4	44156501	44157500	*	1.15e-08	2.88e-07	14.6788	1975	10039	NM_175201	-	Rnf38	INTRON	other	124	24	0.19	196	67	0.34	139	29	0.21	386	173	0.45	314	121	0.39	336	117	0.35	277	125	0.45
Hypo	chr4	44540501	44541500	*	3.4e-05	0.000361529	-10.4599	1976	66069	NR_039580	-	Mir5120	INTRON	other	176	130	0.74	214	162	0.76	214	157	0.73	174	106	0.61	163	104	0.64	208	123	0.59	208	148	0.71
Hyper	chr4	44755001	44756000	*	3.7e-59	3.16e-56	20.7447	1977	-559	NM_138590	+	Zcchc7	PROMOTER	shore	498	86	0.17	660	123	0.19	604	81	0.13	1012	429	0.42	902	323	0.36	1085	408	0.38	877	282	0.32
Hyper	chr4	44774501	44775500	*	0.000311041	0.00231474	12.0065	1978	17944	NM_138590	+	Zcchc7	INTRON	other	28	19	0.68	63	52	0.83	35	26	0.74	340	311	0.91	138	125	0.91	314	268	0.85	199	184	0.92
Hyper	chr4	44775001	44776000	*	0.00183546	0.00970653	13.9846	1979	18444	NM_138590	+	Zcchc7	INTRON	other	28	19	0.68	34	25	0.74	35	26	0.74	95	81	0.85	74	70	0.95	107	83	0.78	85	77	0.91
Hypo	chr4	44776001	44777000	*	0.000512491	0.00348189	-12.1037	1980	19444	NM_138590	+	Zcchc7	INTRON	other	79	54	0.68	122	89	0.73	107	63	0.59	158	88	0.56	134	72	0.54	128	68	0.53	124	70	0.56
Hyper	chr4	44942001	44943000	*	0.00123204	0.00708125	16.4773	1981	-38394	NM_001312880	+	Grhpr	INTERGENIC	other	24	16	0.67	47	27	0.57	26	12	0.46	166	128	0.77	161	108	0.67	213	164	0.77	105	72	0.69
Hypo	chr4	45204001	45205000	*	3.69e-08	8.37e-07	-17.1182	1982	19097	NM_001081172	+	Frmpd1	INTRON	other	87	55	0.63	103	79	0.77	137	97	0.71	257	115	0.45	250	160	0.64	277	135	0.49	195	114	0.58
Hyper	chr4	45407001	45408000	*	3.32e-28	5.66e-26	14.2627	1983	767	NM_001009949	-	Slc25a51	PROMOTER	shore	452	45	0.1	380	44	0.12	478	59	0.12	838	262	0.31	787	183	0.23	736	195	0.26	628	124	0.2
Hypo	chr4	45776501	45777500	*	7.1e-05	0.000674596	-13.4721	1984	-12279	NR_046068	-	Gm12409	INTERGENIC	other	91	71	0.78	131	104	0.79	129	115	0.89	52	40	0.77	48	41	0.85	89	48	0.54	93	66	0.71
Hypo	chr4	45777001	45778000	*	7.1e-05	0.000674596	-13.4721	1985	-12779	NR_046068	-	Gm12409	INTERGENIC	other	91	71	0.78	131	104	0.79	129	115	0.89	52	40	0.77	48	41	0.85	89	48	0.54	93	66	0.71
Hyper	chr4	46271001	46272000	*	0.000303632	0.00227034	10.2525	1986	-72194	NM_183298	+	Foxe1	INTERGENIC	other	210	57	0.27	159	71	0.45	178	68	0.38	181	81	0.45	143	75	0.52	137	52	0.38	203	98	0.48
Hypo	chr4	46611501	46612500	*	2.49e-09	7.02e-08	-13.2171	1987	-9573	NM_001164804	-	Coro2a	INTRON	shore	202	63	0.31	183	75	0.41	221	73	0.33	305	54	0.18	333	76	0.23	287	59	0.21	274	70	0.26
Hypo	chr4	46641501	46642500	*	0.00173869	0.00930233	-12.0622	1988	7700	NM_198664	-	Tbc1d2	INTRON	other	63	54	0.86	57	51	0.89	48	43	0.9	57	53	0.93	63	52	0.83	65	45	0.69	57	34	0.6
Hypo	chr4	46716001	46717000	*	0.000568881	0.00378961	-10.7821	1989	-65803	NM_198664	-	Tbc1d2	INTRON	other	247	116	0.47	105	32	0.3	200	119	0.59	166	59	0.36	159	88	0.55	46	8	0.17	85	16	0.19
Hypo	chr4	46716501	46717500	*	0.000568881	0.00378961	-10.7821	1990	-66303	NM_198664	-	Tbc1d2	INTRON	other	247	116	0.47	105	32	0.3	200	119	0.59	166	59	0.36	159	88	0.55	46	8	0.17	85	16	0.19
Hyper	chr4	47062501	47063500	*	0.00140074	0.00784538	16.0559	1991	-5196	NR_151464	-	Anks6	INTERGENIC	other	52	25	0.48	50	36	0.72	37	26	0.7	51	46	0.9	38	33	0.87	46	30	0.65	57	42	0.74
Hyper	chr4	47063001	47064000	*	0.00140074	0.00784538	16.0559	1992	-5696	NR_151464	-	Anks6	INTERGENIC	other	52	25	0.48	50	36	0.72	37	26	0.7	51	46	0.9	38	33	0.87	46	30	0.65	57	42	0.74
Hypo	chr4	47312001	47313000	*	3.39e-05	0.000360819	-14.0225	1993	-40222	NM_001312868	+	Tgfbr1	EXON	other	134	111	0.83	108	85	0.79	84	68	0.81	120	90	0.75	99	59	0.6	46	39	0.85	77	41	0.53
Hypo	chr4	47312501	47313500	*	3.39e-05	0.000360819	-14.0225	1994	-39722	NM_001312868	+	Tgfbr1	EXON	other	134	111	0.83	108	85	0.79	84	68	0.81	120	90	0.75	99	59	0.6	46	39	0.85	77	41	0.53
Hypo	chr4	47368501	47369500	*	0.00158511	0.00864856	-11.363	1995	15281	NM_009370	+	Tgfbr1	INTRON	other	73	36	0.49	101	53	0.52	38	37	0.97	635	314	0.49	505	247	0.49	611	290	0.47	404	191	0.47
Hypo	chr4	47397501	47398500	*	1.47e-06	2.32e-05	-10.6607	1996	11287	NM_001312869	+	Tgfbr1	INTRON	other	274	175	0.64	280	161	0.57	239	116	0.49	351	159	0.45	366	160	0.44	352	181	0.51	351	158	0.45
Hypo	chr4	47398001	47399000	*	4.59e-07	8.23e-06	-10.9811	1997	11787	NM_001312869	+	Tgfbr1	INTRON	other	274	175	0.64	313	183	0.58	239	116	0.49	351	159	0.45	379	166	0.44	352	181	0.51	364	165	0.45
Hypo	chr4	47684001	47685000	*	0.000776441	0.00488435	-17.7632	1998	209342	NM_024171	+	Sec61b	INTERGENIC	other	47	36	0.77	47	31	0.66	58	40	0.69	25	7	0.28	64	42	0.66	49	25	0.51	52	26	0.5
[truncated: 7,199 more rows]
