# Supplementary material for: Identification of Epigenetic Mechanisms Involved in the Anti-Asthmatic Effects of Descurainia sophia Seed Extract Based on a Multi-Omics Approach
Source: Molecules. 2018 Nov 5;23(11):2879. doi: 10.3390/molecules23112879 (PMC6278437; doi:10.3390/molecules23112879)
Supplement: Supplementary file 1 [file molecules-23-02879-s001.zip › molecules-380405-SM/Table S3. DMR list in Anti-asthmatic patterns.xlsx]

## Sheet: Sheet1
DMR Annotation								Methylation value
Pattern	Common_key	dist.to.feature	feature.name	feature.strand	gene_symbol	Region	CpGi_Region	Saline.1	Saline.2	Saline.3	OVA.7	OVA.8	OVA.10	Herb.38	Herb.40	Herb.41	Herb.43
Hyper.Hypo	chr16$8669001$8670000	2154	NM_025821	-	Carhsp1	INTRON	shore	0.15	0.13	0.24	0.35	0.54	0.45	0.29	0.31	0.42	0.28
Hyper.Hypo	chr5$145344501$145345500	0	NM_001100180	+	Cyp3a57	PROMOTER	other	0.62	0.38	0.53	0.57	0.76	0.63	0.47	0.46	0.62	0.55
Hyper.Hypo	chr13$72299001$72300000	328565	NR_030701	-	Gm20554	INTERGENIC	other	0.4	0.47	0.44	0.62	0.68	0.63	0.48	0.49	0.38	0.53
Hyper.Hypo	chr17$27777001$27778000	42543	NM_001033279	-	D17Wsu92e	INTRON	other	0.17	0.16	0.4	0.32	0.38	0.49	0.24	0.3	0.13	0.26
Hyper.Hypo	chr3$131493001$131494000	-70768	NM_001289478	+	Papss1	INTERGENIC	other	0.71	0.68	0.75	0.84	0.79	0.85	0.66	0.7	0.67	0.78
Hyper.Hypo	chr5$129909001$129910000	463	NM_026916	+	Nupr1l	PROMOTER	shore	0.73	0.59	0.67	0.81	0.76	0.78	0.69	0.72	0.69	0.62
Hyper.Hypo	chr15$68972501$68973500	44083	NM_010158	+	Khdrbs3	INTRON	other	0.46	0.57	0.51	0.68	0.67	0.56	0.47	0.51	0.53	0.43
Hyper.Hypo	chr7$109603501$109604500	12069	NR_037617	-	St5	INTRON	other	0.43	0.41	0.54	0.78	0.92	0.69	0.45	0.59	0.67	0.37
Hyper.Hypo	chr5$15671001$15672000	-8710	NR_001585	+	Speer4cos	INTERGENIC	other	0.85	0.57	0.57	0.85	0.82	0.72	0.38	0.73	0.59	0
Hyper.Hypo	chr7$44893001$44894000	-578	NM_029365	-	Med25	PROMOTER	shore	0.21	0.26	0.35	0.62	0.44	0	0.26	0.28	0.29	0.42
Hyper.Hypo	chr13$12463501$12464500	-1764	NM_001291060	-	Lgals8	INTERGENIC	shore	0.6	0.69	0.64	0.78	0.81	0.81	0.67	0.73	0.68	0.67
Hyper.Hypo	chr1$23323501$23324500	31802	NR_029717	+	Mir30c-2	INTERGENIC	other	0.12	0.12	0.23	0	0.55	0.24	0.19	0.21	0.22	0.2
Hyper.Hypo	chr7$79280501$79281500	7237	NM_018811	+	Abhd2	INTRON	other	0.57	0.4	0.62	0.59	0.78	0.83	0.64	0.62	0.64	0.6
Hyper.Hypo	chr2$34150501$34151500	-42767	NR_130173	-	C230014O12Rik	INTERGENIC	other	0.55	0.68	0.64	0.78	0.78	0.72	0.64	0.69	0.67	0.59
Hyper.Hypo	chr10$40637501$40638500	7492	NR_133568	+	Ddo	EXON	other	0.47	0.41	0.71	0.78	0.78	0	0.45	0	0	0.55
Hyper.Hypo	chr2$142758001$142759000	142465	NM_001081133	-	Kif16b	EXON	other	0.7	0.54	0.62	0.74	0.75	0.81	0.59	0.57	0.61	0.56
Hyper.Hypo	chr2$4348001$4349000	-51976	NM_001177843	+	Frmd4a	INTRON	other	0.75	0.66	0.64	0.78	0.75	0.82	0.68	0.76	0.67	0.56
Hyper.Hypo	chr11$120540501$120541500	8228	NM_001033231	-	Mcrip1	INTERGENIC	other	0.56	0.51	0.74	0.7	0.75	0.77	0.58	0.59	0.5	0.55
Hyper.Hypo	chr4$44776001$44777000	19444	NM_138590	+	Zcchc7	INTRON	other	0.46	0.58	0.5	0.68	0.73	0.59	0.56	0.54	0.53	0.56
Hyper.Hypo	chr3$157925501$157926500	-439	NM_145953	-	Cth	PROMOTER	other	0.31	0.36	0.49	0.69	0.52	0.51	0.36	0.34	0.41	0.39
Hyper.Hypo	chr17$34956001$34957000	2239	NM_010478	-	Hspa1b	EXON	shore	0.15	0.25	0.28	0.62	0.53	0	0.29	0.35	0.29	0.22
Hyper.Hypo	chr15$99320501$99321500	17219	NM_001348256	+	Prpf40b	EXON	other	0.34	0.19	0	0.54	0.59	0.67	0.5	0.36	0.44	0.53
Hyper.Hypo	chr2$23038001$23039000	1242	NM_001077190	-	Abi1	INTRON	shore	0.27	0.3	0.24	0.85	0.41	0	0.27	0.33	0.25	0.24
Hyper.Hypo	chr4$3433501$3434500	-102590	NR_037306	+	Mir3471-2	INTERGENIC	other	0.68	0.51	0.6	0	0.78	0.88	0.48	0.58	0.62	0.69
Hyper.Hypo	chr17$67175001$67176000	-148767	NR_049205	-	Mir5709	INTRON	other	0.66	0.54	0.68	0.72	0.83	0.88	0.67	0.73	0.52	0.63
Hyper.Hypo	chr8$126913001$126914000	31922	NM_024214	-	Tomm20	INTERGENIC	other	0.32	0.52	0.46	0.58	0.41	0.69	0.44	0.33	0.54	0.47
Hyper.Hypo	chr9$83533501$83534500	-13838	NM_172507	+	Sh3bgrl2	INTERGENIC	other	0.51	0.58	0.55	0.64	0.67	0.69	0.57	0.56	0.55	0.59
Hyper.Hypo	chr1$156752501$156753500	-33592	NM_145413	-	Fam20b	INTERGENIC	other	0.72	0.7	0.59	0.75	0.81	0.85	0.74	0.65	0.75	0.73
Hyper.Hypo	chr8$71825501$71826500	-55568	NM_145624	+	Zfp709	INTERGENIC	other	0.49	0.52	0.65	0.67	0.64	0.64	0.51	0.59	0.55	0.49
Hyper.Hypo	chr2$35650001$35651000	28022	NM_001290641	+	Dab2ip	INTRON	other	0.67	0.52	0.64	0.73	0.75	0.69	0.61	0.59	0.65	0.6
Hyper.Hypo	chr4$26929501$26930500	-224053	NR_040656	-	4930548K13Rik	INTERGENIC	other	0.51	0.49	0.45	0.61	0.72	0.7	0.48	0.52	0.5	0.42
Hyper.Hypo	chr9$122276001$122277000	-1974	NR_106185	-	Mir8106	INTRON	other	0.84	0	0.29	0.87	0.87	0	0.62	0	0.56	0
Hyper.Hypo	chr19$42410001$42411000	20495	NM_001356588	-	Crtac1	INTRON	other	0.51	0.51	0.46	0.57	0.66	0.65	0.43	0.49	0.58	0.52
Hyper.Hypo	chr13$98696501$98697500	-1671	NM_001025606	-	Tmem171	INTERGENIC	shore	0.65	0.64	0.62	0.9	0.76	0.69	0.67	0.7	0.56	0.62
Hyper.Hypo	chr6$21324501$21325500	108394	NM_019697	+	Kcnd2	INTRON	other	0.64	0.58	0.6	0.74	0.73	0.72	0.52	0.72	0.55	0.68
Hyper.Hypo	chr7$25154501$25155500	0	NR_045848	+	D930028M14Rik	PROMOTER	other	0.15	0.26	0.19	0.54	0.24	0.31	0.29	0.29	0.27	0.27
Hyper.Hypo	chr8$129253501$129254500	-9130	NR_144501	+	Gm32856	INTERGENIC	other	0.67	0.66	0.71	0.85	0.81	0.89	0.78	0.61	0.77	0.66
Hyper.Hypo	chr1$136218001$136219000	-5174	NM_001329610	-	Mroh3	INTRON	shore	0	0.75	0.53	0	0.94	0.88	0.38	0.93	0.96	0.66
Hyper.Hypo	chr17$21186501$21187500	-41326	NM_134198	+	Vmn1r234	INTERGENIC	other	0.58	0.64	0.66	0.76	0.75	0.87	0.56	0.53	0.63	0.85
Hyper.Hypo	chr5$121456001$121457000	3294	NM_029912	+	Tmem116	INTRON	other	0.38	0.36	0.34	0.59	0.58	0.59	0.42	0.55	0.5	0.36
Hyper.Hypo	chr10$39378501$39379500	8704	NM_008054	+	Fyn	INTRON	other	0.3	0.24	0.42	0.65	0.58	0.63	0.37	0.52	0.43	0.65
Hyper.Hypo	chr3$87309501$87310500	-45978	NM_030707	-	Fcrls	INTERGENIC	other	0.77	0.72	0.66	0.81	0.84	0.94	0.67	0.74	0.71	0.8
Hyper.Hypo	chr1$175299501$175300500	192046	NM_001357129	-	Rgs7	INTRON	other	0.9	0.96	0.81	1	0.96	1	0.84	0.91	0.71	0.87
Hyper.Hypo	chr3$144331501$144332500	-126247	NM_010723	-	Lmo4	INTERGENIC	other	0.18	0.21	0.26	0.26	0.43	0.48	0.24	0.29	0.28	0.29
Hyper.Hypo	chr19$13930001$13931000	10981	NM_001011850	+	Olfr1505	INTERGENIC	other	0.81	0.91	0	1	1	1	0.87	0.87	0	0.78
Hyper.Hypo	chr1$152387001$152388000	-320	NM_025677	-	Tsen15	PROMOTER	shore	0.4	0.37	0.34	0.46	0.5	0.46	0.31	0.36	0.34	0.38
Hyper.Hypo	chr5$18000501$18001500	37933	NM_001081143	+	Gnat3	INTRON	other	0.26	0.18	0.26	0.31	0.43	0.44	0.28	0.26	0.31	0.24
Hyper.Hypo	chr4$32941001$32942000	8827	NM_001012451	-	Ankrd6	INTRON	other	0.62	0.56	0.6	0.74	0.71	0.72	0.54	0.61	0.6	0.58
Hyper.Hypo	chr9$114794001$114795000	-12009	NM_001252479	-	Cmtm7	INTRON	other	0	0.15	0.1	0.32	0	0.4	0.3	0.14	0.17	0
Hyper.Hypo	chr4$118372501$118373500	12504	NR_003946	+	Hyi	EXON	other	0.75	0.71	0.77	0.85	0.89	0.82	0.75	0.76	0.76	0.75
Hyper.Hypo	chr4$129378501$129379500	-474	NM_028603	-	Zbtb8a	PROMOTER	shore	0.48	0.61	0.72	0.75	0.67	0.7	0.6	0.56	0.65	0.62
Hyper.Hypo	chr19$18692501$18693500	-19736	NM_177640	+	D030056L22Rik	INTRON	other	0	0.64	0.74	1	0.93	0	0.89	0.77	0.76	0.72
Hyper.Hypo	chr17$46809501$46810500	20914	NM_001100452	-	Bicral	EXON	other	0.61	0.62	0.72	0.75	0.84	0.78	0.68	0.72	0.66	0.67
Hyper.Hypo	chr12$103099501$103100500	141647	NM_133364	-	Prima1	INTRON	other	0.48	0.54	0.41	0.79	0.59	0.68	0.36	0.41	0.5	0.36
Hyper.Hypo	chr15$17604501$17605500	764128	NR_045711	-	4921515E04Rik	INTERGENIC	other	0.38	0.49	0.63	0.85	0.71	0.8	0.51	0.57	0.62	0.62
Hyper.Hypo	chr18$38524501$38525500	75769	NM_011898	-	Spry4	INTERGENIC	other	0.15	0.21	0.24	0.48	0.41	0.47	0.24	0.26	0.23	0.36
Hyper.Hypo	chr8$99190001$99191000	178116	NR_110579	+	Gm15679	EXON	other	0.79	0.67	0.73	0.88	0.8	0.84	0.77	0.82	0.69	0.66
Hyper.Hypo	chr18$76466001$76467000	203558	NM_001311070	+	Smad2	INTERGENIC	other	0.28	0.32	0.2	0.55	0.39	0.62	0.26	0.24	0.28	0.23
Hyper.Hypo	chr1$5380501$5381500	-206993	NM_011011	+	Oprk1	INTERGENIC	other	0.68	0.78	0.71	0.87	0.92	0.86	0.72	0.86	0.81	0.69
Hyper.Hypo	chr18$57779001$57780000	0	NR_152224	-	Gm19519	PROMOTER	other	0.92	0.91	0.78	0.99	0.96	0	0.88	0.85	0.76	0.83
Hyper.Hypo	chr11$11907501$11908500	-9358	NM_001190448	-	Ddc	INTERGENIC	other	0.36	0.31	0.38	0.6	0.47	0.63	0.33	0.43	0.38	0.55
Hyper.Hypo	chr2$90871501$90872500	-13286	NM_026161	+	C1qtnf4	INTERGENIC	other	0.57	0.52	0.62	0.64	0.67	0.77	0.64	0.49	0.53	0.5
Hyper.Hypo	chr1$165119501$165120500	-27572	NR_040480	-	4930568G15Rik	INTERGENIC	other	0.02	0	0.08	0.42	0.03	0	0.04	0.13	0.06	0
Hyper.Hypo	chr6$133196501$133197500	91264	NR_073368	+	Smim10l1	INTERGENIC	other	0.64	0.3	0	0.81	0.98	0	0	0.64	0.73	0.88
Hyper.Hypo	chrX$152751001$152752000	17487	NM_001290684	-	Shroom2	INTRON	other	0.67	0.76	0.66	0.8	1	1	0.66	0.77	0.67	0.76
Hyper.Hypo	chr13$13101501$13102500	-80216	NM_001311129	+	Prl2c5	INTERGENIC	other	0.61	0.59	0.6	0.66	0.73	0.73	0.56	0.49	0.6	0.6
Hyper.Hypo	chr2$168831001$168832000	-63801	NM_175303	-	Sall4	INTERGENIC	other	0.56	0.55	0.53	0.65	0.72	0.66	0.45	0.52	0.66	0.65
Hyper.Hypo	chr16$21255001$21256000	67	NR_106145	-	Mir7680	PROMOTER	other	0.67	0.67	0.64	0.72	0.79	0.82	0.63	0.71	0.66	0.69
Hyper.Hypo	chr19$36561001$36562000	6364	NM_001163471	+	Hectd2	INTRON	other	0.67	0.66	0.72	0.78	0.81	0.82	0.6	0.65	0.69	0.61
Hyper.Hypo	chr14$18376501$18377500	-44658	NM_009455	-	Ube2e1	INTERGENIC	other	0.39	0.4	0.53	0.67	0.64	0.66	0.56	0.53	0.36	0.58
Hyper.Hypo	chr16$28892501$28893500	36199	NM_177718	-	Mb21d2	INTRON	other	0.38	0.22	0.32	0.47	0.52	0.52	0.34	0.5	0.28	0.34
Hyper.Hypo	chr2$79969001$79970000	-60603	NM_001009978	-	Pde1a	INTRON	other	0.42	0.36	0.45	0.64	0.52	0.67	0.43	0.54	0.43	0.5
Hyper.Hypo	chrX$130932001$130933000	1182261	NM_172493	+	Diaph2	INTERGENIC	other	0.64	0.55	0.61	0.57	0.74	0.77	0.54	0.6	0.58	0.58
Hyper.Hypo	chr2$32837501$32838500	8733	NM_009295	-	Stxbp1	INTRON	other	0.6	0.68	0.69	0.8	0.67	0.8	0.62	0.57	0.69	0.56
Hyper.Hypo	chr15$10224001$10225000	97	NM_001253781	+	Prlr	PROMOTER	other	0.61	0.85	0.67	0.83	0.86	0.87	0.74	0.7	0.78	0.77
Hyper.Hypo	chr15$3250001$3251000	-19767	NM_001042613	+	Selenop	INTERGENIC	other	0.47	0.38	0.44	0.69	0.64	0.53	0.45	0.46	0.5	0.56
Hyper.Hypo	chr10$41812001$41813000	1429	NM_001162908	+	Sesn1	INTRON	shore	0.38	0.34	0.37	0.47	0.45	0.47	0.31	0.48	0.3	0.36
Hyper.Hypo	chr16$9229501$9230500	399403	NM_001081400	+	1810013L24Rik	INTERGENIC	other	0.89	0.59	0.68	0.93	0.83	0.92	0.58	0.6	0.68	0.67
Hyper.Hypo	chr18$47348501$47349500	19369	NM_018744	-	Sema6a	INTRON	other	0.7	0	0.67	0.97	0.88	0	0.73	0	0.69	0.66
Hyper.Hypo	chr10$25894501$25895500	-57065	NR_045349	-	4930401C15Rik	INTERGENIC	other	0.55	0.52	0.64	0.7	0.71	0.75	0.53	0.64	0.61	0.61
Hyper.Hypo	chr15$101081501$101082500	-27103	NM_001214911	-	Fignl2	INTERGENIC	other	0.31	0.13	0.26	0.33	0.48	0.48	0.28	0.38	0.29	0.38
Hyper.Hypo	chrX$102187501$102188500	892	NM_009094	-	Rps4x	PROMOTER	shore	0.43	0.53	0.42	0.66	0.5	0.64	0.5	0.43	0.45	0.51
Hyper.Hypo	chr18$44393501$44394500	13003	NM_027490	+	Dcp2	INTRON	other	0.64	0.65	0.58	0.79	0.7	0.7	0.56	0.62	0.57	0.71
Hyper.Hypo	chr13$38946501$38947500	13038	NM_001170430	-	Slc35b3	INTRON	other	0.53	0.56	0.55	0.6	0.61	0.75	0.44	0.57	0.51	0.59
Hyper.Hypo	chr8$81028501$81029500	-13596	NM_027554	-	Usp38	INTERGENIC	other	0.54	0.58	0.51	0.73	0.76	0.82	0.61	0.61	0.59	0.71
Hyper.Hypo	chr6$52670501$52671500	-30202	NM_145567	-	Hibadh	INTERGENIC	other	0.15	0.16	0.12	0.35	0	0.47	0.29	0.2	0.03	0.13
Hyper.Hypo	chr10$75455501$75456500	5993	NR_045841	+	4933407G14Rik	INTRON	other	0.39	0.27	0.38	0.55	0.63	0.61	0.47	0.52	0.35	0.57
Hyper.Hypo	chr15$83445501$83446500	1381	NM_001358644	-	Pacsin2	INTRON	other	0.65	0.68	0.67	0.78	0.79	0.79	0.61	0.71	0.67	0.76
Hyper.Hypo	chr9$60152001$60153000	-10782	NM_172444	-	Thsd4	INTRON	other	0.88	0.87	0.8	0.97	0.94	0.97	0.64	0.67	0.83	0.93
Hyper.Hypo	chr17$74922001$74923000	-82529	NM_019919	+	Ltbp1	INTERGENIC	other	0.63	0	0.52	0.87	0.8	0	0.69	0.49	0.47	0.63
Hyper.Hypo	chr16$90140001$90141000	-1237	NR_033476	+	Gm10789	INTERGENIC	shore	0.69	0.55	0.48	0.75	0.86	0.67	0.63	0.61	0.61	0.72
Hyper.Hypo	chr1$133936001$133937000	-14601	NM_054077	-	Prelp	INTERGENIC	other	0.66	0.61	0.69	0.77	0.88	0.79	0.77	0.75	0.64	0.7
Hyper.Hypo	chr10$82936001$82937000	-48497	NM_021439	+	Chst11	INTERGENIC	other	0.64	0.52	0.65	0.63	0.75	0.78	0.53	0.59	0.65	0.68
Hyper.Hypo	chr16$33676001$33677000	-7466	NM_175256	+	Heg1	INTERGENIC	other	0.3	0.08	0.12	0.38	0.28	0.59	0.28	0.2	0.19	0.19
Hyper.Hypo	chr2$6283001$6284000	-38757	NM_001080548	+	Usp6nl	EXON	other	0.68	0.7	0.72	0.96	0.74	0.78	0.56	0.62	0.54	0.67
Hyper.Hypo	chr13$98244001$98245000	17993	NM_178918	-	Utp15	INTERGENIC	other	0.71	0.81	0.68	0.85	0.86	0.94	0.75	0.64	0.74	0.75
Hyper.Hypo	chr12$76833001$76834000	-3467	NM_145927	+	Fntb	INTERGENIC	other	0.08	0.22	0.19	0.46	0.32	0.47	0.2	0.25	0.16	0.18
Hyper.Hypo	chr4$108380001$108381000	2656	NM_001099303	-	Fam159a	INTRON	other	0.3	0.33	0.29	0.44	0.41	0.46	0.27	0.4	0.27	0.3
Hyper.Hypo	chr16$21166001$21167000	-12058	NM_025634	-	Teddm3	INTERGENIC	other	0.03	0	0.11	0.22	0	0.23	0.13	0.02	0	0
Hyper.Hypo	chr14$93075501$93076500	812389	NM_001081377	-	Pcdh9	INTRON	other	0.33	0.27	0.4	0.52	0.52	0.69	0.26	0.41	0.31	0.39
Hyper.Hypo	chr8$92961501$92962500	456	NM_009209	+	Slc6a2	PROMOTER	shore	0.41	0.42	0.33	0.64	0.68	0.4	0.4	0.43	0.44	0.53
Hyper.Hypo	chr16$44280501$44281500	51339	NM_198034	-	Sidt1	INTRON	other	0.7	0.69	0.61	0.86	0.83	0.76	0.74	0.64	0.68	0.66
Hyper.Hypo	chr4$147256501$147257500	80637	NM_001039209	+	Zfp982	INTRON	other	0.73	0.57	0.75	0.87	0.81	0.85	0.74	0.79	0.62	0.67
Hyper.Hypo	chr19$45621501$45622500	37694	NM_013907	-	Fbxw4	INTRON	other	0.81	0.7	0.84	0.93	0.84	0.91	0.69	0.8	0.82	0.8
Hyper.Hypo	chr17$78724001$78725000	11561	NM_011500	-	Strn	INTRON	other	0.38	0.45	0.45	0.56	0.54	0.67	0.47	0.49	0.54	0.47
Hyper.Hypo	chr10$126807001$126808000	-13292	NR_131015	-	4930484H19Rik	INTERGENIC	other	0.77	0.74	0.84	0.91	0.95	0.95	0.84	0.77	0.83	0.84
Hyper.Hypo	chr8$33906001$33907000	22864	NM_001286168	-	Rbpms	INTRON	other	0.31	0.35	0.36	0.46	0.5	0.56	0.41	0.47	0.32	0.37
Hyper.Hypo	chr10$58890501$58891500	77144	NM_172788	+	Sh3rf3	INTRON	other	0.68	0.64	0.58	0.67	0.83	0.74	0.52	0.42	0	0.66
Hyper.Hypo	chr1$179261001$179262000	256042	NM_027188	-	Smyd3	INTRON	other	0.45	0.51	0.52	0.77	0.69	0.75	0.56	0.62	0.68	0.53
Hyper.Hypo	chr13$47279001$47280000	85000	NM_001170643	+	Rnf144b	INTERGENIC	other	0.8	0.95	0.76	0.96	0.97	0.91	0.72	0.76	0.69	0.66
Hyper.Hypo	chr9$124256001$124257000	55695	NM_001243117	-	2010315B03Rik	INTERGENIC	other	0.2	0.18	0.52	0.7	0.33	0.31	0.32	0.37	0.31	0.19
Hyper.Hypo	chr1$156917001$156918000	21388	NM_001159966	-	Ralgps2	INTRON	other	0.38	0.14	0.13	0.33	0.33	0.62	0.15	0.14	0.16	0.14
Hyper.Hypo	chr3$10381501$10382500	14530	NM_025519	+	Chmp4c	INTRON	other	0.62	0.44	0.35	0.54	0.69	0.69	0.55	0.58	0.53	0.49
Hyper.Hypo	chr13$23499501$23500500	-10645	NM_001289614	-	Btn2a2	INTERGENIC	other	0.76	0.55	0.48	0.62	0.7	0.71	0.52	0.63	0.58	0.6
Hyper.Hypo	chr10$76048501$76049500	15891	NM_177475	+	Zfp280b	INTERGENIC	other	0.78	0.81	0.7	0.89	0.97	0.85	0.67	0.79	0.87	0.79
Hyper.Hypo	chr2$167570501$167571500	32308	NM_011427	+	Snai1	INTERGENIC	other	0.27	0.33	0.37	0.45	0.46	0.59	0.4	0.41	0.43	0.32
Hyper.Hypo	chr17$67911501$67912500	38441	NM_001347410	-	Arhgap28	INTRON	other	0.49	0.63	0.47	0.69	0.69	0.75	0.49	0.51	0.45	0.68
Hyper.Hypo	chr7$46935001$46936000	-15033	NM_001348088	-	Tsg101	INTRON	other	0.19	0.19	0.14	0.3	0.38	0.42	0.31	0.29	0.2	0.21
Hyper.Hypo	chrX$95659001$95660000	-493	NM_001289697	-	Zc4h2	PROMOTER	other	0.27	0.27	0.32	0.41	0.57	0.59	0.4	0.2	0.35	0.42
Hyper.Hypo	chr4$100533001$100534000	54136	NM_001033773	+	Ube2u	INTRON	other	0.48	0.43	0.52	0.48	0.56	0.73	0.53	0.46	0.43	0.46
Hyper.Hypo	chr2$20965001$20966000	1722	NM_001128084	-	Arhgap21	INTRON	other	0.57	0.56	0.6	0.68	0.65	0.7	0.54	0.59	0.54	0.64
Hyper.Hypo	chr4$150851001$150852000	-1796	NM_001356323	+	Errfi1	INTRON	other	0.71	0.65	0.6	0.8	0.73	0.74	0.58	0.68	0.69	0.67
Hyper.Hypo	chrX$152750501$152751500	17987	NM_001290684	-	Shroom2	INTRON	other	0.67	0.76	0.66	0.8	1	1	0.66	0.77	0.67	0.76
Hyper.Hypo	chr8$72941001$72942000	-74512	NR_039551	+	Mir28b	INTRON	other	0.59	0.58	0.58	0.67	0.77	0.76	0.62	0.59	0.68	0.59
Hyper.Hypo	chr11$20886001$20887000	-54894	NM_173752	-	Lgalsl	INTERGENIC	other	0.7	0.59	0.69	0.88	0.71	0.91	0.68	0.6	0.55	0.72
Hyper.Hypo	chr5$34919001$34920000	3088	NM_207277	+	Msantd1	INTRON	other	0.83	0.82	0	0	0.96	1	0.73	0.86	0.88	0.79
Hyper.Hypo	chr15$102042001$102043000	13787	NM_010664	+	Krt18	INTERGENIC	other	0.52	0.29	0.33	0.53	0.46	0.52	0.34	0.52	0.46	0.22
Hyper.Hypo	chr17$47791501$47792500	5759	NM_011549	+	Tfeb	EXON	other	0.11	0.12	0.19	0.18	0.33	0.41	0.12	0.21	0.17	0.26
Hyper.Hypo	chr11$7568001$7569000	-354079	NM_008343	-	Igfbp3	INTERGENIC	other	0.52	0.48	0.58	0.78	0.62	0.57	0.5	0.53	0.53	0.49
Hyper.Hypo	chr1$51922001$51923000	-6024	NM_010863	-	Myo1b	INTERGENIC	other	0.5	0.45	0.5	0.63	0.67	0.69	0.52	0.55	0.54	0.51
Hyper.Hypo	chr14$15906001$15907000	-342314	NM_021504	+	Ngly1	INTERGENIC	other	0.3	0.13	0.22	0.43	0.51	0.54	0.38	0.29	0.32	0.31
Hyper.Hypo	chr16$46877501$46878500	-380535	NM_021495	-	Nectin3	INTERGENIC	other	0.77	0.74	0.79	0.87	0.87	0.89	0.76	0.77	0.75	0.76
Hyper.Hypo	chr16$18400001$18401000	7440	NM_001272031	+	Arvcf	EXON	shore	0.49	0.65	0.69	0.73	0.71	0.79	0.6	0.63	0.75	0.6
Hyper.Hypo	chr5$93289501$93290500	21930	NM_007635	+	Ccng2	INTERGENIC	other	0.67	0.57	0.58	0.7	0.71	0.72	0.47	0.61	0.45	0.56
Hyper.Hypo	chr15$94520501$94521500	22008	NM_172437	-	Pus7l	INTERGENIC	shore	0.49	0.56	0.49	0.78	0.51	0.61	0.4	0.42	0.32	0.42
Hyper.Hypo	chr1$134400001$134401000	-4781	NM_001355133	+	Cyb5r1	INTERGENIC	other	0.16	0.06	0.21	0.22	0.43	0.33	0.27	0.22	0.17	0.27
Hyper.Hypo	chr7$128129501$128130500	0	NM_021334	+	Itgax	PROMOTER	other	0.9	0.85	0.72	0.93	0.91	0.93	0.76	0.77	0.82	0.82
Hyper.Hypo	chr16$28919001$28920000	9699	NM_177718	-	Mb21d2	INTRON	other	0.33	0.24	0.38	0.49	0.52	0.45	0.43	0.3	0.24	0.32
Hyper.Hypo	chr3$111183001$111184000	-697903	NR_045362	+	Gm6602	INTERGENIC	other	1	1	0.68	1	1	1	0.51	0	0.85	0
Hyper.Hypo	chr6$123258501$123259500	-2607	NM_001163161	+	Clec4d	INTERGENIC	other	0.6	0.61	0.59	0.76	0.71	0.72	0.51	0.64	0.62	0.67
Hyper.Hypo	chr5$135253001$135254000	-1955	NM_010246	-	Fzd9	INTERGENIC	shore	0.43	0.41	0.22	0.54	0.48	0.5	0.44	0.34	0.35	0.39
Hyper.Hypo	chr2$119299001$119300000	10261	NM_172269	+	Vps18	INTERGENIC	other	0.19	0.07	0.14	0.36	0.3	0.35	0.15	0.3	0.19	0.29
Hyper.Hypo	chr1$175299001$175300000	192546	NM_001357129	-	Rgs7	INTRON	other	0.9	0.96	0.81	1	0.96	1	0.84	0.91	0.71	0.87
Hyper.Hypo	chr4$153737501$153738500	211977	NR_040670	-	BC039966	INTERGENIC	other	0.27	0.34	0.17	0.33	0.46	0.31	0.35	0.23	0.22	0.27
Hyper.Hypo	chr13$28779501$28780500	-68629	NR_105787	-	Mir6368	INTRON	other	0.36	0.5	0.56	0.9	0.85	0	0.76	0.55	0.72	0.57
Hyper.Hypo	chr16$41409001$41410000	-122826	NM_001347236	+	Lsamp	INTERGENIC	other	0.35	0.4	0.5	0.53	0.51	0.52	0.42	0.48	0.35	0.44
Hyper.Hypo	chr4$70402501$70403500	6936	NM_145990	-	Cdk5rap2	EXON	other	1	0.76	0.94	1	0.98	1	0.69	0.84	0.71	0.71
Hyper.Hypo	chr4$153760501$153761500	188977	NR_040670	-	BC039966	INTERGENIC	other	0.75	0.71	0.69	0.77	0.78	0.96	0.66	0.71	0.77	0.68
Hyper.Hypo	chr2$43214001$43215000	-340325	NM_001289593	+	Kynu	INTERGENIC	other	0.43	0.56	0.52	0.8	0.73	0.69	0.61	0.57	0.59	0.61
Hyper.Hypo	chr5$100991001$100992000	144774	NM_172715	+	Gpat3	INTERGENIC	other	0.41	0.39	0.38	0.57	0.58	0.45	0.31	0.52	0.46	0.37
Hyper.Hypo	chr3$8857001$8858000	65858	NM_025434	-	Mrps28	INTRON	other	0.32	0.27	0.43	0.44	0.53	0.49	0.27	0.28	0	0.38
Hyper.Hypo	chr4$69660501$69661500	-706105	NM_019967	-	Brinp1	INTERGENIC	other	0.46	0.56	0.54	0.67	0.66	0.7	0.52	0.6	0.43	0.51
Hyper.Hypo	chr13$98243501$98244500	18493	NM_178918	-	Utp15	INTERGENIC	other	0.71	0.81	0.68	0.85	0.86	0.94	0.75	0.64	0.74	0.75
Hyper.Hypo	chr11$17082501$17083500	30569	NM_029861	+	Cnrip1	INTERGENIC	other	0.45	0.29	0.28	0.39	0.49	0.63	0.23	0.31	0.37	0.32
Hyper.Hypo	chr17$46465501$46466500	21176	NM_001162864	-	Ttbk1	INTRON	other	0.52	0.56	0.51	0.68	0.64	0.72	0.5	0.63	0.62	0.51
Hyper.Hypo	chr11$40690001$40691000	1683	NM_134017	-	Mat2b	INTRON	shore	0.45	0.51	0.61	0.63	0.68	0.64	0.51	0.49	0.55	0.49
Hyper.Hypo	chr13$67698501$67699500	-14990	NM_001001187	-	Zfp738	INTERGENIC	other	0.88	0.94	0.73	0.98	0	0.97	0.73	1	0	0.6
Hyper.Hypo	chr8$128024501$128025500	252726	NR_105822	-	Mir21c	INTERGENIC	other	0.33	0.4	0.31	0.56	0.43	0.58	0.41	0.52	0.33	0.41
Hyper.Hypo	chr5$30890501$30891500	1169	NM_001294262	+	Agbl5	EXON	shore	0.24	0.3	0.38	0.48	0.48	0.51	0.28	0.44	0.26	0.36
Hyper.Hypo	chr4$141525001$141526000	12598	NM_019763	-	Spen	INTRON	other	0.75	0.83	0.78	0.89	0.89	0.89	0.74	0.79	0.77	0.77
Hyper.Hypo	chr14$117910501$117911500	42348	NR_105747	-	Mir6239	INTRON	other	0.34	0.37	0.46	0.56	0.68	0.58	0.35	0.59	0.4	0.55
Hyper.Hypo	chr18$34348501$34349500	17358	NM_025527	+	Srp19	INTRON	other	0.03	0.32	0	0.6	0.2	0.44	0.06	0.21	0.36	0.28
Hyper.Hypo	chr2$154934501$154935500	-41596	NM_026030	-	Eif2s2	INTERGENIC	other	0.64	0.51	0.62	0.56	0.8	0.91	0.46	0.49	0.51	0.47
Hyper.Hypo	chr2$154421501$154422500	-13418	NM_009228	-	Snta1	INTERGENIC	other	0.45	0.39	0.44	0.5	0.65	0.77	0.45	0.58	0.47	0.48
Hyper.Hypo	chr8$117492501$117493500	-4775	NM_172285	+	Plcg2	INTERGENIC	other	0.76	0.72	0.79	0.97	0.79	0.92	0.71	0.86	0.77	0.73
Hyper.Hypo	chr14$77457501$77458500	48369	NR_033141	-	Gm6994	INTRON	other	0.3	0.43	0.39	0.59	0.64	0.7	0.52	0.55	0.55	0.42
Hyper.Hypo	chr10$40041001$40042000	-15734	NM_144821	-	Mfsd4b1	INTRON	other	0.23	0.29	0.22	0.45	0.55	0.49	0.24	0.32	0.42	0.43
Hyper.Hypo	chr2$44558501$44559500	302123	NM_172662	-	Gtdc1	INTERGENIC	shore	0.51	0.47	0.57	0.59	0.66	0.7	0.44	0.54	0.53	0.51
Hyper.Hypo	chr14$52339001$52340000	10045	NM_001012269	-	Olfr1513	INTERGENIC	other	0.17	0	0.19	0.21	0.4	0.27	0.04	0.06	0.03	0.17
Hyper.Hypo	chr4$114780501$114781500	-40220	NR_033617	+	Gm12830	INTERGENIC	other	0.69	0.75	0.76	0.82	0.89	0.86	0.75	0.75	0.79	0.72
Hyper.Hypo	chr2$157055001$157056000	23266	NM_001164663	-	Soga1	INTRON	other	0.42	0.33	0.29	0.26	0.67	0.65	0.41	0.34	0.35	0.44
Hyper.Hypo	chr14$67046501$67047500	24972	NM_001205188	-	Ppp2r2a	INTRON	other	0.47	0.51	0.44	0.58	0.53	0.64	0.38	0.49	0.41	0.56
Hyper.Hypo	chr9$6800501$6801500	-375090	NM_001357484	+	Dcun1d5	INTERGENIC	other	0.26	0.15	0.34	0.47	0.56	0.39	0.29	0.34	0.22	0.36
Hyper.Hypo	chr6$142792501$142793500	10967	NM_001145390	-	Sult6b2	INTRON	other	0.43	0.52	0.46	0.66	0.68	0.73	0.57	0.56	0.47	0.47
Hyper.Hypo	chr4$109817001$109818000	140376	NM_007983	+	Faf1	INTRON	other	0.63	0.32	0.36	0.64	0.53	0.8	0.45	0.45	0.29	0.51
Hyper.Hypo	chr9$42534001$42535000	-61776	NM_173038	-	Tbcel	INTRON	other	0.45	0.46	0.41	0.72	0.48	0.81	0.46	0.39	0.39	0.55
Hyper.Hypo	chr17$24876001$24877000	-1770	NM_008340	+	Igfals	INTERGENIC	other	0.72	0.66	0.63	0.88	0.86	0.91	0.69	0.71	0.67	0.79
Hyper.Hypo	chr13$6854501$6855500	-205731	NM_001291071	-	Pfkp	INTERGENIC	other	0.41	0.46	0.39	0.63	0.64	0.66	0.59	0.53	0.46	0.57
Hyper.Hypo	chr5$118413501$118414500	-146219	NM_001347445	+	Med13l	INTERGENIC	other	0.79	0.71	0.71	0.78	0.82	0.92	0.72	0.72	0.76	0.77
Hyper.Hypo	chr13$104914001$104915000	-50109	NM_029984	-	Fam159b	INTERGENIC	other	0.66	0.7	0.67	0.56	0.91	0.94	0.69	0.82	0.7	0.59
Hyper.Hypo	chr4$145541001$145542000	30244	NM_001324553	+	Zfp990	INTERGENIC	other	0.57	0.63	0.55	0.65	0.72	0.76	0.54	0.6	0.61	0.66
Hyper.Hypo	chr6$121160001$121161000	-22667	NM_001304773	+	Pex26	INTERGENIC	other	0.41	0.36	0.42	0.53	0.53	0.56	0.43	0.48	0.41	0.42
Hyper.Hypo	chr14$76151001$76152000	40112	NM_013745	+	Nufip1	INTERGENIC	other	0.4	0.41	0.4	0.33	0.53	0.64	0.4	0.38	0.54	0.37
Hyper.Hypo	chr1$80293001$80294000	46691	NM_016716	-	Cul3	INTRON	other	0.49	0.41	0.43	0.56	0.64	0.53	0.46	0.48	0.46	0.45
Hyper.Hypo	chr15$3250501$3251500	-19267	NM_001042613	+	Selenop	INTERGENIC	other	0.41	0.39	0.51	0.56	0.54	0.56	0.39	0.43	0.44	0.49
Hyper.Hypo	chr10$126806501$126807500	-12792	NR_131015	-	4930484H19Rik	INTERGENIC	other	0.77	0.74	0.84	0.91	0.95	0.95	0.84	0.77	0.83	0.84
Hyper.Hypo	chr4$155143501$155144500	56899	NM_001356327	+	Morn1	INTRON	other	0.19	0.33	0.29	0.45	0.53	0.51	0.38	0.4	0.26	0.32
Hyper.Hypo	chr5$92063001$92064000	18918	NM_001080797	-	G3bp2	EXON	other	0.98	1	0.7	1	0.96	1	0.75	0.71	0.87	0.81
Hyper.Hypo	chr5$121881501$121882500	32475	NM_175474	+	Fam109a	INTRON	other	0.55	0.41	0.44	0.66	0.78	0.73	0.52	0.57	0.48	0.33
Hyper.Hypo	chr7$16745501$16746500	7059	NM_198613	+	Ap2s1	INTRON	other	0.57	0.52	0.57	0.73	0.63	0.66	0.59	0.56	0.53	0.54
Hyper.Hypo	chr15$63194001$63195000	284609	NR_045279	-	Gm20740	INTERGENIC	other	0.26	0.09	0.11	0	0.54	0.27	0.1	0.16	0.15	0.19
Hyper.Hypo	chr19$36935501$36936500	9424	NM_001080706	+	Btaf1	INTRON	other	0.52	0.66	0.73	0.71	0.84	0.83	0.7	0.72	0.57	0.63
Hyper.Hypo	chr10$75213501$75214500	1113	NM_001145826	+	Specc1l	INTRON	shore	0.18	0.28	0.24	0	0.62	0.66	0.4	0.5	0.43	0.53
Hyper.Hypo	chr3$58419501$58420500	4783	NM_001347233	+	Tsc22d2	INTRON	other	0.31	0.52	0.41	0.47	0.44	0.63	0.34	0.39	0.37	0.54
Hyper.Hypo	chr7$36392501$36393500	-304618	NM_172298	+	Tshz3	INTERGENIC	other	0.28	0.27	0.16	0.29	0.3	0.46	0.26	0.18	0.27	0.26
Hyper.Hypo	chr3$104010001$104011000	-41686	NR_030676	-	Phtf1os	INTERGENIC	other	0.63	0.71	0.73	0.82	0.77	0.84	0.68	0.68	0.68	0.72
Hyper.Hypo	chr14$15905501$15906500	-342814	NM_021504	+	Ngly1	INTERGENIC	other	0.15	0.13	0.17	0.28	0.39	0.47	0.14	0.22	0.35	0.16
Hyper.Hypo	chr6$108281501$108282500	68407	NM_010585	+	Itpr1	INTRON	other	0.58	0.55	0.55	0.72	0.65	0.7	0.52	0.59	0.52	0.59
Hyper.Hypo	chr16$93216001$93217000	136190	NR_040486	-	1810053B23Rik	INTERGENIC	other	0.48	0.54	0.59	0.67	0.73	0.64	0.47	0.53	0.44	0.56
Hyper.Hypo	chr11$38121501$38122500	397546	NR_040295	-	Gm12130	INTERGENIC	other	0.33	0.27	0.43	0.41	0.57	0.47	0.34	0.42	0.29	0.34
Hyper.Hypo	chr5$115655001$115656000	-1416	NR_151602	-	Bicdl1	EXON	other	0.67	0.86	0.61	0.82	0.95	0.85	0.75	0.71	0.61	0.7
Hyper.Hypo	chr9$115355001$115356000	18842	NR_040730	+	4930428G15Rik	INTERGENIC	other	0.41	0.52	0.39	0.43	0.64	0.77	0.42	0.57	0.58	0.56
Hyper.Hypo	chr11$5533001$5534000	8218	NM_134033	-	Ccdc117	INTRON	other	0.82	0.64	0.68	0.77	0.74	0.94	0.54	0.64	0.82	0.78
Hyper.Hypo	chr10$82342001$82343000	-100727	NM_001105557	-	Zfp938	INTERGENIC	other	0.64	0.57	0.8	0.78	0.85	0.88	0.72	0.7	0.68	0.76
Hyper.Hypo	chr10$95245001$95246000	77710	NM_001330138	-	Cradd	INTRON	other	0.45	0	0.72	0.76	0.76	0.76	0.45	0.59	0.63	0
Hyper.Hypo	chr9$11223001$11224000	-318227	NM_001170787	-	Cntn5	INTERGENIC	other	0.55	0.58	0.6	0.75	0.62	0.76	0.66	0.61	0.56	0.39
Hyper.Hypo	chr8$119572001$119573000	2201	NM_175185	-	Hsdl1	INTRON	shore	0.68	0.52	0.63	0.76	0.75	0.72	0.49	0.63	0.59	0.63
Hyper.Hypo	chr17$40051501$40052500	100983	NM_001256051	+	Esp38	INTERGENIC	other	0.52	0.6	0.85	0.85	0.86	0.76	0.74	0	0.97	0.52
Hyper.Hypo	chr1$120608501$120609500	6016	NM_010133	+	En1	INTERGENIC	shore	0.39	0.27	0.38	0.47	0.58	0.44	0.4	0.34	0.4	0.46
Hyper.Hypo	chr5$88690001$88691000	-13831	NM_178700	-	Grsf1	INTERGENIC	other	0.24	0.43	0.33	0.54	0.59	0.53	0.35	0.43	0.55	0.39
Hyper.Hypo	chr15$6652501$6653500	-54881	NM_030168	+	Rictor	EXON	other	0.34	0.47	0.41	0.52	0.68	0.76	0.46	0.42	0.44	0.42
Hyper.Hypo	chr1$160893001$160894000	-12411	NM_001024952	+	Rc3h1	INTERGENIC	other	0.83	0.65	0.49	0.83	0.87	0.84	0.74	0.56	0.64	0.8
Hyper.Hypo	chr11$14146501$14147500	31542	NR_131011	-	4930554G24Rik	EXON	other	0.83	0.76	0	0.81	0.96	0.93	0.72	0.57	0.62	0.72
Hyper.Hypo	chr9$114565001$114566000	-633	NM_001042503	-	Trim71	PROMOTER	shore	0.33	0.31	0.24	0.34	0.52	0.46	0.22	0.3	0.23	0.29
Hyper.Hypo	chr16$28919501$28920500	9199	NM_177718	-	Mb21d2	INTRON	other	0.33	0.24	0.38	0.49	0.52	0.45	0.43	0.3	0.24	0.32
Hyper.Hypo	chr10$88305501$88306500	50576	NM_027878	-	Dram1	INTERGENIC	other	0.86	0.74	0.79	0.88	0.91	0.92	0.88	0.74	0.66	0.8
Hyper.Hypo	chr8$72291501$72292500	-26562	NM_008452	+	Klf2	INTERGENIC	other	0.57	0.65	0	1	0.73	0.91	0.52	0.65	0.66	0
Hyper.Hypo	chr18$70480501$70481500	7837	NM_001289650	+	Stard6	INTRON	other	0.8	0.79	0.74	0.98	0.8	0.98	0.68	0.74	0.69	0.73
Hyper.Hypo	chr11$68211501$68212500	-8392	NR_105833	+	Mir6406	EXON	shore	0.6	0.58	0.63	0.8	0.6	0.81	0.53	0.63	0.55	0.68
Hyper.Hypo	chr3$101129501$101130500	-19336	NM_011197	-	Ptgfrn	INTERGENIC	other	0.4	0.62	0.52	0.57	0.62	0.69	0.56	0.52	0.34	0.45
Hyper.Hypo	chr13$103751001$103752000	12583	NM_172592	-	Srek1	INTRON	other	0.61	0.5	0.32	0.56	0.64	0.74	0.47	0.64	0.45	0.45
Hyper.Hypo	chr17$48313001$48314000	-2162	NM_177083	+	B430306N03Rik	INTERGENIC	other	0.65	0.66	0.58	0.83	0.85	0.9	0.77	0.67	0	0.77
Hyper.Hypo	chr16$45427501$45428500	-18449	NM_001358443	-	Cd200	INTRON	other	0.57	0.6	0.5	0.72	0.75	0.8	0.61	0.49	0.7	0.48
Hyper.Hypo	chr12$87464001$87465000	7300	NM_025507	-	Snw1	EXON	other	0.77	0.81	0.65	0	0.97	0.88	0.71	0.73	0	0.86
Hyper.Hypo	chr5$109545501$109546500	12494	NM_001310694	-	Crlf2	INTERGENIC	other	0.38	0	0.52	0.72	0.81	0.64	0.39	0.56	0.32	0.58
Hyper.Hypo	chr15$89468001$89469000	-7252	NR_077233	+	C230037L18Rik	INTERGENIC	other	0.37	0.37	0.36	0.43	0.54	0.58	0.41	0.41	0.37	0.49
Hyper.Hypo	chr2$5946501$5947500	-3710	NM_001081131	-	Dhtkd1	INTERGENIC	other	0.86	0.77	0.84	0.98	0.93	0.94	0.88	0.86	0.7	0.95
Hyper.Hypo	chr5$121546501$121547500	-610	NM_010765	-	Mapkapk5	PROMOTER	shore	0.49	0.45	0.41	0.66	0.55	0.57	0.51	0.46	0.42	0.44
Hyper.Hypo	chr3$89540501$89541500	20339	NM_080466	+	Kcnn3	INTRON	other	0.21	0.33	0.37	0.4	0.53	0.38	0.25	0.39	0.42	0.22
Hyper.Hypo	chr2$157287501$157288500	5473	NM_001355164	+	Rpn2	INTRON	other	0.46	0.47	0.49	0.58	0.56	0.59	0.41	0.5	0.43	0.49
Hyper.Hypo	chr10$74988001$74989000	20772	NM_001358848	+	Gnaz	INTRON	other	0.78	0.5	0.67	0.96	0.85	0.72	0.68	0.78	0.69	0.66
Hyper.Hypo	chr9$82643501$82644500	-185306	NM_001168240	+	Irak1bp1	INTERGENIC	other	0.78	1	0.74	0.97	0.97	0	0.36	0.54	0.44	0.43
Hyper.Hypo	chr6$108254001$108255000	40907	NM_010585	+	Itpr1	INTRON	other	0.51	0.45	0.49	0.69	0.57	0.7	0.5	0.62	0.59	0.47
Hyper.Hypo	chr5$90235501$90236500	-11506	NR_028088	-	Cox18	INTRON	other	0.65	0.7	0.75	0.84	0.85	0.84	0.59	0.71	0.76	0.71
Hyper.Hypo	chr12$56038501$56039500	202137	NM_001037756	+	Brms1l	INTERGENIC	other	0.72	0.8	0.69	0.87	0.91	0.62	0.8	0.72	0.6	0.74
Hyper.Hypo	chr4$152912001$152913000	214463	NR_033138	+	Gm833	INTERGENIC	other	0.63	0.69	0.45	0.56	0.76	0.77	0.66	0.55	0.61	0.6
Hyper.Hypo	chr3$87500501$87501500	-24078	NM_012051	+	Etv3	EXON	other	0.25	0.31	0.24	0.45	0.42	0.36	0.16	0.28	0.27	0.43
Hyper.Hypo	chr18$61210001$61211000	597	NM_007885	-	Slc26a2	PROMOTER	shore	0.61	0.53	0.42	0.74	0.55	0.66	0.38	0.4	0.37	0.49
Hyper.Hypo	chr8$23375501$23376500	-35002	NM_013834	+	Sfrp1	INTERGENIC	other	0.5	0.51	0.53	0.62	0.6	0.68	0.43	0.62	0.58	0.49
Hyper.Hypo	chr13$100068001$100069000	35071	NM_001081061	-	Bdp1	INTRON	other	0.89	0.68	0.77	0.84	0.85	0.94	0.67	0.83	0.8	0.75
Hyper.Hypo	chrX$108382001$108383000	-433566	NM_001033252	-	Gm732	INTERGENIC	other	0.56	0.6	0.75	0.88	0.81	0.75	0.62	0.54	0.67	0.56
Hyper.Hypo	chrX$95951001$95952000	4975	NM_152822	-	Las1l	EXON	other	0.59	0.58	0.54	0.65	0.65	0.74	0.54	0.56	0.57	0.46
Hyper.Hypo	chr6$101978501$101979500	204254	NR_027989	+	Gm9871	INTERGENIC	other	0.62	0.68	0.61	0.8	0.78	0.77	0.58	0.68	0.64	0.61
Hyper.Hypo	chr6$128873001$128874000	-13587	NM_001289707	+	Clec2i	INTRON	other	0.66	0.91	0.98	0.96	0.97	1	0.68	0.71	0.58	0.84
Hyper.Hypo	chr3$21634001$21635000	-441652	NM_030732	+	Tbl1xr1	INTERGENIC	other	0.55	0.41	0.51	0.78	0.68	0.56	0.48	0.63	0.63	0.43
Hyper.Hypo	chr3$88684001$88685000	-787	NM_028814	+	2810403A07Rik	PROMOTER	shore	0.5	0.5	0.53	0.62	0.56	0.68	0.45	0.51	0.5	0.49
Hyper.Hypo	chr3$116660001$116661000	1678	NM_008246	-	Mfsd14a	INTRON	shore	0.29	0.16	0.29	0.37	0.44	0.49	0.14	0.34	0.21	0.34
Hyper.Hypo	chr13$34101001$34102000	11273	NR_046184	-	4930447K03Rik	INTRON	other	0.69	0.67	0.69	0.78	0.77	0.81	0.64	0.68	0.74	0.66
Hyper.Hypo	chr4$148735001$148736000	-68392	NM_027195	+	Casz1	INTERGENIC	other	0.55	0.47	0.52	0.68	0.71	0.7	0.44	0.72	0.48	0.65
Hyper.Hypo	chrX$159987501$159988500	0	NM_001163085	+	Map3k15	PROMOTER	CpGi	0.89	0.61	0.87	0.85	0.88	0.94	0.62	0.8	0.93	0.64
Hyper.Hypo	chr14$121755001$121756000	-16073	NM_001128307	-	Dock9	INTRON	other	0.54	0.67	0.81	0.79	0.87	0.84	0.68	0.72	0.62	0.69
Hyper.Hypo	chr11$34411501$34412500	96681	NM_001025382	+	Fam196b	INTRON	other	0.29	0.29	0.3	0.46	0.59	0.59	0.35	0.49	0.43	0.48
Hyper.Hypo	chr10$93095001$93096000	-13406	NM_001347060	-	Cfap54	INTERGENIC	other	0.46	0.41	0.53	0.59	0.58	0.56	0.48	0.5	0.38	0.5
Hyper.Hypo	chr18$9834501$9835500	-122680	NM_153552	+	Thoc1	INTRON	other	0.64	0.63	0.66	0.75	0.83	0.81	0.6	0.7	0.72	0.74
Hyper.Hypo	chr10$19022501$19023500	-7092	NM_009397	-	Tnfaip3	INTERGENIC	other	0.64	0.64	0.78	0	0.86	0.84	0.71	0.68	0.58	0.65
Hyper.Hypo	chr7$27496001$27497000	-2324	NM_198048	+	Prx	INTERGENIC	other	0.52	0.42	0.62	0.79	0.8	0.82	0.56	0.67	0.66	0.65
Hyper.Hypo	chr6$114509501$114510500	50981	NM_001317124	+	Hrh1	INTERGENIC	other	0.14	0.3	0.03	0.35	0.36	0.49	0	0.19	0.25	0.42
Hyper.Hypo	chr8$25462501$25463500	-55259	NM_001079908	+	Fgfr1	INTERGENIC	other	0.3	0.31	0.3	0.43	0.46	0.54	0.34	0.43	0.35	0.43
Hyper.Hypo	chr5$75579501$75580500	4512	NM_021099	+	Kit	INTRON	other	0.7	0.66	0.62	0.77	0.72	0.79	0.72	0.61	0.59	0.65
Hyper.Hypo	chr9$97104001$97105000	6042	NM_138756	-	Slc25a36	INTRON	other	0.6	0.7	0.74	0.78	0.8	0.78	0.52	0.67	0.67	0.66
Hyper.Hypo	chr10$108389001$108390000	56814	NM_054056	+	Pawr	INTRON	other	0.41	0.36	0.33	0.66	0.63	0.4	0.31	0.23	0.33	0.23
Hyper.Hypo	chr10$111519501$111520500	13217	NM_009344	+	Phlda1	INTERGENIC	other	0.34	0.4	0.43	0.52	0.56	0.63	0.41	0.62	0.44	0.46
Hyper.Hypo	chr11$22969001$22970000	-2005	NM_011663	+	Zrsr1	INTRON	shore	0.76	0.74	0.72	0.93	0.85	0.81	0.7	0.6	0.73	0.72
Hyper.Hypo	chr1$91317001$91318000	-4075	NM_001033292	+	Espnl	EXON	other	0.32	0.22	0.27	0.33	0.4	0.4	0.18	0.31	0.31	0.27
Hyper.Hypo	chr2$4629001$4630000	22136	NM_001356451	-	Prpf18	INTRON	other	0.69	0	0.37	0.91	0.77	0.8	0.71	0.81	0.48	0.52
Hyper.Hypo	chrX$8218501$8219500	-11977	NR_131893	-	Porcn	INTERGENIC	other	0.25	0.32	0.31	0.31	0.54	0.52	0.38	0.36	0	0.33
Hyper.Hypo	chr5$136930501$136931500	11357	NR_015555	+	4933404O12Rik	INTRON	other	0.58	0.49	0.72	0.77	0.62	0.91	0.36	0.38	0.8	0.66
Hyper.Hypo	chr12$66560501$66561500	-276101	NM_001162933	-	Rpl10l	INTRON	other	0.83	0.78	0.77	0.94	0.88	0.98	0.81	0.75	0.8	0.86
Hyper.Hypo	chr11$121238501$121239500	1267	NM_026272	+	Narf	EXON	shore	0.78	0.79	0.87	0.92	0.91	0.91	0.84	0.8	0.8	0.8
Hyper.Hypo	chr18$57868501$57869500	-9178	NM_009194	+	Slc12a2	INTERGENIC	other	0.66	0.74	0.66	0.89	0.75	0.86	0.69	0.66	0.68	0.73
Hyper.Hypo	chr11$52639001$52640000	-124706	NM_177059	+	Fstl4	INTERGENIC	other	0.9	0.59	0.86	0.94	0.95	0.86	0.75	0.88	0.82	0.73
Hyper.Hypo	chr19$58194501$58195500	-100704	NR_040449	+	Gm10007	INTERGENIC	other	0.51	0.41	0.3	0.59	0.7	0.69	0.33	0.55	0.53	0.32
Hyper.Hypo	chr6$98582001$98583000	-239248	NM_001128092	-	Gm765	INTERGENIC	other	0.61	0.47	0.55	0.56	0.7	0.74	0.52	0.57	0.56	0.59
Hyper.Hypo	chr15$55564001$55565000	6595	NM_134092	+	Mtbp	EXON	other	0.2	0.19	0.19	0.33	0.31	0.4	0.21	0.27	0.2	0.22
Hyper.Hypo	chr8$22596501$22597500	-2689	NM_011696	-	Vdac3	INTERGENIC	other	0.6	0	0.7	0.83	0.73	0.81	0.56	0.73	0.65	0.7
Hyper.Hypo	chr10$21754001$21755000	63158	NR_045843	+	Gm5420	INTERGENIC	other	0.83	0.75	0.83	0.91	0.99	0.96	0.7	0.77	0.83	0.76
Hyper.Hypo	chr15$83338501$83339500	10748	NM_025445	-	Arfgap3	INTRON	other	0.78	0.64	0.65	0.84	0.97	0.84	0.67	0.76	0.68	0.63
Hyper.Hypo	chr13$93951001$93952000	-105796	NM_172589	+	Lhfpl2	INTERGENIC	other	0.19	0.14	0.15	0.36	0.4	0.38	0.16	0.28	0.22	0.28
Hyper.Hypo	chrX$47984501$47985500	49354	NM_013912	-	Apln	INTERGENIC	other	0.37	0.47	0.25	0.44	0.55	0.53	0.34	0.3	0.36	0.49
Hyper.Hypo	chr2$33745501$33746500	-59316	NR_045729	+	Nron	INTRON	other	0.26	0.21	0.2	0.36	0.38	0.26	0.16	0.19	0.21	0.14
Hyper.Hypo	chr7$16659501$16660500	-2024	NR_003247	-	Ceacam-ps1	INTERGENIC	other	0.8	0.73	0.88	0.9	0.98	0.97	0.83	0.82	0.87	0.85
Hyper.Hypo	chr12$46984501$46985500	-165727	NM_021361	-	Nova1	INTERGENIC	other	0.83	0	0.86	0.97	1	0	0.97	0.91	0	0.77
Hyper.Hypo	chr19$38843501$38844500	6924	NM_145952	+	Tbc1d12	INTRON	other	0.89	0.7	0.82	0.95	0.92	0.96	0.78	0.82	0.81	0.79
Hyper.Hypo	chr15$80709501$80710500	-813	NM_144812	+	Tnrc6b	PROMOTER	shore	0.27	0.33	0.36	0.43	0.41	0.49	0.33	0.33	0.33	0.37
Hyper.Hypo	chr16$44397001$44398000	2204	NM_001033247	+	Cfap44	INTRON	other	0.56	0.56	0.55	0.66	0.69	0.72	0.45	0.62	0.54	0.59
Hyper.Hypo	chr10$76048001$76049000	15391	NM_177475	+	Zfp280b	INTERGENIC	other	0.78	0.81	0.7	0.89	0.97	0.85	0.67	0.8	0.87	0.79
Hyper.Hypo	chr4$41689501$41690500	4954	NM_001136056	-	Cntfr	INTRON	other	0.49	0.4	0.57	0.57	0.68	0.72	0.43	0.52	0.59	0.53
Hyper.Hypo	chr5$25721501$25722500	-15705	NM_020570	-	Xrcc2	INTERGENIC	other	0.45	0.57	0.58	0.6	0.73	0.67	0.33	0.53	0.58	0.54
Hyper.Hypo	chr12$59094001$59095000	-800	NM_001329047	+	Mia2	PROMOTER	other	0.77	0.87	0.76	0	0.91	0.93	0.79	0.83	0.75	0.84
Hyper.Hypo	chr10$24960501$24961500	-33032	NM_007482	-	Arg1	INTERGENIC	other	0.72	0.52	0.54	0.7	0.6	0.76	0.45	0.49	0.47	0.45
Hyper.Hypo	chr12$100213001$100214000	12859	NM_001313934	+	Calm1	INTERGENIC	other	0.27	0.29	0.36	0.32	0.52	0.47	0.24	0.41	0.36	0.4
Hyper.Hypo	chr3$146770001$146771000	0	NM_001164199	-	Prkacb	PROMOTER	other	0.23	0.19	0.31	0.38	0.5	0.56	0.33	0.43	0.34	0.4
Hyper.Hypo	chr16$94066001$94067000	-18260	NM_011377	+	Sim2	INTERGENIC	other	0.43	0.4	0.42	0.6	0.61	0.46	0.47	0.39	0.51	0.37
Hyper.Hypo	chr4$148589001$148590000	-1513	NM_009272	+	Srm	INTERGENIC	shore	0.41	0.48	0.43	0.54	0.52	0.61	0.38	0.48	0.44	0.44
Hyper.Hypo	chr3$131492501$131493500	-71268	NM_001289478	+	Papss1	INTERGENIC	shore	0.71	0.68	0.73	0.84	0.8	0.84	0.68	0.69	0.66	0.79
Hyper.Hypo	chrX$133721501$133722500	-32509	NM_001105245	-	Pcdh19	INTERGENIC	other	0.59	0.78	0.56	0.74	0.84	0.9	0.61	0.61	0.59	0.62
Hyper.Hypo	chr18$57550501$57551500	368	NR_027945	-	4930511M06Rik	PROMOTER	other	0.44	0.37	0.44	0.57	0.71	0.59	0.47	0.6	0.51	0.5
Hyper.Hypo	chr3$32405501$32406500	-29651	NM_008839	+	Pik3ca	INTERGENIC	other	0.45	0.67	0.55	0.88	0.74	0.81	0.62	0.72	0.64	0.73
Hyper.Hypo	chrX$47820501$47821500	71114	NM_001290708	-	Smarca1	INTRON	other	0.62	0.63	0.55	0.71	0.71	0.76	0.55	0.67	0.62	0.59
Hyper.Hypo	chr1$175537001$175538000	-44457	NM_011880	-	Rgs7	INTERGENIC	other	0.48	0.39	0.49	0.6	0.54	0.62	0.47	0.56	0.37	0.48
Hyper.Hypo	chr18$24203501$24204500	-844	NM_013814	+	Galnt1	PROMOTER	shore	0.44	0.47	0.45	0.64	0.56	0.75	0.5	0.54	0.5	0.47
Hyper.Hypo	chr1$13260001$13261000	111430	NM_001302702	-	Ncoa2	INTRON	other	0.64	0.62	0.56	0.75	0.66	0.72	0.51	0.64	0.57	0.73
Hyper.Hypo	chr18$14204501$14205500	-26806	NR_045373	+	8430422H06Rik	INTERGENIC	other	0.71	0.78	0.62	0.86	0.79	0.88	0.55	0	0.73	0.77
Hyper.Hypo	chr8$61294501$61295500	-5630	NR_045475	-	1700001D01Rik	INTRON	other	0.85	0.79	0.81	0.99	0.83	1	0.79	0.73	0.74	0.8
Hyper.Hypo	chr13$97847001$97848000	95891	NR_152263	+	Eyelinc18	INTERGENIC	other	0.35	0.29	0.33	0.48	0.53	0.57	0.33	0.33	0.41	0.38
Hyper.Hypo	chr13$112686001$112687000	25237	NM_178746	+	Slc38a9	EXON	other	0.6	0.62	0.66	0.75	0.74	0.8	0.62	0.67	0.62	0.69
Hyper.Hypo	chr14$103810001$103811000	32702	NM_001276296	-	Ednrb	INTERGENIC	other	0.61	0.67	0.6	1	0	0.81	0.67	0.76	0.4	0.66
Hyper.Hypo	chr8$33721001$33722000	-9914	NM_001167921	+	Gtf2e2	INTERGENIC	other	0.29	0.18	0.29	0.43	0.43	0	0.2	0.23	0.2	0.31
Hyper.Hypo	chr5$20257001$20258000	349485	NM_015823	+	Magi2	INTRON	other	0.27	0.22	0.31	0.32	0.38	0.49	0.17	0.25	0.33	0.29
Hyper.Hypo	chr16$83974501$83975500	-395643	NR_040567	+	4930553E22Rik	INTERGENIC	other	0.45	0.56	0.58	0.78	0.66	0.83	0.56	0.55	0.47	0.54
Hyper.Hypo	chr7$43958001$43959000	7337	NM_008457	+	Klk1b8	INTERGENIC	other	0.59	0.48	0.53	0.67	0.72	0.69	0.55	0.64	0.45	0.62
Hyper.Hypo	chr15$80004501$80005500	-5476	NR_106072	-	Mir7213	EXON	other	0.3	0.34	0.37	0.44	0.48	0.52	0.3	0.25	0.34	0.33
Hyper.Hypo	chr18$90342501$90343500	-166654	NM_198295	+	Tmx3	INTERGENIC	other	0.62	0.57	0.43	0.83	0.66	0.84	0.48	0.53	0.65	0.61
Hyper.Hypo	chr8$128016001$128017000	261226	NR_105822	-	Mir21c	INTERGENIC	other	0.72	0.76	0.65	0.79	0.86	0.87	0.72	0.74	0.7	0.8
Hyper.Hypo	chr8$123721501$123722500	-11458	NR_040702	+	6030466F02Rik	INTERGENIC	other	0.71	0.59	0.65	0.81	0.83	0.84	0.57	0.61	0.78	0.74
Hyper.Hypo	chr4$63979501$63980500	66516	NM_011607	-	Tnc	INTRON	other	0.57	0.5	0.59	0.72	0.68	0.64	0.44	0.56	0.57	0.52
Hyper.Hypo	chr11$74651001$74652000	1508	NM_001081158	+	Cluh	INTRON	shore	0.61	0.58	0.67	0.65	0.77	0.79	0.65	0.66	0.52	0.65
Hyper.Hypo	chr8$13163501$13164500	4342	NM_010684	+	Lamp1	INTRON	other	0.55	0.56	0.74	0.7	0.67	0.85	0.54	0.74	0.61	0.62
Hyper.Hypo	chr17$59428501$59429500	-415180	NM_026497	-	Nudt12	INTERGENIC	other	0.43	0.39	0.49	0.51	0.58	0.58	0.43	0.46	0.41	0.46
Hyper.Hypo	chr4$155144001$155145000	57399	NM_001356327	+	Morn1	INTRON	other	0.19	0.33	0.29	0.45	0.53	0.51	0.38	0.4	0.26	0.32
Hyper.Hypo	chr5$137732001$137733000	6999	NM_175521	-	Nyap1	INTRON	other	0.73	0.61	0.63	0.86	0.81	0.76	0.63	0.71	0.67	0.74
Hyper.Hypo	chr13$41814001$41815000	32489	NM_175417	-	Adtrp	EXON	other	0.23	0.17	0.38	0.39	0.45	0.63	0.31	0.36	0.39	0.41
Hyper.Hypo	chr11$77757501$77758500	-18735	NM_001291212	+	Myo18a	INTERGENIC	other	0.83	0.69	0.59	0.75	0.87	0.79	0.66	0.69	0.64	0.75
Hyper.Hypo	chr6$67197501$67198500	-68479	NM_025814	+	Serbp1	INTERGENIC	other	0.59	0.54	0.55	0.78	0.76	0.74	0.58	0.49	0.47	0.65
Hyper.Hypo	chr1$23324001$23325000	32302	NR_029717	+	Mir30c-2	INTERGENIC	other	0.12	0.12	0.23	0	0.55	0.24	0.19	0.21	0.22	0.2
Hyper.Hypo	chr18$9835001$9836000	-122180	NM_153552	+	Thoc1	INTRON	other	0.67	0.6	0.63	0	0.86	0.81	0.52	0.77	0.62	0.69
Hyper.Hypo	chr18$5599501$5600500	-7065	NR_033552	-	Gm10125	INTRON	other	0.78	0.55	0.76	0.93	0.91	0.9	0.73	0.78	0.79	0.85
Hyper.Hypo	chrX$57403501$57404500	-4649	NM_001128625	+	Gm364	INTERGENIC	other	0.85	0.67	0.65	0.87	0.9	0.82	0.56	0.8	0.86	0.48
Hyper.Hypo	chr7$76170001$76171000	-58887	NM_001199224	+	Agbl1	INTERGENIC	other	0.51	0.62	0.69	0.75	0.75	0.77	0.59	0.64	0.32	0.75
Hyper.Hypo	chrX$114691501$114692500	-212512	NM_001276396	+	Ube2dnl1	INTERGENIC	other	0.49	0.48	0.48	0.68	0.55	0.64	0.46	0.55	0.49	0.42
Hyper.Hypo	chr5$25722001$25723000	-16205	NM_020570	-	Xrcc2	INTERGENIC	other	0.63	0.71	0.63	0.74	0.82	0.8	0.43	0.56	0.73	0.68
Hyper.Hypo	chr18$5984001$5985000	151099	NM_029277	-	Arhgap12	INTERGENIC	other	0.76	0.72	0.79	0.9	0.82	0.94	0.66	0.84	0.85	0.67
Hyper.Hypo	chr5$117669501$117670500	-196339	NM_008712	+	Nos1	INTRON	other	0.59	0.51	0.54	0.72	0.71	0.64	0.62	0.66	0.56	0.52
Hyper.Hypo	chr5$51582501$51583500	-14777	NR_132764	-	Ppargc1a	INTERGENIC	other	0.22	0.27	0.23	0.4	0.44	0.41	0.27	0.25	0.34	0.26
Hyper.Hypo	chr1$127869501$127870500	730	NM_178690	+	Rab3gap1	PROMOTER	shore	0.54	0.48	0.47	0.58	0.57	0.64	0.44	0.56	0.44	0.53
Hyper.Hypo	chr13$103751501$103752500	12083	NM_172592	-	Srek1	EXON	other	0.61	0.5	0.32	0.56	0.64	0.74	0.47	0.64	0.45	0.45
Hyper.Hypo	chr14$120691001$120692000	212542	NM_029519	+	Rap2a	INTERGENIC	other	0.71	1	0.78	1	0.82	0.98	0.78	0.86	0	0.84
Hyper.Hypo	chr18$57778501$57779500	496	NR_152224	-	Gm19519	PROMOTER	other	0.92	0.91	0.78	0.99	0.96	0	0.88	0.85	0.76	0.83
Hyper.Hypo	chr9$70705501$70706500	26521	NM_007399	+	Adam10	INTRON	other	1	0.73	0.79	0.97	0.9	0.88	0.8	0.87	0.81	0.74
Hyper.Hypo	chrX$56606501$56607500	-2281	NM_001358861	+	Slc9a6	INTERGENIC	other	0.57	0.56	0.59	0.68	0.72	0.8	0.57	0.54	0.61	0.6
Hyper.Hypo	chr9$23447501$23448500	224427	NM_028472	+	Bmper	INTRON	other	0.44	0.37	0.5	0.57	0.63	0.56	0.49	0.51	0.39	0.54
Hyper.Hypo	chr4$141276001$141277000	-1439	NR_151527	+	Gm13056	INTERGENIC	other	0.32	0.46	0.42	0.59	0.57	0.69	0.51	0.49	0.45	0.41
Hyper.Hypo	chr18$77711501$77712500	1511	NM_178670	-	8030462N17Rik	INTRON	shore	0.72	0	0.54	0.81	0.83	0.83	0.58	0.53	0.66	0.72
Hyper.Hypo	chr14$42482501$42483500	-222454	NR_105055	-	Gm17026	INTERGENIC	other	0.25	0.4	0.5	0.57	0.58	0	0.21	0.28	0.27	0.32
Hyper.Hypo	chr8$83289001$83290000	-348	NM_009463	+	Ucp1	PROMOTER	other	0.23	0.42	0.22	0.39	0.37	0.51	0.38	0.41	0.24	0.22
Hyper.Hypo	chr9$122275501$122276500	-1474	NR_106185	-	Mir8106	EXON	other	0.84	0	0.29	0.87	0.87	0	0.62	0	0.56	0
Hyper.Hypo	chr13$45477501$45478500	-28944	NM_025508	+	Gmpr	INTERGENIC	other	0.48	0.48	0.47	0.59	0.54	0.65	0.46	0.5	0.45	0.44
Hyper.Hypo	chr1$179108001$179109000	409042	NM_027188	-	Smyd3	INTRON	other	0.57	0.5	0.38	0.61	0.59	0.62	0.5	0.48	0.48	0.5
Hyper.Hypo	chr15$37206001$37207000	-26036	NM_026496	+	Grhl2	INTERGENIC	other	0.78	0.7	0	0.94	0.82	0.83	0.3	0.85	0	0.71
Hyper.Hypo	chr11$100760501$100761500	-724	NM_001081194	-	Kcnh4	PROMOTER	shore	0.59	0.29	0.49	0.61	0.72	0.84	0.5	0.47	0.54	0.47
Hyper.Hypo	chr14$111149501$111150500	-394353	NM_175499	-	Slitrk6	INTERGENIC	other	0.6	0.6	0.65	0.75	0.76	0.84	0.65	0.65	0.67	0.58
Hyper.Hypo	chr1$37132001$37133000	-85278	NM_001282010	+	Cnga3	INTERGENIC	other	0.51	0.41	0.47	0.54	0.59	0.62	0.49	0.44	0.47	0.49
Hyper.Hypo	chr6$67198001$67199000	-67979	NM_025814	+	Serbp1	INTERGENIC	other	0.59	0.54	0.55	0.78	0.76	0.74	0.58	0.49	0.47	0.65
Hyper.Hypo	chr19$53556001$53557000	26685	NM_001085390	+	Dusp5	INTERGENIC	other	0.39	0.45	0.34	0.57	0.61	0.68	0.48	0.36	0.52	0.43
Hyper.Hypo	chr15$83339001$83340000	10248	NM_025445	-	Arfgap3	INTRON	other	0.7	0.63	0.56	0.83	0.96	0.85	0.7	0.7	0.64	0.6
Hyper.Hypo	chr15$5025501$5026500	37274	NM_001243837	-	C7	INTRON	other	0.58	0.64	0.69	0.81	0.95	0.87	0.6	0.48	0.84	0.76
Hyper.Hypo	chr10$69378001$69379000	-25090	NM_007659	-	Cdk1	INTERGENIC	other	0.53	0.46	0.67	0.79	0.91	0	0.71	0.88	0.54	0.68
Hyper.Hypo	chrX$131501001$131502000	1751261	NM_172493	+	Diaph2	INTERGENIC	other	0.7	0.54	0.56	0	0.66	0.9	0.54	0.51	0.49	0.54
Hyper.Hypo	chr3$101409001$101410000	31878	NM_207205	+	Igsf3	INTRON	other	0.44	0.5	0.58	0.54	0.69	0.65	0.48	0.58	0.52	0.47
Hyper.Hypo	chr3$10381001$10382000	14030	NM_025519	+	Chmp4c	INTRON	other	0.62	0.44	0.35	0.54	0.69	0.69	0.55	0.58	0.53	0.49
Hyper.Hypo	chr1$144704501$144705500	69922	NM_022881	-	Rgs18	INTERGENIC	other	0.57	0.48	0.5	0.6	0.75	0.69	0.54	0.55	0.53	0.55
Hyper.Hypo	chr11$10022501$10023500	830561	NM_178259	+	Abca13	INTERGENIC	other	0.33	0.45	0.33	0.58	0.53	0.62	0.36	0.52	0.42	0.51
Hyper.Hypo	chr12$80942501$80943500	1900	NR_045057	-	Gm20337	EXON	shore	0.62	0.57	0.63	0.8	0.73	0.84	0.64	0.74	0.67	0.66
Hyper.Hypo	chr1$69729001$69730000	-43042	NM_011770	-	Ikzf2	INTERGENIC	other	0.16	0.15	0.2	0.35	0.33	0.49	0.27	0.3	0.25	0.28
Hyper.Hypo	chrX$165327001$165328000	0	NM_001357099	-	Glra2	PROMOTER	other	0.13	0.3	0.4	0.38	0.45	0.63	0.26	0.26	0.31	0.4
Hyper.Hypo	chr2$19366501$19367500	-4136	NM_029619	+	Msrb2	INTERGENIC	other	0.47	0.59	0.68	0.74	0.76	0.68	0.48	0.53	0.73	0.72
Hyper.Hypo	chr10$61706501$61707500	-7763	NM_001284300	+	Aifm2	INTERGENIC	other	0.42	0.49	0.43	0.5	0.58	0.63	0.48	0.52	0.46	0.43
Hyper.Hypo	chr8$126989001$126990000	-9564	NR_151744	-	Gm29688	INTERGENIC	other	0.48	0.57	0.54	0.65	0.58	0.66	0.43	0.64	0.55	0.51
Hyper.Hypo	chr15$76796501$76797500	20671	NM_001168288	-	Arhgap39	INTRON	other	0.57	0.47	0.4	0.67	0.64	0.75	0.5	0.46	0.63	0.67
Hyper.Hypo	chr8$18749501$18750500	-7940	NM_007426	-	Angpt2	INTRON	other	0.54	0.59	0.57	0.69	0.65	0.68	0.52	0.59	0.49	0.6
Hyper.Hypo	chr8$34153001$34154000	-563	NM_026432	+	Saraf	PROMOTER	shore	0.58	0.51	0.48	0	0.76	0.78	0.57	0.6	0.61	0.55
Hyper.Hypo	chr1$88239501$88240500	12483	NM_001281466	+	Mroh2a	EXON	other	0	0.26	0	0	0.38	0.33	0	0	0	0
Hyper.Hypo	chr9$71777501$71778500	-5900	NM_001304362	-	Cgnl1	INTERGENIC	other	0.8	0.76	0.75	1	1	0.83	0.7	0.63	0.73	0.66
Hyper.Hypo	chrX$57404001$57405000	-4149	NM_001128625	+	Gm364	INTERGENIC	other	0.85	0.67	0.65	0.87	0.9	0.82	0.56	0.8	0.86	0.48
Hyper.Hypo	chr14$25451001$25452000	-7185	NM_183208	+	Zmiz1	INTERGENIC	other	0.52	0.58	0.48	0.63	0.65	0.76	0.64	0.6	0.47	0.55
Hyper.Hypo	chr2$164725001$164726000	9698	NM_001040055	+	Spint5	INTERGENIC	other	0.18	0.21	0.14	0.15	0.3	0.34	0.1	0.24	0.15	0.15
Hyper.Hypo	chr10$25126501$25127500	72671	NM_001347460	-	Akap7	INTERGENIC	other	0.77	0.63	0.64	0.96	0	0.85	0.72	0.46	0.78	0.8
Hyper.Hypo	chrX$12728001$12729000	32974	NM_012005	-	Med14	EXON	other	0.67	0.8	0.73	0.93	0	0.96	0.82	0.68	0.78	0.78
Hyper.Hypo	chr10$25428001$25429000	19635	NM_013511	+	Epb41l2	INTRON	other	0.49	0.35	0.36	0.57	0.66	0.61	0.53	0.51	0.51	0.48
Hyper.Hypo	chr4$83326501$83327500	-2313	NM_027238	-	Ttc39b	INTERGENIC	other	0.35	0.91	0.72	0	0.97	0.94	0.46	0.73	0.61	0.62
Hyper.Hypo	chr2$121521501$121522500	14780	NM_001290986	+	Wdr76	INTRON	other	0	0.41	0	0.91	0.47	0	0.38	0.39	0.3	0.53
Hyper.Hypo	chr10$24961001$24962000	-33532	NM_007482	-	Arg1	INTERGENIC	other	0.72	0.52	0.54	0.7	0.6	0.76	0.45	0.49	0.47	0.45
Hyper.Hypo	chr8$125772501$125773500	38300	NM_025636	+	Ntpcr	INTRON	other	0.49	0.56	0.56	0.69	0.74	0.65	0.48	0.63	0.61	0.67
Hyper.Hypo	chr17$74269501$74270500	24364	NM_133771	-	Memo1	INTRON	other	0.49	0.73	0.63	0.83	0.83	0	0.52	0.65	0.49	0.61
Hyper.Hypo	chr11$50579501$50580500	-21585	NM_175643	+	Adamts2	INTERGENIC	other	0.7	0.64	0.58	0.88	0.94	0.87	0.74	0.7	0.78	0.68
Hyper.Hypo	chr13$94137001$94138000	79207	NM_172589	+	Lhfpl2	INTRON	other	0.89	0.65	0.94	0	0.95	0.94	0	0.78	0	0.82
Hyper.Hypo	chr12$32055001$32056000	5280	NM_011158	-	Prkar2b	INTRON	other	0.66	0.66	0.64	0.72	0.82	0.76	0.62	0.6	0.58	0.8
Hyper.Hypo	chr5$107216501$107217500	72130	NM_011578	-	Tgfbr3	INTRON	other	0.65	0.51	0.63	0.96	0.93	0	0.55	0.79	0.73	0.74
Hyper.Hypo	chr11$45601001$45602000	-206083	NR_045876	+	F630206G17Rik	INTERGENIC	other	0.75	0.71	0.63	0.89	0.83	0	0.49	0.68	0.96	0.68
Hyper.Hypo	chr6$14643501$14644500	110775	NM_080464	-	Ppp1r3a	INTERGENIC	other	0.94	0.69	0.73	0.9	0.94	0	0.71	0.78	0.89	0.72
Hyper.Hypo	chr11$69491001$69492000	57109	NM_001081330	-	Dnah2	EXON	other	0.08	0.1	0	0.49	0.18	0.16	0.17	0.07	0	0.07
Hyper.Hypo	chr3$7644501$7645500	-30742	NM_001313888	-	Il7	INTERGENIC	other	0.69	0.72	0.63	0.76	0.8	0.85	0.65	0.74	0.61	0.61
Hyper.Hypo	chr13$114679501$114680500	72275	NR_045976	+	4930544M13Rik	INTRON	other	0.6	0.67	0.7	0.65	0.8	0.79	0.57	0.69	0.58	0.73
Hyper.Hypo	chr5$115027001$115028000	15479	NM_029012	+	Sppl3	INTRON	other	0.7	0.71	0.7	0.8	0.77	0.84	0.66	0.7	0.66	0.74
Hyper.Hypo	chr8$78741501$78742500	78653	NM_001191004	-	Lsm6	INTERGENIC	other	0.23	0.23	0.14	0.4	0.29	0.38	0.29	0.23	0.18	0.23
Hyper.Hypo	chr17$12183501$12184500	64219	NM_026644	+	Agpat4	INTRON	other	0.79	0.88	0.68	0.97	0.89	0.95	0.69	0.63	0.74	0.6
Hyper.Hypo	chr5$11511501$11512500	-82456	NM_001037919	+	Gm6460	INTERGENIC	other	0.76	0.81	0.75	0.95	0.9	0.87	0.82	0.8	0.8	0.79
Hyper.Hypo	chr14$17779501$17780500	118543	NM_001113417	+	Thrb	INTRON	other	0.86	0.77	0	1	0	1	0.94	0.93	0	0.79
Hyper.Hypo	chr17$43671001$43672000	3631	NM_001285947	+	Cyp39a1	INTRON	other	0.57	0.5	0.6	0.6	0.71	0.75	0.53	0.59	0.5	0.44
Hyper.Hypo	chr5$134648001$134649000	-8593	NM_033561	-	Eif4h	INTERGENIC	other	0.28	0.3	0.33	0.5	0.46	0.4	0.39	0.35	0.25	0.33
Hyper.Hypo	chr6$67030001$67031000	-5599	NR_040278	+	E230016M11Rik	INTERGENIC	other	0.53	0.52	0.52	0.62	0.66	0.58	0.45	0.58	0.5	0.53
Hyper.Hypo	chr2$49521001$49522000	69517	NM_172663	+	Epc2	INTRON	other	0.47	0.46	0.6	0.77	0.78	0.73	0.58	0.71	0.63	0.69
Hyper.Hypo	chr8$110151501$110152500	15707	NM_007586	-	Calb2	INTRON	other	0.82	0.69	0.73	0.87	0.9	0.89	0.78	0.73	0.7	0.8
Hyper.Hypo	chr4$151850001$151851000	10769	NM_001081557	-	Camta1	INTRON	other	0.68	0.4	0.53	0.61	0.75	0.68	0.6	0.53	0.48	0.58
Hyper.Hypo	chr11$116819501$116820500	7547	NM_026280	-	Mxra7	INTRON	other	0.45	0.46	0.51	0.59	0.66	0.65	0.51	0.51	0.52	0.49
Hyper.Hypo	chr19$36560501$36561500	5864	NM_001163471	+	Hectd2	INTRON	other	0.67	0.66	0.72	0.78	0.81	0.82	0.6	0.65	0.69	0.61
Hyper.Hypo	chr2$23037501$23038500	1742	NM_001077190	-	Abi1	INTRON	shore	0.49	0.44	0.41	0.85	0.59	0	0.57	0.63	0.55	0.49
Hyper.Hypo	chr4$136241501$136242500	-5457	NM_011542	+	Tcea3	EXON	other	0.4	0.53	0.41	0.56	0.53	0.6	0.37	0.45	0.49	0.45
Hyper.Hypo	chr3$9252501$9253500	1936	NM_177660	+	Zbtb10	INTRON	shore	0.26	0.28	0.31	0.38	0.49	0.43	0.27	0.34	0.32	0.36
Hyper.Hypo	chr7$140345501$140346500	0	NM_146955	-	Olfr60	PROMOTER	other	0.59	0.48	0.57	0.75	0.7	0.72	0.6	0.58	0.54	0.5
Hyper.Hypo	chr12$93549501$93550500	-104679	NR_126436	-	4930559C10Rik	INTERGENIC	other	0.82	0.44	0.56	0.97	0.79	0.81	0.43	0.48	0.38	0.53
Hyper.Hypo	chr6$9077001$9078000	126984	NM_008751	+	Nxph1	INTRON	other	0.54	0.64	0.45	0.78	0.81	0.71	0.59	0.6	0.59	0.52
Hyper.Hypo	chr14$121754501$121755500	-15573	NM_001128307	-	Dock9	INTRON	other	0.54	0.67	0.81	0.79	0.87	0.84	0.68	0.72	0.62	0.69
Hyper.Hypo	chr12$102870001$102871000	7407	NM_172806	-	Btbd7	INTRON	other	0.51	0.49	0.49	0.68	0.63	0.77	0.5	0.53	0.52	0.39
Hyper.Hypo	chr9$58296501$58297500	15713	NM_010729	-	Loxl1	INTRON	other	0.75	0.71	0.7	0.83	0.87	0.8	0.65	0.81	0.69	0.67
Hyper.Hypo	chr1$181302001$181303000	-49628	NM_001160211	+	Cnih3	INTERGENIC	other	0.29	0	0.44	0.57	0.54	0.45	0.39	0.37	0	0.37
Hyper.Hypo	chr13$59445501$59446500	97952	NM_001284221	-	Agtpbp1	INTERGENIC	other	0.7	0.68	0.43	0.81	0.79	0.82	0.67	0.64	0.4	0.63
Hyper.Hypo	chr8$8655001$8656000	4774	NM_010111	-	Efnb2	INTRON	other	0.59	0.59	0.67	0.72	0.81	0.78	0.64	0.68	0.67	0.63
Hyper.Hypo	chr12$15512001$15513000	288102	NR_105809	-	Mir6387	INTERGENIC	other	0.74	0.84	0.88	0.94	0.92	0.97	0.8	0.76	0.73	0.68
Hyper.Hypo	chr19$56294001$56295000	6091	NM_146101	+	Habp2	INTRON	other	0.43	0.29	0.27	0.52	0.42	0.39	0.32	0.37	0.29	0.36
Hyper.Hypo	chr17$6312501$6313500	3975	NM_001166629	-	Dynlt1a	INTRON	other	0.38	0.31	0.36	0.41	0.44	0.51	0.3	0.39	0.31	0.38
Hyper.Hypo	chr9$70053501$70054500	-15414	NM_028087	-	Gcnt3	INTERGENIC	other	0.14	0.28	0.18	0.32	0.38	0.39	0.23	0.24	0.29	0.25
Hyper.Hypo	chr8$105614501$105615500	0	NR_035492	+	Mir1966	PROMOTER	CpGi	0.21	0.25	0.15	0.35	0.2	0.49	0.33	0.13	0.21	0.29
Hyper.Hypo	chr2$93174501$93175500	-12048	NM_001025246	+	Trp53i11	INTERGENIC	other	0.57	0.94	0.87	0.89	0.95	1	0.82	0	0.74	0.86
Hyper.Hypo	chr13$54593001$54594000	2772	NM_025933	+	Higd2a	EXON	other	0.76	0.74	0.82	0.93	0.95	0.87	0.81	0.8	0.77	0.55
Hyper.Hypo	chr6$24893501$24894500	35506	NM_028957	+	Hyal5	INTERGENIC	other	0.35	0.46	0.39	0.67	0.64	0.58	0.49	0.65	0.34	0.54
Hyper.Hypo	chr14$120373001$120374000	97334	NM_175341	+	Mbnl2	INTRON	other	0.28	0.24	0.28	0.44	0.47	0.56	0.3	0.36	0.36	0.43
Hyper.Hypo	chr7$90512001$90513000	-36007	NM_026734	-	Tmem126b	INTERGENIC	other	0.81	0.6	0.73	1	0.97	0.91	0.75	0.75	0.76	0.9
Hyper.Hypo	chr9$62468001$62469000	68045	NM_175484	-	Coro2b	INTRON	other	0.85	0.78	0.55	0.92	0.91	0.89	0.53	0.83	0.82	0.65
Hyper.Hypo	chr15$5026001$5027000	36774	NM_001243837	-	C7	INTRON	other	0.58	0.64	0.69	0.81	0.95	0.87	0.6	0.48	0.84	0.76
Hyper.Hypo	chrX$130932501$130933500	1182761	NM_172493	+	Diaph2	INTERGENIC	other	0.64	0.55	0.61	0.57	0.74	0.77	0.55	0.59	0.55	0.57
Hyper.Hypo	chr10$90864501$90865500	34660	NM_001347053	+	Anks1b	INTRON	other	0.03	0.26	0.24	0.32	0.47	0.41	0.25	0.13	0.3	0.28
Hyper.Hypo	chr11$11908001$11909000	-9858	NM_001190448	-	Ddc	INTERGENIC	other	0.28	0.29	0.48	0.55	0.53	0.6	0.31	0.46	0.4	0.47
Hyper.Hypo	chr12$116266501$116267500	-3477	NM_146039	-	Wdr60	INTERGENIC	other	0.7	0.66	0.62	0.78	0.89	0.98	0.71	0.53	0.62	0.62
Hyper.Hypo	chr4$56944501$56945500	1930	NM_175518	-	Tmem245	INTRON	shore	0.38	0.34	0.35	0.38	0.58	0.54	0.3	0.45	0.33	0.37
Hyper.Hypo	chr6$47337001$47338000	92607	NM_025771	+	Cntnap2	INTERGENIC	other	0.77	0.36	0.5	0.62	0.77	0.72	0.68	0.45	0	0.34
Hyper.Hypo	chr1$157574501$157575500	48333	NM_001159986	+	Sec16b	INTERGENIC	other	0.77	0.64	0.85	0.82	0.91	0.9	0.76	0.8	0.64	0.81
Hyper.Hypo	chr18$64335001$64336000	-4364	NM_194268	+	Onecut2	INTERGENIC	other	0	0.04	0.03	0.3	0.12	0	0.03	0.08	0.01	0.11
Hyper.Hypo	chr4$129516501$129517500	2922	NM_010807	+	Marcksl1	EXON	shore	0.28	0.25	0.13	0.53	0.38	0.6	0.12	0.25	0.16	0.23
Hyper.Hypo	chr15$17604001$17605000	764628	NR_045711	-	4921515E04Rik	INTERGENIC	other	0.51	0.59	0.73	0.88	0.78	0.8	0.64	0.72	0.71	0.74
Hyper.Hypo	chr1$152496501$152497500	96636	NM_177756	+	Colgalt2	INTRON	other	0.22	0.2	0.32	0.38	0.39	0.36	0.29	0.23	0.29	0.23
Hyper.Hypo	chr14$25848001$25849000	5848	NM_013469	+	Anxa11	INTRON	other	0.48	0.38	0.34	0.57	0.64	0.61	0.39	0.55	0.51	0.38
Hyper.Hypo	chr7$35388001$35389000	7768	NM_178643	-	Faap24	INTRON	other	0.51	0.24	0	0.64	0.47	0.75	0.24	0.58	0.51	0.48
Hyper.Hypo	chr16$5178501$5179500	24513	NM_013796	-	Nagpa	EXON	other	0.64	0.72	0.77	0.88	0.86	0.88	0.62	0.72	0.75	0.81
Hyper.Hypo	chr18$6501001$6502000	-10145	NM_027497	-	Epc1	INTRON	other	0.51	0.53	0.53	0.69	0.6	0.59	0.51	0.54	0.51	0.5
Hyper.Hypo	chr15$100695001$100696000	-7082	NM_033612	-	Cela1	INTRON	other	0	0.64	0.33	0.97	0.69	0	0.48	0.53	0	0.56
Hyper.Hypo	chr13$97847501$97848500	96391	NR_152263	+	Eyelinc18	INTERGENIC	other	0.35	0.29	0.33	0.48	0.53	0.57	0.33	0.33	0.41	0.38
Hyper.Hypo	chr14$31605501$31606500	-28119	NM_009937	-	Colq	INTERGENIC	other	0.43	0.57	0.5	0.56	0.74	0.67	0.56	0.6	0.51	0.61
Hyper.Hypo	chr2$105188501$105189500	-34842	NM_001159638	+	Them7	INTERGENIC	other	0.45	0.53	0.41	0.74	0.55	0.71	0.41	0.52	0.36	0.46
Hyper.Hypo	chr8$12209001$12210000	-175771	NR_027975	+	Sox1ot	INTERGENIC	other	0.46	0.46	0.46	0.61	0.68	0.54	0.37	0.53	0.61	0.44
Hyper.Hypo	chr9$92211001$92212000	18067	NM_001195693	+	Plscr5	INTERGENIC	other	0.17	0.43	0.4	0.36	0.53	0.55	0.2	0.39	0.33	0.24
Hyper.Hypo	chr17$75876001$75877000	14980	NR_033456	+	Gm4710	INTRON	other	0.45	0.27	0.41	0.5	0.58	0.48	0.42	0.51	0.32	0.31
Hyper.Hypo	chr11$115926001$115927000	6493	NM_130454	-	Recql5	INTRON	other	0.8	0.98	0.92	1	0.94	0.95	0.85	0.95	1	0.66
Hyper.Hypo	chr14$122256501$122257500	-22864	NR_015532	-	1700108J01Rik	INTRON	other	0.72	0.59	0.75	0.82	0.8	0.92	0.66	0.68	0.54	0.67
Hyper.Hypo	chr15$65825501$65826500	38483	NM_133766	+	Efr3a	INTRON	other	0.08	0	0.03	0	0	0.39	0.07	0.16	0.01	0
Hyper.Hypo	chr18$80907001$80908000	26059	NM_001201569	-	Atp9b	INTRON	other	0.87	0.56	0.67	0.86	0.83	0.87	0.65	0.72	0.76	0.71
Hyper.Hypo	chr1$155576001$155577000	17883	NM_026683	+	Acbd6	INTRON	other	0.65	0.57	0.6	0.71	0.66	0.78	0.55	0.6	0.67	0.62
Hyper.Hypo	chr9$16398001$16399000	-19771	NM_001080814	-	Fat3	INTERGENIC	other	0.23	0.31	0.36	0.38	0.44	0.44	0.31	0.37	0.36	0.23
Hyper.Hypo	chr6$90481001$90482000	18427	NM_001355668	+	Klf15	INTERGENIC	other	0.73	0.72	0.74	0.97	0.87	1	0.73	0.89	0.83	0.86
Hyper.Hypo	chr8$125605001$125606000	20365	NR_015535	+	4930567H12Rik	INTRON	other	0.56	0.45	0.42	0.68	0.65	0.87	0.56	0.57	0.59	0.54
Hyper.Hypo	chr3$58419001$58420000	4283	NM_001347233	+	Tsc22d2	INTRON	shore	0.31	0.52	0.41	0.47	0.44	0.63	0.3	0.37	0.31	0.49
Hyper.Hypo	chr11$16742001$16743000	-9203	NM_207655	+	Egfr	INTERGENIC	other	0.66	0.59	0.65	0.81	0.7	0.8	0.62	0.62	0.74	0.65
Hyper.Hypo	chr16$81434501$81435500	233806	NM_010954	+	Ncam2	EXON	other	0.56	0.57	0.54	0.67	0.75	0.72	0.53	0.65	0.62	0.62
Hyper.Hypo	chr19$44195501$44196500	-3060	NM_181422	-	Pkd2l1	INTERGENIC	other	0.28	0.16	0.14	0.21	0.35	0.38	0.16	0.23	0.27	0.13
Hyper.Hypo	chr7$30202501$30203500	-7349	NM_009795	-	Capns1	INTERGENIC	other	0.31	0.32	0.45	0.29	0.56	0.61	0.32	0.38	0.57	0.46
Hyper.Hypo	chr14$30923501$30924500	0	NM_008407	-	Itih3	PROMOTER	other	0.4	0.36	0.29	0.55	0.72	0.86	0.52	0.39	0.61	0.33
Hyper.Hypo	chr8$121557501$121558500	13115	NR_045903	+	1700030M09Rik	INTRON	other	0.63	0.84	0.76	0.86	0.91	0.85	0.68	0.83	0.89	0.64
Hyper.Hypo	chrX$76223001$76224000	-40306	NM_001013760	+	Cldn34b3	INTERGENIC	other	0.14	0.18	0.18	0.43	0.36	0.41	0.19	0.24	0.19	0.22
Hyper.Hypo	chr2$43213501$43214500	-340825	NM_001289593	+	Kynu	INTERGENIC	other	0.43	0.56	0.52	0.8	0.73	0.69	0.61	0.57	0.59	0.61
Hyper.Hypo	chr14$21904001$21905000	-55092	NM_026965	-	Comtd1	INTERGENIC	other	0.11	0.19	0.22	0.35	0.31	0.36	0.29	0.14	0.28	0.13
Hyper.Hypo	chr7$36392001$36393000	-305118	NM_172298	+	Tshz3	INTERGENIC	other	0.28	0.27	0.16	0.29	0.3	0.46	0.26	0.18	0.27	0.26
Hyper.Hypo	chr1$89104501$89105500	34041	NM_133816	+	Sh3bp4	INTRON	other	0.17	0.33	0.26	0.35	0.45	0.49	0.35	0.26	0.37	0.34
Hyper.Hypo	chr5$11512001$11513000	-81956	NM_001037919	+	Gm6460	INTERGENIC	other	0.76	0.81	0.75	0.95	0.9	0.87	0.82	0.8	0.8	0.79
Hyper.Hypo	chr11$68906001$68907000	4414	NR_003373	+	Gm15772	INTERGENIC	other	0.26	0.15	0.2	0.27	0.35	0.34	0.19	0.19	0.25	0.19
Hyper.Hypo	chr16$24932501$24933500	-126139	NR_040374	+	A230028O05Rik	INTRON	other	0.26	0.28	0.25	0.43	0.43	0.39	0.26	0.35	0.27	0.28
Hyper.Hypo	chr8$10665001$10666000	216455	NR_040705	-	B930025P03Rik	INTERGENIC	other	0.25	0.24	0.26	0.5	0.46	0.43	0.34	0.35	0.28	0.43
Hyper.Hypo	chr12$87545501$87546500	31187	NM_001177565	+	Gm8300	INTERGENIC	other	0.3	0.32	0.33	0.58	0.48	0.53	0.24	0.2	0.34	0.3
Hyper.Hypo	chr2$154459001$154460000	22519	NM_172860	+	Cbfa2t2	INTRON	other	0.51	0.61	0.55	0.75	0.69	0.69	0.53	0.59	0.57	0.59
Hyper.Hypo	chr4$155322501$155323500	21250	NM_001355178	-	Prkcz	INTRON	other	0.75	0.82	0.82	0.93	0.9	0.91	0.83	0.69	0.74	0.86
Hyper.Hypo	chr14$111150001$111151000	-394853	NM_175499	-	Slitrk6	INTERGENIC	other	0.6	0.67	0.61	0.77	0.76	0.83	0.65	0.66	0.64	0.59
Hyper.Hypo	chr10$70923001$70924000	235691	NM_001347189	-	Bicc1	EXON	other	0.74	0.63	0.66	0.83	0.75	0.98	0.8	0.59	0.7	0.68
Hyper.Hypo	chr3$29726001$29727000	89259	NR_105796	+	Mir21b	INTERGENIC	other	0.45	0.4	0.47	0.62	0.54	0.56	0.42	0.43	0.37	0.42
Hyper.Hypo	chr10$93094501$93095500	-12906	NM_001347060	-	Cfap54	INTERGENIC	other	0.46	0.41	0.53	0.59	0.58	0.56	0.48	0.5	0.38	0.5
Hyper.Hypo	chr4$47312501$47313500	-39722	NM_001312868	+	Tgfbr1	EXON	other	0.74	0.59	0.74	0.83	0.79	0.81	0.75	0.6	0.85	0.53
Hyper.Hypo	chr3$96087001$96088000	-16527	NM_001025614	+	Otud7b	INTERGENIC	other	0.51	0.52	0.48	0.57	0.72	0.67	0.54	0.5	0.52	0.57
Hyper.Hypo	chr4$125132501$125133500	-4621	NM_153159	-	Zc3h12a	INTERGENIC	other	0.42	0.45	0.66	0.78	0.81	0.7	0.38	0.51	0.34	0.43
Hyper.Hypo	chr2$35695501$35696500	-232	NM_001290639	+	Dab2ip	PROMOTER	other	0.18	0.23	0.32	0.27	0.4	0.42	0.15	0.27	0.24	0.3
Hyper.Hypo	chr5$134568001$134569000	-3076	NR_106087	+	Mir7228	INTERGENIC	other	0.69	0.71	0.65	0.92	0.89	0.85	0.65	0.77	0.71	0.72
Hyper.Hypo	chr13$95426501$95427500	17332	NM_198408	-	Crhbp	INTERGENIC	other	0.86	0.84	0.73	0.92	0.89	1	0.77	0.72	0.78	0.76
Hyper.Hypo	chr2$73402501$73403500	-16022	NM_001276444	-	Gpr155	INTERGENIC	other	0.81	0.82	0.81	0	0.98	0.97	0.81	0.86	0.83	0.91
Hyper.Hypo	chr6$97962501$97963500	-28283	NM_008601	+	Mitf	INTRON	other	0.59	0.75	0.66	0.8	0.89	0.81	0.68	0.75	0.6	0.68
Hyper.Hypo	chr11$118166001$118167000	-36783	NM_001167746	-	Dnah17	EXON	other	0.58	0.7	0.71	0.9	0.9	0.81	0.72	0.78	0.73	0.8
Hyper.Hypo	chr17$22272501$22273500	41343	NM_001357991	-	Gm7072	INTERGENIC	other	0.43	0	1	0.9	1	0.92	0.65	0	0.4	0.82
Hyper.Hypo	chr15$44850501$44851500	-29894	NR_033609	+	A930017M01Rik	INTERGENIC	other	0.68	0.67	0.81	0.89	0.86	0.92	0.72	0.6	0.7	0.66
Hyper.Hypo	chr14$17780001$17781000	119043	NM_001113417	+	Thrb	INTRON	other	0.86	0.77	0	1	0	1	0.94	0.93	0	0.79
Hyper.Hypo	chr12$64257501$64258500	216399	NM_001163271	-	Fscb	INTERGENIC	other	0.73	0	0.7	0.9	0.97	0	0.81	0.69	0.62	0
Hyper.Hypo	chr7$133040001$133041000	-24755	NM_001170744	-	Ctbp2	INTRON	other	0.2	0.14	0.12	0.34	0.53	0.56	0.3	0.24	0.32	0.38
Hyper.Hypo	chr15$76117001$76118000	2196	NM_144848	-	Eppk1	INTRON	other	0.41	0.46	0.49	0.62	0.67	0.64	0.47	0.55	0.53	0.51
Hyper.Hypo	chr12$66561001$66562000	-276601	NM_001162933	-	Rpl10l	INTRON	other	0.83	0.78	0.77	0.94	0.88	0.98	0.81	0.75	0.8	0.86
Hyper.Hypo	chr4$26402501$26403500	-55850	NM_172865	-	Manea	INTERGENIC	other	0	0.83	0.35	0	0.85	1	0.73	0.66	0	0
Hyper.Hypo	chr2$104109001$104110000	-12769	NM_026634	+	A930018P22Rik	INTRON	other	0.48	0.51	0.52	0.63	0.55	0.67	0.48	0.6	0.52	0.43
Hyper.Hypo	chr10$94992501$94993500	-47924	NM_018797	-	Plxnc1	INTERGENIC	other	0.68	0.46	0.5	0.75	0.64	0.73	0.64	0.6	0.52	0.53
Hyper.Hypo	chr4$31706501$31707500	-256607	NM_009316	+	Map3k7	INTERGENIC	other	0.8	0.82	0.86	0.98	0.96	1	0.8	0.88	0.77	0.93
Hyper.Hypo	chr7$83827001$83828000	-32163	NM_029335	-	Cfap161	INTERGENIC	other	0	0	0	0.47	0.48	0	0	0.31	0	0.12
Hyper.Hypo	chr6$149310001$149311000	589	NM_001289662	+	2810474O19Rik	PROMOTER	shore	0.38	0.29	0.35	0.42	0.46	0.49	0.29	0.39	0.34	0.31
Hyper.Hypo	chr10$40524001$40525000	-45362	NM_027572	+	Slc22a16	INTERGENIC	other	0.46	0.58	0.45	0.56	0.62	0.91	0.4	0.47	0.37	0.38
Hyper.Hypo	chr13$93711501$93712500	6676	NR_045086	-	AW495222	EXON	other	0.85	0.74	0.67	0.96	0.97	0	0.73	0.74	0	0.81
Hyper.Hypo	chr1$144704001$144705000	70422	NM_022881	-	Rgs18	INTERGENIC	other	0.57	0.48	0.5	0.6	0.75	0.69	0.54	0.55	0.53	0.55
Hyper.Hypo	chr13$37947001$37948000	46191	NM_025965	-	Ssr1	EXON	other	0.77	0.52	0.52	0.79	0.7	0.75	0.65	0.64	0.61	0.64
Hyper.Hypo	chr10$43791501$43792500	-33407	NR_131055	+	4933404K13Rik	INTERGENIC	other	0.69	0.63	0.7	0.78	0.83	0.75	0.65	0.71	0.66	0.7
Hyper.Hypo	chr18$32020001$32021000	15932	NM_032394	-	Myo7b	INTRON	other	0.44	0.32	0.4	0.68	0.64	0.46	0.42	0.51	0.6	0.45
Hyper.Hypo	chr7$83827501$83828500	-32663	NM_029335	-	Cfap161	INTERGENIC	other	0	0	0	0.47	0.48	0	0	0.31	0	0.12
Hyper.Hypo	chr6$84062001$84063000	42617	NM_021469	+	Dysf	INTRON	other	0.52	0.65	0.46	0	0.8	0.82	0.38	0.6	0	0.61
Hyper.Hypo	chr9$66826001$66827000	7707	NM_026674	-	Aph1c	INTRON	other	0.66	0.73	0.62	0.85	0.85	0.81	0.54	0.6	0.53	0.75
Hyper.Hypo	chr6$142465501$142466500	6610	NM_145572	-	Gys2	INTRON	other	0.83	0.7	0.88	0.97	0.96	1	0.75	0.9	0.92	0.92
Hyper.Hypo	chr2$5947001$5948000	-3469	NM_001081132	+	Upf2	INTERGENIC	other	0.86	0.77	0.84	0.98	0.93	0.94	0.88	0.86	0.7	0.95
Hyper.Hypo	chr2$168830501$168831500	-63301	NM_175303	-	Sall4	INTERGENIC	other	0.56	0.55	0.56	0.65	0.72	0.66	0.46	0.52	0.66	0.65
Hyper.Hypo	chr1$182460001$182461000	50836	NM_173378	+	Trp53bp2	INTRON	other	0.46	0.46	0.34	0.68	0.55	0.71	0.44	0.55	0.52	0.55
Hyper.Hypo	chr5$144909501$144910500	-12686	NR_106006	-	Mir7039	INTRON	other	0.61	0.6	0.53	0.69	0.66	0.73	0.61	0.57	0.6	0.57
Hyper.Hypo	chr4$125217501$125218500	-89621	NM_153159	-	Zc3h12a	INTERGENIC	other	0.59	0.68	0.58	0.74	0.69	0.8	0.55	0.65	0.52	0.6
Hyper.Hypo	chr1$134097001$134098000	-13242	NM_001284524	+	Chit1	INTERGENIC	other	0.76	0.61	0.62	0.8	0.78	0.76	0.64	0.69	0.68	0.59
Hyper.Hypo	chr13$52576001$52577000	-2777	NR_046069	-	Gm2848	INTERGENIC	other	0.32	0.31	0.39	0.45	0.6	0.65	0.38	0.47	0.48	0.41
Hyper.Hypo	chr14$98886501$98887500	158637	NM_175245	-	Mzt1	INTERGENIC	other	0.67	0.68	0.64	0.58	0.82	0.87	0.58	0.63	0.51	0.48
Hyper.Hypo	chr15$99320001$99321000	16719	NM_001348256	+	Prpf40b	EXON	other	0.34	0.19	0	0.54	0.59	0.67	0.5	0.36	0.44	0.53
Hyper.Hypo	chr16$92610001$92611000	86330	NM_001111023	-	Runx1	INTRON	other	0.7	0.79	0.69	0.96	0.92	0.93	0	0.75	0.82	0.85
Hyper.Hypo	chr19$3695501$3696500	-8938	NM_008513	-	Lrp5	INTERGENIC	other	0.62	0.8	0.77	0.97	0.92	0.88	0	0.56	0.92	0.76
Hyper.Hypo	chr7$75884501$75885500	36165	NM_001122780	+	Klhl25	INTERGENIC	other	0.47	0.72	0.69	0.78	0.83	1	0.53	0.82	0	0.67
Hyper.Hypo	chr5$131177501$131178500	129023	NM_145218	-	Wbscr17	INTRON	other	0.35	0.36	0.42	0.51	0.55	0.54	0.48	0.32	0.44	0.32
Hyper.Hypo	chr3$95144501$95145500	-2142	NM_027206	-	Tnfaip8l2	INTERGENIC	other	0.63	0.51	0.61	0.71	0.76	0.78	0.61	0.69	0.66	0.61
Hyper.Hypo	chr2$127714001$127715000	14898	NM_145532	-	Mall	INTRON	other	0.5	0.49	0.62	0.63	0.77	0.79	0.54	0.52	0.61	0.7
Hyper.Hypo	chr19$53808501$53809500	-82731	NM_011050	+	Pdcd4	INTRON	other	0.38	0.28	0.38	0.47	0.5	0.46	0.35	0.42	0.33	0.39
Hyper.Hypo	chr15$82709501$82710500	-19444	NR_033515	-	Cyp2d37-ps	INTERGENIC	other	0.75	0.74	0.88	0.96	0.93	0.88	0.77	0.74	0.83	0.8
Hyper.Hypo	chr15$79881501$79882500	-9908	NM_001160415	+	Apobec3	INTERGENIC	shore	0.54	0.52	0.62	0.88	0.7	0.76	0.31	0.37	0.39	0.49
Hyper.Hypo	chr8$24358501$24359500	79447	NM_026931	-	Tcim	INTERGENIC	other	0.54	0.58	0.62	0.71	0.62	0.82	0.64	0.56	0.55	0.61
Hyper.Hypo	chr8$91592001$91593000	208655	NM_001253822	-	Irx3	INTRON	other	0.56	0.54	0.58	0.59	0.68	0.81	0.6	0.57	0.56	0.61
Hyper.Hypo	chr14$120690501$120691500	212042	NM_029519	+	Rap2a	INTERGENIC	other	0.71	1	0.78	1	0.82	0.98	0.78	0.86	0	0.84
Hyper.Hypo	chr11$83869001$83870000	16043	NM_001291269	+	Hnf1b	INTRON	other	0.17	0.26	0.15	0.3	0.38	0.64	0.11	0.12	0.28	0.14
Hyper.Hypo	chr5$107217001$107218000	71630	NM_011578	-	Tgfbr3	INTRON	other	0.65	0.51	0.63	0.96	0.93	0	0.55	0.79	0.73	0.74
Hyper.Hypo	chr4$26930001$26931000	-224553	NR_040656	-	4930548K13Rik	INTERGENIC	other	0.51	0.49	0.45	0.61	0.72	0.7	0.49	0.52	0.56	0.42
Hyper.Hypo	chr14$64642501$64643500	-9031	NM_001081177	+	Kif13b	INTERGENIC	other	0.21	0.21	0.18	0.41	0.39	0.37	0.16	0.29	0.26	0.27
Hyper.Hypo	chr13$42681001$42682000	204	NM_001302635	+	Phactr1	PROMOTER	other	0.4	0	0.55	0.69	0.66	0	0.31	0.35	0	0.44
Hyper.Hypo	chr18$90342001$90343000	-167154	NM_198295	+	Tmx3	INTERGENIC	other	0.59	0.57	0.43	0.83	0.66	0.84	0.48	0.59	0.64	0.61
Hyper.Hypo	chr16$33676501$33677500	-6966	NM_175256	+	Heg1	INTERGENIC	other	0.28	0.08	0.11	0.38	0.29	0.59	0.28	0.17	0.17	0.19
Hyper.Hypo	chr4$95153001$95154000	-100780	NM_010591	-	Jun	INTERGENIC	other	0.13	0.21	0.16	0.39	0.39	0.47	0.21	0.25	0.36	0.2
Hyper.Hypo	chr4$152697501$152698500	0	NR_033138	+	Gm833	PROMOTER	other	0.43	0.58	0.55	0.64	0.74	0.69	0.54	0.65	0.55	0.44
Hyper.Hypo	chrX$53064501$53065500	-7312	NR_038185	-	C430049B03Rik	INTERGENIC	other	0.58	0.82	0.63	0.83	0.86	0.89	0	0.68	0.76	0.56
Hyper.Hypo	chr14$77458001$77459000	47869	NR_033141	-	Gm6994	INTRON	other	0.3	0.43	0.39	0.59	0.64	0.7	0.52	0.55	0.55	0.42
Hyper.Hypo	chr13$42681501$42682500	704	NM_001302635	+	Phactr1	PROMOTER	other	0.4	0	0.55	0.69	0.66	0	0.31	0.35	0	0.44
Hyper.Hypo	chrX$166162001$166163000	-7454	NM_001310722	+	Gemin8	INTERGENIC	other	0.6	0.6	0.67	0.91	0.77	0.7	0.48	0.55	0.5	0.57
Hyper.Hypo	chr7$66737501$66738500	-5004	NM_001164201	+	Cers3	INTERGENIC	other	0.53	0.45	0.7	0	0.84	0.84	0.59	0.67	0.68	0.7
Hyper.Hypo	chr6$128531001$128532000	-4282	NM_007376	-	Pzp	INTERGENIC	other	0.76	0.89	0.94	0.97	1	0.88	0.98	0.71	0.73	0
Hyper.Hypo	chr13$13348001$13349000	44625	NM_031999	-	Gpr137b	INTERGENIC	other	0.13	0.21	0.22	0.25	0.61	0.42	0.23	0.21	0.31	0.29
Hyper.Hypo	chr12$15511501$15512500	288602	NR_105809	-	Mir6387	INTERGENIC	other	0.74	0.84	0.88	0.94	0.92	0.97	0.8	0.76	0.73	0.68
Hyper.Hypo	chr6$90480501$90481500	17927	NM_001355668	+	Klf15	INTERGENIC	other	0.73	0.72	0.74	0.97	0.87	1	0.73	0.89	0.83	0.86
Hyper.Hypo	chr1$135754501$135755500	-10585	NM_013750	+	Phlda3	INTERGENIC	other	0.55	0.57	0.62	0.73	0.84	0.73	0.58	0.59	0.63	0.58
Hyper.Hypo	chr1$181302501$181303500	-49128	NM_001160211	+	Cnih3	INTERGENIC	other	0.29	0	0.44	0.57	0.54	0.45	0.39	0.37	0	0.37
Hyper.Hypo	chr16$83974001$83975000	-396143	NR_040567	+	4930553E22Rik	INTERGENIC	other	0.45	0.56	0.58	0.78	0.66	0.83	0.56	0.55	0.47	0.54
Hyper.Hypo	chr3$19216501$19217500	28208	NM_001356295	+	Mtfr1	EXON	other	0.48	0.46	0.42	0.49	0.58	0.68	0.42	0.45	0.46	0.58
Hyper.Hypo	chr4$141149501$141150500	1581	NM_172518	+	Fbxo42	INTRON	shore	0.3	0.46	0.36	0.92	0.61	0.34	0.4	0.42	0.37	0.35
Hyper.Hypo	chr3$104010501$104011500	-42186	NR_030676	-	Phtf1os	INTERGENIC	other	0.63	0.71	0.68	0.82	0.75	0.84	0.65	0.68	0.68	0.72
Hyper.Hypo	chr2$30284501$30285500	855	NM_177648	-	Dolk	PROMOTER	shore	0.49	0.37	0.32	0.44	0.54	0.46	0.3	0.38	0.37	0.41
Hyper.Hypo	chrX$130188501$130189500	438761	NM_172493	+	Diaph2	INTRON	other	0.69	0.59	0.6	0.81	0.7	0.75	0.69	0.64	0.61	0.65
Hyper.Hypo	chr2$158396501$158397500	-12353	NM_001291138	+	Ralgapb	INTERGENIC	other	0.59	0.59	0.51	0.65	0.68	0.71	0.49	0.54	0.57	0.62
Hyper.Hypo	chr14$64128001$64129000	23680	NM_028525	+	Prss52	INTRON	other	0.15	0.15	0.07	0.18	0.22	0.28	0.17	0.1	0.04	0.14
Hyper.Hypo	chr5$105185501$105186500	-45916	NM_008620	-	Gbp4	INTERGENIC	other	0.7	0.69	0.65	0.82	0.81	0.75	0.71	0.68	0.69	0.66
Hyper.Hypo	chr4$133126001$133127000	-3633	NM_153423	+	Wasf2	INTERGENIC	other	0.62	0.62	0.28	0.81	0.81	0	0.64	0.53	0.43	0.74
Hyper.Hypo	chr6$89416001$89417000	-53389	NM_008881	-	Plxna1	INTRON	other	0.5	0.43	0.46	0.63	0.56	0.62	0.47	0.5	0.52	0.53
Hyper.Hypo	chr15$35156001$35157000	-196	NM_001357821	-	Stk3	PROMOTER	shore	0.28	0.35	0.26	0.38	0.57	0.51	0.35	0.39	0.34	0.29
Hyper.Hypo	chr7$99665001$99666000	29810	NM_001252531	-	Slco2b1	INTRON	other	0.24	0.34	0.34	0.57	0.58	0.56	0.41	0.51	0.48	0.35
Hyper.Hypo	chr15$74157001$74158000	-317331	NM_001033365	-	Mroh5	INTERGENIC	other	0.38	0.36	0.34	0.62	0.61	0.56	0.46	0.48	0.45	0.5
Hyper.Hypo	chr9$6801001$6802000	-374590	NM_001357484	+	Dcun1d5	INTERGENIC	other	0.26	0.12	0.3	0.4	0.56	0.45	0.32	0.31	0.19	0.36
Hyper.Hypo	chr1$106164001$106165000	6525	NR_040630	-	Gm20753	INTRON	other	0.8	0.77	0.8	0	0.92	0.94	0.84	0.74	0.8	0
Hyper.Hypo	chr8$83657001$83658000	4325	NM_018771	+	Gipc1	INTRON	other	0.53	0.58	0.58	0.69	0.84	0.63	0.47	0.65	0.61	0.58
Hyper.Hypo	chr2$135927001$135928000	-124339	NM_001356548	+	Lamp5	INTRON	other	0.28	0.27	0.36	0.44	0.47	0.39	0.31	0.33	0.35	0.33
Hyper.Hypo	chr9$114235001$114236000	-94135	NM_007535	+	Bcl2a1c	INTERGENIC	other	0.22	0	0.48	0.88	0.67	0.94	0.19	0	0.85	0.83
Hyper.Hypo	chr11$83869501$83870500	16543	NM_001291269	+	Hnf1b	INTRON	other	0.17	0.26	0.15	0.3	0.38	0.64	0.11	0.12	0.28	0.14
Hyper.Hypo	chr9$48249001$48250000	90899	NM_030069	-	Nxpe2	INTERGENIC	other	0.6	0.59	0.62	0.71	0.76	0.8	0.68	0.61	0.57	0.62
Hyper.Hypo	chr15$78508501$78509500	-13436	NM_008368	-	Il2rb	INTERGENIC	other	0.67	0.62	0.62	0.79	0.82	0.83	0.63	0.68	0.73	0.73
Hyper.Hypo	chr1$35716001$35717000	-351400	NM_015818	+	Hs6st1	INTERGENIC	other	0.34	0.18	0.12	0.38	0.29	0.36	0.29	0.13	0.07	0.3
Hyper.Hypo	chr13$65891501$65892500	-220953	NM_001177832	+	Gm10324	INTERGENIC	shore	0.46	0.4	0.38	0.68	0.51	0.53	0.39	0.38	0.4	0.3
Hyper.Hypo	chr6$138336001$138337000	84515	NM_001356307	-	Lmo3	INTERGENIC	other	0.78	0.72	0.82	0.97	0.97	0.9	0.85	0.65	0.81	0.91
Hyper.Hypo	chr6$34759501$34760500	-19932	NM_001289658	+	Agbl3	INTRON	other	0.42	0.49	0.46	0.59	0.53	0.58	0.35	0.43	0.45	0.4
Hyper.Hypo	chr4$58672001$58673000	112721	NM_146920	-	Olfr267	INTERGENIC	other	0.56	0.54	0.57	0.63	0.81	0.81	0.58	0.57	0.67	0.73
Hyper.Hypo	chr10$42989001$42990000	128491	NM_172938	+	Scml4	INTERGENIC	other	0.73	0.64	0.62	0.96	0.75	0.67	0.57	0.56	0.54	0.58
Hyper.Hypo	chr19$14787001$14788000	-188819	NM_011600	-	Tle4	INTERGENIC	other	0.51	0.56	0.63	0.67	0.78	0.82	0.65	0.78	0.62	0.64
Hyper.Hypo	chr14$56935501$56936500	47708	NM_029498	+	Zmym2	INTRON	other	0.9	0.86	0.8	0.95	0.95	0.96	0.84	0.77	0.86	0.93
Hyper.Hypo	chr8$33705501$33706500	-25414	NM_001167921	+	Gtf2e2	INTERGENIC	other	0.53	0.64	0.68	0.74	0.78	0.8	0.61	0.71	0.66	0.63
Hyper.Hypo	chr18$20910501$20911500	-14424	NM_029491	-	Trappc8	INTERGENIC	other	0.47	0.49	0.51	0.57	0.76	0.9	0.47	0.61	0.52	0.33
Hyper.Hypo	chr2$119203501$119204500	-4220	NM_001164827	+	Zfyve19	INTRON	other	0.39	0.4	0.4	0.4	0.6	0.66	0.34	0.41	0.37	0.51
Hyper.Hypo	chr11$89175501$89176500	101662	NM_001033266	+	Gm525	INTERGENIC	other	0.18	0.25	0.19	0.35	0.34	0.27	0.18	0.23	0.19	0.26
Hyper.Hypo	chr17$23850001$23851000	-2772	NM_027220	+	Prss32	INTERGENIC	other	0.65	0.62	0.51	0.83	0.77	0.81	0.64	0.67	0.75	0.67
Hyper.Hypo	chr5$66341001$66342000	-3337	NM_001201416	-	Apbb2	INTRON	other	0.29	0.64	0.59	0.7	0.7	0.75	0.65	0.59	0.51	0.43
Hyper.Hypo	chr2$163386001$163387000	10974	NM_021566	-	Jph2	INTRON	other	0.39	0.4	0.39	0.41	0.48	0.63	0.4	0.4	0.36	0.39
Hyper.Hypo	chr16$9230001$9231000	399903	NM_001081400	+	1810013L24Rik	INTERGENIC	other	0.89	0.59	0.68	0.93	0.83	0.92	0.58	0.6	0.68	0.67
Hyper.Hypo	chr9$78289001$78290000	0	NM_001122660	+	Gm10639	PROMOTER	other	0.83	0.4	0.55	0.87	0.81	0.89	0.74	0.76	0.66	0.7
Hyper.Hypo	chrX$94671001$94672000	34934	NM_008179	+	Gspt2	INTERGENIC	other	0.33	0.29	0.44	0	0.5	0.89	0.42	0.26	0.43	0.54
Hyper.Hypo	chr2$19509001$19510000	43911	NM_027600	-	4921504E06Rik	INTRON	other	0.61	0.7	0.65	0.75	0.79	0.75	0.66	0.57	0.65	0.71
Hyper.Hypo	chr19$3576501$3577500	-753	NM_029456	-	Ppp6r3	PROMOTER	shore	0.61	0.64	0.53	0.62	0.73	0.71	0.64	0.54	0.58	0.54
Hyper.Hypo	chr9$66162501$66163500	4277	NM_010019	+	Dapk2	INTRON	other	0.61	0.52	0.55	0.67	0.68	0.74	0.51	0.64	0.55	0.6
Hyper.Hypo	chr3$111183501$111184500	-697403	NR_045362	+	Gm6602	INTERGENIC	other	1	1	0.68	1	1	1	0.51	0	0.85	0
Hyper.Hypo	chr17$28020501$28021500	59085	NM_013687	-	Tcp11	INTRON	other	0.28	0.26	0.3	0.49	0.51	0.41	0.3	0.45	0.31	0.43
Hyper.Hypo	chr1$92453001$92454000	10543	NR_105865	-	Mir6900	INTRON	other	0.45	0.58	0.48	0.55	0.62	0.65	0.35	0.51	0.37	0.51
Hyper.Hypo	chr13$42832001$42833000	-33247	NM_001302636	+	Phactr1	INTRON	other	0.63	0.55	0.64	0.89	0.79	0.7	0.66	0.75	0.68	0.56
Hyper.Hypo	chr6$92841501$92842500	58942	NM_175314	-	Adamts9	INTRON	other	0.68	0.53	0.64	0.72	0.86	0.71	0.58	0.75	0.55	0.6
Hyper.Hypo	chr2$146910501$146911500	54614	NM_001033298	+	Kiz	INTRON	other	0.61	0.55	0.68	0.84	0.84	0.74	0.69	0.73	0.56	0.68
Hyper.Hypo	chr1$105420001$105421000	-63292	NM_001160368	-	Rnf152	INTERGENIC	other	0.45	0.65	0.61	0.78	0.65	0.6	0.48	0	0.56	0.63
Hyper.Hypo	chr4$145540501$145541500	29744	NM_001324553	+	Zfp990	INTERGENIC	other	0.36	0.43	0.33	0.44	0.57	0.53	0.39	0.32	0.4	0.39
Hyper.Hypo	chr1$72182001$72183000	29308	NM_001005423	-	Mreg	INTRON	other	0.52	0.54	0.46	0.74	0.66	0.74	0.63	0.59	0.62	0.6
Hyper.Hypo	chr14$34374501$34375500	0	NM_011430	-	Sncg	PROMOTER	other	0.33	0.59	0.33	0.52	0.58	0.67	0.37	0.48	0	0.59
Hyper.Hypo	chrX$153142001$153143000	2045	NM_001004154	+	Rragb	INTRON	shore	0.59	0.62	0.4	0.71	0.72	0.82	0.63	0.61	0.62	0.64
Hyper.Hypo	chr3$127851001$127852000	-13479	NM_145964	-	Ap1ar	INTERGENIC	other	0.41	0.34	0.41	0.55	0.46	0.49	0.32	0.33	0.28	0.27
Hyper.Hypo	chr18$13898001$13899000	73734	NM_145492	-	Zfp521	INTRON	other	0.6	0.77	0.64	0.88	0.87	0.97	0.91	0.59	0.7	0.72
Hyper.Hypo	chr13$3896501$3897500	-2921	NM_001047159	-	Net1	INTRON	other	0.36	0.46	0.37	0.53	0.46	0.49	0.35	0.42	0.33	0.38
Hyper.Hypo	chr15$82709001$82710000	-18944	NR_033515	-	Cyp2d37-ps	INTERGENIC	other	0.78	0.74	0.88	0.96	0.93	0.88	0.77	0.74	0.83	0.8
Hyper.Hypo	chr16$90140501$90141500	-737	NR_033476	+	Gm10789	PROMOTER	shore	0.68	0.62	0.58	0.74	0.85	0.72	0.68	0.63	0.67	0.7
Hyper.Hypo	chr7$76169501$76170500	-59387	NM_001199224	+	Agbl1	INTERGENIC	other	0.53	0.6	0.69	0.78	0.73	0.77	0.65	0.64	0.32	0.77
Hyper.Hypo	chr16$38637001$38638000	74189	NM_026407	+	Tmem39a	EXON	other	0.35	0.45	0.34	0.5	0.58	0.49	0.36	0.36	0.42	0.31
Hyper.Hypo	chr12$111765001$111766000	6135	NM_001025358	+	Klc1	INTRON	other	0.35	0.33	0.33	0.67	0.61	0.59	0.49	0.59	0.49	0.44
Hyper.Hypo	chr7$30309501$30310500	750	NM_198027	+	Alkbh6	PROMOTER	other	0.71	0.57	0.67	0.92	0.72	0.88	0.68	0.52	0.67	0.67
Hyper.Hypo	chr4$34114001$34115000	-63935	NM_026293	-	Spaca1	INTERGENIC	other	0.22	0.29	0.13	0.63	0.51	0.67	0.24	0.39	0.34	0.35
Hyper.Hypo	chr1$27584001$27585000	-299046	NR_151583	+	Gm5524	INTERGENIC	other	0.74	0.86	0.86	0.98	0.9	1	0.82	0.76	0.68	0.78
Hyper.Hypo	chr5$147761001$147762000	-35014	NM_010228	-	Flt1	INTERGENIC	other	0.48	0.4	0.46	0.63	0.52	0.59	0.49	0.47	0.4	0.55
Hyper.Hypo	chr7$30310001$30311000	1250	NM_198027	+	Alkbh6	EXON	other	0.71	0.57	0.67	0.92	0.72	0.88	0.68	0.52	0.67	0.67
Hyper.Hypo	chr4$3817501$3818500	17156	NM_026147	-	Rps20	INTERGENIC	other	0.61	0.5	0.51	0.62	0.58	0.82	0.54	0.51	0.5	0.56
Hyper.Hypo	chr7$27839001$27840000	419	NM_011762	+	Zfp59	PROMOTER	shore	0.27	0.03	0.39	0.35	0.37	0.46	0.25	0.33	0.21	0.3
Hyper.Hypo	chr4$3433001$3434000	-103090	NR_037306	+	Mir3471-2	INTERGENIC	other	0.68	0.51	0.6	0	0.78	0.88	0.48	0.58	0.62	0.69
Hyper.Hypo	chr1$91317501$91318500	-3575	NM_001033292	+	Espnl	EXON	other	0.32	0.22	0.27	0.33	0.4	0.4	0.18	0.31	0.31	0.27
Hyper.Hypo	chr6$148638001$148639000	-23693	NR_045867	-	Gm6313	INTERGENIC	other	0.62	0.55	0.7	0.83	0.85	0	0	0.66	0.66	0
Hyper.Hypo	chr5$73854501$73855500	203123	NM_178387	+	Spata18	INTERGENIC	other	0.38	0.22	0.44	0.52	0.55	0.56	0.44	0.44	0.41	0.35
Hyper.Hypo	chrX$36830501$36831500	-13302	NR_131979	-	Mdrl	INTERGENIC	other	0.41	0.26	0.39	0.39	0.4	0.61	0.39	0.28	0.36	0.4
Hyper.Hypo	chr19$7445001$7446000	22430	NR_105957	+	Mir6991	INTRON	other	0.68	0.75	0.64	0.77	0.86	0.87	0.63	0.73	0.66	0.71
Hyper.Hypo	chr14$63050001$63051000	3012	NM_001034910	+	Defb42	INTERGENIC	other	0.18	0.21	0.13	0.41	0.25	0.22	0.15	0.09	0.17	0.24
Hyper.Hypo	chr16$16912501$16913500	16034	NM_176833	+	Ppm1f	INTRON	other	0.71	0.67	0.64	0.86	0.77	0.85	0.67	0.59	0.72	0.6
Hyper.Hypo	chr18$80287501$80288500	31197	NM_025861	+	Pqlc1	INTRON	other	0.42	0.36	0.42	0.52	0.49	0.6	0.42	0.48	0.41	0.45
Hyper.Hypo	chr10$67221501$67222500	35753	NM_001242396	+	Jmjd1c	INTRON	other	0.64	0.52	0.53	0.56	0.73	0.72	0.49	0.58	0.53	0.68
Hyper.Hypo	chr3$116511501$116512500	-570	NM_001357344	+	Dbt	PROMOTER	other	0.79	0.76	0.7	0.83	0.91	0.93	0.7	0.78	0.69	0.7
Hyper.Hypo	chr6$21325001$21326000	108894	NM_019697	+	Kcnd2	INTRON	other	0.64	0.58	0.6	0.74	0.73	0.72	0.52	0.72	0.55	0.68
Hyper.Hypo	chr3$60476001$60477000	3173	NM_001253713	+	Mbnl1	INTRON	other	0.18	0.24	0.38	0.27	0.32	0.5	0.19	0.16	0.2	0.23
Hyper.Hypo	chr3$21633501$21634500	-442152	NM_030732	+	Tbl1xr1	INTERGENIC	other	0.51	0.36	0.44	0.74	0.57	0.5	0.41	0.54	0.45	0.39
Hyper.Hypo	chr4$126682501$126683500	4860	NM_011970	+	Psmb2	INTRON	other	0.39	0.3	0.43	0.68	0.49	0.63	0.44	0.53	0.46	0.47
Hyper.Hypo	chr14$24497501$24498500	6822	NM_207634	+	Rps24	INTERGENIC	other	0.81	0.68	0.72	0.92	0.96	0.86	0.62	0.94	0.76	0.62
Hyper.Hypo	chr7$27496501$27497500	-1824	NM_198048	+	Prx	INTERGENIC	other	0.68	0.63	0.71	0.82	0.78	0.8	0.66	0.72	0.71	0.68
Hyper.Hypo	chr18$44393001$44394000	12503	NM_027490	+	Dcp2	INTRON	other	0.64	0.65	0.58	0.79	0.7	0.7	0.56	0.62	0.57	0.71
Hyper.Hypo	chr5$115654501$115655500	-916	NR_151602	-	Bicdl1	PROMOTER	other	0.67	0.86	0.61	0.82	0.95	0.85	0.75	0.71	0.61	0.7
Hyper.Hypo	chr9$115355501$115356500	19342	NR_040730	+	4930428G15Rik	INTERGENIC	other	0.41	0.52	0.39	0.43	0.64	0.77	0.43	0.56	0.58	0.56
Hyper.Hypo	chr9$70053001$70054000	-14914	NM_028087	-	Gcnt3	INTERGENIC	other	0.14	0.28	0.18	0.32	0.38	0.39	0.23	0.24	0.29	0.25
Hyper.Hypo	chr6$122200001$122201000	23950	NR_027619	+	Mug-ps1	INTRON	other	0.71	0.8	0.58	0.88	0.85	0.76	0.67	0.72	0.69	0.61
Hyper.Hypo	chr17$65743501$65744500	28253	NM_133685	-	Rab31	INTRON	other	0.7	0.67	0.7	0.82	0.85	0.83	0.7	0.78	0.68	0.71
Hyper.Hypo	chr6$84062501$84063500	43117	NM_021469	+	Dysf	EXON	other	0.52	0.65	0.46	0	0.8	0.82	0.38	0.6	0	0.61
Hyper.Hypo	chr7$30791501$30792500	3598	NM_001033131	+	Krtdap	INTERGENIC	other	0.24	0.38	0.33	0.34	0.65	0.63	0.39	0.63	0.37	0.48
Hyper.Hypo	chr7$4895001$4896000	17950	NM_001101598	+	Isoc2a	EXON	other	0.25	0.32	0.56	0.58	0.57	0.68	0.43	0.51	0.51	0.56
Hyper.Hypo	chr10$127252501$127253500	9864	NM_008447	-	Kif5a	INTRON	other	0.51	0.52	0.56	0.7	0.68	0.52	0.61	0.47	0.48	0.54
Hyper.Hypo	chr1$7543001$7544000	454083	NM_183028	+	Pcmtd1	INTERGENIC	other	0.37	0.41	0.35	0.56	0.39	0.52	0.31	0.41	0.35	0.43
Hyper.Hypo	chrX$4570501$4571500	54914	NR_040410	+	Gm5925	INTERGENIC	other	0.27	0.12	0.29	0.48	0.35	0	0.11	0.32	0.29	0.12
Hyper.Hypo	chr9$61378001$61379000	5637	NM_001083927	+	Tle3	INTRON	other	0.25	0.42	0.34	0.56	0.45	0.48	0.32	0.26	0.51	0.3
Hyper.Hypo	chr9$82644001$82645000	-184806	NM_001168240	+	Irak1bp1	INTERGENIC	other	0.78	1	0.74	0.97	0.97	0	0.36	0.54	0.44	0.43
Hyper.Hypo	chr4$149563001$149564000	17886	NM_001141930	+	Ctnnbip1	INTRON	other	0.39	0.31	0.3	0.42	0.53	0.42	0.26	0.33	0.46	0.38
Hyper.Hypo	chr9$9101001$9102000	-134288	NR_045754	+	Gm16833	INTRON	other	0	0.74	0.89	1	0	0.97	0.72	0.88	0.77	0.92
Hyper.Hypo	chr12$108204501$108205500	24765	NM_009832	+	Ccnk	INTERGENIC	other	0.92	0	0.46	0.89	0.79	0.85	0.59	0.69	0	0
Hyper.Hypo	chr2$131253001$131254000	-8008	NM_001355681	+	Pank2	INTERGENIC	other	0.13	0.1	0.16	0.24	0.31	0.29	0.2	0.14	0.11	0.18
Hyper.Hypo	chr12$80023501$80024500	-87238	NR_131074	-	9430078K24Rik	INTERGENIC	other	0.56	0.54	0.39	0.56	0.64	0.68	0.51	0.52	0.42	0.56
Hyper.Hypo	chr10$82341501$82342500	-100227	NM_001105557	-	Zfp938	INTERGENIC	other	0.66	0.57	0.8	0.78	0.85	0.88	0.72	0.7	0.68	0.76
Hyper.Hypo	chr2$92428501$92429500	4570	NM_009963	-	Cry2	INTRON	other	0.51	0.41	0.43	0.59	0.61	0.63	0.34	0.44	0.45	0.48
Hyper.Hypo	chr5$17112001$17113000	-363122	NM_027609	+	Speer4f1	INTERGENIC	other	0.53	0.5	0.6	0.75	0.67	0.63	0.54	0.58	0.53	0.6
Hyper.Hypo	chr19$5796501$5797500	-521	NR_144621	-	Mascrna	PROMOTER	other	0.41	0.44	0.34	0.4	0.62	0.7	0.39	0.47	0.4	0.44
Hyper.Hypo	chr2$51734501$51735500	-2493	NR_040639	-	Gm13490	INTERGENIC	other	0.68	0.67	0.7	0.85	0.78	0.79	0.63	0.66	0.74	0.76
Hyper.Hypo	chr14$46074501$46075500	-8527	NR_002875	+	Gm1821	INTERGENIC	other	0.41	0.44	0.55	0.56	0.81	0.67	0.54	0.33	0.61	0.57
Hyper.Hypo	chr9$42271001$42272000	-6702	NM_172769	-	Sc5d	INTERGENIC	other	0.72	0.88	0.72	0.93	0.98	0.89	0.88	0.81	0.76	0.88
Hyper.Hypo	chr6$125070001$125071000	-277	NM_001163268	+	Lpar5	PROMOTER	other	0.41	0.34	0.38	0.52	0.6	0.76	0.34	0.46	0.41	0.4
Hyper.Hypo	chr5$108267501$108268500	-397	NM_026106	+	Dr1	PROMOTER	shore	0.36	0.27	0.34	0.39	0.53	0.54	0.39	0.36	0.33	0.41
Hyper.Hypo	chr10$41003501$41004500	67085	NM_199058	-	Gpr6	INTERGENIC	other	0.08	0.11	0.07	0.24	0.21	0.2	0.09	0.1	0.07	0.09
Hyper.Hypo	chr9$87248001$87249000	6533	NM_199316	-	Cep162	EXON	other	0.47	0.35	0.49	0.66	0.61	0.51	0.34	0.45	0.29	0.34
Hyper.Hypo	chr15$94570501$94571500	18325	NM_008971	-	Twf1	INTERGENIC	other	0.19	0.19	0.08	0.54	0.42	0.62	0.19	0.32	0.45	0.26
Hyper.Hypo	chr5$67303001$67304000	-2955	NM_001310629	+	Slc30a9	INTERGENIC	other	0.36	0.48	0.36	0.57	0.63	0.53	0.39	0.4	0.46	0.45
Hyper.Hypo	chr2$6283501$6284500	-38257	NM_001080548	+	Usp6nl	INTRON	other	0.68	0.7	0.72	0.96	0.74	0.78	0.56	0.62	0.54	0.67
Hyper.Hypo	chr6$8742501$8743500	14959	NM_001252266	-	Ica1	INTRON	other	0.55	0.66	0.64	0.74	0.71	0.84	0.62	0.72	0.6	0.63
Hyper.Hypo	chr1$105680501$105681500	16642	NM_173187	+	2310035C23Rik	INTRON	other	0.75	0.83	0.78	0	0.97	0.97	0.82	0.79	0.8	0.91
Hyper.Hypo	chr5$137583501$137584500	12698	NM_001289507	+	Tfr2	EXON	other	0.33	0.18	0.24	0.32	0.46	0.68	0.36	0.61	0.68	0.29
Hyper.Hypo	chr11$95179001$95180000	-33201	NM_007867	-	Dlx4	INTERGENIC	other	0.11	0.12	0.29	0.55	0.56	0	0.47	0.53	0.48	0.32
Hyper.Hypo	chr8$91592501$91593500	208155	NM_001253822	-	Irx3	INTRON	other	0.56	0.54	0.58	0.59	0.68	0.81	0.6	0.57	0.56	0.61
Hyper.Hypo	chr15$27316001$27317000	-149677	NM_020332	+	Ank	INTERGENIC	other	0.52	0.54	0.54	0.74	0.52	0.7	0.33	0.49	0.32	0.44
Hyper.Hypo	chr2$132971001$132972000	-24966	NM_198029	-	Fermt1	INTERGENIC	other	0.73	0.63	0.66	0.84	0.83	0.76	0.79	0.77	0.51	0.72
Hyper.Hypo	chr2$36800001$36801000	6765	NM_146946	+	Olfr50	INTERGENIC	other	0.53	0.38	0.43	0.67	0.47	0.74	0.53	0.48	0.51	0.45
Hyper.Hypo	chr9$14382001$14383000	-760	NM_028013	-	Endod1	PROMOTER	shore	0.41	0.48	0.31	0.51	0.58	0.57	0.41	0.42	0.35	0.44
Hyper.Hypo	chr8$88918001$88919000	-105735	NR_106190	+	Mir8110	INTERGENIC	other	0.68	0.82	0.58	0.81	0.86	0.9	0.72	0.86	0.78	0.65
Hyper.Hypo	chr10$61681001$61682000	-712	NR_126477	-	1700022H01Rik	PROMOTER	shore	0.34	0.36	0.32	0.43	0.49	0.46	0.33	0.32	0.28	0.35
Hyper.Hypo	chr10$88533501$88534500	-29532	NM_144807	-	Chpt1	EXON	other	0.62	0.69	0.59	0.77	0.85	0.79	0.57	0.66	0.65	0.57
Hyper.Hypo	chr9$87247501$87248500	7033	NM_199316	-	Cep162	EXON	other	0.47	0.35	0.49	0.66	0.61	0.51	0.34	0.45	0.29	0.34
Hyper.Hypo	chr1$68780001$68781000	327060	NM_010154	-	Erbb4	INTRON	other	0.17	0.09	0.29	0.19	0.47	0.55	0.2	0.26	0.12	0.27
Hyper.Hypo	chr1$187896501$187897500	-100327	NM_011935	+	Esrrg	INTRON	other	0.69	0.62	0.73	0.84	0.77	0.82	0.68	0.7	0.65	0.74
Hyper.Hypo	chr9$44441001$44442000	-134	NM_001033469	-	Foxr1	PROMOTER	CpGi	0.7	0.62	0.55	0.8	0.8	0.68	0.66	0.74	0.53	0.58
Hyper.Hypo	chr1$156506001$156507000	-31674	NM_009230	-	Soat1	INTERGENIC	other	0.85	0.71	0.69	0.98	0.97	0.97	0.46	0.65	0.43	0.47
Hyper.Hypo	chr5$67238001$67239000	-21565	NM_001285452	+	Tmem33	INTERGENIC	other	0.08	0.08	0.11	0.26	0.3	0.25	0.16	0.21	0.12	0.16
Hyper.Hypo	chr2$180963001$180964000	-3225	NM_145760	+	Arfgap1	INTERGENIC	other	0.57	0.56	0.58	0.7	0.72	0.76	0.63	0.67	0.54	0.6
Hyper.Hypo	chr10$128667501$128668500	5419	NM_173733	-	Suox	INTERGENIC	shore	0.59	0.63	0.67	0.74	0.67	0.81	0.61	0.59	0.59	0.64
Hyper.Hypo	chr8$33914501$33915500	14364	NM_001286168	-	Rbpms	INTRON	other	0.2	0.14	0.18	0.44	0.42	0.36	0.33	0.29	0.28	0.26
Hyper.Hypo	chr6$147075001$147076000	11033	NM_001034903	-	Mansc4	EXON	other	0.67	0.48	0.67	0.66	0.71	0.73	0.54	0.48	0.63	0.7
Hyper.Hypo	chr10$70292501$70293500	47227	NM_025807	+	Slc16a9	INTERGENIC	other	0.42	0.43	0.52	0.71	0.62	0.55	0.6	0.36	0.51	0.5
Hyper.Hypo	chr18$69615501$69616500	269782	NM_001083967	+	Tcf4	INTRON	other	0.56	0.56	0.62	0.89	0.8	0.78	0.72	0.71	0.76	0.64
Hyper.Hypo	chr7$142481501$142482500	4490	NM_001271523	+	Lsp1	INTRON	other	0.04	0.15	0.14	0.26	0.42	0.25	0.03	0.22	0	0.16
Hyper.Hypo	chr15$81220001$81221000	-14499	NM_145132	+	Mchr1	INTERGENIC	other	0.66	0.6	0.69	0.91	0.82	0.84	0.74	0.73	0.8	0.76
Hyper.Hypo	chr12$56038001$56039000	201637	NM_001037756	+	Brms1l	INTERGENIC	other	0.72	0.8	0.69	0.87	0.91	0.62	0.8	0.72	0.6	0.74
Hyper.Hypo	chr13$13102001$13103000	-79716	NM_001311129	+	Prl2c5	INTERGENIC	other	0.61	0.59	0.6	0.66	0.73	0.73	0.56	0.49	0.6	0.6
Hyper.Hypo	chr2$6230001$6231000	-17008	NM_024208	-	Echdc3	INTRON	other	0.87	0.56	0.87	0.84	0.86	1	0.8	0.67	0.71	0.86
Hyper.Hypo	chr15$55070501$55071500	653	NM_001081288	-	Taf2	PROMOTER	shore	0.52	0.52	0.34	0.52	0.55	0.62	0.36	0.46	0.38	0.39
Hyper.Hypo	chr4$154089501$154090500	6674	NM_001126330	-	Trp73	INTRON	other	0	0.21	0.62	0.67	0.76	0.7	0.38	0.78	0.45	0.34
Hyper.Hypo	chr4$121241501$121242500	-26418	NM_001346660	-	Rlf	INTERGENIC	other	0.59	0.62	0.59	0.76	0.68	0.68	0.58	0.55	0.64	0.6
Hyper.Hypo	chr7$79473001$79474000	-6729	NM_017462	-	Polg	INTERGENIC	other	0.54	0.5	0.55	0.66	0.73	0.7	0.47	0.55	0.55	0.54
Hyper.Hypo	chr3$146769501$146770500	0	NM_001164198	-	Prkacb	PROMOTER	other	0.23	0.19	0.31	0.38	0.5	0.56	0.33	0.43	0.34	0.4
Hyper.Hypo	chr5$8902501$8903500	8782	NM_008830	+	Abcb4	INTRON	other	0	0.75	0.78	0	0.96	0.97	0.87	0.82	0.81	0.8
Hyper.Hypo	chr4$118373001$118374000	13004	NR_003946	+	Hyi	EXON	other	0.75	0.71	0.78	0.85	0.89	0.82	0.74	0.76	0.76	0.75
Hyper.Hypo	chr16$13156501$13157500	46767	NM_015769	+	Ercc4	INTERGENIC	other	0.28	0.3	0.17	0.38	0.46	0.26	0.21	0.21	0.25	0.32
Hyper.Hypo	chr6$72794501$72795500	-5457	NM_001079822	-	Tcf7l1	INTERGENIC	other	0.5	0.66	0.54	0.66	0.69	0.73	0.44	0.6	0.64	0.56
Hyper.Hypo	chr1$82625501$82626500	38582	NM_007734	+	Col4a3	INTRON	other	0.66	0.54	0.63	0.7	0.81	0.69	0.61	0.63	0.57	0.68
Hyper.Hypo	chr4$41689001$41690000	5454	NM_001136056	-	Cntfr	INTRON	other	0.49	0.4	0.57	0.57	0.68	0.72	0.43	0.52	0.59	0.53
Hyper.Hypo	chr4$133677001$133678000	-3836	NM_001356466	-	Pigv	INTERGENIC	other	0.73	0.64	0.54	0.77	0.85	0.71	0.61	0.7	0.62	0.61
Hyper.Hypo	chr12$83874001$83875000	1813	NM_001272056	-	Numb	INTRON	other	0.57	0.65	0.77	0.85	0.72	0.8	0.63	0.67	0.6	0.62
Hyper.Hypo	chr7$79473501$79474500	-7229	NM_017462	-	Polg	INTERGENIC	other	0.49	0.47	0.55	0.65	0.72	0.66	0.52	0.55	0.59	0.54
Hyper.Hypo	chr18$24102001$24103000	18820	NM_172625	-	Ino80c	INTERGENIC	other	0.55	0.43	0.44	0.62	0.75	0.49	0.49	0.5	0.49	0.45
Hyper.Hypo	chr4$89146001$89147000	8633	NM_024433	+	Mtap	INTRON	other	0.37	0.34	0.37	0.44	0.47	0.47	0.28	0.39	0.39	0.34
Hyper.Hypo	chr4$34113501$34114500	-63435	NM_026293	-	Spaca1	INTERGENIC	other	0.12	0.29	0.14	0.61	0.37	0	0.13	0.31	0.31	0.15
Hyper.Hypo	chr1$170167501$170168500	6465	NM_001305045	-	Uap1	INTRON	other	0.44	0.52	0.55	0.63	0.61	0.65	0.55	0.55	0.49	0.5
Hyper.Hypo	chr13$59446001$59447000	97452	NM_001284221	-	Agtpbp1	INTERGENIC	other	0.75	0.77	0.43	0.88	0.84	0.8	0.78	0.62	0.35	0.75
Hyper.Hypo	chr4$16011501$16012500	1339	NM_001355615	-	Osgin2	INTRON	shore	0.64	0.56	0.59	0.64	0.75	0.87	0.45	0.58	0.59	0.56
Hyper.Hypo	chr16$23962501$23963500	17784	NM_001348026	-	Bcl6	INTERGENIC	other	0.46	0.55	0.51	0.59	0.6	0.66	0.47	0.48	0.46	0.37
Hyper.Hypo	chr9$89466501$89467500	155487	NM_153509	-	AF529169	INTERGENIC	other	0.66	0.68	0.56	0.79	0.75	0.81	0.69	0.69	0.68	0.66
Hyper.Hypo	chr3$86915001$86916000	4885	NM_001195499	-	Dclk2	INTRON	other	0	0	0.15	0	0.42	0.31	0.08	0.18	0.24	0.18
Hyper.Hypo	chr9$48248501$48249500	91399	NM_030069	-	Nxpe2	INTERGENIC	other	0.59	0.59	0.6	0.71	0.76	0.8	0.68	0.6	0.57	0.61
Hyper.Hypo	chr1$98549001$98550000	127879	NM_027584	+	Slco6d1	INTERGENIC	other	0	0.55	0.43	0.73	0.95	0	0.79	0	0.39	0.64
Hyper.Hypo	chr7$30013001$30014000	29048	NM_001033355	+	Zfp568	EXON	other	0.59	0.54	0.38	0.59	0.57	0.66	0.43	0.48	0.32	0.48
Hyper.Hypo	chr18$35626501$35627500	0	NM_011397	-	Slc23a1	PROMOTER	other	0.55	0.7	0.6	0.74	0.77	0.79	0.58	0.72	0.5	0.7
Hyper.Hypo	chr11$102215501$102216500	13651	NR_106179	-	Mir8101	INTRON	other	0.21	0.1	0.26	0.44	0.43	0.44	0.29	0.44	0.33	0.3
Hyper.Hypo	chrX$136624001$136625000	-41375	NM_001029978	+	Tceal3	INTERGENIC	other	0.28	0.25	0.26	0.35	0.31	0.47	0.27	0.25	0.25	0.24
Hyper.Hypo	chr5$5998501$5999500	-249185	NM_027399	-	Steap1	INTERGENIC	other	0.84	0.7	0.79	0.9	0.91	0.9	0.79	0.86	0.72	0.83
Hyper.Hypo	chr5$63931501$63932500	36398	NM_145923	-	Rell1	INTRON	other	0.91	0.76	0.83	0.98	0.97	0.87	0.84	0.74	0.78	0.77
Hyper.Hypo	chr2$28551001$28552000	11404	NM_009885	-	Cel	INTRON	other	0.55	0.62	0.68	0.8	0.74	0.85	0.66	0.56	0.76	0.69
Hyper.Hypo	chr7$96958501$96959500	6976	NM_153591	+	Nars2	INTRON	other	0.5	0.41	0.46	0.52	0.58	0.66	0.41	0.5	0.54	0.41
Hyper.Hypo	chr11$116820001$116821000	7047	NM_026280	-	Mxra7	INTRON	other	0.35	0.35	0.42	0.45	0.58	0.56	0.42	0.34	0.39	0.41
Hyper.Hypo	chr2$134483001$134484000	70353	NM_010403	-	Hao1	INTERGENIC	other	0.63	0.57	0.64	0.88	0.85	0.79	0.65	0.61	0.71	0.66
Hyper.Hypo	chr6$23164001$23165000	-31016	NM_013930	-	Aass	INTERGENIC	shore	0.76	0.75	0.7	0.77	0.94	0.89	0.78	0.76	0.76	0.73
Hyper.Hypo	chr10$25126001$25127000	73171	NM_001347460	-	Akap7	INTERGENIC	other	0.77	0.63	0.64	0.96	0	0.85	0.72	0.46	0.78	0.68
Hyper.Hypo	chr10$82936501$82937500	-47997	NM_021439	+	Chst11	INTERGENIC	other	0.64	0.52	0.65	0.63	0.75	0.78	0.53	0.59	0.65	0.68
Hyper.Hypo	chr9$108653501$108654500	0	NM_001357285	-	Arih2	PROMOTER	other	0.57	0.6	0.5	0.7	0.7	0.72	0.5	0.54	0.58	0.67
Hyper.Hypo	chr14$103536501$103537500	23162	NM_022886	+	Scel	EXON	other	0.43	0.24	0.29	0.7	0.35	0.4	0.24	0.27	0.13	0.22
Hyper.Hypo	chr18$70480001$70481000	7337	NM_001289650	+	Stard6	INTRON	other	0.8	0.79	0.74	0.98	0.8	0.98	0.68	0.74	0.69	0.73
Hyper.Hypo	chr4$126166501$126167500	-3161	NM_001162533	-	Sh3d21	EXON	other	0.47	0.58	0.71	0.7	0.87	0.91	0.58	0.67	0.52	0.65
Hyper.Hypo	chr6$39431501$39432500	11125	NR_152168	+	Gm10244	INTERGENIC	other	0.58	0.83	0.77	1	0.96	0.94	0.81	0.82	0.82	0.92
Hyper.Hypo	chr5$5998001$5999000	-248685	NM_027399	-	Steap1	INTERGENIC	other	0.84	0.7	0.79	0.9	0.91	0.9	0.79	0.86	0.72	0.83
Hyper.Hypo	chr19$7441001$7442000	18430	NR_105957	+	Mir6991	INTRON	other	0.43	0.41	0.47	0.52	0.58	0.55	0.39	0.44	0.45	0.5
Hyper.Hypo	chr17$57046501$57047500	-4848	NM_001346527	-	Slc25a41	EXON	other	0.62	0.61	0.57	0.75	0.86	0.83	0.68	0.59	0.78	0.74
Hyper.Hypo	chr13$58068001$58069000	33429	NM_001195075	-	Klhl3	INTRON	other	0.07	0.23	0.18	0.3	0.22	0.38	0.18	0.16	0.19	0.15
Hyper.Hypo	chr4$151849501$151850500	11269	NM_001081557	-	Camta1	INTRON	other	0.64	0.49	0.56	0.64	0.73	0.73	0.58	0.61	0.56	0.64
Hyper.Hypo	chr4$149450001$149451000	3969	NM_022020	-	Rbp7	INTRON	other	0.64	0.91	0.7	0.86	0.88	0.98	0.81	0.66	0.69	0.72
Hyper.Hypo	chr15$80586001$80587000	13406	NM_001289442	+	Grap2	INTRON	other	0.32	0.39	0.41	0.45	0.58	0.52	0.38	0.43	0.41	0.4
Hyper.Hypo	chr6$86079501$86080500	1455	NM_001271861	+	Add2	INTRON	other	0	0.81	0.88	1	0.95	1	0	0.91	0.81	0
Hyper.Hypo	chr11$16741501$16742500	-9703	NM_207655	+	Egfr	INTERGENIC	other	0.66	0.59	0.65	0.81	0.7	0.8	0.62	0.62	0.74	0.65
Hyper.Hypo	chr13$24482001$24483000	66881	NM_001284520	+	Cmah	INTERGENIC	other	0.44	0.38	0.42	0.49	0.65	0.55	0.44	0.43	0.46	0.41
Hyper.Hypo	chr13$6855501$6856500	-206731	NM_001291071	-	Pfkp	INTERGENIC	other	0.63	0.58	0.56	0.7	0.71	0.7	0.51	0.58	0.61	0.66
Hyper.Hypo	chr8$24358001$24359000	79947	NM_026931	-	Tcim	INTERGENIC	other	0.58	0.62	0.66	0.84	0.63	0.82	0.67	0.6	0.61	0.66
Hyper.Hypo	chr9$56848001$56849000	2964	NM_198673	-	Odf3l1	EXON	other	0.58	0.62	0.52	0.74	0.7	0.76	0.56	0.71	0.59	0.55
Hyper.Hypo	chr11$11791501$11792500	16463	NM_001163359	-	Fignl1	INTERGENIC	other	0.68	0.68	0.72	0.87	0.73	0.88	0.7	0.68	0.62	0.67
Hyper.Hypo	chr19$13929501$13930500	10481	NM_001011850	+	Olfr1505	INTERGENIC	other	0.81	0.91	0	1	1	1	0.87	0.87	0	0.78
Hyper.Hypo	chr5$118413001$118414000	-146719	NM_001347445	+	Med13l	INTERGENIC	other	0.79	0.71	0.71	0.78	0.82	0.92	0.72	0.72	0.76	0.77
Hyper.Hypo	chr18$37825501$37826500	5957	NM_033583	+	Pcdhgc5	INTRON	other	0.14	0.04	0.19	0.24	0.31	0.28	0.25	0.12	0.15	0.16
Hyper.Hypo	chr16$6504001$6505000	528416	NR_045799	+	1700123O21Rik	INTRON	other	0.69	0.69	0.73	0.77	0.75	0.9	0.79	0.68	0.68	0.66
Hyper.Hypo	chr1$156917501$156918500	20888	NM_001159966	-	Ralgps2	INTRON	other	0.38	0.14	0.13	0.33	0.33	0.62	0.15	0.14	0.16	0.14
Hyper.Hypo	chr17$74270001$74271000	23864	NM_133771	-	Memo1	INTRON	other	0.49	0.73	0.63	0.83	0.83	0	0.52	0.65	0.49	0.61
Hyper.Hypo	chrX$47985001$47986000	48854	NM_013912	-	Apln	INTERGENIC	other	0.37	0.47	0.25	0.44	0.55	0.53	0.34	0.3	0.36	0.49
Hyper.Hypo	chr1$67060501$67061500	-21630	NM_021295	-	Lancl1	INTERGENIC	other	0.56	0.51	0.49	0.73	0.69	0.61	0.43	0.45	0.46	0.49
Hyper.Hypo	chr10$69378501$69379500	-25590	NM_007659	-	Cdk1	INTERGENIC	other	0.53	0.46	0.67	0.79	0.91	0	0.71	0.88	0.54	0.68
Hyper.Hypo	chrX$130188001$130189000	438261	NM_172493	+	Diaph2	INTRON	other	0.66	0.47	0.58	0.74	0.64	0.71	0.6	0.53	0.52	0.55
Hyper.Hypo	chr17$93312501$93313500	113335	NM_009625	+	Adcyap1	INTERGENIC	other	0.77	0.58	0.67	0.91	0.78	0.71	0.7	0.71	0.63	0.66
Hyper.Hypo	chr9$71777001$71778000	-5400	NM_001304362	-	Cgnl1	INTERGENIC	other	0.8	0.76	0.75	1	1	0.83	0.7	0.63	0.73	0.66
Hyper.Hypo	chr4$133518001$133519000	0	NM_001083916	+	Kdf1	PROMOTER	CpGi	0.27	0.1	0.03	0.25	0.16	0.42	0.12	0	0.15	0.24
Hyper.Hypo	chr11$121142501$121143500	-2643	NM_028602	+	Tex19.1	INTERGENIC	other	0.48	0.46	0.5	0.6	0.57	0.59	0.42	0.54	0.41	0.46
Hyper.Hypo	chr10$80553001$80554000	7561	NM_025852	-	Rexo1	INTRON	other	0.7	0.55	0.45	0.72	0.58	0.81	0.54	0.4	0	0.56
Hyper.Hypo	chr8$56486001$56487000	-1034	NR_131020	-	4930518J21Rik	INTERGENIC	other	0.29	0.35	0.37	0.44	0.41	0.54	0.34	0.35	0.35	0.38
Hyper.Hypo	chr13$67730501$67731500	1241	NR_027969	+	Zfp85os	INTRON	other	0.53	0.44	0.54	0.78	0.68	0.69	0.64	0.53	0.52	0.6
Hyper.Hypo	chr7$13271001$13272000	-5313	NM_001199310	+	Lig1	INTRON	other	0.43	0.47	0.52	0.85	0.75	0.6	0.48	0.65	0.51	0.57
Hyper.Hypo	chr12$17483501$17484500	-60373	NM_013614	+	Odc1	INTERGENIC	other	0.65	0.69	0.56	0.82	0.69	0.7	0.6	0.66	0.59	0.68
Hyper.Hypo	chr13$58311501$58312500	650	NR_105788	-	Mir6369	PROMOTER	other	0.45	0.37	0.33	0.57	0.58	0.56	0.3	0.47	0.42	0.47
Hyper.Hypo	chr5$51583001$51584000	-15277	NR_132764	-	Ppargc1a	INTERGENIC	other	0.22	0.27	0.23	0.4	0.44	0.41	0.27	0.25	0.34	0.26
Hyper.Hypo	chr7$128129001$128130000	0	NM_021334	+	Itgax	PROMOTER	other	0.9	0.85	0.72	0.93	0.91	0.93	0.76	0.77	0.82	0.82
Hyper.Hypo	chr2$13857501$13858500	-63982	NM_145838	-	St8sia6	INTERGENIC	other	0.48	0.51	0.25	0.57	0.64	0.56	0.4	0.46	0.45	0.42
Hyper.Hypo	chr7$19019501$19020500	3040	NM_008260	-	Foxa3	INTRON	other	0.14	0.25	0.24	0.41	0.34	0.36	0.28	0.35	0.11	0.21
Hyper.Hypo	chr4$148589501$148590500	-1013	NM_009272	+	Srm	INTERGENIC	shore	0.46	0.53	0.53	0.59	0.66	0.74	0.44	0.55	0.53	0.57
Hyper.Hypo	chr9$83265001$83266000	-118395	NM_175074	-	Hmgn3	INTERGENIC	other	0.62	0.38	0.48	0.64	0.59	0.67	0.44	0.56	0.5	0.55
Hyper.Hypo	chr4$8749001$8750000	-1324	NM_001355382	+	Chd7	INTRON	shore	0.43	0.59	0.61	0.76	0.7	0.73	0.62	0.59	0.59	0.68
Hyper.Hypo	chr9$66163001$66164000	4777	NM_010019	+	Dapk2	INTRON	other	0.61	0.52	0.55	0.67	0.68	0.74	0.51	0.64	0.55	0.6
Hyper.Hypo	chr1$72313001$72314000	5582	NM_001357519	+	Xrcc5	INTRON	other	0.67	0.66	0.63	0.85	0.69	0.74	0.65	0.67	0.61	0.64
Hyper.Hypo	chr15$77978001$77979000	-7178	NM_018749	-	Eif3d	INTERGENIC	other	0.93	0.73	0.82	1	0.9	0.98	0.76	0.72	0.83	0.77
Hyper.Hypo	chr10$121095001$121096000	60999	NM_011915	+	Wif1	EXON	other	0.32	0.4	0.47	0.5	0.61	0.57	0.36	0.44	0.54	0.45
Hyper.Hypo	chr9$34635501$34636500	146772	NM_001190911	+	Kirrel3	INTRON	other	0.72	0.72	0.76	0.81	0.86	0.83	0.74	0.65	0.73	0.68
Hyper.Hypo	chr14$103809501$103810500	33202	NM_001276296	-	Ednrb	INTERGENIC	other	0.61	0.67	0.6	1	0	0.81	0.67	0.76	0.4	0.66
Hyper.Hypo	chr17$30853001$30854000	-47867	NM_021332	+	Glp1r	INTRON	other	0.71	0.69	0.93	0.97	1	1	0.96	0.68	0.67	1
Hyper.Hypo	chr10$39379001$39380000	9204	NM_008054	+	Fyn	INTRON	other	0.3	0.24	0.42	0.65	0.58	0.63	0.37	0.52	0.43	0.65
Hyper.Hypo	chrX$12758001$12759000	2974	NM_012005	-	Med14	INTRON	other	0.74	0.67	0.69	0.77	0.84	0.81	0.64	0.75	0.62	0.8
Hyper.Hypo	chr6$48639001$48640000	-7234	NM_001077410	+	Gimap8	INTERGENIC	other	0.41	0.55	0.58	0.76	0.76	0.76	0.62	0.63	0.57	0.6
Hyper.Hypo	chr19$54784001$54785000	314478	NM_008149	-	Gpam	INTERGENIC	other	0.45	0.41	0.81	0.77	0.8	0.72	0.47	0.56	0.61	0.62
Hyper.Hypo	chr3$8856501$8857500	66358	NM_025434	-	Mrps28	INTRON	other	0.32	0.27	0.43	0.44	0.53	0.49	0.27	0.28	0	0.38
Hyper.Hypo	chr9$28534001$28535000	742734	NM_177906	+	Opcml	INTRON	other	0.86	0.61	0.75	0.75	0.91	0.92	0.67	0.7	0.81	0.72
Hyper.Hypo	chr13$29196001$29197000	179748	NR_045074	+	A330102I10Rik	INTRON	other	0.41	0.3	0.55	0.58	0.67	0.63	0.44	0.55	0.54	0.54
Hyper.Hypo	chr3$86915501$86916500	4385	NM_001195499	-	Dclk2	INTRON	other	0	0	0	0	0.42	0.31	0.08	0.18	0.24	0.18
Hyper.Hypo	chr3$87554501$87555500	28925	NM_001286844	+	Etv3	INTERGENIC	other	0	0.48	0.32	0.86	0.58	0.64	0	0.52	0.66	0
Hyper.Hypo	chr2$118478001$118479000	697	NM_009273	-	Srp14	PROMOTER	shore	0.62	0	0.6	0.95	0.68	0.83	0.52	0.56	0.69	0.59
Hyper.Hypo	chr10$95244501$95245500	78210	NM_001330138	-	Cradd	INTRON	other	0.47	0	0.72	0.76	0.79	0.76	0.53	0.59	0.92	0
Hyper.Hypo	chr1$37132501$37133500	-84778	NM_001282010	+	Cnga3	INTERGENIC	other	0.49	0.4	0.43	0.51	0.56	0.62	0.48	0.43	0.46	0.49
Hyper.Hypo	chr12$3724001$3725000	-81980	NM_007872	+	Dnmt3a	INTRON	other	0.56	0.48	0.66	0.72	0.82	0.87	0.74	0.79	0.71	0.53
Hyper.Hypo	chr4$150989501$150990500	-6597	NM_011910	+	Uts2	INTERGENIC	other	0.56	0.74	0.55	0.76	0.81	0.86	0.7	0.58	0.6	0.81
Hyper.Hypo	chr14$62774001$62775000	-12890	NM_008715	-	Ints6	INTRON	other	0.82	0.71	0.72	0.9	0.83	0.93	0.65	0.78	0.63	0.72
Hyper.Hypo	chr5$8902001$8903000	8282	NM_008830	+	Abcb4	INTRON	other	0	0.75	0.78	0	0.96	0.97	0.85	0.81	0.81	0.79
Hyper.Hypo	chr7$140345001$140346000	0	NM_146955	-	Olfr60	PROMOTER	other	0.59	0.48	0.57	0.75	0.7	0.72	0.6	0.58	0.54	0.5
Hyper.Hypo	chr2$144181501$144182500	6791	NR_136884	-	Gm5535	INTRON	other	0.5	0.49	0.62	0.62	0.63	0.78	0.52	0.56	0.57	0.58
Hyper.Hypo	chr12$3954001$3955000	0	NM_001278581	+	Pomc	PROMOTER	other	0.04	0.34	0.24	0.32	0.42	0.38	0.25	0.3	0.26	0.19
Hyper.Hypo	chr3$127125001$127126000	-35305	NR_105029	+	LOC100862268	INTRON	other	0.35	0.43	0.42	0.54	0.61	0.82	0.45	0.5	0.46	0.42
Hyper.Hypo	chr1$69729501$69730500	-43542	NM_011770	-	Ikzf2	INTERGENIC	other	0.16	0.15	0.2	0.35	0.33	0.49	0.27	0.3	0.25	0.28
Hyper.Hypo	chr12$57098001$57099000	61644	NM_001167976	-	Slc25a21	INTRON	other	0.59	0.46	0.5	0.69	0.69	0.71	0.47	0.6	0.59	0.61
Hyper.Hypo	chr6$115687001$115688000	-10366	NM_001356333	-	Raf1	INTERGENIC	other	0.49	0.55	0.57	0.61	0.79	0.68	0.55	0.59	0.46	0.62
Hyper.Hypo	chr3$137782001$137783000	616	NR_105801	-	Mir6380	PROMOTER	other	0.32	0.28	0.32	0.66	0.52	0.67	0.38	0.41	0.23	0.38
Hyper.Hypo	chr1$80293501$80294500	46191	NM_016716	-	Cul3	INTRON	other	0.49	0.41	0.43	0.56	0.64	0.53	0.47	0.48	0.46	0.46
Hyper.Hypo	chr4$133177501$133178500	-17155	NR_105984	+	Mir7017	INTRON	other	0.28	0.25	0.25	0.8	0.38	0	0.41	0.3	0.22	0.29
Hyper.Hypo	chr4$136867001$136868000	18178	NM_009777	-	C1qb	INTERGENIC	other	0.18	0.27	0.24	0.47	0.33	0.47	0.22	0.37	0.21	0.33
Hyper.Hypo	chr11$104576501$104577500	0	NM_001355755	+	Myl4	PROMOTER	other	0.56	0.81	0.64	0.85	0.81	0.77	0.64	0.57	0.63	0.72
Hyper.Hypo	chr12$46984001$46985000	-165227	NM_021361	-	Nova1	INTERGENIC	other	0.83	0	0.86	0.97	1	0	0.97	0.91	0	0.77
Hyper.Hypo	chr3$60762501$60763500	-239285	NM_001282016	+	P2ry1	INTERGENIC	other	0.23	0.12	0.26	0.2	0.49	0.42	0.25	0.35	0.32	0.17
Hyper.Hypo	chr1$140939501$140940500	-283100	NR_040604	-	4930590L20Rik	INTERGENIC	other	0.46	0.49	0.53	0.79	0.72	0.87	0.57	0.57	0.63	0.61
Hyper.Hypo	chr1$9889501$9890500	-18138	NM_177722	+	Mcmdc2	INTRON	other	0.8	0.65	0.63	0.85	0.82	0.87	0.49	0.59	0.53	0.48
Hyper.Hypo	chr4$3817001$3818000	17656	NM_026147	-	Rps20	INTERGENIC	other	0.62	0.49	0.48	0.62	0.57	0.82	0.49	0.49	0.34	0.52
Hyper.Hypo	chr7$134430001$134431000	-53174	NM_001081331	-	D7Ertd443e	INTERGENIC	other	0.45	0.57	0.66	0.82	0.89	0.74	0.73	0.75	0.6	0.64
Hyper.Hypo	chr3$32406001$32407000	-29151	NM_008839	+	Pik3ca	INTERGENIC	other	0.45	0.67	0.55	0.88	0.74	0.81	0.62	0.72	0.64	0.73
Hyper.Hypo	chr13$57231001$57232000	-335213	NM_001302372	-	Trpc7	INTERGENIC	other	0.34	0.3	0.39	0.64	0.46	0.51	0.42	0.38	0.19	0.44
Hyper.Hypo	chr2$106959501$106960500	9892	NM_173750	-	Arl14ep	INTERGENIC	other	0.78	0.39	0.67	0.86	0.86	0.72	0.62	0.46	0.67	0.46
Hyper.Hypo	chr5$115737501$115738500	-5881	NR_151599	-	Bicdl1	INTERGENIC	other	0.72	0.81	0.97	1	0	0.91	0.8	0.81	0.85	0.82
Hyper.Hypo	chr15$101139001$101140000	10481	NM_001277257	+	Acvrl1	INTRON	other	0.47	0.36	0.34	0.55	0.5	0.45	0.36	0.34	0.4	0.33
Hyper.Hypo	chr7$4894501$4895500	17450	NM_001101598	+	Isoc2a	EXON	other	0.25	0.32	0.56	0.58	0.57	0.68	0.43	0.51	0.51	0.56
Hyper.Hypo	chr9$108561001$108562000	502	NM_011830	+	Impdh2	PROMOTER	shore	0.57	0.55	0.46	0.68	0.63	0.66	0.5	0.45	0.41	0.45
Hyper.Hypo	chr19$56727501$56728500	5131	NM_007419	+	Adrb1	INTERGENIC	other	0.56	0.31	0.37	0	0.78	0.8	0.44	0.53	0.49	0.88
Hyper.Hypo	chr2$6230501$6231500	-17508	NM_024208	-	Echdc3	INTRON	other	0.87	0.56	0.87	0.84	0.86	1	0.8	0.67	0.71	0.86
Hyper.Hypo	chr4$131145501$131146500	-135028	NR_130167	-	A930031H19Rik	INTERGENIC	other	0.6	0.46	0.54	0.58	0.79	0.78	0.64	0.57	0.49	0.51
Hyper.Hypo	chr1$172320001$172321000	7636	NM_080419	+	Igsf8	INTERGENIC	other	0.73	0.68	0.9	0.9	0.95	0.92	0.74	0.71	0.76	0.75
Hyper.Hypo	chr4$69660001$69661000	-705605	NM_019967	-	Brinp1	INTERGENIC	other	0.46	0.56	0.54	0.67	0.66	0.7	0.52	0.6	0.46	0.51
Hyper.Hypo	chr19$33380501$33381500	10796	NM_001167818	-	Rnls	INTRON	other	0.11	0.16	0.22	0	0.2	0.43	0.14	0.15	0.16	0.14
Hyper.Hypo	chr14$52295501$52296500	8625	NM_019721	-	Mettl3	EXON	other	0.61	0.67	0.63	0.81	0.75	0.76	0.56	0.62	0.58	0.68
Hyper.Hypo	chrX$142468501$142469500	-77967	NM_001033600	-	Acsl4	INTERGENIC	other	0.35	0.46	0.46	0.55	0.56	0.76	0.43	0.42	0.42	0.47
Hyper.Hypo	chr2$119478501$119479500	-873	NM_026574	-	Ino80	PROMOTER	shore	0.46	0.51	0.5	0.6	0.57	0.62	0.41	0.46	0.53	0.49
Hyper.Hypo	chr19$29680001$29681000	-16941	NM_029993	+	Mlana	INTERGENIC	other	0.51	0.47	0.46	0.5	0.6	0.67	0.45	0.46	0.45	0.52
Hyper.Hypo	chr8$34100001$34101000	6815	NM_001293758	-	Dctn6	INTRON	other	0.48	0.44	0.33	0.57	0.52	0.83	0.47	0.54	0.59	0.45
Hyper.Hypo	chr10$127312501$127313500	-716	NM_001003913	-	Mars	PROMOTER	shore	0.9	0.75	0.73	0.9	0.92	0.92	0.86	0.84	0.7	0.85
Hyper.Hypo	chr15$81220501$81221500	-13999	NM_145132	+	Mchr1	INTERGENIC	other	0.57	0.51	0.61	0.75	0.76	0.77	0.63	0.66	0.68	0.67
Hyper.Hypo	chr8$46396501$46397500	-73537	NM_007981	+	Acsl1	INTERGENIC	other	0.43	0.35	0.41	0.54	0.65	0.58	0.44	0.47	0.48	0.49
Hyper.Hypo	chr4$32940501$32941500	9327	NM_001012451	-	Ankrd6	INTRON	other	0.63	0.56	0.63	0.74	0.72	0.72	0.55	0.63	0.62	0.6
Hyper.Hypo	chr2$167311501$167312500	36679	NM_019835	-	B4galt5	INTRON	other	0.87	0.91	0.8	0.98	0.92	0.97	0.75	0.87	0.93	0.87
Hyper.Hypo	chr6$38779001$38780000	57312	NM_001136065	-	Hipk2	INTRON	other	0.56	0.46	0.41	0.84	0.69	0.67	0.51	0.57	0.57	0.55
Hyper.Hypo	chr6$65882001$65883000	-69571	NM_001161773	+	4930544G11Rik	INTRON	other	0.52	0.53	0.65	0.73	0.75	0.84	0.71	0.72	0.49	0.53
Hyper.Hypo	chr15$80585501$80586500	12906	NM_001289442	+	Grap2	INTRON	other	0.27	0.38	0.17	0.38	0.5	0.42	0.2	0.27	0.33	0.23
Hyper.Hypo	chr11$60774501$60775500	1866	NM_009410	-	Top3a	INTRON	shore	0.65	0.71	0.42	0.72	0.68	0.75	0.45	0.63	0.46	0.56
Hyper.Hypo	chr13$58081001$58082000	20429	NM_001195075	-	Klhl3	INTRON	other	0.92	0.68	0.89	0.98	0	1	0.88	0	0.82	0.91
Hyper.Hypo	chr17$37211501$37212500	0	NM_146513	-	Olfr95	PROMOTER	other	0.15	0.12	0.16	0.33	0.2	0	0.16	0.16	0	0.19
Hyper.Hypo	chr8$124156501$124157500	-73894	NM_139272	+	Galnt2	INTERGENIC	other	0.12	0.4	0.27	0.39	0.5	0.59	0.3	0.34	0.48	0.35
Hyper.Hypo	chr1$4849501$4850500	-7194	NM_011541	+	Tcea1	INTERGENIC	other	0.97	0.74	0.67	0	0.95	1	0.69	0.8	0.85	0.7
Hyper.Hypo	chr5$151717501$151718500	-66294	NM_027009	-	Rfc3	INTERGENIC	other	0.4	0.24	0.27	0.61	0.33	0.42	0.32	0.32	0.27	0.28
Hyper.Hypo	chr6$48650001$48651000	2642	NM_212486	+	Gimap8	EXON	other	0.69	0.51	0.53	0.7	0.75	0.77	0.59	0.77	0.6	0.47
Hyper.Hypo	chr9$114234501$114235500	-94635	NM_007535	+	Bcl2a1c	INTERGENIC	other	0.22	0	0.5	0.84	0.67	0.94	0.39	0	0.85	0.83
Hyper.Hypo	chr17$24875501$24876500	-2270	NM_008340	+	Igfals	INTERGENIC	other	0.72	0.66	0.63	0.88	0.86	0.91	0.69	0.71	0.67	0.79
Hyper.Hypo	chr1$97975501$97976500	71294	NR_037993	-	B230216N24Rik	EXON	shore	0.43	0.44	0.52	0.65	0.68	0.63	0.51	0.59	0.55	0.57
Hyper.Hypo	chr4$137801501$137802500	-5118	NM_007431	-	Alpl	INTERGENIC	other	0.74	0	0.4	0	0.69	0.97	0	0.65	0	0.54
Hyper.Hypo	chr10$88700001$88701000	-16979	NM_011461	-	Spic	INTERGENIC	other	0.85	0.72	0.76	0.89	0.86	0.87	0.77	0.83	0.77	0.64
Hyper.Hypo	chr6$115465001$115466000	42937	NM_011146	+	Pparg	INTRON	other	0.72	0.69	0.75	0.76	0.85	0.9	0.69	0.75	0.76	0.72
Hyper.Hypo	chr3$87309001$87310000	-45478	NM_030707	-	Fcrls	INTERGENIC	other	0.72	0.68	0.58	0.78	0.79	0.97	0.62	0.68	0.66	0.77
Hyper.Hypo	chr18$76465501$76466500	203058	NM_001311070	+	Smad2	INTERGENIC	other	0.28	0.32	0.2	0.55	0.39	0.62	0.26	0.24	0.28	0.23
Hyper.Hypo	chr13$58927001$58928000	119306	NM_001025074	+	Ntrk2	INTRON	other	0.28	0.34	0.3	0.43	0.44	0.43	0.36	0.35	0.28	0.34
Hyper.Hypo	chr1$4850001$4851000	-6694	NM_011541	+	Tcea1	INTERGENIC	other	0.9	0.74	0.67	0.76	0.95	1	0.69	0.81	0.85	0.7
Hyper.Hypo	chr17$24636001$24637000	3321	NM_001357615	+	Nthl1	INTRON	other	0.18	0.19	0.24	0.5	0.37	0.36	0.24	0.34	0.29	0.25
Hyper.Hypo	chr4$141882001$141883000	-7082	NM_025994	-	Efhd2	INTERGENIC	other	0.74	0.7	0.57	0.72	0.85	0.78	0.7	0.64	0.64	0.72
Hyper.Hypo	chr6$148638501$148639500	-24193	NR_045867	-	Gm6313	INTERGENIC	other	0.62	0.55	0.7	0.83	0.85	0	0	0.66	0.66	0
Hyper.Hypo	chr5$151718001$151719000	-66794	NM_027009	-	Rfc3	INTERGENIC	other	0.4	0.24	0.27	0.61	0.33	0.42	0.32	0.32	0.27	0.28
Hyper.Hypo	chr10$88533001$88534000	-29032	NM_144807	-	Chpt1	EXON	other	0.62	0.69	0.59	0.77	0.85	0.79	0.57	0.66	0.65	0.57
Hyper.Hypo	chr2$40433001$40434000	-1206664	NM_024209	-	Ppp6c	INTERGENIC	other	0.7	0.7	0.62	0.73	0.87	0.9	0.62	0.75	0.74	0.79
Hyper.Hypo	chr7$80988001$80989000	-4684	NM_178707	+	Zfp592	INTERGENIC	other	0.62	0.56	0.51	0.69	0.74	0.77	0.56	0.63	0.51	0.52
Hyper.Hypo	chr17$65864001$65865000	19924	NM_001198949	-	Ralbp1	EXON	other	0.43	0.41	0.4	0.56	0.47	0.59	0.31	0.34	0.33	0.35
Hyper.Hypo	chr14$14591501$14592500	-110525	NM_001033270	+	Slc4a7	INTERGENIC	other	0.59	0.82	0.66	0.78	0.95	0.92	0.76	0.77	0.75	0.7
Hyper.Hypo	chr14$120418001$120419000	-59461	NM_029519	+	Rap2a	INTRON	other	0.3	0.44	0.37	0.57	0.61	0.65	0.35	0.45	0.39	0.61
Hyper.Hypo	chr1$193487001$193488000	19531	NR_029592	-	Mir205	INTERGENIC	other	0.53	0.53	0.59	0.56	0.76	0.69	0.56	0.58	0.5	0.55
Hyper.Hypo	chr5$88690501$88691500	-14331	NM_178700	-	Grsf1	INTERGENIC	other	0.26	0.31	0.31	0.58	0.57	0.56	0.36	0.52	0.4	0.45
Hyper.Hypo	chr11$120775001$120776000	8205	NM_009053	-	Rfng	INTERGENIC	other	0.54	0.56	0.58	0.64	0.65	0.7	0.58	0.63	0.52	0.51
Hyper.Hypo	chr12$80943001$80944000	1400	NR_045057	-	Gm20337	EXON	shore	0.59	0.52	0.59	0.7	0.67	0.84	0.57	0.69	0.6	0.6
Hyper.Hypo	chr13$99201501$99202500	16680	NM_001004149	+	Zfp366	INTRON	other	0.54	0.45	0.36	0.63	0.66	0.6	0.5	0.55	0.51	0.54
Hyper.Hypo	chr12$85217501$85218500	-981	NM_145445	+	Eif2b2	PROMOTER	shore	0	0.57	0.47	0.66	0.76	0.79	0.4	0.52	0.54	0.61
Hyper.Hypo	chr3$68783001$68784000	-85586	NM_001167996	+	1110032F04Rik	INTERGENIC	other	0.53	0.45	0.4	0.7	0.49	0.65	0.38	0.43	0.46	0.46
Hyper.Hypo	chr11$49739001$49740000	-26280	NM_212484	-	Cnot6	INTERGENIC	other	0.54	0.48	0.6	0.58	0.73	0.74	0.47	0.65	0.45	0.46
Hyper.Hypo	chr2$169035001$169036000	56734	NR_040326	+	1700017J07Rik	INTERGENIC	other	0.67	0.61	0.75	0.86	0.79	0.83	0.58	0.55	0.62	0.73
Hyper.Hypo	chr13$32863001$32864000	-11817	NM_025429	-	Serpinb1a	INTERGENIC	other	0.69	0.69	0.66	0.73	0.82	0.83	0.63	0.71	0.7	0.56
Hyper.Hypo	chrX$131501501$131502500	1751761	NM_172493	+	Diaph2	INTERGENIC	other	0.7	0.54	0.56	0	0.66	0.9	0.54	0.51	0.49	0.54
Hyper.Hypo	chr16$8669501$8670500	1654	NM_025821	-	Carhsp1	INTRON	shore	0.15	0.15	0.21	0.35	0.54	0.4	0.29	0.35	0.42	0.32
Hyper.Hypo	chr3$139886501$139887500	-140749	NR_105798	+	Mir7j	INTERGENIC	other	0.49	0.62	0.54	0.63	0.81	0.56	0.49	0.6	0.51	0.57
Hyper.Hypo	chr15$97275001$97276000	-27715	NM_001164602	-	Amigo2	INTRON	other	0.77	0.71	0.9	0.9	0.97	0.88	0.74	0.76	0.83	0.85
Hyper.Hypo	chr5$55760501$55761500	1410511	NR_038045	+	Gm10440	INTERGENIC	other	0.71	0.74	0.8	0.88	0.96	0.84	0.61	0.85	0.78	0.88
Hyper.Hypo	chr8$42560001$42561000	580487	NM_177742	-	Triml1	INTERGENIC	other	0.9	0.43	0.48	0.81	0.75	0.53	0.51	0.68	0	0.39
Hyper.Hypo	chr10$127229001$127230000	-17380	NM_054097	-	Pip4k2c	EXON	other	0.11	0.08	0.12	0.23	0.13	0.26	0.06	0.16	0.05	0.13
Hyper.Hypo	chr11$103817001$103818000	42828	NM_009521	+	Wnt3	EXON	other	0.7	0.82	0.7	0.87	0.86	0.8	0.61	0.67	0.74	0.87
Hyper.Hypo	chr3$101408501$101409500	31378	NM_207205	+	Igsf3	INTRON	other	0.46	0.51	0.58	0.54	0.69	0.65	0.48	0.58	0.52	0.46
Hyper.Hypo	chr14$46075001$46076000	-8027	NR_002875	+	Gm1821	INTERGENIC	other	0.41	0.44	0.55	0.56	0.81	0.67	0.54	0.33	0.61	0.57
Hyper.Hypo	chr3$101446001$101447000	68878	NM_207205	+	Igsf3	INTRON	other	0.69	0.67	0.8	0.97	0.97	0.98	0.93	0.76	0.74	0.9
Hyper.Hypo	chr4$128726001$128727000	-571	NM_001195083	+	Phc2	PROMOTER	shore	0.6	0.66	0.71	0.89	0.8	0.83	0.72	0.77	0.67	0.76
Hyper.Hypo	chr11$10023001$10024000	831061	NM_178259	+	Abca13	INTERGENIC	other	0.33	0.45	0.33	0.58	0.51	0.62	0.36	0.52	0.42	0.54
Hyper.Hypo	chr7$80987501$80988500	-5184	NM_178707	+	Zfp592	INTERGENIC	other	0.62	0.56	0.51	0.69	0.74	0.77	0.56	0.63	0.51	0.52
Hyper.Hypo	chr16$5179001$5180000	24013	NM_013796	-	Nagpa	INTRON	other	0.64	0.72	0.77	0.88	0.85	0.88	0.62	0.69	0.71	0.81
Hyper.Hypo	chr7$81399001$81400000	-26527	NM_001357107	-	Cpeb1	INTRON	other	0.41	0.43	0.38	0.56	0.44	0.71	0.38	0.4	0.36	0.45
Hyper.Hypo	chr15$8734001$8735000	-23195	NM_148938	-	Slc1a3	INTERGENIC	other	0.41	0.31	0.36	0.6	0.6	0.6	0.47	0.39	0.34	0.51
Hyper.Hypo	chr4$140538501$140539500	109257	NM_172415	-	Arhgef10l	INTRON	other	0.4	0.31	0.38	0.48	0.43	0.51	0.43	0.34	0.36	0.35
Hyper.Hypo	chr6$50808501$50809500	32388	NR_045984	+	C530044C16Rik	INTRON	other	0.6	0.71	0.55	0.86	0.88	0.89	0.76	0.64	0.76	0.75
Hyper.Hypo	chr18$5599001$5600000	-6565	NR_033552	-	Gm10125	INTRON	other	0.78	0.55	0.76	0.93	0.91	0.9	0.73	0.78	0.79	0.85
Hyper.Hypo	chr12$57098501$57099500	61144	NM_001167976	-	Slc25a21	INTRON	other	0.65	0.51	0.54	0.69	0.72	0.76	0.48	0.63	0.6	0.62
Hyper.Hypo	chr5$151292001$151293000	-75675	NR_045699	+	1700028E10Rik	INTERGENIC	other	0.53	0.63	0.52	0.83	0.81	0	0.63	0.74	0.62	0.66
Hyper.Hypo	chr5$67303501$67304500	-2455	NM_001310629	+	Slc30a9	INTERGENIC	other	0.41	0.4	0.36	0.53	0.51	0.52	0.43	0.37	0.45	0.41
Hyper.Hypo	chr7$16612501$16613500	-324	NR_136928	+	Gm29443	PROMOTER	shore	0.63	0.63	0.65	0.75	0.73	0.76	0.62	0.68	0.59	0.62
Hyper.Hypo	chr12$111765501$111766500	6635	NM_001025358	+	Klc1	INTRON	other	0.32	0.24	0.3	0.56	0.56	0.56	0.46	0.52	0.44	0.41
Hyper.Hypo	chr14$32800501$32801500	14540	NM_001163616	+	1810011H11Rik	INTRON	other	0.37	0.36	0.31	0.7	0.66	0.51	0.45	0.48	0.38	0.39
Hyper.Hypo	chr2$166001001$166002000	8366	NM_008679	+	Ncoa3	INTRON	other	0.29	0.35	0.16	0.29	0.37	0.53	0.32	0.29	0.31	0.29
Hyper.Hypo	chr4$136867501$136868500	17678	NM_009777	-	C1qb	INTERGENIC	other	0.16	0.24	0.21	0.37	0.31	0.38	0.21	0.33	0.18	0.28
Hyper.Hypo	chr11$89175001$89176000	101162	NM_001033266	+	Gm525	INTERGENIC	other	0.18	0.25	0.19	0.35	0.34	0.27	0.18	0.23	0.19	0.26
Hyper.Hypo	chr6$122637001$122638000	10579	NM_139218	+	Dppa3	INTERGENIC	other	0.62	0.43	0.69	0.8	0.88	0.8	0.62	0.55	0.63	0.63
Hyper.Hypo	chr7$68075001$68076000	122746	NM_010513	+	Igf1r	INTRON	other	0.74	0.7	0.73	0.84	0.9	0.89	0.66	0.83	0.72	0.77
Hyper.Hypo	chr16$90635501$90636500	90872	NM_025642	-	Mis18a	INTERGENIC	other	0.77	0.65	0.66	0.84	0.82	0.89	0.74	0.69	0.75	0.82
Hyper.Hypo	chr5$90600501$90601500	39028	NM_028478	-	Rassf6	INTERGENIC	other	0.56	0.41	0.57	0.81	0.76	0.69	0.51	0.75	0.52	0.58
Hyper.Hypo	chr6$14644001$14645000	110275	NM_080464	-	Ppp1r3a	INTERGENIC	other	0.94	0.69	0.73	0.9	0.94	0	0.71	0.78	0.89	0.72
Hyper.Hypo	chr8$72292001$72293000	-26062	NM_008452	+	Klf2	INTERGENIC	other	0.71	0.73	0.81	0.89	0.85	0.95	0.74	0.76	0.72	0.84
Hyper.Hypo	chr10$66741001$66742000	178385	NR_138560	-	1110002J07Rik	INTERGENIC	other	0.22	0.25	0.26	0.32	0.42	0.4	0.22	0.23	0.2	0.25
Hyper.Hypo	chr9$83533001$83534000	-14338	NM_172507	+	Sh3bgrl2	INTERGENIC	other	0.52	0.59	0.54	0.64	0.66	0.69	0.55	0.54	0.53	0.56
Hyper.Hypo	chr8$18749001$18750000	-7440	NM_007426	-	Angpt2	INTRON	other	0.54	0.59	0.57	0.69	0.65	0.68	0.51	0.61	0.5	0.59
Hyper.Hypo	chr7$73624001$73625000	61564	NR_033604	-	Gm4971	INTERGENIC	other	0.66	0.69	0.49	0.71	0.78	0.97	0.49	0.81	0.59	0.51
Hyper.Hypo	chr16$30254001$30255000	12533	NM_027904	-	Cpn2	INTERGENIC	other	0.6	0.5	0.58	0.79	0.77	0.84	0.66	0.56	0.73	0.77
Hyper.Hypo	chr4$34114501$34115500	-64435	NM_026293	-	Spaca1	INTERGENIC	other	0.32	0.3	0.12	0.65	0.62	0.77	0.36	0.44	0.35	0.42
Hyper.Hypo	chr19$53118001$53119000	-21443	NM_001164101	+	Add3	INTERGENIC	other	0.63	0.51	0.62	0.63	0.76	0.73	0.61	0.63	0.58	0.61
Hyper.Hypo	chr17$53246501$53247500	215822	NM_172497	-	Efhb	INTERGENIC	other	0.78	0.54	0.7	0.87	0.83	0.79	0.73	0.79	0.59	0.73
Hyper.Hypo	chr12$78747001$78748000	-947	NM_019579	+	Mpp5	PROMOTER	shore	0.45	0.27	0.29	0.49	0.46	0.55	0.29	0.33	0.32	0.45
Hyper.Hypo	chr2$17740501$17741500	-9434	NM_028757	-	Nebl	INTERGENIC	other	0.43	0.47	0.44	0.57	0.72	0.58	0.37	0.47	0.43	0.58
Hyper.Hypo	chr4$148724501$148725500	-78892	NM_027195	+	Casz1	INTERGENIC	CpGi	0.14	0.19	0.11	0.37	0.42	0.45	0.37	0.38	0.25	0.27
Hyper.Hypo	chr1$84581001$84582000	-113839	NR_039588	+	Mir5126	INTRON	other	0.82	0.58	0.8	0.81	0.91	0.91	0.89	0.63	0.86	0.78
Hyper.Hypo	chr4$149450501$149451500	3469	NM_022020	-	Rbp7	INTRON	other	0.64	0.91	0.7	0.86	0.88	0.98	0.81	0.66	0.69	0.72
Hyper.Hypo	chr10$40638001$40639000	7992	NR_133568	+	Ddo	INTRON	other	0.47	0.41	0.71	0.78	0.78	0	0.45	0	0	0.55
Hyper.Hypo	chr17$26511501$26512500	-3030	NM_013642	-	Dusp1	INTERGENIC	other	0.52	0.47	0.34	0.64	0.51	0.56	0.41	0.41	0.52	0.46
Hyper.Hypo	chr15$79367501$79368500	6801	NR_035464	-	Mir1943	INTRON	other	0.24	0.31	0.29	0.54	0.4	0.49	0.27	0.32	0.33	0.44
Hyper.Hypo	chr14$34515501$34516500	6302	NM_030062	-	9230112D13Rik	INTRON	other	0.7	0.63	0.74	0.84	0.75	0.91	0.77	0.86	0.71	0.56
Hyper.Hypo	chr9$89466001$89467000	155987	NM_153509	-	AF529169	INTERGENIC	other	0.66	0.68	0.56	0.79	0.75	0.81	0.69	0.69	0.68	0.66
Hyper.Hypo	chr3$9005501$9006500	-779	NM_009412	-	Tpd52	PROMOTER	shore	0.8	0.9	0.62	0.93	0.83	0.94	0.87	0.77	0.87	0.66
Hyper.Hypo	chr5$14910501$14911500	3390	NM_198666	-	Gm9758	EXON	other	0.76	0.7	0.76	0.83	0.91	0.86	0.92	0.72	0.68	0.78
Hyper.Hypo	chr6$89415501$89416500	-52889	NM_008881	-	Plxna1	INTRON	other	0.57	0.49	0.49	0.66	0.6	0.65	0.48	0.53	0.57	0.55
Hyper.Hypo	chr4$135358501$135359500	-5288	NM_016799	-	Srrm1	INTERGENIC	other	0.4	0.57	0.48	0.55	0.69	0.64	0.44	0.49	0.55	0.51
Hyper.Hypo	chr11$52638501$52639500	-125206	NM_177059	+	Fstl4	INTERGENIC	other	0.91	0.59	0.86	0.91	0.95	0.88	0.74	0.89	0.79	0.74
Hyper.Hypo	chr15$89467501$89468500	-7752	NR_077233	+	C230037L18Rik	INTERGENIC	other	0.28	0.27	0.26	0.38	0.53	0.55	0.36	0.4	0.34	0.49
Hyper.Hypo	chr5$48737001$48738000	-137320	NM_001199245	-	Kcnip4	INTRON	other	0.51	0.41	0.42	0.57	0.48	0.63	0.37	0.45	0.5	0.39
Hyper.Hypo	chr16$92692001$92693000	4330	NM_001111023	-	Runx1	INTRON	other	0.57	0.58	0.61	0.73	0.71	0.84	0.54	0.7	0.62	0.64
Hyper.Hypo	chr11$50580001$50581000	-21085	NM_175643	+	Adamts2	INTERGENIC	other	0.7	0.64	0.58	0.88	0.94	0.87	0.74	0.7	0.78	0.68
Hyper.Hypo	chr3$60140501$60141500	58634	NM_032400	+	Sucnr1	INTERGENIC	other	0.1	0.18	0.18	0.34	0.35	0.26	0.17	0.3	0.18	0.19
Hyper.Hypo	chr4$63979001$63980000	67016	NM_011607	-	Tnc	INTRON	other	0.57	0.5	0.59	0.72	0.68	0.64	0.44	0.56	0.57	0.52
Hyper.Hypo	chr13$101234001$101235000	1876	NR_046158	+	5930438M14Rik	INTRON	other	0.43	0.38	0.36	0.51	0.59	0.45	0.3	0.4	0.46	0.45
Hyper.Hypo	chr17$48313501$48314500	-1662	NM_177083	+	B430306N03Rik	INTERGENIC	other	0.68	0.66	0.58	0.82	0.79	0.88	0.69	0.67	0	0.77
Hyper.Hypo	chr10$14023501$14024500	57124	NM_010437	+	Hivep2	INTRON	other	0.71	0.73	0.74	0.84	0.83	0.93	0.73	0.84	0.68	0.77
Hyper.Hypo	chr16$94065501$94066500	-18760	NM_011377	+	Sim2	INTERGENIC	other	0.43	0.37	0.51	0.42	0.58	0.62	0.44	0.34	0.33	0.32
Hyper.Hypo	chr11$11791001$11792000	16963	NM_001163359	-	Fignl1	INTERGENIC	other	0.68	0.68	0.72	0.87	0.73	0.88	0.7	0.68	0.62	0.67
Hyper.Hypo	chr16$46878001$46879000	-381035	NM_021495	-	Nectin3	INTERGENIC	other	0.77	0.74	0.79	0.87	0.87	0.89	0.76	0.77	0.75	0.76
Hyper.Hypo	chr17$66285501$66286500	161983	NM_001003919	+	Ddx11	INTERGENIC	other	0.77	0.85	0.82	0.91	0.98	0.97	0.75	0.82	0.7	0.9
Hyper.Hypo	chr13$38946001$38947000	13538	NM_001170430	-	Slc35b3	INTRON	other	0.53	0.56	0.55	0.6	0.61	0.75	0.44	0.57	0.51	0.59
Hyper.Hypo	chr11$86568501$86569500	14659	NR_029738	-	Mir21a	INTERGENIC	other	0	0	0.03	0.3	0.18	0.16	0.01	0.05	0	0.02
Hyper.Hypo	chr8$33721501$33722500	-9414	NM_001167921	+	Gtf2e2	INTERGENIC	other	0.29	0.18	0.21	0.43	0.34	0	0.13	0.17	0.14	0.26
Hyper.Hypo	chr16$44281001$44282000	50839	NM_198034	-	Sidt1	EXON	other	0.65	0.63	0.55	0.85	0.77	0.71	0.72	0.58	0.63	0.6
Hyper.Hypo	chr1$130762501$130763500	-2884	NR_151623	+	Gm28856	INTERGENIC	other	0.69	0.65	0.79	0.89	0.9	0.78	0.74	0.79	0.69	0.76
Hyper.Hypo	chr3$65483001$65484000	-44447	NM_178892	+	Tiparp	INTERGENIC	other	0.71	0.53	0.6	0.67	0.75	0.74	0.52	0.58	0.66	0.54
Hyper.Hypo	chr2$90871001$90872000	-13786	NM_026161	+	C1qtnf4	INTERGENIC	other	0.57	0.52	0.62	0.64	0.67	0.77	0.64	0.49	0.53	0.5
Hyper.Hypo	chr18$32523501$32524500	35535	NM_001048207	-	Gypc	INTERGENIC	other	0.39	0.32	0.31	0.42	0.46	0.55	0.3	0.28	0.35	0.4
Hyper.Hypo	chr13$94136501$94137500	78707	NM_172589	+	Lhfpl2	INTRON	other	0.89	0.65	0.94	0	0.95	0.94	0	0.78	0	0.82
Hyper.Hypo	chrX$100801001$100802000	23732	NM_001177780	+	Dlg3	INTRON	other	0.61	0.83	0.62	0.83	0.85	1	0.76	0.71	0.55	0.84
Hyper.Hypo	chr7$66737001$66738000	-5504	NM_001164201	+	Cers3	INTERGENIC	other	0.57	0.48	0.68	0	0.84	0.84	0.59	0.67	0.68	0.71
Hyper.Hypo	chr8$22873001$22874000	13464	NM_001081149	+	Kat6a	INTRON	other	0.34	0.28	0.4	0.48	0.63	0.54	0.1	0.21	0.2	0.11
Hyper.Hypo	chr10$58890001$58891000	76644	NM_172788	+	Sh3rf3	INTRON	other	0.68	0.64	0.58	0.67	0.83	0.74	0.52	0.42	0	0.66
Hyper.Hypo	chr6$99021501$99022500	5799	NM_001197322	-	Foxp1	INTRON	other	0.44	0.38	0.48	0.67	0.55	0.51	0.44	0.46	0.5	0.47
Hyper.Hypo	chr13$12463001$12464000	-1264	NM_001291060	-	Lgals8	INTERGENIC	shore	0.6	0.69	0.64	0.78	0.81	0.81	0.67	0.73	0.68	0.67
Hyper.Hypo	chr13$112685501$112686500	24737	NM_178746	+	Slc38a9	EXON	other	0.6	0.62	0.66	0.75	0.74	0.8	0.62	0.67	0.62	0.69
Hyper.Hypo	chr8$105233001$105234000	7815	NM_145604	+	D230025D16Rik	INTRON	other	0.43	0.25	0.25	0.61	0.53	0.5	0.33	0.38	0.35	0.39
Hyper.Hypo	chrX$114691001$114692000	-213012	NM_001276396	+	Ube2dnl1	INTERGENIC	other	0.49	0.48	0.48	0.68	0.55	0.64	0.46	0.55	0.49	0.42
Hyper.Hypo	chr1$136218501$136219500	-5674	NM_001329610	-	Mroh3	INTRON	other	0	0.75	0.53	0	0.94	0.88	0.38	0.93	0.96	0.66
Hyper.Hypo	chrX$8100001$8101000	2916	NR_003632	+	Gm6787	INTRON	other	0.4	0	0.48	0.65	0	0.85	0	0.41	0.5	0
Hyper.Hypo	chr5$88691001$88692000	-14831	NM_178700	-	Grsf1	INTERGENIC	other	0.3	0.16	0.3	0.68	0.56	0.64	0.36	0.57	0.36	0.47
Hyper.Hypo	chr8$25462001$25463000	-55759	NM_001079908	+	Fgfr1	INTERGENIC	other	0.3	0.31	0.3	0.43	0.46	0.54	0.34	0.43	0.35	0.43
Hyper.Hypo	chr8$12209501$12210500	-175271	NR_027975	+	Sox1ot	INTERGENIC	other	0.34	0.35	0.5	0.52	0.64	0.58	0.28	0.41	0.63	0.37
Hyper.Hypo	chr17$87249001$87250000	15948	NM_139295	-	Mcfd2	INTERGENIC	other	0.93	0.93	0.57	0.91	0.88	0.92	0.86	0.79	0.89	0.63
Hyper.Hypo	chr18$46713001$46714000	14503	NM_033037	-	Cdo1	EXON	other	0.85	0.72	0.81	0.83	0.94	0.91	0.79	0.77	0.79	0.8
Hyper.Hypo	chr12$103100001$103101000	141147	NM_133364	-	Prima1	INTRON	other	0.65	0.64	0.55	0.78	0.68	0.66	0.46	0.59	0.57	0.53
Hyper.Hypo	chr12$111694001$111695000	15898	NM_177374	+	Trmt61a	INTERGENIC	other	0.21	0.22	0.39	0.58	0.54	0.71	0.48	0.34	0.36	0.45
Hyper.Hypo	chr18$6137501$6138500	-1404	NM_001039692	-	Arhgap12	INTERGENIC	shore	0.94	0.89	0.68	1	0.96	0	0.8	0.78	0.86	0.82
Hyper.Hypo	chr14$41003501$41004500	2421	NM_001316736	-	Fam213a	EXON	other	0.5	0.42	0.58	0.83	0.8	0.77	0.65	0.78	0.55	0.68
Hyper.Hypo	chr13$69007501$69008500	-7961	NM_153534	-	Adcy2	INTERGENIC	other	0.46	0.47	0.46	0.57	0.6	0.58	0.36	0.46	0.33	0.5
Hyper.Hypo	chr6$108282001$108283000	68907	NM_010585	+	Itpr1	INTRON	other	0.59	0.54	0.56	0.74	0.66	0.72	0.54	0.61	0.53	0.62
Hyper.Hypo	chr12$87464501$87465500	6800	NM_025507	-	Snw1	EXON	other	0.77	0.78	0.65	0	0.97	0.88	0.77	0.79	0	0.86
Hyper.Hypo	chr16$82220001$82221000	1019306	NM_010954	+	Ncam2	INTERGENIC	other	0.21	0.33	0.11	0.57	0.58	0.38	0.54	0.21	0.18	0.39
Hyper.Hypo	chr19$45622001$45623000	37194	NM_013907	-	Fbxw4	INTRON	other	0.81	0.7	0.84	0.93	0.84	0.91	0.69	0.8	0.82	0.8
Hyper.Hypo	chr2$60217001$60218000	7067	NM_020575	+	March7	INTRON	other	0.45	0.47	0.43	0.71	0.7	0.63	0.5	0.53	0.62	0.66
Hyper.Hypo	chr12$83874501$83875500	1313	NM_001272056	-	Numb	INTRON	other	0.57	0.65	0.75	0.85	0.72	0.8	0.63	0.66	0.6	0.62
Hyper.Hypo	chr17$40051001$40052000	100483	NM_001256051	+	Esp38	INTERGENIC	other	0.51	0.67	0.96	1	0.88	0	0.73	0	0.97	0.45
Hyper.Hypo	chr17$31067501$31068500	9809	NM_009593	+	Abcg1	INTRON	other	0.64	0.54	0.68	0.73	0.75	0.7	0.59	0.58	0.66	0.58
Hyper.Hypo	chrX$4570001$4571000	54414	NR_040410	+	Gm5925	INTERGENIC	other	0.27	0.12	0.29	0.48	0.35	0	0.11	0.32	0.29	0.12
Hyper.Hypo	chr11$76363001$76364000	35142	NM_008750	-	Nxn	INTRON	other	0.45	0.32	0.4	0.63	0.6	0.61	0.49	0.54	0.48	0.5
Hyper.Hypo	chr5$115162501$115163500	-4326	NM_175403	-	Mlec	INTERGENIC	other	0.44	0.51	0.4	0.47	0.66	0.69	0.41	0.55	0.59	0.43
Hyper.Hypo	chr17$31068001$31069000	10309	NM_009593	+	Abcg1	INTRON	other	0.64	0.54	0.68	0.73	0.75	0.7	0.59	0.58	0.66	0.58
Hyper.Hypo	chr10$69907501$69908500	-17032	NM_170687	+	Ank3	INTRON	other	0.35	0.25	0.29	0.28	0.52	0.46	0.26	0.25	0.33	0.3
Hyper.Hypo	chr13$54592501$54593500	2272	NM_025933	+	Higd2a	EXON	other	0.76	0.74	0.82	0.93	0.95	0.87	0.81	0.8	0.77	0.55
Hyper.Hypo	chr6$134633001$134634000	-514	NM_026345	-	Mansc1	PROMOTER	shore	0.2	0.22	0.23	0.26	0.41	0.34	0.17	0.18	0.32	0.28
Hyper.Hypo	chr1$105420501$105421500	-63792	NM_001160368	-	Rnf152	INTERGENIC	other	0.45	0.65	0.61	0.78	0.65	0.6	0.48	0	0.56	0.63
Hyper.Hypo	chr13$41814501$41815500	31989	NM_175417	-	Adtrp	INTRON	other	0.23	0.17	0.38	0.39	0.45	0.63	0.31	0.36	0.39	0.41
Hyper.Hypo	chr7$96959001$96960000	7476	NM_153591	+	Nars2	EXON	other	0.5	0.41	0.46	0.52	0.57	0.65	0.41	0.51	0.54	0.45
Hyper.Hypo	chr5$124568501$124569500	9632	NM_145371	-	Eif2b1	EXON	other	0.65	0.79	0.55	0.69	0.85	0.76	0.6	0.65	0.71	0.71
Hyper.Hypo	chr2$60879501$60880500	939	NM_001141931	-	Rbms1	PROMOTER	shore	0.27	0.24	0.25	0.32	0.45	0.49	0.36	0.3	0.35	0.29
Hyper.Hypo	chr1$105680001$105681000	16142	NM_173187	+	2310035C23Rik	INTRON	other	0.75	0.83	0.78	0	0.97	0.97	0.82	0.79	0.81	0.91
Hyper.Hypo	chr10$14023001$14024000	56624	NM_010437	+	Hivep2	INTRON	other	0.71	0.73	0.74	0.85	0.83	0.93	0.73	0.84	0.68	0.77
Hyper.Hypo	chr1$128028501$128029500	72972	NM_027678	-	Zranb3	INTRON	other	0.8	0.71	0.8	0.89	0.86	0.86	0.69	0.67	0.73	0.68
Hyper.Hypo	chr2$151493001$151494000	-182	NM_198326	+	Nsfl1c	PROMOTER	shore	0.49	0.5	0.39	0.61	0.56	0.59	0.37	0.4	0.36	0.41
Hyper.Hypo	chrX$166162501$166163500	-6954	NM_001310722	+	Gemin8	INTERGENIC	other	0.6	0.6	0.67	0.91	0.77	0.7	0.48	0.55	0.5	0.57
Hyper.Hypo	chr6$52671001$52672000	-30702	NM_145567	-	Hibadh	INTERGENIC	other	0.15	0.16	0.12	0.35	0	0.47	0.29	0.2	0.03	0.13
Hyper.Hypo	chr9$99947501$99948500	-71332	NM_011440	-	Sox14	INTERGENIC	CpGi	0.43	0.57	0.51	0.7	0.63	0.68	0.55	0.68	0.47	0.51
Hyper.Hypo	chr10$74988501$74989500	21272	NM_001358848	+	Gnaz	INTRON	shore	0.78	0.5	0.67	0.96	0.85	0.72	0.68	0.78	0.69	0.66
Hyper.Hypo	chr14$34516001$34517000	5802	NM_030062	-	9230112D13Rik	INTRON	other	0.7	0.63	0.74	0.84	0.75	0.91	0.77	0.86	0.71	0.56
Hyper.Hypo	chr2$4629501$4630500	21636	NM_001356451	-	Prpf18	INTRON	other	0.69	0	0.37	0.91	0.77	0.8	0.71	0.81	0.48	0.52
Hyper.Hypo	chr5$124568001$124569000	10132	NM_145371	-	Eif2b1	EXON	other	0.65	0.79	0.55	0.69	0.85	0.76	0.6	0.65	0.71	0.71
Hyper.Hypo	chr15$65825001$65826000	37983	NM_133766	+	Efr3a	INTRON	other	0.08	0	0.03	0	0	0.39	0.07	0.16	0.01	0
Hyper.Hypo	chr7$53591001$53592000	299890	NR_105746	-	Mir6238	INTERGENIC	other	0.77	0.94	0.67	0.89	0	0.96	0.62	0.72	0.81	0.78
Hyper.Hypo	chr7$109187001$109188000	-11795	NM_001302205	-	Lmo1	INTERGENIC	other	0.45	0.42	0.4	0.57	0.56	0.52	0.37	0.44	0.41	0.54
Hyper.Hypo	chr8$78741001$78742000	79153	NM_001191004	-	Lsm6	INTERGENIC	other	0.34	0.28	0.28	0.52	0.35	0.49	0.35	0.33	0.31	0.31
Hyper.Hypo	chr15$88820501$88821500	857	NM_029720	+	Creld2	PROMOTER	shore	0.71	0.93	0.82	0.91	0.92	0.94	0.88	0.81	0.84	0.74
Hyper.Hypo	chr6$5170501$5171500	22447	NM_011134	-	Pon1	INTRON	other	0.28	0.21	0.22	0.55	0.45	0.39	0.23	0.27	0.19	0.23
Hyper.Hypo	chr17$24551001$24552000	1053	NM_013630	+	Pkd1	INTRON	shore	0.12	0.09	0.12	0.29	0.25	0.3	0.2	0.14	0.12	0.22
Hyper.Hypo	chr2$104995501$104996500	20528	NM_145380	-	Eif3m	INTRON	other	0.64	0.55	0.67	0.78	0.71	0.82	0.6	0.65	0.63	0.64
Hyper.Hypo	chr9$92210501$92211500	17567	NM_001195693	+	Plscr5	INTERGENIC	other	0.17	0.37	0.36	0.56	0.5	0.5	0.25	0.46	0.36	0.35
Hyper.Hypo	chr3$129537001$129538000	4617	NM_130450	+	Elovl6	INTRON	other	0.6	0.62	0.54	0.66	0.69	0.74	0.57	0.56	0.66	0.57
Hyper.Hypo	chr11$113756501$113757500	-4687	NM_001163346	-	Cdc42ep4	INTERGENIC	other	0.53	0.71	0.75	0.87	0.73	0.9	0.73	0	0	0.55
Hyper.Hypo	chr2$13857001$13858000	-63482	NM_145838	-	St8sia6	INTERGENIC	other	0.48	0.51	0.25	0.57	0.64	0.56	0.4	0.46	0.45	0.42
Hyper.Hypo	chr4$145541501$145542500	30744	NM_001324553	+	Zfp990	INTERGENIC	other	0.69	0.8	0.7	0.88	0.89	0.94	0.65	0.76	0.71	0.86
Hyper.Hypo	chr12$100212501$100213500	12359	NM_001313934	+	Calm1	INTERGENIC	other	0.27	0.29	0.36	0.32	0.52	0.47	0.24	0.41	0.36	0.4
Hyper.Hypo	chr11$101247501$101248500	1169	NM_019444	+	Ramp2	EXON	shore	0.46	0.38	0.43	0.65	0.74	0.69	0.56	0.65	0.58	0.48
Hyper.Hypo	chr17$83560501$83561500	-46169	NM_009187	-	Cox7a2l	INTERGENIC	other	0.78	0.93	0.74	0.91	0.91	1	0.63	0.8	0	0.72
Hyper.Hypo	chr3$7644001$7645000	-30242	NM_001313888	-	Il7	INTERGENIC	other	0.69	0.72	0.63	0.76	0.8	0.85	0.65	0.74	0.61	0.61
Hyper.Hypo	chr3$89606501$89607500	86339	NM_080466	+	Kcnn3	INTRON	other	0.28	0	0.46	0.54	0.85	0.81	0.36	0.55	0.41	0.62
Hyper.Hypo	chr7$35388501$35389500	7268	NM_178643	-	Faap24	INTRON	other	0.54	0.29	0.29	0.6	0.5	0.72	0.28	0.57	0.57	0.46
Hyper.Hypo	chr15$25716501$25717500	-35706	NM_001353142	+	Myo10	INTRON	other	0.48	0.48	0.52	0.65	0.67	0.7	0.63	0.57	0.51	0.55
Hyper.Hypo	chr7$128524501$128525500	920	NM_013863	+	Bag3	PROMOTER	shore	0.11	0.1	0.1	0.26	0.2	0.3	0.12	0.17	0.14	0.18
Hyper.Hypo	chr12$80628001$80629000	15112	NM_001347409	-	Erh	INTERGENIC	other	0.58	0.63	0.57	0.66	0.78	0.74	0.61	0.63	0.6	0.58
Hyper.Hypo	chr18$23437001$23438000	21594	NM_001285811	+	Dtna	INTRON	other	0.77	0.59	0.57	0.64	0.81	0.79	0.56	0.73	0.57	0.65
Hyper.Hypo	chr9$97448501$97449500	-78544	NM_030219	-	Trim42	INTRON	other	0.89	0.72	0.92	0.96	0.97	0.94	0.75	0.74	0.7	0.79
Hyper.Hypo	chr16$82935001$82936000	-1435143	NR_040567	+	4930553E22Rik	INTERGENIC	other	0.55	0.44	0.38	0.7	0.76	0.61	0.49	0.57	0.48	0.51
Hyper.Hypo	chr7$13271501$13272500	-4813	NM_001199310	+	Lig1	INTRON	other	0.36	0.38	0.44	0.85	0.75	0.6	0.2	0.33	0.29	0.36
Hyper.Hypo	chr1$187897001$187898000	-99827	NM_011935	+	Esrrg	INTRON	other	0.73	0.59	0.75	0.85	0.79	0.87	0.68	0.68	0.64	0.7
Hyper.Hypo	chr17$27211001$27212000	-6564	NM_146075	-	Lemd2	INTERGENIC	other	0.78	0.78	0.64	0.78	0.92	0.9	0.8	0.78	0.61	0.75
Hyper.Hypo	chr3$149001501$149002500	-46867	NM_001081298	-	Adgrl2	INTERGENIC	other	0.46	0.42	0.44	0.5	0.67	0.59	0.58	0.47	0.35	0.51
Hyper.Hypo	chr2$52951001$52952000	93135	NM_172409	+	Fmnl2	INTRON	other	0.65	0.68	0.56	0.79	0.82	0.85	0.74	0.61	0.66	0.76
Hyper.Hypo	chr14$6718501$6719500	37558	NM_001309401	-	Gm3636	INTERGENIC	other	0.41	0.39	0.36	0.46	0.69	0.47	0.3	0.35	0.27	0.41
Hyper.Hypo	chr7$98882001$98883000	43158	NM_009519	+	Wnt11	INTERGENIC	other	0.66	0.57	0.55	0.71	0.75	0.68	0.69	0.59	0.53	0.59
Hyper.Hypo	chr4$147256001$147257000	80137	NM_001039209	+	Zfp982	INTRON	other	0.73	0.57	0.75	0.87	0.81	0.85	0.74	0.79	0.62	0.67
Hyper.Hypo	chr6$48649501$48650500	2142	NM_212486	+	Gimap8	EXON	other	0.69	0.51	0.53	0.7	0.75	0.77	0.59	0.77	0.6	0.47
Hyper.Hypo	chr13$20294501$20295500	-177490	NM_198093	+	Elmo1	INTRON	other	0.69	0.55	0.47	0.65	0.71	0.76	0.55	0.56	0.53	0.57
Hyper.Hypo	chr17$25740501$25741500	4463	NM_177822	+	Mslnl	INTRON	other	1	0.9	0.78	0.98	1	0.92	0.77	0.93	0.8	0.81
Hyper.Hypo	chr17$6312001$6313000	4475	NM_001166629	-	Dynlt1a	INTRON	other	0.38	0.31	0.36	0.41	0.44	0.51	0.3	0.39	0.31	0.38
Hyper.Hypo	chr6$89752001$89753000	11115	NM_053230	+	Vmn1r41	INTERGENIC	other	0.42	0.27	0.38	0.52	0.45	0.62	0.44	0.21	0.57	0.32
Hyper.Hypo	chr9$64952001$64953000	-395	NM_144813	-	Slc24a1	PROMOTER	other	0.34	0.27	0.26	0.38	0.44	0.46	0.32	0.39	0.28	0.29
Hyper.Hypo	chrX$153926001$153927000	85641	NM_001201358	-	4921511M17Rik	INTERGENIC	other	0.65	0.69	0.61	0.79	0.73	0.83	0.65	0.66	0.68	0.65
Hyper.Hypo	chr1$157575001$157576000	48833	NM_001159986	+	Sec16b	INTERGENIC	other	0.77	0.64	0.85	0.82	0.91	0.9	0.76	0.8	0.64	0.81
Hyper.Hypo	chr4$83501001$83502000	-14539	NM_001290527	-	Psip1	INTERGENIC	other	0.15	0	0.17	0.45	0.42	0	0.23	0.24	0.21	0.24
Hyper.Hypo	chr18$59791501$59792500	211873	NR_105773	+	Mir6355	INTERGENIC	other	0	0.07	0.02	0.16	0.23	0	0.02	0	0	0.05
Hyper.Hypo	chr11$70227501$70228500	1299	NM_007528	-	Bcl6b	EXON	shore	0.55	0.49	0.34	0.73	0.61	0.78	0.53	0.63	0.57	0.57
Hyper.Hypo	chr11$32831501$32832500	-6908	NM_027050	-	Smim23	INTERGENIC	other	0.46	0	0.42	0.76	0.59	0	0.41	0.49	0.33	0.16
Hyper.Hypo	chr5$137584001$137585000	13198	NM_001289507	+	Tfr2	EXON	other	0.34	0.14	0.21	0.33	0.41	0.7	0.32	0.57	0.69	0.26
Hyper.Hypo	chr4$49630501$49631500	-560	NM_182999	+	Rnf20	PROMOTER	shore	0.65	0.51	0.41	0.91	0.95	0.65	0.59	0.53	0.53	0.63
Hyper.Hypo	chr2$6353501$6354500	767	NM_181399	+	Usp6nl	PROMOTER	other	0.79	0.58	0.68	0.95	0	0.83	0.63	0.75	0.67	0.62
Hyper.Hypo	chr4$133178001$133179000	-16655	NR_105984	+	Mir7017	INTRON	other	0.28	0.16	0.17	0.8	0.28	0	0.33	0.25	0.19	0.22
Hyper.Hypo	chr9$43917501$43918500	-124884	NM_009382	+	Thy1	INTERGENIC	other	0.1	0	0.28	0	0.59	0.2	0	0.13	0.27	0.11
Hyper.Hypo	chr4$41744501$41745500	-3143	NM_001286539	-	Sigmar1	INTERGENIC	other	0.51	0.55	0.66	0.78	0.75	0.65	0.5	0.59	0.64	0.56
Hyper.Hypo	chr5$151291501$151292500	-76175	NR_045699	+	1700028E10Rik	INTERGENIC	other	0.53	0.63	0.52	0.83	0.81	0	0.63	0.74	0.62	0.66
Hyper.Hypo	chr10$51405501$51406500	-74112	NM_001291893	+	Lilr4b	INTERGENIC	other	0.92	0.65	0.95	1	0.96	1	0.98	0.91	0.61	1
Hyper.Hypo	chr2$154459501$154460500	23019	NM_172860	+	Cbfa2t2	INTRON	other	0.33	0.17	0.21	0.57	0.42	0.42	0.22	0.25	0.24	0.34
Hyper.Hypo	chr14$52295001$52296000	9125	NM_019721	-	Mettl3	EXON	other	0.52	0.47	0.52	0.74	0.66	0.65	0.46	0.49	0.45	0.54
Hyper.Hypo	chr1$160196001$160197000	671	NM_001347121	+	Mrps14	PROMOTER	shore	0.8	0.79	0.83	0.94	0.86	0.93	0.72	0.76	0.72	0.77
Hyper.Hypo	chr8$99190501$99191500	178616	NR_110579	+	Gm15679	INTRON	other	0.79	0.67	0.73	0.88	0.8	0.84	0.77	0.82	0.69	0.66
Hyper.Hypo	chr6$38778501$38779500	57812	NM_001136065	-	Hipk2	INTRON	other	0.56	0.46	0.41	0.84	0.69	0.67	0.51	0.57	0.57	0.55
Hyper.Hypo	chr15$55563501$55564500	6095	NM_134092	+	Mtbp	INTRON	other	0.35	0.24	0.34	0.47	0.38	0.49	0.29	0.39	0.35	0.32
Hyper.Hypo	chr5$16578501$16579500	24602	NM_001289461	+	Hgf	EXON	other	0.34	0.31	0.14	0.27	0.53	0.47	0.38	0.22	0.19	0.23
Hyper.Hypo	chr4$122673501$122674500	-14759	NM_023865	+	9530002B09Rik	INTERGENIC	other	0.33	0	0.36	0.82	0.77	0	0.52	0.45	0	0.57
Hyper.Hypo	chr7$59860501$59861500	-108922	NR_033779	-	Snord116l2	INTRON	other	0.49	0.52	0.44	0.52	0.73	0.79	0.49	0.42	0.51	0.47
Hyper.Hypo	chr11$76363501$76364500	34642	NM_008750	-	Nxn	INTRON	other	0.5	0.44	0.44	0.68	0.67	0.68	0.49	0.53	0.49	0.55
Hyper.Hypo	chr6$8769001$8770000	8485	NM_010492	-	Ica1	INTRON	other	0.59	0.47	0.37	0.57	0.52	0.67	0.51	0.48	0.41	0.45
Hyper.Hypo	chr13$71587501$71588500	375224	NM_010573	-	Irx1	INTERGENIC	other	0.77	0.7	0.66	0.84	0.85	0.78	0.68	0.81	0.62	0.65
Hyper.Hypo	chr16$35571001$35572000	29641	NM_013661	+	Sema5b	INTRON	other	0.26	0.26	0.29	0.42	0.4	0.42	0.23	0.28	0.28	0.29
Hyper.Hypo	chr8$119572501$119573500	1701	NM_175185	-	Hsdl1	INTRON	shore	0.68	0.52	0.63	0.76	0.75	0.72	0.49	0.63	0.59	0.63
Hyper.Hypo	chr12$56056501$56057500	-195743	NR_045048	+	Gm19990	INTERGENIC	other	0.81	0.77	0.66	0.89	0.87	0.89	0.77	0.72	0.71	0.75
Hyper.Hypo	chr4$41745001$41746000	-3643	NM_001286539	-	Sigmar1	INTERGENIC	other	0.52	0.64	0.68	0.82	0.74	0.65	0.54	0.61	0.68	0.61
Hyper.Hypo	chr7$90512501$90513500	-36507	NM_026734	-	Tmem126b	INTERGENIC	other	0.81	0.6	0.73	1	0.97	0.91	0.75	0.75	0.76	0.9
Hyper.Hypo	chr13$81325001$81326000	307145	NM_054053	-	Adgrv1	INTRON	other	0.86	0.72	0.74	0.92	0.97	0.96	0.97	0.79	0.76	0.66
Hyper.Hypo	chr1$133935501$133936500	-14101	NM_054077	-	Prelp	INTERGENIC	other	0.66	0.61	0.69	0.77	0.88	0.79	0.77	0.75	0.64	0.7
Hyper.Hypo	chr2$146497501$146498500	13505	NM_001033348	-	Ralgapa2	INTRON	other	0.34	0.32	0.25	0.47	0.38	0.39	0.4	0.38	0.21	0.28
Hyper.Hypo	chr15$77977501$77978500	-6678	NM_018749	-	Eif3d	INTERGENIC	other	0.93	0.73	0.82	1	0.9	0.98	0.76	0.72	0.83	0.77
Hyper.Hypo	chr2$17414501$17415500	-148014	NR_105847	+	Mir6419	INTRON	other	0.8	0.63	0.54	0.81	0.95	0.85	0.24	0.47	0.25	0.36
Hyper.Hypo	chr12$89975501$89976500	163020	NM_001252074	+	Nrxn3	EXON	other	0.66	0.74	0.67	0.77	0.8	0.92	0.61	0.68	0.7	0.66
Hyper.Hypo	chr8$12925001$12926000	9110	NM_178076	+	Mcf2l	INTRON	other	0.4	0.21	0.09	0.68	0.64	0.63	0.42	0.43	0.47	0.6
Hyper.Hypo	chrX$8963501$8964500	-527	NM_001085524	-	Fthl17b	PROMOTER	other	0.82	0.81	0.94	0.96	0	1	0.85	0.85	0.85	0.9
Hyper.Hypo	chr13$100575501$100576500	-23004	NM_008756	-	Ocln	INTERGENIC	other	0.82	0.76	0.54	0.91	0.78	0.87	0.6	0.15	0.22	0.69
Hyper.Hypo	chr19$33380001$33381000	11296	NM_001167818	-	Rnls	INTRON	other	0.11	0.16	0.22	0	0.2	0.43	0.14	0.15	0.16	0.14
Hyper.Hypo	chr3$105387501$105388500	-63830	NM_001039347	+	Kcnd3	INTERGENIC	other	0.69	0.89	0.67	0.81	0.83	0.88	0.64	0.72	0.76	0.68
Hyper.Hypo	chrX$53064001$53065000	-6812	NR_038185	-	C430049B03Rik	INTERGENIC	other	0.58	0.82	0.63	0.83	0.86	0.89	0	0.68	0.76	0.56
Hyper.Hypo	chr9$43917001$43918000	-125384	NM_009382	+	Thy1	INTERGENIC	other	0.1	0	0.28	0	0.59	0.2	0	0.13	0.27	0.11
Hyper.Hypo	chr14$25564501$25565500	-21304	NR_033492	+	4931406H21Rik	INTRON	other	0.35	0.17	0.21	0.51	0.47	0.46	0.3	0.41	0.26	0.43
Hyper.Hypo	chr1$9889001$9890000	-18638	NM_177722	+	Mcmdc2	EXON	other	0.8	0.65	0.63	0.85	0.82	0.87	0.49	0.59	0.53	0.48
Hyper.Hypo	chr11$32296001$32297000	0	NM_008218	+	Hba-a1	PROMOTER	other	0.4	0.22	0.25	0.45	0.39	0.46	0.26	0.27	0.32	0.35
Hyper.Hypo	chrX$52783001$52784000	-7200	NM_001034059	+	Ccdc160	INTERGENIC	other	0.68	0.57	0.69	0.79	0.82	0.69	0.69	0.64	0.53	0.56
Hyper.Hypo	chr5$77114001$77115000	124	NM_175606	-	Hopx	PROMOTER	other	0.2	0.5	0.49	0.42	0.64	0.57	0.47	0.26	0.4	0.56
Hyper.Hypo	chr4$26402001$26403000	-55350	NM_172865	-	Manea	INTERGENIC	other	0	0.83	0.35	0	0.85	1	0.73	0.66	0	0
Hyper.Hypo	chr18$59792001$59793000	212373	NR_105773	+	Mir6355	INTERGENIC	other	0	0.07	0.02	0.16	0.23	0	0.02	0	0	0.05
Hyper.Hypo	chrX$57738001$57739000	-234245	NM_001033360	-	Gpr101	INTERGENIC	other	0.5	0.54	0.73	0.93	0	0.85	0.67	0.47	0.53	0.7
Hyper.Hypo	chr5$105186001$105187000	-46416	NM_008620	-	Gbp4	INTERGENIC	other	0.7	0.69	0.65	0.82	0.81	0.75	0.71	0.68	0.69	0.66
Hyper.Hypo	chr3$142368501$142369500	22351	NM_001190857	-	Pdlim5	INTRON	other	0.53	0.45	0.52	0.53	0.64	0.75	0.52	0.48	0.46	0.49
Hyper.Hypo	chr13$72298501$72299500	329065	NR_030701	-	Gm20554	INTERGENIC	other	0.53	0.44	0.55	0.66	0.64	0.61	0.49	0.53	0.41	0.54
Hyper.Hypo	chr9$86701001$86702000	-5088	NM_008615	-	Me1	EXON	other	0.09	0.19	0.19	0.37	0.38	0.26	0.25	0.14	0.21	0.19
Hyper.Hypo	chrX$133721001$133722000	-32009	NM_001105245	-	Pcdh19	INTERGENIC	other	0.59	0.78	0.56	0.74	0.84	0.9	0.61	0.61	0.59	0.62
Hyper.Hypo	chr7$81398501$81399500	-26027	NM_001357107	-	Cpeb1	INTRON	other	0.41	0.43	0.38	0.56	0.44	0.71	0.38	0.4	0.36	0.45
Hyper.Hypo	chr7$46935501$46936500	-15533	NM_001348088	-	Tsg101	INTRON	other	0.19	0.19	0.14	0.3	0.38	0.42	0.31	0.29	0.2	0.21
Hyper.Hypo	chr18$23437501$23438500	22094	NM_001285811	+	Dtna	INTRON	other	0.77	0.59	0.57	0.64	0.81	0.79	0.56	0.73	0.57	0.65
Hyper.Hypo	chr19$30005501$30006500	1713	NM_025741	+	Trpd52l3	EXON	other	0	0.64	0.52	0.87	0.89	0.74	0.57	0.58	0.88	0.69
Hyper.Hypo	chr11$113756001$113757000	-4187	NM_001163346	-	Cdc42ep4	INTERGENIC	other	0.53	0.71	0.75	0.87	0.73	0.9	0.73	0	0	0.55
Hyper.Hypo	chr18$73620501$73621500	47798	NM_001039214	+	Mex3c	INTERGENIC	shore	0.46	0.57	0.47	0.62	0.78	0.69	0.57	0.62	0.55	0.6
Hyper.Hypo	chr7$112429001$112430000	1297	NM_020606	+	Parva	INTRON	shore	0.39	0.29	0.43	0.52	0.58	0.76	0.45	0.38	0.46	0.52
Hyper.Hypo	chr4$16231501$16232500	67393	NR_045765	+	A530072M11Rik	INTRON	other	0	0.75	0.56	0	0.91	0.84	0.71	0	0	0.64
Hyper.Hypo	chr17$35115501$35116500	-102	NM_148939	-	Ly6g5b	PROMOTER	other	0.41	0.36	0.35	0.53	0.56	0.46	0.41	0.31	0.48	0.33
Hyper.Hypo	chr10$83996501$83997500	103198	NR_152790	-	Gm34184	INTERGENIC	other	0.61	0.64	0.59	0.79	0.72	0.79	0.59	0.65	0.65	0.7
Hyper.Hypo	chr4$104212001$104213000	-154538	NM_177259	+	Dab1	INTERGENIC	other	0.31	0.37	0.49	0.58	0.46	0.53	0.35	0.57	0.29	0.4
Hyper.Hypo	chr14$34375001$34376000	0	NM_153127	+	Mmrn2	PROMOTER	other	0.31	0.59	0.33	0.59	0.53	0.67	0.38	0.43	0	0.59
Hyper.Hypo	chr2$170270001$170271000	-85361	NR_040610	+	Bcas1os2	INTERGENIC	other	0.56	0.57	0.51	0.63	0.65	0.68	0.5	0.58	0.51	0.56
Hyper.Hypo	chr7$109609001$109610000	6569	NR_037617	-	St5	INTRON	other	0.69	0.63	0.61	0.72	0.73	0.8	0.63	0.63	0.64	0.59
Hyper.Hypo	chr5$134648501$134649500	-9093	NM_033561	-	Eif4h	INTERGENIC	other	0.28	0.3	0.33	0.5	0.46	0.4	0.39	0.35	0.25	0.33
Hyper.Hypo	chr19$31756001$31757000	8034	NM_001013833	-	Prkg1	INTRON	other	0.58	0.58	0.48	0.71	0.62	0.64	0.49	0.51	0.49	0.52
Hyper.Hypo	chr11$68825001$68826000	27132	NM_023668	-	Ndel1	INTRON	other	0.35	0.32	0.27	0.49	0.57	0.62	0.34	0.31	0.36	0.2
Hyper.Hypo	chr9$70705001$70706000	26021	NM_007399	+	Adam10	INTRON	other	1	0.73	0.79	0.97	0.9	0.88	0.76	0.87	0.81	0.74
Hyper.Hypo	chr12$102353501$102354500	69862	NM_001161365	+	Rin3	INTRON	other	0.45	0.5	0.49	0.61	0.64	0.73	0.49	0.64	0.48	0.55
Hyper.Hypo	chr14$59156001$59157000	-13109	NM_026461	-	1700129C05Rik	INTERGENIC	other	0.51	0.47	0.38	0.76	0.83	0	0.64	0.59	0.7	0.49
Hyper.Hypo	chr9$78289501$78290500	0	NM_001122660	+	Gm10639	PROMOTER	other	0.83	0.4	0.55	0.87	0.81	0.89	0.74	0.76	0.66	0.7
Hyper.Hypo	chr14$24497001$24498000	6322	NM_207634	+	Rps24	INTERGENIC	other	0.81	0.68	0.72	0.92	0.96	0.86	0.62	0.94	0.76	0.62
Hyper.Hypo	chr19$7802501$7803500	0	NM_146232	-	Slc22a26	PROMOTER	other	0.72	0.7	0.72	0.9	0.86	0.78	0.68	0.78	0.68	0.68
Hyper.Hypo	chr17$78724501$78725500	11061	NM_011500	-	Strn	INTRON	other	0.38	0.45	0.45	0.56	0.54	0.67	0.47	0.49	0.54	0.47
Hyper.Hypo	chr9$119958001$119959000	20397	NM_028735	+	Ttc21a	EXON	other	0.39	0.28	0.2	0.46	0.56	0.45	0.36	0.5	0.39	0.35
Hyper.Hypo	chr8$84358501$84359500	-55864	NM_007578	+	Cacna1a	INTERGENIC	other	0	0	0	0.26	0.16	0.19	0	0	0.16	0.14
Hyper.Hypo	chr11$7568501$7569500	-354579	NM_008343	-	Igfbp3	INTERGENIC	other	0.51	0.48	0.51	0.78	0.6	0.58	0.39	0.51	0.43	0.41
Hyper.Hypo	chr5$75579001$75580000	4012	NM_021099	+	Kit	INTRON	other	0.64	0.6	0.49	0.73	0.64	0.7	0.64	0.54	0.54	0.59
Hyper.Hypo	chr4$47312001$47313000	-40222	NM_001312868	+	Tgfbr1	EXON	other	0.74	0.59	0.74	0.83	0.79	0.81	0.75	0.6	0.85	0.53
Hyper.Hypo	chr16$23110501$23111500	0	NR_034048	+	Snora81	PROMOTER	shore	0.56	0.51	0.58	0.67	0.69	0.59	0.54	0.55	0.52	0.6
Hyper.Hypo	chr16$28893001$28894000	35699	NM_177718	-	Mb21d2	INTRON	other	0.42	0.28	0.38	0.49	0.56	0.55	0.37	0.53	0.37	0.42
Hyper.Hypo	chr3$146783001$146784000	-1586	NM_001164200	-	Prkacb	INTRON	other	0.67	0.63	0.65	0.73	0.81	0.78	0.64	0.8	0.59	0.67
Hyper.Hypo	chr1$121325001$121326000	1679	NM_001271531	-	Insig2	INTRON	shore	0.94	0.66	0	0.92	1	0	0.18	0.33	0.32	0.32
Hyper.Hypo	chr2$50806501$50807500	-102184	NR_033595	+	Gm13498	INTERGENIC	other	0.83	0.94	0.78	0.99	0.95	0.98	0.8	0.91	0.87	0.81
Hyper.Hypo	chr1$86349001$86350000	1286	NR_028478	-	Snora75	EXON	other	0.48	0.44	0.33	0.54	0.54	0.58	0.26	0.27	0.3	0.28
Hyper.Hypo	chr9$109826501$109827500	3932	NR_033215	-	3000002C10Rik	EXON	other	0.94	0.82	0.63	0.98	0.98	0.89	0.88	0.87	0.83	0.74
Hyper.Hypo	chr19$7086001$7087000	18730	NM_201411	-	Flrt1	INTRON	other	0.66	0.5	0.81	0.85	0.79	0.65	0.56	0.66	0.69	0.71
Hyper.Hypo	chr10$21753501$21754500	62658	NR_045843	+	Gm5420	INTERGENIC	other	0.77	0.71	0.8	0.87	0.91	0.94	0.75	0.78	0.83	0.8
Hyper.Hypo	chr1$58961501$58962500	10983	NM_172406	-	Trak2	INTRON	other	0.41	0.37	0.37	0.69	0.5	0.48	0.35	0.41	0.41	0.42
Hyper.Hypo	chr3$101445501$101446500	68378	NM_207205	+	Igsf3	INTRON	other	0.72	0.67	0.77	0.84	0.87	0.83	0.81	0.7	0.7	0.8
Hyper.Hypo	chr1$27583501$27584500	-299546	NR_151583	+	Gm5524	INTERGENIC	other	0.74	0.86	0.86	0.98	0.9	1	0.82	0.76	0.68	0.78
Hyper.Hypo	chr4$114780001$114781000	-40720	NR_033617	+	Gm12830	INTERGENIC	other	0.69	0.75	0.76	0.82	0.89	0.86	0.75	0.75	0.79	0.72
Hyper.Hypo	chr10$118155001$118156000	13216	NM_001162904	+	Mdm1	INTRON	other	0.73	0.62	0.73	1	1	0	0.7	0.78	0.81	0.73
Hyper.Hypo	chr9$97103501$97104500	6542	NM_138756	-	Slc25a36	INTRON	other	0.6	0.7	0.74	0.78	0.8	0.78	0.52	0.67	0.67	0.66
Hyper.Hypo	chr9$59437001$59438000	43742	NR_045640	-	Gm20199	INTRON	other	0.57	0.75	0.77	0.86	0	0.89	0.58	0.8	0.78	0.61
Hyper.Hypo	chr9$42533501$42534500	-61276	NM_173038	-	Tbcel	INTRON	other	0.45	0.46	0.39	0.68	0.48	0.83	0.41	0.42	0.39	0.56
Hyper.Hypo	chr14$21904501$21905500	-55592	NM_026965	-	Comtd1	INTERGENIC	other	0.1	0.19	0.18	0.32	0.28	0.33	0.24	0.14	0.23	0.13
Hyper.Hypo	chr14$28961501$28962500	-55708	NM_176920	+	Lrtm1	INTRON	other	0.56	0.91	0.97	0.93	0.97	0.92	0.75	0.69	0	0.88
Hyper.Hypo	chr15$100694501$100695500	-6582	NM_033612	-	Cela1	EXON	other	0	0.64	0.33	0.97	0.69	0	0.48	0.53	0	0.56
Hyper.Hypo	chr16$94066501$94067500	-17760	NM_011377	+	Sim2	INTERGENIC	other	0.44	0.4	0.43	0.58	0.59	0.46	0.45	0.4	0.52	0.39
Hyper.Hypo	chr9$89992001$89993000	-61267	NM_001312649	+	Ctsh	INTRON	other	0.78	0.71	0.75	0.95	0.88	0	0.51	0.7	0.6	0
Hyper.Hypo	chr4$100533501$100534500	54636	NM_001033773	+	Ube2u	INTRON	other	0.48	0.43	0.52	0.48	0.56	0.73	0.53	0.46	0.43	0.46
Hyper.Hypo	chr11$33945501$33946500	-16513	NM_031169	+	Kcnmb1	INTRON	other	0.62	0.71	0.63	0.72	0.86	0.72	0.62	0.73	0.76	0.52
Hyper.Hypo	chr1$22377001$22378000	54844	NM_183018	-	Rims1	INTRON	other	0.43	0.44	0.66	0.58	0.7	0.7	0.5	0.46	0.63	0.52
Hyper.Hypo	chr4$133607501$133608500	-5334	NM_018754	-	Sfn	EXON	other	0.16	0	0.34	0.32	0	0.44	0.1	0	0	0.22
Hyper.Hypo	chr6$114642001$114643000	-97	NM_028835	+	Atg7	PROMOTER	CpGi	0.3	0.33	0.34	0.5	0.49	0.55	0.32	0.4	0.26	0.37
Hyper.Hypo	chr5$77174001$77175000	36206	NM_001289767	-	Spink2	INTERGENIC	other	0.5	0.54	0.48	0.59	0.6	0.67	0.53	0.48	0.57	0.48
Hyper.Hypo	chr7$30203001$30204000	-7849	NM_009795	-	Capns1	INTERGENIC	other	0.31	0.32	0.45	0.29	0.56	0.61	0.32	0.38	0.57	0.46
Hyper.Hypo	chr9$114794501$114795500	-12509	NM_001252479	-	Cmtm7	INTRON	other	0	0.15	0.1	0.32	0	0.4	0.3	0.14	0.17	0
Hyper.Hypo	chr7$53590501$53591500	300390	NR_105746	-	Mir6238	INTERGENIC	other	0.77	0.94	0.67	0.89	0	0.96	0.62	0.72	0.81	0.78
Hyper.Hypo	chr2$158397001$158398000	-11853	NM_001291138	+	Ralgapb	INTERGENIC	other	0.55	0.62	0.47	0.65	0.69	0.74	0.48	0.57	0.58	0.61
Hyper.Hypo	chr9$71557501$71558500	33861	NM_001033208	-	Myzap	INTRON	other	0.42	0.6	0.54	0.89	0.67	0.74	0.65	0.62	0.51	0.68
Hyper.Hypo	chr12$53062001$53063000	-185677	NM_013780	+	Npas3	INTRON	other	0.46	0.42	0.43	0.59	0.55	0.56	0.46	0.46	0.37	0.49
Hyper.Hypo	chr16$81434001$81435000	233306	NM_010954	+	Ncam2	EXON	other	0.55	0.57	0.54	0.67	0.75	0.72	0.52	0.64	0.61	0.6
Hyper.Hypo	chr10$8089501$8090500	-133379	NM_138667	-	Tab2	INTERGENIC	other	0.62	0.67	0.54	0.8	0.79	0.78	0.49	0.57	0.5	0.66
Hyper.Hypo	chr3$127850501$127851500	-12979	NM_145964	-	Ap1ar	INTERGENIC	other	0.41	0.34	0.41	0.55	0.46	0.49	0.32	0.33	0.28	0.27
Hyper.Hypo	chr12$80628501$80629500	14612	NM_001347409	-	Erh	INTERGENIC	other	0.65	0.6	0.59	0.7	0.77	0.77	0.61	0.64	0.59	0.59
Hyper.Hypo	chrX$108381501$108382500	-433066	NM_001033252	-	Gm732	INTERGENIC	other	0.42	0.45	0.7	0.79	0.85	0.65	0.58	0.46	0.59	0.49
Hyper.Hypo	chr19$10010001$10011000	-7194	NM_001347430	+	Rab3il1	INTRON	other	0.67	0.59	0.54	0.78	0.77	0.77	0.55	0.66	0.68	0.59
Hyper.Hypo	chr1$5380001$5381000	-207493	NM_011011	+	Oprk1	INTERGENIC	other	0.68	0.78	0.71	0.87	0.92	0.86	0.72	0.86	0.81	0.69
Hyper.Hypo	chr16$91356001$91357000	-15783	NM_001110498	+	Ifnar2	INTERGENIC	other	0	0.86	0.82	0.96	0.98	0	0.84	0.85	0.82	0.82
Hyper.Hypo	chr9$89992501$89993500	-60767	NM_001312649	+	Ctsh	INTRON	other	0.78	0.71	0.75	0.95	0.88	0	0.51	0.7	0.6	0
Hyper.Hypo	chr1$68780501$68781500	326560	NM_010154	-	Erbb4	INTRON	other	0.17	0.09	0.29	0.19	0.47	0.55	0.2	0.26	0.12	0.27
Hyper.Hypo	chr14$6718001$6719000	38058	NM_001309401	-	Gm3636	INTERGENIC	other	0.41	0.39	0.36	0.46	0.69	0.47	0.3	0.35	0.27	0.41
Hyper.Hypo	chr4$132411501$132412500	9947	NM_175306	-	Phactr4	INTRON	other	0.24	0.15	0.16	0.3	0.29	0.34	0.13	0.23	0.14	0.24
Hyper.Hypo	chr13$6855001$6856000	-206231	NM_001291071	-	Pfkp	INTERGENIC	other	0.57	0.55	0.52	0.67	0.69	0.69	0.53	0.56	0.55	0.63
Hyper.Hypo	chr5$78872001$78873000	1406515	NR_131050	+	1700017L05Rik	INTERGENIC	other	0.42	0.56	0.38	0.62	0.78	0.58	0.46	0.49	0.59	0.39
Hyper.Hypo	chr2$77080501$77081500	89136	NM_001025576	-	Ccdc141	INTRON	other	0.33	0.39	0.12	0.64	0.47	0.58	0.31	0.33	0.47	0.34
Hyper.Hypo	chr7$59860001$59861000	-108422	NR_033779	-	Snord116l2	INTRON	other	0.35	0.39	0.32	0.44	0.55	0.68	0.46	0.35	0.37	0.38
Hyper.Hypo	chr19$7444501$7445500	21930	NR_105957	+	Mir6991	INTRON	other	0.59	0.7	0.57	0.78	0.84	0.91	0.61	0.67	0.6	0.64
Hyper.Hypo	chr17$8580501$8581500	53702	NM_001290707	+	Pde10a	INTRON	other	0.67	0.72	0.56	0.81	0.86	0.83	0.67	0.71	0.64	0.68
Hyper.Hypo	chr9$24694501$24695500	794	NM_001166207	-	Dpy19l2	PROMOTER	shore	0.67	0.57	0.68	0.77	0.78	0.89	0.67	0.66	0.71	0.73
Hyper.Hypo	chr4$141785001$141786000	4645	NM_172338	-	Dnajc16	INTRON	other	0.79	0.73	0.72	0.81	0.88	0.86	0.68	0.8	0.71	0.75
Hyper.Hypo	chr2$173553001$173554000	24342	NM_027303	-	Ankrd60	INTERGENIC	other	0.81	0.58	0.48	0.87	0.76	0.55	0.49	0.51	0.52	0.6
Hyper.Hypo	chr18$57869001$57870000	-8678	NM_009194	+	Slc12a2	INTERGENIC	other	0.66	0.74	0.66	0.89	0.75	0.86	0.69	0.66	0.68	0.73
Hyper.Hypo	chr5$121587001$121588000	5825	NM_009656	-	Aldh2	INTRON	other	0.26	0.09	0.35	0.29	0.4	0.53	0.26	0.25	0.29	0.25
Hyper.Hypo	chr3$104793001$104794000	3969	NM_001291859	+	Rhoc	EXON	other	0.42	0.37	0.48	0.3	0.65	0.71	0.61	0.48	0.25	0.41
Hyper.Hypo	chr11$104576001$104577000	0	NM_001355754	+	Myl4	PROMOTER	other	0.63	0.79	0.76	0.96	0.94	0.96	0.82	0.66	0	0
Hyper.Hypo	chr18$62229501$62230500	49403	NM_001013754	+	Gm9949	INTERGENIC	other	0.13	0.12	0.18	0.2	0.26	0.29	0.12	0.11	0.19	0.14
Hyper.Hypo	chr9$106473501$106474500	2450	NM_001311150	-	Parp3	EXON	other	0.31	0	0.07	0.41	0.22	0.44	0.2	0.32	0.04	0.17
Hyper.Hypo	chr1$43935001$43936000	1009	NM_001310540	+	Tpp2	INTRON	shore	0.06	0.1	0.14	0.4	0.16	0.25	0.09	0.13	0.09	0.12
Hyper.Hypo	chr19$27027501$27028500	141578	NM_001033407	+	Gm815	INTERGENIC	other	0.48	0.55	0.65	0.79	0.88	0.86	0.52	0.57	0.74	0.82
Hyper.Hypo	chr16$38906501$38907500	4158	NM_170599	+	Igsf11	INTRON	other	0.83	0.71	0.83	0.89	0.9	0.89	0.69	0.7	0.72	0.7
Hyper.Hypo	chr5$92497501$92498500	7158	NM_007644	-	Scarb2	INTRON	other	0.09	0.13	0.06	0.21	0.38	0.41	0.14	0.34	0.17	0.26
Hyper.Hypo	chr9$66825501$66826500	8207	NM_026674	-	Aph1c	INTRON	other	0.75	0.77	0.7	0.88	0.87	0.85	0.67	0.73	0.66	0.8
Hyper.Hypo	chr1$35848501$35849500	-218900	NM_015818	+	Hs6st1	INTERGENIC	other	0.89	0.81	0.79	0.96	0.89	1	0.77	0.78	0.82	0.72
Hyper.Hypo	chr2$122222001$122223000	-11839	NM_146126	+	Sord	INTERGENIC	other	0.74	0.65	0.69	0.87	0.82	0.7	0.62	0.69	0.65	0.52
Hyper.Hypo	chr5$134567501$134568500	-3576	NR_106087	+	Mir7228	INTERGENIC	other	0.69	0.71	0.65	0.92	0.89	0.85	0.65	0.77	0.71	0.72
Hyper.Hypo	chr19$54200001$54201000	154821	NM_007417	+	Adra2a	INTERGENIC	other	0.56	0.62	0.58	0.67	0.7	0.85	0.56	0.57	0.55	0.55
Hyper.Hypo	chr13$101728501$101729500	-35872	NM_001024955	-	Pik3r1	INTRON	other	0.7	0.63	0.67	0.81	0.7	0.85	0.63	0.7	0.46	0.75
Hyper.Hypo	chr18$32019501$32020500	16432	NM_032394	-	Myo7b	INTRON	other	0.44	0.32	0.4	0.68	0.64	0.46	0.42	0.51	0.6	0.45
Hyper.Hypo	chr18$19846001$19847000	155098	NM_007882	-	Dsc3	INTERGENIC	other	0.71	0.46	0.7	0.84	0.82	0.76	0.62	0.69	0.56	0.65
Hyper.Hypo	chr6$8742001$8743000	15459	NM_001252266	-	Ica1	EXON	other	0.55	0.66	0.64	0.74	0.71	0.84	0.62	0.72	0.6	0.63
Hyper.Hypo	chr14$120373501$120374500	97834	NM_175341	+	Mbnl2	INTRON	other	0.28	0.24	0.28	0.44	0.47	0.56	0.3	0.36	0.36	0.43
Hyper.Hypo	chr8$110847501$110848500	479	NM_133973	+	Cog4	PROMOTER	shore	0.47	0.44	0.48	0.63	0.52	0.62	0.34	0.46	0.37	0.39
Hyper.Hypo	chr16$19388001$19389000	19018	NM_146466	-	Olfr165	INTERGENIC	other	0.53	0.63	0.57	0	0.68	0.86	0.56	0.5	0.5	0.56
Hyper.Hypo	chr6$48397001$48398000	1417	NM_133922	+	Krba1	INTRON	shore	0.67	0.63	0.63	0.86	0.79	0.8	0.63	0.72	0.78	0.64
Hyper.Hypo	chr6$128530501$128531500	-3782	NM_007376	-	Pzp	INTERGENIC	other	0.76	0.89	0.94	0.97	1	0.88	0.98	0.71	0.73	0
Hyper.Hypo	chr13$32862501$32863500	-11317	NM_025429	-	Serpinb1a	INTERGENIC	other	0.69	0.69	0.66	0.75	0.82	0.83	0.63	0.71	0.7	0.56
Hyper.Hypo	chr17$13336501$13337500	-17072	NM_001167578	+	Tcp10c	INTERGENIC	other	0.34	0.36	0.36	0.46	0.47	0.46	0.32	0.32	0.42	0.39
Hyper.Hypo	chr15$100390501$100391500	25918	NM_001002900	+	Higd1c	INTRON	other	0.5	0.43	0.46	0.59	0.61	0.62	0.48	0.44	0.47	0.5
Hyper.Hypo	chr13$109163501$109164500	-160244	NR_030644	+	Mir582	INTRON	other	0.65	0.73	0.63	0.95	0.82	0.86	0.63	0.77	0.79	0.73
Hyper.Hypo	chr7$79280001$79281000	6737	NM_018811	+	Abhd2	INTRON	other	0.57	0.4	0.62	0.59	0.78	0.83	0.64	0.62	0.64	0.6
Hyper.Hypo	chr4$59717001$59718000	65856	NM_001013577	-	Inip	INTRON	other	0.37	0.52	0.47	0.61	0.67	0.6	0.59	0.46	0.37	0.59
Hyper.Hypo	chr1$106174501$106175500	2634	NM_133821	+	Phlpp1	INTRON	shore	0.4	0.44	0.37	0	0.63	0.62	0.51	0.51	0.37	0.54
Hyper.Hypo	chr7$75884001$75885000	35665	NM_001122780	+	Klhl25	INTERGENIC	other	0.47	0.72	0.69	0.78	0.83	1	0.53	0.82	0	0.67
Hyper.Hypo	chr13$58080501$58081500	20929	NM_001195075	-	Klhl3	INTRON	other	0.92	0.68	0.89	0.98	0	1	0.88	0	0.82	0.91
Hyper.Hypo	chr19$27028001$27029000	142078	NM_001033407	+	Gm815	INTERGENIC	other	0.48	0.55	0.65	0.79	0.88	0.86	0.52	0.57	0.74	0.82
Hyper.Hypo	chr4$122674001$122675000	-14259	NM_023865	+	9530002B09Rik	INTERGENIC	other	0.33	0	0.36	0.82	0.77	0	0.52	0.45	0	0.57
Hyper.Hypo	chr5$135469001$135470000	-74456	NM_148932	-	Pom121	INTRON	other	0.67	0	0.44	0.82	0.86	0.7	0.74	0.51	0.5	0.57
Hyper.Hypo	chr5$92062501$92063500	19418	NM_001080797	-	G3bp2	EXON	other	0.98	1	0.7	1	0.96	1	0.75	0.71	0.87	0.81
Hyper.Hypo	chr2$85518001$85519000	0	NM_001081664	-	4833423E24Rik	PROMOTER	other	0.48	0.52	0.49	0.6	0.59	0.61	0.5	0.47	0.59	0.41
Hyper.Hypo	chr11$19365001$19366000	299728	NR_046037	+	4933406G16Rik	INTERGENIC	other	0.62	0.65	0.72	0.8	0.86	0.92	0.71	0.76	0.62	0.8
Hyper.Hypo	chr3$116660501$116661500	1178	NM_008246	-	Mfsd14a	INTRON	shore	0.25	0.22	0.28	0.35	0.41	0.44	0.23	0.3	0.21	0.27
Hyper.Hypo	chr11$46090001$46091000	-11270	NR_106177	+	Mir8100	INTRON	other	0.51	0.42	0.47	0.57	0.65	0.6	0.5	0.52	0.5	0.5
Hyper.Hypo	chr2$147179501$147180500	-3583	NR_030769	+	Nkx2-2os	INTRON	other	0.58	0.56	0.65	0.96	0.6	0.68	0.48	0.69	0.53	0.61
Hyper.Hypo	chr2$36800501$36801500	7265	NM_146946	+	Olfr50	INTERGENIC	other	0.53	0.38	0.43	0.67	0.47	0.74	0.53	0.48	0.51	0.45
Hyper.Hypo	chr17$25741001$25742000	4963	NM_177822	+	Mslnl	INTRON	other	1	0.9	0.78	0.98	1	0.92	0.77	0.93	0.8	0.81
Hyper.Hypo	chr5$115738001$115739000	-6381	NR_151599	-	Bicdl1	INTERGENIC	other	0.72	0.81	0.97	1	0	0.91	0.8	0.81	0.85	0.82
Hyper.Hypo	chr9$103175001$103176000	26066	NM_009275	-	Srprb	INTRON	other	0.39	0.43	0.41	0.54	0.53	0.49	0.33	0.39	0.42	0.46
Hyper.Hypo	chr18$69659501$69660500	-265059	NM_201362	+	Ccdc68	INTRON	other	0.44	0.29	0.27	0.49	0.38	0.46	0.39	0.36	0.34	0.31
Hyper.Hypo	chr11$49781501$49782500	-11655	NM_013529	+	Gfpt2	INTERGENIC	other	0.86	0.74	0.52	0.92	0.9	0.85	0.68	0.71	0.6	0.74
Hypo.Hyper	chr15$72051001$72052000	-16775	NM_027174	-	Col22a1	INTERGENIC	other	0.73	0.78	0.81	0.55	0.63	0.67	0.79	0.77	0.71	0.88
Hypo.Hyper	chr4$53607001$53608000	-23471	NM_001195284	+	Fsd1l	INTRON	other	0.67	0.58	0.65	0.53	0.53	0.53	0.65	0.69	0.63	0.61
Hypo.Hyper	chr18$75418501$75419500	51138	NM_001042660	+	Smad7	INTERGENIC	other	0.33	0.37	0.41	0.29	0.34	0.16	0.5	0.48	0.5	0.4
Hypo.Hyper	chr10$89597501$89598500	1316	NM_001310710	-	Slc17a8	EXON	other	0.64	0.65	0.66	0.5	0.37	0.59	0.59	0.45	0.64	0.68
Hypo.Hyper	chr1$160744001$160745000	47939	NM_013862	-	Rabgap1l	INTRON	other	0.3	0.25	0.37	0.23	0.12	0.15	0.55	0.5	0.56	0.49
Hypo.Hyper	chr15$81417001$81418000	-8729	NM_021317	-	Dnajb7	INTRON	other	0.18	0.11	0.14	0.02	0.09	0.02	0.21	0.17	0.26	0.17
Hypo.Hyper	chr3$145683001$145684000	-33017	NM_010516	-	Cyr61	INTERGENIC	other	0.97	0	0.91	0.68	0.77	0	0.9	1	0	0
Hypo.Hyper	chr3$22143001$22144000	66351	NM_030732	+	Tbl1xr1	INTRON	other	0.52	0.4	0.6	0.15	0.34	0.33	0.53	0.47	0.51	0.46
Hypo.Hyper	chr15$89606501$89607500	-14579	NM_026817	-	Rabl2	INTERGENIC	other	0.83	0.76	0.75	0.5	0.61	0.54	0.68	0.67	0.77	0.63
Hypo.Hyper	chr3$121416001$121417000	-9541	NM_028044	+	Cnn3	INTERGENIC	other	0.57	0.65	0.78	0.38	0.48	0.48	0.74	0.58	0.73	0.64
Hypo.Hyper	chr7$80123501$80124500	-8152	NM_173011	-	Idh2	INTERGENIC	other	0.58	0.68	0.63	0.56	0.46	0.38	0.57	0.59	0.54	0.57
Hypo.Hyper	chr3$69721001$69722000	-55	NM_133787	+	Nmd3	PROMOTER	CpGi	0.33	0.28	0.26	0.13	0.17	0.2	0.44	0.34	0.69	0.45
Hypo.Hyper	chr19$29648501$29649500	-82	NM_001081213	-	Ermp1	PROMOTER	shore	0.29	0.36	0.35	0.18	0.28	0.19	0.28	0.39	0.36	0.35
Hypo.Hyper	chr3$80079001$80080000	193073	NM_133187	+	Fam198b	INTERGENIC	other	0.37	0.41	0.45	0.21	0.24	0.29	0.47	0.43	0.54	0.48
Hypo.Hyper	chr11$20200001$20201000	-602	NM_008996	+	Rab1a	PROMOTER	shore	0.39	0.29	0.42	0.12	0.31	0.19	0.55	0.57	0.63	0.54
Hypo.Hyper	chrX$114774001$114775000	-130012	NM_001276396	+	Ube2dnl1	INTERGENIC	other	0.27	0.56	0.5	0	0.18	0.3	0.48	0.52	0.51	0.33
Hypo.Hyper	chr9$36794001$36795000	2069	NM_007915	-	Ei24	INTRON	shore	0	0.2	0.26	0	0	0	0.56	0.15	0.49	0.33
Hypo.Hyper	chr4$108428501$108429500	-21789	NM_024198	-	Gpx7	INTERGENIC	other	0.77	0.81	0.75	0.66	0.52	0.51	0.66	0.65	0.68	0.62
Hypo.Hyper	chr10$116514501$116515500	-40979	NM_021452	-	Kcnmb4	INTRON	other	0.87	0.93	0.88	0.63	0.68	0.78	0.83	0.82	0.79	0.76
Hypo.Hyper	chr9$73749001$73750000	183568	NM_001081153	-	Unc13c	EXON	other	0.87	0.89	0.72	0.6	0.69	0.78	0.76	0.83	0	0.84
Hypo.Hyper	chr3$151771001$151772000	-8111	NM_031367	-	Ifi44l	INTERGENIC	other	0.45	0.43	0.41	0.35	0.2	0.13	0.44	0.29	0.42	0.3
Hypo.Hyper	chr8$106556001$106557000	-30143	NR_045470	+	1110028F18Rik	EXON	other	0.5	0.47	0.33	0.29	0.35	0.22	0.51	0.38	0.41	0.39
Hypo.Hyper	chr10$127802501$127803500	1350	NM_009040	+	Rdh16	INTRON	other	0.67	0.53	0.42	0	0.29	0.31	0.65	0.43	0.6	0.6
Hypo.Hyper	chr2$78994501$78995500	124825	NR_151458	+	Ube2e3	INTERGENIC	other	0.36	0.35	0.34	0.09	0.21	0.16	0.32	0.36	0.24	0.33
Hypo.Hyper	chr9$100658001$100659000	14555	NM_009282	+	Stag1	INTRON	other	0.39	0.6	0.43	0.24	0.21	0.32	0.46	0.4	0.39	0.37
Hypo.Hyper	chr5$112791001$112792000	-1292	NR_040675	+	1700095B10Rik	EXON	other	0.58	0.75	0.63	0.51	0.49	0.61	0.63	0.61	0.66	0.57
Hypo.Hyper	chr5$134229001$134230000	0	NR_104383	-	Ncf1	PROMOTER	other	0.73	0.69	0.67	0.49	0.46	0.36	0.63	0.53	0.56	0.53
Hypo.Hyper	chr4$49843001$49844000	1770	NM_001276355	-	Grin3a	INTRON	shore	0.46	0.57	0.68	0.38	0.42	0.37	0.45	0.51	0.56	0.47
Hypo.Hyper	chr10$116515001$116516000	-41479	NM_021452	-	Kcnmb4	INTRON	other	0.87	0.93	0.88	0.63	0.68	0.78	0.83	0.82	0.79	0.76
Hypo.Hyper	chr2$118241001$118242000	14967	NM_027759	-	Fsip1	EXON	other	0.49	0.09	0.24	0	0.03	0.3	0.06	0.45	0.42	0.24
Hypo.Hyper	chr6$125153001$125154000	7779	NM_001039669	+	Iffo1	EXON	other	0.75	0.86	0.75	0.62	0.71	0.67	0.7	0.93	0.81	0.79
Hypo.Hyper	chr17$29548501$29549500	94	NM_001162901	-	Tmem217	PROMOTER	shore	0.35	0.38	0.34	0.24	0.19	0.19	0.3	0.35	0.31	0.36
Hypo.Hyper	chr7$110726501$110727500	-40706	NM_001276301	+	Ampd3	INTERGENIC	other	0.62	0.68	0.59	0.55	0.51	0.51	0.64	0.61	0.65	0.6
Hypo.Hyper	chr11$95128501$95129500	8386	NM_010055	+	Dlx3	INTERGENIC	other	0.7	0.6	0.62	0.45	0.53	0.64	0.62	0.61	0.7	0.76
Hypo.Hyper	chr4$48225001$48226000	-11787	NR_035484	-	Mir1958	INTRON	other	0.39	0.19	0.31	0.1	0.19	0.2	0.53	0.51	0.48	0.41
Hypo.Hyper	chr2$166990001$166991000	5300	NM_011490	-	Stau1	INTRON	other	0.66	0.51	0.59	0.37	0.4	0.27	0.48	0.53	0.57	0.45
Hypo.Hyper	chr17$93327501$93328500	128335	NM_009625	+	Adcyap1	INTERGENIC	other	0.67	0.64	0.63	0.39	0.39	0.55	0.54	0.68	0.65	0.63
Hypo.Hyper	chr15$27647001$27648000	-16309	NM_001013792	-	Otulin	INTERGENIC	other	0.45	0.34	0.33	0.17	0.3	0.21	0.29	0.4	0.34	0.4
Hypo.Hyper	chr13$75823001$75824000	-15886	NM_053108	+	Glrx	INTERGENIC	other	0.69	0.82	0.75	0.55	0.26	0.48	0.63	0.63	0.72	0.6
Hypo.Hyper	chr8$107329501$107330500	36033	NM_133957	+	Nfat5	INTRON	other	0.52	0.43	0.66	0.33	0.4	0.32	0.52	0.55	0.62	0.53
Hypo.Hyper	chrX$155144501$155145500	2350	NM_001081671	-	Cldn34b2	INTRON	other	0.25	0.33	0.23	0.15	0.19	0.12	0.23	0.28	0.37	0.25
Hypo.Hyper	chr3$138730501$138731500	-3518	NR_040545	-	4930425O10Rik	INTERGENIC	other	0.58	0.57	0.57	0.44	0.46	0.5	0.63	0.65	0.65	0.58
Hypo.Hyper	chr4$117307001$117308000	-17547	NM_001310730	-	Rnf220	EXON	other	0.92	0.86	0.79	0.62	0.78	0.87	0.84	0.78	0.86	0.89
Hypo.Hyper	chr10$93082501$93083500	-906	NM_001347060	-	Cfap54	PROMOTER	other	0.97	1	0.95	0.35	0.93	1	0.96	0.96	0.97	0.96
Hypo.Hyper	chr3$5217501$5218500	-54	NM_030708	+	Zfhx4	PROMOTER	shore	0.31	0.27	0.28	0.12	0.21	0.2	0.35	0.4	0.44	0.34
Hypo.Hyper	chr3$96251501$96252500	4803	NM_054045	+	Hist2h3c2	INTERGENIC	other	0.93	0.84	0.87	0.59	0.53	0.47	0.68	0.79	0.7	0.76
Hypo.Hyper	chr15$9608001$9609000	-78126	NM_008372	-	Il7r	INTRON	other	0.41	0.55	0.44	0.25	0.32	0.4	0.49	0.47	0.49	0.47
Hypo.Hyper	chr2$102590001$102591000	39982	NM_173749	+	Pamr1	INTRON	other	0.15	0.26	0.28	0.11	0.2	0.08	0.33	0.41	0.41	0.33
Hypo.Hyper	chr17$83279001$83280000	63720	NM_134117	+	Pkdcc	INTERGENIC	other	0.67	0.76	0.58	0.43	0.32	0.32	0.51	0.32	0.51	0.57
Hypo.Hyper	chr11$54053001$54054000	15018	NM_019417	-	Pdlim4	INTERGENIC	other	0.56	0.5	0.47	0.27	0.42	0.29	0.55	0.55	0.47	0.36
Hypo.Hyper	chr11$120134001$120135000	16352	NM_001164798	-	Slc38a10	EXON	other	1	0	0.89	0.56	0.71	0	0.85	1	0	0
Hypo.Hyper	chr5$18847501$18848500	378056	NR_102341	-	4921504A21Rik	INTERGENIC	other	0.98	0.98	0.98	0	0.93	0.81	0.96	0.92	1	0.98
Hypo.Hyper	chr16$36817501$36818500	-8797	NM_001113405	-	Eaf2	INTRON	other	0.11	0.13	0.23	0	0.03	0.03	0.24	0.24	0.27	0.28
Hypo.Hyper	chr4$108428001$108429000	-21289	NM_024198	-	Gpx7	INTERGENIC	other	0.47	0.52	0.51	0.39	0.35	0.3	0.45	0.43	0.47	0.45
Hypo.Hyper	chr19$41914001$41915000	2132	NM_023418	+	Pgam1	INTRON	shore	0.37	0.29	0.33	0.23	0.14	0.17	0.34	0.26	0.34	0.25
Hypo.Hyper	chr9$107398001$107399000	-880	NM_020263	+	Cacna2d2	PROMOTER	shore	0.47	0.44	0.47	0.42	0.32	0.27	0.43	0.49	0.43	0.53
Hypo.Hyper	chr12$110894501$110895500	5239	NM_175336	+	Tecpr2	EXON	other	0	0.65	0.74	0	0.33	0.69	0.8	0	0	0.86
Hypo.Hyper	chrX$77360001$77361000	-150227	NM_020601	+	Tbl1x	INTERGENIC	other	0.54	0.59	0.6	0.37	0.41	0.47	0.55	0.53	0.59	0.64
Hypo.Hyper	chr1$172046501$172047500	10097	NM_010916	-	Nhlh1	INTERGENIC	other	0.38	0.49	0.41	0.23	0.47	0.26	0.5	0.47	0.43	0.44
Hypo.Hyper	chr4$82848001$82849000	10674	NM_026647	-	Zdhhc21	INTRON	other	0.45	0.53	0.44	0.2	0.3	0.27	0.49	0.33	0.48	0.44
Hypo.Hyper	chr4$82848501$82849500	10174	NM_026647	-	Zdhhc21	INTRON	other	0.45	0.53	0.44	0.2	0.3	0.27	0.49	0.33	0.48	0.44
Hypo.Hyper	chr2$17729501$17730500	569	NM_028757	-	Nebl	PROMOTER	shore	0.27	0.25	0.29	0.16	0.13	0.19	0.36	0.33	0.31	0.28
Hypo.Hyper	chr14$104610001$104611000	-28147	NR_015593	+	D130009I18Rik	INTERGENIC	other	0.52	0.61	0.67	0.46	0.46	0.56	0.69	0.67	0.74	0.52
Hypo.Hyper	chr5$18848001$18849000	377556	NR_102341	-	4921504A21Rik	INTERGENIC	other	0.98	0.98	0.98	0	0.93	0.81	0.96	0.92	1	0.98
Hypo.Hyper	chr9$111563001$111564000	123922	NM_172928	+	Dclk3	INTRON	other	0.54	0.41	0.5	0.28	0.4	0.22	0.52	0.44	0.51	0.45
Hypo.Hyper	chr16$60257001$60258000	347532	NM_007938	-	Epha6	INTRON	other	0.41	0.33	0.36	0.28	0.17	0.21	0.43	0.48	0.56	0.42
Hypo.Hyper	chr13$32179001$32180000	158545	NM_146041	-	Gmds	INTRON	other	0.27	0.37	0.34	0.28	0.2	0.22	0.37	0.39	0.38	0.4
Hypo.Hyper	chr2$102399501$102400500	401	NM_020267	-	Trim44	PROMOTER	CpGi	0.97	1	0.8	0.38	0.29	0.56	0.98	0.35	0.9	0.58
Hypo.Hyper	chr2$105239001$105240000	14661	NM_028747	+	Them7	INTRON	other	0.26	0.42	0.35	0.14	0.15	0.24	0.34	0.28	0.41	0.38
Hypo.Hyper	chr6$43618501$43619500	46779	NM_001311111	-	Tpk1	INTRON	other	0.6	0.51	0.56	0.44	0.36	0.42	0.58	0.47	0.58	0.52
Hypo.Hyper	chrX$12834001$12835000	71725	NR_045852	+	Gm14634	INTERGENIC	other	0.67	0.69	0.68	0.58	0.57	0.53	0.68	0.69	0.76	0.59
Hypo.Hyper	chr12$76537001$76538000	3443	NM_153804	+	Plekhg3	INTRON	other	0.57	0.54	0.59	0.48	0.31	0.4	0.48	0.5	0.53	0.51
Hypo.Hyper	chr6$142810501$142811500	-2731	NR_045707	+	Gm7457	INTERGENIC	other	0.82	0.74	0.72	0.63	0.35	0.4	0.74	0.65	0.67	0.67
Hypo.Hyper	chr14$53776501$53777500	476430	NM_001113358	-	Dad1	INTERGENIC	other	0	0.29	0.41	0	0	0	0.23	0.11	0.31	0.36
Hypo.Hyper	chr11$82906501$82907500	896	NM_145431	-	Nle1	PROMOTER	shore	0.79	0.8	0.76	0.65	0.73	0.57	0.71	0.74	0.79	0.72
Hypo.Hyper	chr16$55894001$55895000	280	NM_001134457	-	Nxpe3	PROMOTER	shore	0.51	0.49	0.46	0.27	0.3	0.41	0.52	0.26	0.55	0.5
Hypo.Hyper	chr4$43712001$43713000	-5436	NM_019486	-	Olfr71	INTERGENIC	other	0.36	0.4	0.48	0.33	0.29	0.2	0.45	0.46	0.39	0.44
Hypo.Hyper	chr1$95719001$95720000	-2484	NR_040479	-	4930598F16Rik	INTERGENIC	other	0.61	0.65	0.67	0.49	0.48	0.49	0.74	0.62	0.66	0.58
Hypo.Hyper	chr2$92250001$92251000	28441	NM_001109690	+	Phf21a	INTRON	other	0.76	0.7	0.66	0.65	0.58	0.57	0.71	0.68	0.75	0.66
Hypo.Hyper	chr2$126931001$126932000	1236	NM_023220	-	Sppl2a	INTRON	shore	0.61	0.59	0.53	0.35	0.38	0	0.64	0.57	0.61	0.54
Hypo.Hyper	chr16$94760501$94761500	95191	NM_001025590	-	Kcnj6	EXON	other	0.42	0.39	0.44	0.23	0.2	0.3	0.54	0.44	0.48	0.53
Hypo.Hyper	chr9$75413501$75414500	3319	NR_040719	+	4933433G15Rik	EXON	other	0.12	0.14	0.07	0	0	0	0.05	0.04	0.19	0.18
Hypo.Hyper	chrX$20307501$20308500	-15738	NM_177353	-	Slc9a7	INTERGENIC	other	0.91	0.83	0.85	0.67	0.55	0.6	0.76	0.78	0.71	0.76
Hypo.Hyper	chr4$10974501$10975500	32120	NM_175175	-	Plekhf2	INTERGENIC	other	0.81	0.76	0.74	0.57	0.58	0.58	0.67	0.71	0.74	0.67
Hypo.Hyper	chr9$101314001$101315000	-27194	NR_110509	+	Gm28979	INTERGENIC	other	0	0.24	0.18	0	0	0	0.51	0.38	0.62	0.46
Hypo.Hyper	chr11$74546001$74547000	43159	NM_001015046	-	Rap1gap2	INTRON	other	0.38	0.13	0.18	0.08	0.08	0.18	0.06	0.17	0.4	0.6
Hypo.Hyper	chr2$14159501$14160500	-14024	NM_001081310	+	Tmem236	INTERGENIC	other	0.63	0.72	0.68	0.51	0.54	0.59	0.63	0.63	0.68	0.7
Hypo.Hyper	chr10$34416001$34417000	1552	NM_001347463	-	Nt5dc1	INTRON	shore	0.6	0.61	0.52	0.39	0.38	0.33	0.5	0.48	0.54	0.44
Hypo.Hyper	chr3$9832001$9833000	680	NM_053182	-	Pag1	PROMOTER	shore	0.43	0.44	0.38	0.21	0.26	0.35	0.4	0.47	0.45	0.39
Hypo.Hyper	chr10$111440501$111441500	-31727	NM_001358932	+	Nap1l1	INTERGENIC	other	0.48	0.5	0.66	0.37	0.36	0.38	0.44	0.6	0.58	0.53
Hypo.Hyper	chr4$62248501$62249500	-36929	NM_025286	+	Slc31a2	INTERGENIC	other	0.69	0.63	0.53	0.36	0.55	0.38	0.65	0.74	0.68	0.67
Hypo.Hyper	chr15$78869001$78870000	-7190	NM_145929	+	Gga1	INTERGENIC	other	0.24	0.13	0.18	0.04	0.12	0.07	0.35	0.21	0.27	0.2
Hypo.Hyper	chr3$151770501$151771500	-7611	NM_031367	-	Ifi44l	INTERGENIC	other	0.45	0.43	0.41	0.35	0.2	0.13	0.44	0.29	0.42	0.3
Hypo.Hyper	chr14$72390501$72391500	318504	NM_207636	-	Fndc3a	INTERGENIC	other	0.66	0	0.46	0.17	0.37	0.39	0.49	0.46	0.6	0.62
Hypo.Hyper	chr15$93287501$93288500	-12323	NM_001033275	-	Gxylt1	INTRON	other	0.47	0.4	0.42	0.27	0.22	0.22	0.38	0.34	0.32	0.35
Hypo.Hyper	chr11$75290001$75291000	57384	NM_026653	-	Rpa1	INTERGENIC	other	0	0.05	0.24	0	0.03	0	0.35	0.3	0.37	0.27
Hypo.Hyper	chr2$148901501$148902500	-25990	NM_009976	-	Cst3	INTERGENIC	other	0.45	0.6	0.53	0.39	0.45	0.38	0.55	0.58	0.55	0.57
Hypo.Hyper	chr13$85505001$85506000	-215516	NM_145452	-	Rasa1	INTERGENIC	other	0.48	0.37	0.45	0.33	0.28	0.33	0.5	0.48	0.53	0.46
Hypo.Hyper	chr4$97891001$97892000	113377	NM_010905	+	Nfia	INTRON	other	0.51	0.53	0.59	0.37	0.39	0.44	0.58	0.5	0.51	0.45
Hypo.Hyper	chr15$27920001$27921000	104849	NM_001081302	-	Trio	INTRON	other	0.71	0.75	0.83	0.68	0.6	0.72	0.71	0.76	0.81	0.79
Hypo.Hyper	chr13$29211001$29212000	194748	NR_045074	+	A330102I10Rik	INTRON	other	0.26	0.24	0.14	0.12	0.1	0.1	0.15	0.25	0.24	0.2
Hypo.Hyper	chr19$59066501$59067500	8570	NM_001114312	-	Shtn1	INTRON	other	0.76	0.82	0.83	0.69	0.73	0.63	0.78	0.88	0.77	0.8
Hypo.Hyper	chr1$63438001$63439000	-6891	NM_011780	+	Adam23	INTERGENIC	other	0.19	0.37	0	0.13	0.1	0.18	0.13	0	0	0.35
Hypo.Hyper	chr6$48033001$48034000	13795	NM_001347139	-	Zfp777	INTRON	other	0.98	0.93	0.92	0.56	0.74	0.86	0.91	0.93	0.92	0.93
Hypo.Hyper	chr19$29237001$29238000	-13803	NM_008413	+	Jak2	INTERGENIC	other	0.45	0.46	0.5	0.34	0.38	0.37	0.57	0.44	0.53	0.48
Hypo.Hyper	chr2$19979001$19980000	-309913	NM_001081006	+	Etl4	INTERGENIC	other	0.85	0.84	0.91	0.77	0.62	0.81	0.91	0.85	0.89	0.88
Hypo.Hyper	chr8$105217501$105218500	-6688	NM_145604	+	D230025D16Rik	EXON	other	0.54	0.59	0.64	0.51	0.46	0.32	0.62	0.53	0.62	0.63
Hypo.Hyper	chr3$88689001$88690000	3216	NR_151827	+	2810403A07Rik	EXON	other	0.85	0.67	0.7	0.6	0.78	0.41	0.82	0.66	0.66	0.76
Hypo.Hyper	chr16$49852501$49853500	-2154	NM_010581	+	Cd47	INTERGENIC	shore	0.45	0.55	0.69	0.52	0.19	0.38	0.63	0.59	0.55	0.54
Hypo.Hyper	chr5$142290001$142291000	-110497	NM_199068	+	Foxk1	INTERGENIC	other	0.8	0.66	0.71	0.53	0.47	0	0.77	0.66	0	0.76
Hypo.Hyper	chr17$79698501$79699500	15542	NM_009994	-	Cyp1b1	INTERGENIC	other	0.51	0.56	0.46	0.26	0.19	0.36	0.57	0.38	0.36	0.56
Hypo.Hyper	chr2$37764501$37765500	-10749	NM_001163566	+	Crb2	INTERGENIC	other	0.79	0.91	0.76	0.57	0.49	0.44	0.68	0.52	0.98	0.65
Hypo.Hyper	chr1$195232501$195233500	-55787	NM_007758	-	Cr2	INTERGENIC	other	0.63	0.65	0.8	0.61	0.37	0	0.78	0.9	0.72	0.57
Hypo.Hyper	chr11$116405501$116406500	6533	NM_027258	-	Rnf157	INTRON	other	0.78	0.82	0.78	0.47	0.47	0.62	0.79	0.69	0.73	0.66
Hypo.Hyper	chr2$61820001$61821000	15550	NM_009322	+	Tbr1	INTERGENIC	other	0.66	0.62	0.55	0.4	0.41	0.46	0.52	0.58	0.56	0.5
Hypo.Hyper	chr9$95533001$95534000	-21006	NM_001357977	-	U2surp	INTERGENIC	other	0.56	0.37	0.47	0.22	0.26	0	0	0.49	0	0.59
Hypo.Hyper	chr4$15147001$15148000	1132	NM_178617	-	Necab1	INTRON	shore	0.46	0.51	0.43	0.37	0.38	0.36	0.53	0.51	0.52	0.44
Hypo.Hyper	chr18$61976501$61977500	23428	NM_172628	+	Sh3tc2	INTRON	other	0.69	0.84	0.79	0.49	0.47	0.49	0.54	0.69	0.55	0.67
Hypo.Hyper	chr10$11323501$11324500	-18945	NM_010146	+	Epm2a	INTERGENIC	other	0.41	0.49	0.43	0.4	0.37	0.25	0.47	0.4	0.45	0.44
Hypo.Hyper	chr12$64877001$64878000	-39911	NM_001025605	+	Gm527	INTERGENIC	other	0.81	0	0.74	0.38	0.63	0.62	0	0	0.86	0.69
Hypo.Hyper	chr11$29544001$29545000	-2950	NM_001163521	+	Clhc1	EXON	other	0.47	0.53	0.42	0.37	0.37	0.37	0.54	0.57	0.52	0.54
Hypo.Hyper	chr9$21803501$21804500	-4956	NM_145611	-	Kank2	INTRON	other	0.26	0.35	0.47	0.14	0.06	0.35	0.36	0.29	0.39	0.16
Hypo.Hyper	chr4$10914501$10915500	40005	NM_026005	+	2610301B20Rik	INTERGENIC	other	0.6	0.57	0.6	0.43	0.55	0.35	0.68	0.57	0.51	0.58
Hypo.Hyper	chr8$84521501$84522500	106139	NM_001252060	+	Cacna1a	INTRON	other	0.7	0.51	0.71	0.52	0.44	0.47	0.75	0.77	0.47	0.68
Hypo.Hyper	chr19$41906001$41907000	-4871	NM_023418	+	Pgam1	INTERGENIC	other	0.51	0.54	0.42	0.38	0.37	0.4	0.5	0.5	0.5	0.49
Hypo.Hyper	chr10$125951501$125952500	-13719	NM_177152	+	Lrig3	INTERGENIC	other	0.13	0.21	0.27	0	0.13	0.08	0.33	0.26	0.33	0.22
Hypo.Hyper	chr1$52086001$52087000	-32438	NM_009283	+	Stat1	INTRON	other	0.14	0.33	0.39	0.27	0.15	0.18	0.35	0.44	0.43	0.42
Hypo.Hyper	chr13$119598501$119599500	-24319	NM_020279	+	Ccl28	INTRON	other	0.87	0.67	0.81	0.53	0.65	0.64	0.79	0.78	0.72	0.71
Hypo.Hyper	chr3$96415501$96416500	-669	NR_001579	-	Terc	PROMOTER	shore	0.38	0.31	0.28	0.23	0.12	0.26	0.48	0.36	0.22	0.27
Hypo.Hyper	chr4$125977501$125978500	-46159	NM_007782	+	Csf3r	INTERGENIC	other	0.68	0.49	0.54	0.48	0.34	0.5	0.53	0.6	0.63	0.61
Hypo.Hyper	chr11$55112501$55113500	14518	NM_010299	+	Gm2a	EXON	other	0.84	0.79	0.73	0.48	0.59	0.73	0.76	0.68	0.8	0.75
Hypo.Hyper	chr7$102444501$102445500	2808	NM_009103	+	Rrm1	INTRON	other	0.83	0.83	0.74	0.57	0.76	0.65	0.75	0.83	0.69	0.82
Hypo.Hyper	chr7$66196001$66197000	86488	NM_001081163	+	Chsy1	INTERGENIC	other	0.51	0.45	0.48	0.35	0.36	0.35	0.5	0.39	0.5	0.43
Hypo.Hyper	chr19$34547501$34548500	-2194	NM_008332	+	Ifit2	INTERGENIC	other	0.58	0.58	0.6	0.42	0.53	0.47	0.64	0.64	0.7	0.69
Hypo.Hyper	chr17$36764001$36765000	-7910	NM_177637	+	H2-M10.5	INTERGENIC	other	0.29	0.25	0.32	0.15	0.14	0.06	0.26	0.15	0.24	0.25
Hypo.Hyper	chr19$60135001$60136000	-8675	NR_026942	+	E330013P04Rik	INTERGENIC	other	0.41	0.31	0.5	0.16	0.31	0.23	0.57	0.45	0.45	0.47
Hypo.Hyper	chr2$79132501$79133500	-121926	NM_010576	+	Itga4	INTERGENIC	other	0.82	0.92	0.79	0.57	0.61	0.56	0.71	0.72	0.72	0.64
Hypo.Hyper	chr16$49769001$49770000	69709	NM_028680	+	Ift57	INTERGENIC	other	0.62	0.54	0.63	0.51	0.36	0.37	0.57	0.47	0.53	0.52
Hypo.Hyper	chr5$143134501$143135500	-21482	NM_080561	-	Rnf216	INTERGENIC	other	0.73	0.79	0.78	0.64	0.59	0.64	0.74	0.72	0.76	0.72
Hypo.Hyper	chr6$48675001$48676000	-135	NM_174960	+	Gimap9	PROMOTER	other	0.16	0.33	0.27	0.02	0.1	0	0.17	0	0.33	0.15
Hypo.Hyper	chr8$47729001$47730000	-15071	NM_001359133	-	Cdkn2aip	INTERGENIC	other	0.55	0.53	0.54	0.44	0.42	0.43	0.63	0.56	0.56	0.58
Hypo.Hyper	chr12$74278001$74279000	-5276	NR_030733	+	1700086L19Rik	INTERGENIC	other	0.71	0.79	0.82	0.69	0.73	0.45	0.85	0.84	0.78	0.83
Hypo.Hyper	chr15$72051501$72052500	-17275	NM_027174	-	Col22a1	INTERGENIC	other	0.73	0.78	0.81	0.55	0.63	0.67	0.79	0.77	0.71	0.88
Hypo.Hyper	chr9$42571001$42572000	-98776	NM_173038	-	Tbcel	INTRON	other	0.71	0.47	0.64	0.5	0.51	0.39	0.7	0.62	0.76	0.62
Hypo.Hyper	chr13$58117001$58118000	10557	NM_029872	-	Hnrnpa0	INTERGENIC	other	0.43	0.37	0.45	0.25	0.23	0.28	0.48	0.34	0.36	0.38
Hypo.Hyper	chr10$6720001$6721000	-37593	NM_001302794	+	Oprm1	INTERGENIC	other	0.4	0.31	0.48	0	0	0.37	0.4	0.38	0.3	0.46
Hypo.Hyper	chr5$35543001$35544000	-17376	NM_153107	-	Cpz	INTERGENIC	other	0.73	0.66	0.64	0.4	0.38	0.44	0.5	0.59	0.7	0.62
Hypo.Hyper	chr4$101298501$101299500	-33220	NM_146145	-	Jak1	INTERGENIC	other	0.67	0.6	0.56	0.46	0.12	0.17	0.66	0.24	0.77	0.35
Hypo.Hyper	chr4$59544501$59545500	3865	NM_178164	-	Ptbp3	INTRON	other	0.45	0.35	0.38	0.17	0.15	0.2	0.37	0.35	0.34	0.3
Hypo.Hyper	chr17$22014001$22015000	51444	NM_001025373	+	Zfp943	INTERGENIC	other	1	0.99	0.89	1	0.91	0.79	0.97	0.94	0.93	0.96
Hypo.Hyper	chr13$32661501$32662500	119280	NM_001166030	-	Mylk4	INTERGENIC	other	0.28	0.51	0.39	0.29	0.16	0.12	0.43	0.36	0.34	0.29
Hypo.Hyper	chr9$87022501$87023500	474	NM_024195	+	Cyb5r4	PROMOTER	shore	0.15	0.29	0.22	0	0.19	0	0.39	0.33	0.32	0.25
Hypo.Hyper	chr5$149677501$149678500	0	NM_001081204	+	B3glct	PROMOTER	CpGi	0.63	0.47	0.31	0	0.47	0.12	0.41	0.43	0.44	0.25
Hypo.Hyper	chr6$13601501$13602500	5599	NM_001347059	-	Tmem168	EXON	other	0.4	0.37	0.37	0.28	0.29	0.23	0.43	0.35	0.37	0.38
Hypo.Hyper	chr9$65772501$65773500	54065	NM_172536	-	Zfp609	INTRON	other	0.4	0.47	0.34	0	0	0.31	0.37	0.46	0.43	0.29
Hypo.Hyper	chr11$95108001$95109000	-11117	NM_010055	+	Dlx3	INTERGENIC	other	0.95	1	0.86	0.73	0.94	0.69	0.95	0	0.92	0.83
Hypo.Hyper	chr14$68144501$68145500	-19498	NM_008691	-	Nefm	INTERGENIC	other	0.18	0.28	0.27	0.08	0.03	0	0.28	0.09	0.15	0.14
Hypo.Hyper	chr15$102741501$102742500	4410	NR_104334	-	Gm38436	INTERGENIC	other	0.34	0.35	0.41	0.07	0.32	0.2	0.42	0.32	0.16	0.3
Hypo.Hyper	chrX$134930001$134931000	32898	NM_001289736	-	Nxf2	INTERGENIC	other	0.21	0.08	0.16	0.08	0.02	0.05	0.49	0.28	0.42	0.26
Hypo.Hyper	chr13$46822501$46823500	-94653	NM_175749	-	Nup153	INTRON	other	0.88	0.85	0.79	0.72	0.67	0.62	0.74	0.79	0.79	0.77
Hypo.Hyper	chr3$55519501$55520500	57775	NM_001195539	+	Dclk1	INTRON	other	0.3	0.42	0.22	0.24	0.14	0.21	0.34	0.31	0.34	0.32
Hypo.Hyper	chr11$115910501$115911500	-517	NM_001162998	+	Smim6	PROMOTER	other	0.59	0.75	0.53	0.36	0.37	0.46	0.62	0.47	0.6	0.53
Hypo.Hyper	chr13$33951001$33952000	-12659	NM_001163241	+	Nqo2	INTRON	other	0.98	0.92	0.98	0.75	0.8	0.93	0.94	1	0.97	0.93
Hypo.Hyper	chr17$14199001$14200000	3832	NM_172826	-	Dact2	EXON	other	0.24	0.09	0.35	0	0.03	0.03	0	0.22	0.23	0.23
Hypo.Hyper	chr7$56545001$56546000	305232	NM_021879	+	Oca2	INTERGENIC	other	0.78	0.91	0.93	0.68	0.68	0.72	0.85	0	1	0.9
Hypo.Hyper	chr15$103255501$103256500	-63	NM_008685	-	Nfe2	PROMOTER	other	0.5	0.47	0.44	0.34	0.32	0.35	0.51	0.5	0.53	0.41
Hypo.Hyper	chr2$91634001$91635000	1458	NM_010168	-	F2	EXON	other	0.83	0.61	0.71	0.55	0.64	0.56	0.67	0.62	0.72	0.77
Hypo.Hyper	chr5$143135001$143136000	-21982	NM_080561	-	Rnf216	INTERGENIC	other	0.73	0.79	0.78	0.64	0.59	0.64	0.74	0.72	0.76	0.72
Hypo.Hyper	chr13$3477001$3478000	-303	NR_015522	+	2810429I04Rik	PROMOTER	shore	0.45	0.47	0.25	0.21	0.21	0.19	0.33	0.28	0.44	0.35
Hypo.Hyper	chrX$155144001$155145000	2850	NM_001081671	-	Cldn34b2	INTRON	other	0.26	0.34	0.25	0.16	0.21	0.1	0.27	0.36	0.42	0.26
Hypo.Hyper	chr6$124640501$124641500	-4417	NM_173864	-	C1s2	INTERGENIC	other	0.43	0.61	0.53	0.38	0.38	0.44	0.55	0.59	0.51	0.44
Hypo.Hyper	chr3$90268001$90269000	-1149	NR_105979	+	Mir7012	EXON	other	0.95	0.75	0.86	0.7	0.73	0.63	0.83	0.79	0.83	0.83
Hypo.Hyper	chr5$137597001$137598000	2709	NM_001254762	-	Mospd3	EXON	other	0.45	0.57	0.52	0.37	0.38	0.21	0.48	0.51	0.36	0.39
Hypo.Hyper	chr11$56246501$56247500	-205515	NM_153079	-	Nmur2	INTERGENIC	other	0.22	0.35	0.24	0.16	0	0.15	0.36	0.17	0.26	0.21
Hypo.Hyper	chr15$11969001$11970000	1941	NR_040447	+	1700047G03Rik	EXON	other	0.81	0.72	0.58	0.66	0.39	0.5	0.67	0.68	0.72	0.58
Hypo.Hyper	chr9$64024501$64025500	-2443	NM_008542	-	Smad6	INTERGENIC	shore	0.24	0.31	0.34	0.18	0.22	0.16	0.31	0.33	0.3	0.34
Hypo.Hyper	chr16$50994001$50995000	210594	NR_131006	+	1700116B05Rik	INTERGENIC	other	0.69	0.73	0.69	0.59	0.58	0.55	0.61	0.7	0.69	0.63
Hypo.Hyper	chr8$25515501$25516500	-2259	NM_001079908	+	Fgfr1	INTERGENIC	other	0.8	0.78	0.72	0.46	0.6	0.52	0.62	0.66	0.63	0.76
Hypo.Hyper	chr14$53777001$53778000	475930	NM_001113358	-	Dad1	INTERGENIC	other	0	0.29	0.41	0	0	0	0	0	0.19	0.29
Hypo.Hyper	chr13$110288501$110289500	-8296	NM_023852	-	Rab3c	INTERGENIC	other	0.76	0.81	0.74	0.57	0.61	0.51	0.69	0.68	0.64	0.65
Hypo.Hyper	chr8$104396001$104397000	-195	NM_153582	-	Cmtm4	PROMOTER	shore	0.34	0.38	0.47	0.27	0.26	0.33	0.39	0.43	0.42	0.38
Hypo.Hyper	chr10$20953001$20954000	456	NM_026203	+	Ahi1	PROMOTER	shore	0.39	0.45	0.36	0.3	0.28	0.26	0.43	0.29	0.44	0.39
Hypo.Hyper	chr19$43635001$43636000	6008	NR_152201	-	Gm4311	INTERGENIC	other	0.48	0.36	0.43	0.27	0.27	0.25	0.37	0.41	0.41	0.37
Hypo.Hyper	chr19$44372001$44373000	34710	NM_009127	-	Scd1	INTERGENIC	other	0.91	0.98	0.87	0.77	0.81	0.73	0.89	0.93	0.92	0.9
Hypo.Hyper	chr19$59067001$59068000	8070	NM_001114312	-	Shtn1	INTRON	other	0.76	0.82	0.83	0.69	0.73	0.63	0.78	0.88	0.77	0.8
Hypo.Hyper	chr1$165215501$165216500	20459	NM_145513	-	Tiprl	EXON	other	0.53	0.47	0.47	0.39	0.34	0.38	0.52	0.43	0.53	0.43
Hypo.Hyper	chr10$30660001$30661000	-4135	NM_001111267	-	Ncoa7	INTRON	other	0.62	0.54	0.61	0.29	0.52	0.33	0.62	0.61	0.69	0.6
Hypo.Hyper	chr3$99980501$99981500	95086	NM_028892	+	Spag17	INTRON	other	0.19	0.25	0.32	0.11	0.17	0.11	0.37	0.33	0.5	0.37
Hypo.Hyper	chr19$4051001$4052000	7295	NM_144869	-	Gstp3	INTERGENIC	other	0.83	0.76	0.66	0.32	0.58	0.72	0.65	0.66	0.64	0.82
Hypo.Hyper	chr5$23676001$23677000	0	NM_001359176	-	Srpk2	PROMOTER	CpGi	0.36	0.41	0.4	0.25	0.29	0.36	0.46	0.48	0.52	0.4
Hypo.Hyper	chr11$118568001$118569000	91043	NM_172573	+	Engase	INTRON	shore	0.28	0.33	0.4	0.22	0.2	0.29	0.34	0.35	0.48	0.29
Hypo.Hyper	chr8$127139001$127140000	74947	NM_033620	+	Pard3	INTRON	other	0.64	0.56	0.51	0.45	0.45	0.44	0.64	0.65	0.7	0.67
Hypo.Hyper	chr15$25910501$25911500	-22052	NM_001277318	+	Retreg1	INTRON	other	0.47	0.45	0.43	0.22	0.34	0.35	0.44	0.42	0.5	0.44
Hypo.Hyper	chr6$53067001$53068000	625	NM_173406	-	Jazf1	PROMOTER	other	0.25	0.27	0.32	0.14	0.2	0.2	0.48	0.47	0.61	0.51
Hypo.Hyper	chr13$96671501$96672500	-566	NM_008255	-	Hmgcr	PROMOTER	shore	0.29	0.38	0.36	0.23	0.26	0.18	0.39	0.32	0.39	0.38
Hypo.Hyper	chr14$74990501$74991500	15417	NR_046078	+	Gm4278	INTERGENIC	other	0.23	0.28	0.21	0.02	0.17	0.05	0.4	0.32	0.43	0.41
Hypo.Hyper	chr13$41825001$41826000	21489	NM_175417	-	Adtrp	INTRON	other	0.62	0.71	0.55	0.52	0.43	0.44	0.62	0.5	0.64	0.5
Hypo.Hyper	chr15$36831001$36832000	-34073	NM_001253806	-	Ywhaz	INTERGENIC	other	0.6	0.6	0.77	0.48	0.57	0.56	0.76	0.7	0.8	0.8
Hypo.Hyper	chr13$110288001$110289000	-7796	NM_023852	-	Rab3c	INTERGENIC	other	0.76	0.81	0.74	0.57	0.61	0.51	0.69	0.68	0.64	0.65
Hypo.Hyper	chr2$19979501$19980500	-309413	NM_001081006	+	Etl4	INTERGENIC	other	0.85	0.84	0.91	0.77	0.62	0.81	0.91	0.85	0.89	0.88
Hypo.Hyper	chr10$112967001$112968000	-37976	NM_001033474	-	Atxn7l3b	INTERGENIC	other	0.7	0.79	0.73	0.53	0.68	0.63	0.81	0.83	0.85	0.78
Hypo.Hyper	chr19$8727001$8728000	1137	NR_004445	+	Snord22	INTERGENIC	other	0.53	0.25	0.51	0.25	0.39	0.2	0.44	0.55	0.55	0.5
Hypo.Hyper	chr7$138500501$138501500	-52742	NR_131022	+	4930543N07Rik	INTERGENIC	other	0.83	0.71	0.83	0.73	0.71	0.58	0.8	0.82	0.81	0.65
Hypo.Hyper	chr3$64259001$64260000	27418	NM_001104614	-	Vmn2r3	EXON	other	0.79	0.88	0.6	0.59	0.39	0	0.62	0.81	0	0.7
Hypo.Hyper	chr9$122115001$122116000	-1266	NM_001164572	+	Snrk	INTERGENIC	shore	0.72	0.71	0.7	0.45	0.62	0.61	0.68	0.76	0.66	0.64
Hypo.Hyper	chr17$46025001$46026000	0	NM_001110267	-	Vegfa	PROMOTER	other	1	0	0.88	0.81	0.81	0.81	1	0	0	1
Hypo.Hyper	chr9$75289501$75290500	-15788	NM_010313	+	Gnb5	INTRON	other	0.19	0.31	0.28	0.02	0.12	0.04	0.45	0.39	0.51	0.52
Hypo.Hyper	chr10$43752001$43753000	5845	NR_040581	+	1700027J07Rik	INTRON	other	0.42	0.46	0.44	0.27	0.31	0.32	0.44	0.42	0.38	0.41
Hypo.Hyper	chr5$146677501$146678500	-92263	NM_001359058	-	Gpr12	INTERGENIC	other	0.77	0.85	0.83	0.71	0.64	0.74	0.79	0.83	0.86	0.87
Hypo.Hyper	chr11$51875001$51876000	-17372	NM_001357588	-	Jade2	INTERGENIC	other	0.52	0.61	0.47	0.36	0.37	0.38	0.54	0.49	0.63	0.4
Hypo.Hyper	chr16$38354501$38355500	-6690	NM_001081984	+	Popdc2	INTERGENIC	other	0.39	0.55	0.32	0.06	0.35	0.22	0.58	0.41	0.57	0.52
Hypo.Hyper	chr14$74990001$74991000	14917	NR_046078	+	Gm4278	INTERGENIC	other	0.23	0.28	0.21	0.02	0.17	0.05	0.4	0.32	0.43	0.41
Hypo.Hyper	chr6$112700001$112701000	-3332	NM_001167730	-	Rad18	INTERGENIC	other	0.1	0.1	0.13	0	0	0	0.29	0.2	0.24	0.23
Hypo.Hyper	chr3$126979001$126980000	18453	NM_178655	-	Ank2	EXON	other	0.18	0.51	0.47	0.15	0.19	0	0.44	0.48	0.52	0.53
Hypo.Hyper	chr11$53450001$53451000	-6205	NM_001290789	+	Shroom1	INTERGENIC	other	0.22	0.04	0.09	0	0.07	0	0.14	0.37	0.34	0.04
Hypo.Hyper	chr7$43561001$43562000	-370	NM_001008549	+	Zfp658	PROMOTER	shore	0.2	0.39	0.33	0.08	0.33	0.19	0.26	0.4	0.36	0.29
Hypo.Hyper	chr8$46550501$46551500	-569	NM_027973	+	Cenpu	PROMOTER	shore	0.87	0.66	0.44	0.41	0.4	0.45	0.76	0.72	0.64	0.76
Hypo.Hyper	chr14$74763501$74764500	31206	NM_016903	+	Esd	INTRON	other	0.42	0.6	0.44	0.27	0.27	0.31	0.54	0.47	0.5	0.59
Hypo.Hyper	chr3$97831501$97832500	56208	NM_001289701	-	Pde4dip	INTRON	other	0.52	0.58	0.5	0.37	0.44	0.47	0.56	0.55	0.51	0.5
Hypo.Hyper	chr2$3327001$3328000	4629	NM_001013376	-	Rpp38	EXON	other	0.28	0.08	0.28	0.03	0.15	0.06	0.39	0.28	0.32	0.13
Hypo.Hyper	chr6$48032501$48033500	14295	NM_001347139	-	Zfp777	INTRON	other	0.98	0.93	0.92	0.56	0.74	0.86	0.91	0.93	0.92	0.93
Hypo.Hyper	chr4$101298001$101299000	-32720	NM_146145	-	Jak1	INTERGENIC	other	0.67	0.6	0.56	0.46	0.12	0.17	0.66	0.24	0.77	0.35
Hypo.Hyper	chr11$119347501$119348500	7011	NM_018822	-	Sgsh	EXON	other	0	0.88	0.92	0.52	0.67	0	0.77	0.93	0	0.87
Hypo.Hyper	chr10$105773501$105774500	66881	NM_207522	-	Mettl25	INTRON	other	0.44	0.16	0.29	0	0.17	0.03	0.27	0.23	0.15	0.11
Hypo.Hyper	chr8$22838001$22839000	-20539	NM_001081149	+	Kat6a	INTERGENIC	other	0.58	0.45	0.31	0.46	0.35	0.25	0.53	0.45	0.5	0.46
Hypo.Hyper	chr13$93237001$93238000	-44719	NM_133905	-	Papd4	INTERGENIC	other	0.55	0.48	0.53	0.47	0.34	0.32	0.48	0.47	0.51	0.51
Hypo.Hyper	chr2$78995001$78996000	125325	NR_151458	+	Ube2e3	INTERGENIC	other	0.36	0.35	0.34	0.09	0.21	0.16	0.32	0.36	0.24	0.33
Hypo.Hyper	chr12$35123501$35124500	70398	NR_030449	-	Mir680-3	EXON	other	0.29	0.37	0.28	0.2	0.18	0.04	0.31	0.35	0.36	0.29
Hypo.Hyper	chr14$26767501$26768500	-97656	NM_178668	-	Pde12	INTERGENIC	other	0.65	0.61	0.47	0.41	0.32	0.28	0.58	0.52	0.66	0.48
Hypo.Hyper	chr3$152701001$152702000	-12100	NM_178016	+	Pigk	INTERGENIC	other	0.96	0.9	0.88	0.64	0.79	0.76	0.95	0.93	0.95	0.97
Hypo.Hyper	chr7$3388501$3389500	-4542	NM_133190	+	Cacng8	INTERGENIC	other	0.27	0.32	0.33	0.04	0.2	0	0.36	0.24	0.18	0.24
Hypo.Hyper	chr17$56715501$56716500	422	NM_178926	-	Vmac	PROMOTER	shore	0.95	0.41	0.95	0.47	0.54	0.41	0	0.93	1	0.97
Hypo.Hyper	chr3$87081501$87082500	-82162	NM_007639	-	Cd1d1	EXON	other	0.67	0.72	0.76	0.63	0.54	0.51	0.67	0.74	0.8	0.67
Hypo.Hyper	chr17$11844501$11845500	37690	NR_045808	-	D17Ertd648e	INTRON	other	0.48	0.55	0.52	0.44	0.29	0.32	0.49	0.46	0.53	0.49
Hypo.Hyper	chr12$106005001$106006000	-4263	NM_011705	+	Vrk1	INTERGENIC	other	0.63	0.56	0.6	0.44	0.39	0.45	0.62	0.6	0.57	0.48
Hypo.Hyper	chr8$106555501$106556500	-30643	NR_045470	+	1110028F18Rik	EXON	other	0.5	0.47	0.33	0.29	0.35	0.22	0.51	0.38	0.41	0.39
Hypo.Hyper	chr7$125415001$125416000	-28620	NM_029842	+	Kdm8	INTERGENIC	other	0.24	0.21	0.25	0	0	0	0.26	0.3	0.36	0.29
Hypo.Hyper	chr2$167578001$167579000	39808	NM_011427	+	Snai1	INTERGENIC	other	0.46	0.51	0.5	0.36	0.32	0.38	0.43	0.53	0.43	0.47
Hypo.Hyper	chr13$95685001$95686000	-10920	NM_010170	+	F2rl2	EXON	other	0.49	0.42	0.42	0.29	0.29	0.29	0.47	0.43	0.47	0.39
Hypo.Hyper	chr4$23240501$23241500	749955	NR_131335	+	Gm30731	INTERGENIC	other	0.83	0.77	0.83	0.71	0.47	0	0.78	0.83	0.95	0.9
Hypo.Hyper	chr11$79526001$79527000	-2240	NM_001077496	-	Evi2b	EXON	other	0.62	0.56	0.64	0.53	0.52	0.44	0.64	0.59	0.67	0.57
Hypo.Hyper	chr5$25042001$25043000	-46249	NM_001310480	-	Prkag2	INTRON	other	0.65	0.56	0.6	0.33	0.43	0.39	0.44	0.56	0.41	0.6
Hypo.Hyper	chr2$13540001$13541000	3665	NM_010067	-	Trdmt1	INTRON	other	0.87	0.82	0.8	0.55	0.47	0.63	0.77	0.63	0.7	0.69
Hypo.Hyper	chr4$44942001$44943000	-38394	NM_001312880	+	Grhpr	INTERGENIC	other	0.71	0.81	0.77	0.67	0.57	0.46	0.77	0.67	0.77	0.69
Hypo.Hyper	chr7$11211001$11212000	-44854	NM_001100186	-	Zscan4d	INTERGENIC	other	0.9	0	0.67	0.48	0.46	0.71	0.92	0	0.92	0.81
Hypo.Hyper	chr3$65365001$65366000	-15573	NR_040390	-	A730090N16Rik	INTRON	other	0.43	0.45	0.57	0.32	0.23	0.37	0.39	0.43	0.5	0.54
Hypo.Hyper	chr19$22071501$22072500	-66617	NM_001035243	+	Trpm3	INTERGENIC	other	0.28	0.36	0.15	0.1	0.03	0.12	0.43	0.36	0.38	0.36
Hypo.Hyper	chr11$54733501$54734500	53204	NM_178626	-	Cdc42se2	INTRON	other	0.78	0.7	0.74	0.64	0.61	0.55	0.69	0.73	0.72	0.72
Hypo.Hyper	chr14$47647001$47648000	-1311	NM_001293635	+	Ktn1	INTERGENIC	shore	0.62	0.8	0.72	0.48	0.39	0.48	0.66	0.61	0.61	0.6
Hypo.Hyper	chr7$46099001$46100000	238	NM_010602	-	Kcnj11	PROMOTER	shore	0.57	0	0.52	0	0.33	0.23	0.64	0.59	0	0
Hypo.Hyper	chr11$68585501$68586500	-537	NM_177779	+	Ccdc42	PROMOTER	other	0.35	0.35	0.42	0.17	0.29	0.31	0.34	0.39	0.41	0.28
Hypo.Hyper	chr5$56157001$56158000	1559920	NR_015588	-	4932441J04Rik	INTERGENIC	other	1	0	1	0.74	0.79	0.76	0.93	0.87	0	0.93
Hypo.Hyper	chr2$154463501$154464500	27019	NM_172860	+	Cbfa2t2	INTRON	other	0.49	0.52	0.52	0.4	0.44	0.32	0.6	0.72	0.44	0.49
Hypo.Hyper	chr12$33173001$33174000	25317	NM_028139	+	Atxn7l1	INTRON	other	0.69	0.83	0.77	0.58	0.58	0.53	0.81	0.68	0.8	0.77
Hypo.Hyper	chr3$51881001$51882000	219824	NM_174995	+	Mgst2	INTRON	other	0.72	0.93	0.6	0.58	0.41	0	0.69	0.66	0.67	0.7
Hypo.Hyper	chr5$105239001$105240000	0	NM_001039646	-	Gbp10	PROMOTER	other	0.7	0.64	0.69	0.52	0.59	0.51	0.75	0.69	0.73	0.72
Hypo.Hyper	chr2$37765001$37766000	-10249	NM_001163566	+	Crb2	INTERGENIC	other	0.68	0.85	0.7	0.43	0.33	0.2	0.57	0.39	0	0.49
Hypo.Hyper	chr13$81852501$81853500	69211	NM_007684	+	Cetn3	INTERGENIC	other	0.43	0.5	0.43	0.34	0.35	0.32	0.53	0.49	0.47	0.4
Hypo.Hyper	chr4$139617001$139618000	-4894	NM_175438	+	Aldh4a1	EXON	other	0.6	0.43	0.47	0.23	0.24	0.23	0.42	0.26	0.52	0.3
Hypo.Hyper	chr1$165344501$165345500	41880	NM_001310430	+	Gpr161	INTRON	other	0.55	0.57	0.48	0.38	0.38	0.48	0.57	0.5	0.55	0.51
Hypo.Hyper	chr10$73563501$73564500	-257367	NM_023115	+	Pcdh15	INTERGENIC	other	0.55	0.6	0.6	0.4	0.39	0.38	0.57	0.45	0.64	0.5
Hypo.Hyper	chr17$80563501$80564500	0	NM_001033443	-	Cdkl4	PROMOTER	other	0.77	0.87	0.77	0.55	0.4	0.42	0.56	0.62	0.62	0.5
Hypo.Hyper	chr2$102913501$102914500	-11837	NM_001039150	-	Cd44	INTERGENIC	other	0.56	0.68	0.64	0.31	0.2	0.32	0.49	0.48	0.52	0.31
Hypo.Hyper	chr12$106004501$106005500	-4763	NM_011705	+	Vrk1	INTERGENIC	other	0.58	0.5	0.59	0.41	0.4	0.45	0.56	0.57	0.51	0.47
Hypo.Hyper	chr18$75117501$75118500	98731	NM_027727	+	Dym	INTRON	other	0.86	0.79	0.74	0.44	0.66	0.96	0	0.79	0.89	0.88
Hypo.Hyper	chr4$48779001$48780000	115489	NM_026509	+	Cavin4	INTERGENIC	other	0.41	0.38	0.48	0.25	0.29	0.28	0.47	0.43	0.46	0.42
Hypo.Hyper	chr1$165215001$165216000	-20564	NR_151711	-	Sft2d2	EXON	other	0.65	0.56	0.58	0.44	0.4	0.47	0.6	0.51	0.56	0.5
Hypo.Hyper	chr12$31967501$31968500	-16967	NM_177993	-	Hbp1	INTRON	other	0.67	0.38	0.41	0	0.41	0	0.54	0.46	0.48	0.51
Hypo.Hyper	chr19$60135501$60136500	-8175	NR_026942	+	E330013P04Rik	INTERGENIC	other	0.32	0.26	0.37	0	0.22	0.16	0.48	0.37	0.35	0.34
Hypo.Hyper	chr2$130970501$130971500	64008	NM_009730	+	Atrn	INTRON	other	0.49	0.55	0.54	0.41	0.38	0.44	0.61	0.45	0.57	0.47
Hypo.Hyper	chr7$4102501$4103500	-16030	NM_001305822	+	Ttyh1	INTRON	other	0.38	0.06	0.21	0	0.06	0	0.28	0.27	0.12	0.22
Hypo.Hyper	chr8$3308001$3309000	-28385	NM_001330056	-	Insr	INTERGENIC	other	0.8	0.96	0.85	0.64	0.77	0.73	0.87	0.89	0.85	0.78
Hypo.Hyper	chr4$19576001$19577000	937	NM_025476	+	Rmdn1	PROMOTER	shore	0.42	0.33	0.36	0.14	0.35	0.2	0.52	0.42	0.5	0.48
Hypo.Hyper	chr4$117306501$117307500	-17047	NM_001310730	-	Rnf220	INTRON	shore	0.92	0.86	0.79	0.62	0.78	0.87	0.84	0.78	0.86	0.89
Hypo.Hyper	chr1$95719501$95720500	-2984	NR_040479	-	4930598F16Rik	INTERGENIC	other	0.61	0.65	0.67	0.49	0.48	0.49	0.74	0.62	0.66	0.58
Hypo.Hyper	chr4$149427001$149428000	-371	NM_022022	-	Ube4b	PROMOTER	shore	0.39	0.46	0.4	0.26	0.33	0.33	0.51	0.54	0.55	0.43
Hypo.Hyper	chr4$148953001$148954000	145813	NM_019781	-	Pex14	EXON	shore	0.87	0.94	0.91	0.78	0.74	0.82	1	1	0.84	0.79
Hypo.Hyper	chr10$43212001$43213000	-8486	NM_001168289	+	Pdss2	INTERGENIC	other	0.39	0.55	0.48	0.31	0.41	0.31	0.67	0.63	0.64	0.59
Hypo.Hyper	chr4$11676501$11677500	-26947	NM_010276	+	Gem	INTERGENIC	other	0.56	0.6	0.54	0.39	0.39	0.41	0.53	0.47	0.51	0.47
Hypo.Hyper	chr11$77520001$77521000	4886	NM_026185	+	Abhd15	EXON	other	0.4	0.4	0.44	0.36	0.19	0.21	0.34	0.45	0.33	0.4
Hypo.Hyper	chr11$54052501$54053500	15518	NM_019417	-	Pdlim4	INTERGENIC	other	0.56	0.5	0.47	0.27	0.42	0.29	0.55	0.55	0.47	0.36
Hypo.Hyper	chr8$90936001$90937000	3754	NM_001310530	+	Chd9	INTRON	other	0.23	0.29	0.23	0.07	0.1	0.12	0.2	0.3	0.33	0.26
Hypo.Hyper	chrX$106197501$106198500	10403	NM_008828	+	Pgk1	EXON	other	0.8	0.76	0.71	0.67	0.59	0.71	0.8	0.78	0.73	0.75
Hypo.Hyper	chr10$95677001$95678000	-112856	NM_001358996	-	Nudt4	INTERGENIC	other	0.49	0.79	0.4	0.3	0.35	0.33	0.42	0.51	0.48	0.27
Hypo.Hyper	chr3$121416501$121417500	-9041	NM_028044	+	Cnn3	INTERGENIC	other	0.57	0.65	0.78	0.38	0.48	0.48	0.74	0.58	0.73	0.64
Hypo.Hyper	chr4$101191501$101192500	72783	NM_146145	-	Jak1	EXON	other	0.45	0.41	0.44	0.34	0.21	0.32	0.35	0.38	0.42	0.4
Hypo.Hyper	chr7$70340501$70341500	-2650	NR_131144	-	Gm29683	INTERGENIC	other	0.64	0.61	0.69	0.46	0.46	0.44	0.59	0.6	0.61	0.57
Hypo.Hyper	chr9$57339001$57340000	-51070	NR_040729	+	4930430J02Rik	INTERGENIC	other	0.53	0.48	0.57	0.36	0.33	0.13	0.5	0.26	0.54	0.39
Hypo.Hyper	chrX$48196001$48197000	11703	NM_172465	-	Zdhhc9	INTRON	other	0	0.95	0.83	0.58	0.69	0	0.85	0.94	0.79	0.86
Hypo.Hyper	chr5$36375501$36376500	21640	NM_030889	-	Sorcs2	INTRON	other	0.54	0.49	0.58	0.39	0.48	0.42	0.57	0.56	0.58	0.52
Hypo.Hyper	chr18$75046501$75047500	27731	NM_027727	+	Dym	INTRON	other	0.27	0.15	0.2	0.05	0.07	0.13	0.28	0.29	0.47	0.26
Hypo.Hyper	chr2$21549501$21550500	181936	NM_001004761	+	Gpr158	INTRON	other	0.68	0.66	0.63	0.34	0.36	0.5	0.52	0.59	0.6	0.69
Hypo.Hyper	chr17$58578501$58579500	411876	NM_027001	-	Pdzph1	INTERGENIC	other	0.74	0.76	0.69	0.61	0.48	0.68	0.76	0.73	0.73	0.73
Hypo.Hyper	chr4$61612001$61613000	-16170	NM_001200006	-	Mup17	INTERGENIC	other	0.93	0.96	0.88	0.67	0.75	0.97	0.84	0.93	0.87	0.93
Hypo.Hyper	chr4$49322001$49323000	82759	NM_001356289	-	Acnat2	INTRON	other	0.04	0.33	0.12	0	0.02	0.06	0.37	0.42	0.33	0.27
Hypo.Hyper	chr2$129194001$129195000	-3773	NM_001159593	+	Slc20a1	INTERGENIC	other	0.25	0.16	0.15	0.1	0.06	0.05	0.13	0.18	0.3	0.07
Hypo.Hyper	chr11$56247001$56248000	-206015	NM_153079	-	Nmur2	INTERGENIC	other	0.22	0.35	0.24	0.16	0	0.15	0.36	0.17	0.26	0.21
Hypo.Hyper	chr19$3253501$3254500	-28401	NM_001347420	+	Mrpl21	INTERGENIC	other	0.81	0.73	0.75	0.64	0.76	0.47	0.83	0.8	0.93	0.78
Hypo.Hyper	chr2$112287001$112288000	2315	NM_133648	+	Slc12a6	INTRON	other	0.32	0.34	0.36	0.26	0.17	0.26	0.43	0.29	0.41	0.28
Hypo.Hyper	chr1$36302501$36303500	-4233	NR_033310	+	Arid5a	INTERGENIC	other	0.7	0	0.39	0.02	0.45	0.42	0.69	0.58	0	0.71
Hypo.Hyper	chr19$56389501$56390500	0	NM_001286552	-	Nrap	PROMOTER	other	0.91	0.66	0.59	0.5	0.46	0	0.61	0.8	0	0.68
Hypo.Hyper	chr5$31831001$31832000	132953	NM_144541	+	Babam2	EXON	other	0.48	0.71	0.52	0.27	0.41	0.26	0.41	0.55	0.56	0.4
Hypo.Hyper	chr9$37911001$37912000	-6548	NM_146798	+	Olfr878	INTERGENIC	other	0.94	0.76	0.88	0.5	0.79	0	0.83	0.9	0.9	0.76
Hypo.Hyper	chr18$32894001$32895000	-13329	NR_105779	-	Mir6361	INTERGENIC	other	0.13	0.29	0.28	0.02	0.16	0.19	0.45	0.33	0.39	0.37
Hypo.Hyper	chr4$4791001$4792000	1307	NM_177730	-	Impad1	INTRON	shore	0.45	0.47	0.41	0.31	0.36	0.35	0.49	0.44	0.48	0.42
Hypo.Hyper	chr7$130645001$130646000	-46556	NM_001347637	+	Tacc2	INTRON	shore	0.34	0.24	0.29	0.2	0.18	0.17	0.34	0.27	0.35	0.32
Hypo.Hyper	chr9$49558501$49559500	40215	NR_029465	+	Gm11149	INTRON	other	0.49	0.56	0.69	0.33	0.62	0.4	0.63	0.55	0.61	0.62
Hypo.Hyper	chr2$49764001$49765000	-22686	NM_027990	+	Lypd6b	INTRON	other	0.21	0	0.36	0	0.25	0.04	0.51	0.35	0.49	0.42
Hypo.Hyper	chr9$75414001$75415000	3819	NR_040719	+	4933433G15Rik	EXON	other	0.12	0.14	0.07	0	0	0	0.05	0.04	0.19	0.18
Hypo.Hyper	chr13$94637001$94638000	-150943	NM_009321	+	Tbca	INTERGENIC	other	0.91	0.83	0.78	0.67	0.68	0.78	0.9	0.83	0.8	0.89
Hypo.Hyper	chr4$101192001$101193000	72283	NM_146145	-	Jak1	INTRON	other	0.45	0.41	0.44	0.34	0.21	0.32	0.35	0.38	0.42	0.4
Hypo.Hyper	chr4$23241001$23242000	750455	NR_131335	+	Gm30731	INTERGENIC	other	0.83	0.77	0.83	0.71	0.47	0	0.78	0.83	0.95	0.9
Hypo.Hyper	chr5$24038001$24039000	-7312	NM_053090	-	Fam126a	INTERGENIC	other	0.19	0.04	0.13	0	0.06	0	0.3	0.15	0.41	0.23
Hypo.Hyper	chr15$36215001$36216000	24165	NR_106173	-	Mir8097	INTRON	other	0.92	0.88	0.77	0.64	0.62	0.65	0.74	0.65	0.88	0.7
Hypo.Hyper	chr3$88689501$88690500	3716	NR_151827	+	2810403A07Rik	EXON	other	0.85	0.67	0.7	0.6	0.78	0.41	0.82	0.66	0.66	0.76
Hypo.Hyper	chr15$14418001$14419000	-1244327	NM_007666	-	Cdh6	INTERGENIC	other	0.22	0.24	0.32	0.02	0.2	0.16	0.34	0.39	0.36	0.33
Hypo.Hyper	chr8$70157501$70158500	4742	NM_001045484	+	Mef2b	INTRON	CpGi	0	0.09	0.5	0.07	0	0	0	0	0	0.73
Hypo.Hyper	chr3$97831001$97832000	56708	NM_001289701	-	Pde4dip	INTRON	other	0.52	0.58	0.5	0.37	0.44	0.47	0.56	0.55	0.51	0.5
Hypo.Hyper	chr1$171644001$171645000	-2102	NR_106151	-	Mir7683	INTRON	other	0.44	0.33	0.38	0.24	0.15	0.35	0.41	0.37	0.38	0.27
Hypo.Hyper	chr18$46138501$46139500	59319	NM_001170855	-	Trim36	INTERGENIC	other	0.15	0.33	0.14	0.17	0.12	0.01	0.25	0.26	0.27	0.2
Hypo.Hyper	chr14$24207001$24208000	37921	NM_027726	-	Dlg5	INTRON	other	0.6	0.82	0.79	0.51	0.58	0.33	0.71	0.72	0.65	0.69
Hypo.Hyper	chr1$95450501$95451500	136875	NM_026321	+	Fam174a	INTERGENIC	other	0.39	0.44	0.48	0.32	0.27	0.35	0.47	0.38	0.44	0.36
Hypo.Hyper	chr12$110894001$110895000	4739	NM_175336	+	Tecpr2	INTRON	other	0	0.65	0.74	0	0.33	0.69	0.8	0	0	0.86
Hypo.Hyper	chr8$85481001$85482000	-10617	NM_173866	+	Gpt2	INTERGENIC	other	0.49	0.61	0.47	0.41	0.32	0.37	0.57	0.45	0.52	0.55
Hypo.Hyper	chr3$27121001$27122000	31855	NM_001177625	-	Ect2	EXON	other	0.8	0.74	0.83	0.56	0.61	0.65	0.71	0.75	0.77	0.71
Hypo.Hyper	chr11$89632001$89633000	63937	NM_001327810	-	Ankfn1	INTRON	other	1	1	0.84	0.82	0.81	0.77	0.96	0	0.98	0.89
Hypo.Hyper	chr12$40984501$40985500	-38590	NM_053122	+	Immp2l	INTERGENIC	other	0.27	0.51	0.56	0.25	0.42	0.27	0.57	0.52	0.56	0.48
Hypo.Hyper	chr1$167223501$167224500	60628	NM_030724	-	Uck2	INTERGENIC	shore	0.67	0.7	0.56	0.34	0.38	0.64	0.64	0.71	0.72	0.79
Hypo.Hyper	chr18$36991501$36992500	0	NM_201243	+	Pcdha8	PROMOTER	shore	0.69	0.51	0.66	0.5	0.49	0.56	0.61	0.57	0.73	0.61
Hypo.Hyper	chr2$118804501$118805500	-8503	NM_026412	+	Knstrn	INTERGENIC	other	0.61	0.57	0.65	0.42	0.44	0.37	0.65	0.59	0.5	0.4
Hypo.Hyper	chr14$3892501$3893500	46258	NM_177135	+	D830030K20Rik	INTERGENIC	other	0.59	0	0.65	0.49	0.31	0.46	0.68	0	0.48	0.56
Hypo.Hyper	chr4$125977001$125978000	-46659	NM_007782	+	Csf3r	INTERGENIC	other	0.68	0.49	0.54	0.48	0.34	0.5	0.53	0.6	0.63	0.61
Hypo.Hyper	chr16$13670001$13671000	-858	NM_025653	+	Bfar	PROMOTER	shore	0.81	0.79	0.73	0.57	0.32	0.7	0.74	0.71	0.8	0.88
Hypo.Hyper	chr11$9970001$9971000	778061	NM_178259	+	Abca13	INTERGENIC	other	0.94	0.92	0.83	0.78	0.82	0.74	0.91	0.91	0.88	0.85
Hypo.Hyper	chr7$75600501$75601500	144969	NM_029332	+	Akap13	INTRON	other	0.67	0.73	0.68	0.44	0.47	0.43	0.56	0.53	0.56	0.54
Hypo.Hyper	chr5$21702001$21703000	-657	NM_178728	-	Napepld	PROMOTER	shore	0.32	0.29	0.32	0.09	0.28	0.11	0.28	0.3	0.3	0.26
Hypo.Hyper	chr7$97297501$97298500	27465	NM_001177412	-	Usp35	INTRON	other	0.5	0.54	0.69	0.44	0.55	0.43	0.66	0.59	0.61	0.62
Hypo.Hyper	chr1$134059001$134060000	19156	NM_007570	-	Btg2	INTERGENIC	other	0.49	0.53	0.6	0.42	0.33	0.49	0.63	0.62	0.56	0.61
Hypo.Hyper	chr9$100657501$100658500	14055	NM_009282	+	Stag1	INTRON	other	0.39	0.6	0.43	0.24	0.21	0.32	0.46	0.4	0.39	0.37
Hypo.Hyper	chr15$78903001$78904000	3235	NM_009164	+	Sh3bp1	EXON	other	0.22	0.25	0.12	0.07	0.08	0.11	0.29	0.2	0	0.27
Hypo.Hyper	chr13$53584501$53585500	53702	NR_131079	-	9530014B07Rik	INTERGENIC	other	0.53	0.49	0.53	0.29	0.36	0.41	0.59	0.54	0.51	0.49
Hypo.Hyper	chr8$87579001$87580000	15096	NM_177901	+	4933402J07Rik	INTRON	other	0.92	0	0.69	0.52	0	0.5	0.74	0.8	0	0.7
Hypo.Hyper	chr19$34548001$34549000	-1694	NM_008332	+	Ifit2	INTERGENIC	other	0.58	0.58	0.6	0.42	0.53	0.47	0.64	0.64	0.7	0.69
Hypo.Hyper	chr4$54927001$54928000	-19945	NM_172867	+	Zfp462	INTERGENIC	other	0.67	0.59	0.68	0.54	0.5	0.57	0.66	0.63	0.72	0.63
Hypo.Hyper	chr11$85839001$85840000	6388	NM_009324	+	Tbx2	INTRON	shore	0.73	0.61	0.59	0.61	0.56	0.4	0.62	0.78	0.6	0.71
Hypo.Hyper	chr4$147813001$147814000	-3214	NM_001127189	-	Zfp984	INTERGENIC	other	0.28	0.49	0.32	0.14	0.37	0.25	0.34	0.41	0.4	0.35
Hypo.Hyper	chr3$122621001$122622000	-1288	NM_001114665	-	Fnbp1l	INTERGENIC	shore	0.43	0.38	0.4	0.25	0.35	0.13	0.53	0.49	0.65	0.49
Hypo.Hyper	chr2$152436501$152437500	20916	NR_110368	+	6820408C15Rik	EXON	other	0.44	0.47	0.45	0.29	0.35	0.33	0.48	0.44	0.46	0.44
Hypo.Hyper	chr8$33245501$33246500	139028	NM_011721	-	Wrn	INTRON	other	0.86	0.76	0.76	0.67	0.55	0.57	0.81	0.73	0.77	0.73
Hypo.Hyper	chr7$110774001$110775000	1399	NM_009667	+	Ampd3	INTRON	other	0.96	0.84	0.84	0.7	0.85	0.75	0.83	0.86	0.91	0.92
Hypo.Hyper	chr11$76541001$76542000	29385	NM_198895	-	Abr	INTRON	other	0.47	0.51	0.59	0.39	0.33	0.49	0.49	0.52	0.55	0.52
Hypo.Hyper	chr16$60256501$60257500	348032	NM_007938	-	Epha6	INTRON	other	0.41	0.33	0.36	0.28	0.17	0.21	0.43	0.48	0.56	0.42
Hypo.Hyper	chr15$30927501$30928500	-110626	NR_045186	+	4930430F21Rik	INTRON	other	0.43	0.38	0.35	0.15	0.34	0.26	0.4	0.31	0.39	0.44
Hypo.Hyper	chr1$153416001$153417000	-1769	NR_033736	-	E330020D12Rik	INTERGENIC	other	0.5	0.46	0.49	0.32	0.32	0.37	0.5	0.38	0.42	0.55
Hypo.Hyper	chr3$8963001$8964000	147	NM_001025261	-	Tpd52	PROMOTER	CpGi	0.19	0.06	0.07	0	0.02	0	0.07	0.14	0.16	0.14
Hypo.Hyper	chr5$121924501$121925500	75475	NM_175474	+	Fam109a	EXON	other	0.47	0	0.58	0.33	0.12	0.34	0	0.46	0.54	0.43
Hypo.Hyper	chr5$144712501$144713500	48079	NM_177735	-	Tmem130	INTERGENIC	other	1	0.61	0	0.41	0.33	0.73	0.8	0.52	0.83	0.7
Hypo.Hyper	chr3$64259501$64260500	26918	NM_001104614	-	Vmn2r3	EXON	other	0.79	0.88	0.6	0.59	0.39	0	0.62	0.81	0	0.7
Hypo.Hyper	chr13$65122001$65123000	-9020	NM_001083901	-	Mfsd14b	INTERGENIC	other	0.29	0.37	0.4	0.16	0.27	0.3	0.45	0.46	0.33	0.29
Hypo.Hyper	chrX$58041501$58042500	10875	NM_009575	+	Zic3	INTERGENIC	other	0.65	0.56	0.51	0.43	0.45	0.41	0.52	0.6	0.58	0.57
Hypo.Hyper	chr12$82196501$82197500	26487	NM_001167983	+	Sipa1l1	INTRON	other	0.59	0.71	0.68	0.57	0.49	0.36	0.71	0.61	0.76	0.61
Hypo.Hyper	chr13$29615501$29616500	239174	NM_144536	-	Cdkal1	INTRON	other	0.88	0.82	0.74	0.61	0.53	0.76	0.79	0.83	0.72	0.85
Hypo.Hyper	chr12$33176501$33177500	28817	NM_028139	+	Atxn7l1	INTRON	other	0.49	0.59	0.38	0.28	0.29	0.22	0.42	0.32	0.39	0.4
Hypo.Hyper	chr9$111563501$111564500	124422	NM_172928	+	Dclk3	INTRON	other	0.62	0.41	0.57	0.3	0.47	0.24	0.59	0.52	0.6	0.5
Hypo.Hyper	chr1$60856001$60857000	-52025	NM_009843	+	Ctla4	INTERGENIC	other	0.98	0.96	0.9	1	0.85	0.78	0.95	0.96	0.94	0.95
Hypo.Hyper	chr10$33703501$33704500	77616	NM_001101452	-	Sult3a2	INTERGENIC	other	0.39	0.44	0.38	0	0.31	0.15	0.43	0.41	0.43	0.38
Hypo.Hyper	chr13$83268001$83269000	-235034	NM_025282	+	Mef2c	INTERGENIC	other	0.61	0.57	0.55	0.36	0.45	0.47	0.61	0.4	0.61	0.55
Hypo.Hyper	chr14$103347001$103348000	-202	NM_207215	-	Mycbp2	PROMOTER	CpGi	0.17	0.18	0.23	0.09	0.08	0.07	0.39	0.39	0.43	0.32
Hypo.Hyper	chr12$69286501$69287500	-9181	NM_027117	+	Klhdc2	INTERGENIC	other	0.8	0.84	0.77	0	0.59	0.52	0.95	0.86	0.95	0.81
Hypo.Hyper	chr13$37831001$37832000	3610	NM_001039188	+	Rreb1	INTRON	other	0.59	0.55	0.48	0.4	0.42	0.48	0.63	0.44	0.54	0.62
Hypo.Hyper	chr15$76618001$76619000	-1150	NM_028064	-	Slc39a4	INTERGENIC	other	1	0.97	0.86	0	0.39	0.77	0.87	0.81	0.86	0.86
Hypo.Hyper	chr16$38354001$38355000	7004	NM_001017429	+	Cox17	INTERGENIC	other	0.49	0.66	0.5	0.22	0.42	0.44	0.62	0.52	0.62	0.58
Hypo.Hyper	chr14$32193501$32194500	7392	NM_016897	-	Timm23	EXON	other	0.78	0.78	0.76	0.67	0.66	0.52	0.8	0.75	0.72	0.63
Hypo.Hyper	chr7$25385001$25386000	4113	NM_001039507	-	Lipe	EXON	other	0.58	0.49	0.54	0.4	0.51	0.28	0.48	0.6	0.56	0.44
Hypo.Hyper	chr7$48789501$48790500	500	NM_028031	+	Zdhhc13	PROMOTER	shore	0.37	0.45	0.41	0.24	0.24	0.3	0.48	0.55	0.45	0.42
Hypo.Hyper	chr5$56156501$56157500	1560420	NR_015588	-	4932441J04Rik	INTERGENIC	other	1	0	1	0.74	0.79	0.76	0.93	0.87	0	0.93
Hypo.Hyper	chr3$57739001$57740000	2946	NR_130743	+	Rnf13	INTRON	other	0.7	0.69	0.64	0.53	0.48	0.39	0.62	0.54	0.66	0.66
Hypo.Hyper	chrX$48195501$48196500	12203	NM_172465	-	Zdhhc9	INTRON	other	0	0.95	0.83	0.58	0.69	0	0.85	0.94	0.79	0.86
Hypo.Hyper	chr17$29778501$29779500	-61485	NM_026782	-	Ccdc167	INTERGENIC	other	0	0.88	1	0.64	0.89	0	0	0	0.97	0.96
Hypo.Hyper	chr3$54768501$54769500	12921	NM_019483	+	Smad9	INTRON	other	0.72	0.74	0.7	0.61	0.51	0	0.74	0.66	0.78	0.73
Hypo.Hyper	chr6$146724001$146725000	0	NM_001346666	+	Stk38l	PROMOTER	CpGi	0.3	0.67	0.31	0.18	0.19	0.15	0.38	0.25	0.19	0.52
Hypo.Hyper	chr5$103074501$103075500	-16110	NM_001310685	-	Mapk10	INTRON	other	0.67	0.63	0.82	0	0.4	0.49	0.6	0.7	0.68	0.67
Hypo.Hyper	chr8$47729501$47730500	-15571	NM_001359133	-	Cdkn2aip	INTERGENIC	other	0.58	0.59	0.59	0.42	0.36	0.47	0.63	0.54	0.58	0.6
Hypo.Hyper	chr5$21686001$21687000	14346	NM_178728	-	Napepld	INTRON	other	0.67	0.77	0.59	0.8	0.31	0.33	0.63	0.66	0.69	0.61
Hypo.Hyper	chr11$68586001$68587000	-37	NM_177779	+	Ccdc42	PROMOTER	other	0.37	0.36	0.42	0.07	0.26	0.28	0.32	0.41	0.44	0.24
Hypo.Hyper	chr4$62134001$62135000	15842	NM_001009550	-	Mup21	INTERGENIC	other	0.26	0.25	0.3	0.09	0.14	0.19	0.29	0.3	0.31	0.31
Hypo.Hyper	chr2$92250501$92251500	28941	NM_001109690	+	Phf21a	INTRON	other	0.76	0.7	0.66	0.65	0.58	0.57	0.71	0.68	0.75	0.66
Hypo.Hyper	chr17$7916501$7917500	-8500	NM_145968	+	Tagap	INTERGENIC	other	0.37	0.29	0.34	0.3	0.13	0.13	0.29	0.29	0.35	0.28
Hypo.Hyper	chr1$186832501$186833500	-83144	NM_026041	-	Rrp15	INTERGENIC	other	0.33	0.31	0.32	0.18	0.26	0.22	0.53	0.48	0.46	0.38
Hypo.Hyper	chr3$146110001$146111000	-1966	NM_172864	-	Wdr63	INTERGENIC	other	0.65	0.64	0.53	0.47	0.42	0.35	0.67	0.54	0.57	0.49
Hypo.Hyper	chr8$84521001$84522000	105639	NM_001252060	+	Cacna1a	INTRON	other	0.7	0.51	0.71	0.52	0.44	0.47	0.75	0.77	0.47	0.68
Hypo.Hyper	chr5$51908001$51909000	227018	NR_105845	-	Mir6417	INTERGENIC	other	0.6	0.81	0.66	0.48	0.5	0.44	0.74	0.71	0.73	0.72
Hypo.Hyper	chr17$11960001$11961000	-76813	NR_045808	-	D17Ertd648e	INTRON	other	0.59	0.71	0.65	0.47	0.44	0.5	0.62	0.82	0.62	0.51
Hypo.Hyper	chr18$77274501$77275500	-6458	NM_172834	+	Loxhd1	INTERGENIC	other	0.59	0.86	0.41	0.24	0.28	0	0.48	0.56	0.48	0.34
Hypo.Hyper	chr8$83643501$83644500	-8178	NM_018771	+	Gipc1	INTERGENIC	other	0.7	0.69	0.67	0.48	0.46	0.44	0.57	0.59	0.62	0.67
Hypo.Hyper	chr7$7277001$7278000	290	NR_003555	-	Vmn2r29	PROMOTER	CpGi	0.84	0.61	0.75	0.59	0.8	0.57	0.83	0.82	0.64	0.73
Hypo.Hyper	chr1$185449501$185450500	-4348	NM_001033286	+	Slc30a10	INTRON	other	0.47	0.42	0.53	0.33	0.42	0.31	0.39	0.64	0.48	0.49
Hypo.Hyper	chr5$22349001$22350000	-4297	NM_011261	-	Reln	INTERGENIC	other	0.49	0.51	0.38	0.27	0.31	0.38	0.41	0.44	0.49	0.37
Hypo.Hyper	chr13$73458501$73459500	-7883	NM_145376	+	Lpcat1	INTERGENIC	other	0.3	0.53	0.44	0.25	0.16	0.21	0.37	0.32	0.3	0.39
Hypo.Hyper	chr5$119938501$119939500	103840	NM_011537	+	Tbx5	INTERGENIC	other	0.83	0.8	0.88	0.57	0.82	0.56	0.81	0.91	0.81	0.8
Hypo.Hyper	chr2$91000001$91001000	-34627	NM_009023	+	Rapsn	INTRON	other	0.96	1	0.95	0.78	1	0.82	1	0.98	0	0.92
Hypo.Hyper	chr5$142584001$142585000	23753	NM_175217	-	Mmd2	INTRON	other	0.73	0.81	0.71	0.7	0.54	0.7	0.76	0.83	0.74	0.78
Hypo.Hyper	chr4$99121001$99122000	-87	NM_001290636	-	Dock7	PROMOTER	CpGi	0.55	0.53	0.45	0.33	0.43	0.39	0.6	0.57	0.55	0.49
Hypo.Hyper	chr17$26064001$26065000	4178	NM_001162868	-	Rab11fip3	INTRON	other	0.59	0.54	0.56	0.37	0.45	0.34	0.53	0.5	0.4	0.52
Hypo.Hyper	chr6$108782001$108783000	-59	NM_026011	+	Arl8b	PROMOTER	CpGi	0.49	0.3	0.3	0.24	0.29	0.24	0.5	0.37	0.49	0.41
Hypo.Hyper	chr19$29236501$29237500	-14303	NM_008413	+	Jak2	INTERGENIC	other	0.55	0.59	0.59	0.42	0.47	0.42	0.65	0.55	0.59	0.52
Hypo.Hyper	chr13$13328501$13329500	64125	NM_031999	-	Gpr137b	INTERGENIC	other	0.36	0.59	0.31	0.02	0.29	0	0.59	0.34	0.59	0.34
Hypo.Hyper	chr19$56390001$56391000	0	NM_001286552	-	Nrap	PROMOTER	other	0.91	0.66	0.59	0.5	0.46	0	0.61	0.8	0	0.68
Hypo.Hyper	chr10$101317001$101318000	-363487	NM_001205098	+	Mgat4c	INTERGENIC	other	0.74	0.76	0.76	0.46	0.6	0.62	0.83	0	0.76	0.68
Hypo.Hyper	chr12$40984001$40985000	-39090	NM_053122	+	Immp2l	INTERGENIC	other	0.13	0.52	0.48	0.21	0.29	0.15	0.56	0.48	0.53	0.45
Hypo.Hyper	chr5$64567001$64568000	42700	NR_045078	-	Gm3716	INTERGENIC	other	0.76	0.85	0.83	0.6	0.72	0.67	0.81	0.82	0.83	0.86
Hypo.Hyper	chr5$64676001$64677000	-65303	NR_045078	-	Gm3716	INTERGENIC	other	0.6	0.66	0.79	0.28	0.34	0.19	0.56	0.56	0.57	0.38
Hypo.Hyper	chr3$79586001$79587000	-4337	NM_026352	+	Ppid	INTERGENIC	other	0.28	0.14	0.07	0.07	0.12	0.04	0.5	0.39	0.42	0.39
Hypo.Hyper	chr4$54926501$54927500	-20445	NM_172867	+	Zfp462	INTERGENIC	other	0.67	0.59	0.68	0.54	0.5	0.57	0.66	0.63	0.72	0.63
Hypo.Hyper	chr4$101466501$101467500	-29148	NM_198412	+	Dnajc6	EXON	other	0.83	0.76	0.8	0.33	0.69	0.58	0.8	0.73	0.67	0.74
Hypo.Hyper	chr12$77568001$77569000	157862	NM_001252616	+	Fut8	INTERGENIC	other	0.27	0.21	0.31	0.06	0.13	0.17	0.48	0.41	0.57	0.43
Hypo.Hyper	chr12$90740001$90741000	-965	NM_010050	-	Dio2	PROMOTER	other	0.39	0.43	0.56	0.31	0.51	0.16	0.47	0.56	0.45	0.54
Hypo.Hyper	chr17$71194501$71195500	-9154	NM_001164885	+	Lpin2	INTRON	other	0.44	0.45	0.55	0.28	0.34	0.42	0.6	0.53	0.52	0.51
Hypo.Hyper	chr13$75822501$75823500	-16386	NM_053108	+	Glrx	INTERGENIC	other	0.69	0.82	0.75	0.55	0.26	0.48	0.63	0.63	0.72	0.6
Hypo.Hyper	chr11$20133501$20134500	-20551	NM_146243	-	Actr2	INTERGENIC	other	0.51	0.59	0.55	0.35	0.45	0.55	0.64	0.69	0.75	0.65
Hypo.Hyper	chr7$81934501$81935500	-43	NM_013886	-	Hdgfl3	PROMOTER	CpGi	0.77	0.65	0.54	0.42	0.59	0.45	0.59	0.74	0.63	0.57
Hypo.Hyper	chr11$83576001$83577000	1637	NM_011338	-	Ccl9	EXON	other	0.84	0.83	0.75	0.66	0.67	0.69	0.81	0.83	0.8	0.77
Hypo.Hyper	chr10$88306501$88307500	49576	NM_027878	-	Dram1	INTERGENIC	other	0.9	0.82	0.88	0.42	0.94	0.66	0.93	0.96	0.97	0.96
Hypo.Hyper	chr5$41738001$41739000	25221	NM_007524	-	Nkx3-2	INTERGENIC	other	0.39	0.3	0.3	0.19	0.19	0.2	0.32	0.31	0.35	0.3
Hypo.Hyper	chr9$88379001$88380000	51394	NM_011851	+	Nt5e	EXON	other	0.84	0.82	0.81	0.64	0.61	0.68	0.75	0.77	0.83	0.62
Hypo.Hyper	chr12$14829501$14830500	219890	NR_045960	-	4930448C13Rik	INTERGENIC	other	0	0.71	0.97	0	0.46	0.74	0.88	0.92	0.78	0.96
Hypo.Hyper	chr19$3667001$3668000	18565	NM_008513	-	Lrp5	INTRON	other	0.49	0.4	0.49	0.37	0.3	0.25	0.49	0.34	0.43	0.38
Hypo.Hyper	chr9$43395501$43396500	84740	NM_023655	+	Trim29	INTERGENIC	other	0.2	0.17	0.15	0.03	0.03	0.13	0.13	0.2	0.3	0.13
Hypo.Hyper	chr12$35123001$35124000	70898	NR_030449	-	Mir680-3	EXON	other	0.29	0.37	0.28	0.2	0.18	0.04	0.37	0.41	0.48	0.35
Hypo.Hyper	chr3$101563001$101564000	40708	NM_144900	-	Atp1a1	INTERGENIC	other	0.72	0.81	0.62	0.45	0.39	0.59	0.81	0.53	0.59	0.8
Hypo.Hyper	chr18$64618501$64619500	41501	NM_001001488	-	Atp8b1	INTRON	other	0.54	0.52	0.6	0.33	0.33	0.35	0.44	0.45	0.43	0.46
Hypo.Hyper	chr5$146678001$146679000	-92763	NM_001359058	-	Gpr12	INTERGENIC	other	0.76	0.83	0.81	0.71	0.64	0.74	0.79	0.82	0.84	0.87
Hypo.Hyper	chr7$45679501$45680500	-3522	NM_001033356	+	Ntn5	EXON	shore	0	0.98	0.94	0.86	0.55	0.67	0.88	1	0.83	1
Hypo.Hyper	chr10$88398501$88399500	19091	NM_001004164	+	Gnptab	INTRON	other	0.81	0.75	0.65	0.56	0.5	0.61	0.68	0.74	0.72	0.61
Hypo.Hyper	chr12$79294501$79295500	783	NM_001008550	-	Zfyve26	PROMOTER	other	0.88	0.72	0.72	0.64	0.67	0.65	0.87	0.8	0.87	0.83
Hypo.Hyper	chr13$83268501$83269500	-234534	NM_025282	+	Mef2c	INTERGENIC	other	0.61	0.57	0.55	0.36	0.45	0.47	0.61	0.4	0.61	0.55
Hypo.Hyper	chr8$90936501$90937500	4254	NM_001310530	+	Chd9	INTRON	other	0.23	0.29	0.23	0.07	0.1	0.12	0.2	0.3	0.33	0.26
Hypo.Hyper	chr5$107059501$107060500	94942	NM_001271566	+	Cdc7	INTERGENIC	other	0.7	0.73	0.68	0.54	0.63	0.62	0.73	0.76	0.73	0.7
Hypo.Hyper	chr8$69654501$69655500	0	NM_001177527	+	Zfp964	PROMOTER	CpGi	0.35	0.3	0.26	0.08	0.37	0.16	0.26	0.36	0.3	0.38
Hypo.Hyper	chr5$113962501$113963500	30258	NM_198109	-	Ssh1	INTRON	other	0.64	0.63	0.69	0.55	0.58	0.52	0.73	0.63	0.7	0.61
Hypo.Hyper	chr6$88861001$88862000	12045	NM_176973	-	Podxl2	INTRON	other	0.28	0.49	0.33	0.05	0.42	0	0.46	0.34	0.36	0.3
Hypo.Hyper	chr11$95108501$95109500	-10617	NM_010055	+	Dlx3	INTERGENIC	other	0.95	1	0.86	0.73	0.94	0.69	0.95	0	0.92	0.83
Hypo.Hyper	chr18$6165001$6166000	-28904	NM_001039692	-	Arhgap12	INTERGENIC	other	0.77	0.68	0.78	0.47	0.7	0.62	0.78	0.77	0.68	0.7
Hypo.Hyper	chr5$96919501$96920500	-772	NR_131152	+	Gm8013	PROMOTER	other	0.18	0.22	0.16	0	0.17	0	0.25	0.16	0.23	0.21
Hypo.Hyper	chr8$90878501$90879500	49668	NM_177224	+	Chd9	INTRON	other	0.75	0.64	0.63	0.57	0.51	0.47	0.64	0.57	0.62	0.61
Hypo.Hyper	chr2$75793001$75794000	-38177	NM_172666	+	Agps	INTERGENIC	other	0.64	0.65	0.57	0.47	0.52	0.42	0.61	0.62	0.66	0.52
Hypo.Hyper	chr15$93287001$93288000	-11823	NM_001033275	-	Gxylt1	INTRON	other	0.47	0.4	0.42	0.27	0.22	0.22	0.38	0.34	0.32	0.35
Hypo.Hyper	chr5$105238501$105239500	34	NM_001039646	-	Gbp10	PROMOTER	other	0.7	0.64	0.69	0.52	0.59	0.51	0.75	0.69	0.73	0.72
Hypo.Hyper	chr2$148902001$148903000	-26490	NM_009976	-	Cst3	INTERGENIC	other	0.37	0.48	0.42	0.3	0.35	0.31	0.46	0.44	0.42	0.44
Hypo.Hyper	chr8$61199501$61200500	-23671	NM_021506	+	Sh3rf1	INTERGENIC	other	0.52	0.59	0.4	0.31	0.34	0.33	0.65	0.55	0.62	0.44
Hypo.Hyper	chr5$119721001$119722000	-29784	NR_040416	-	Tbx3os2	INTERGENIC	other	0.63	0.45	0.68	0.63	0.49	0.4	0.71	0.59	0.59	0.68
Hypo.Hyper	chr9$24505501$24506500	-2362	NM_172920	-	Dpy19l1	INTERGENIC	shore	0.74	0.52	0.81	0.53	0.51	0.47	0.82	0.78	0.81	0.8
Hypo.Hyper	chr19$53188001$53189000	44006	NM_013758	+	Add3	INTRON	other	0.62	0.68	0.43	0.4	0.45	0.24	0.58	0.52	0.54	0.55
Hypo.Hyper	chr12$74277501$74278500	-5776	NR_030733	+	1700086L19Rik	INTERGENIC	other	0.71	0.79	0.82	0.69	0.73	0.45	0.85	0.84	0.78	0.83
Hypo.Hyper	chr9$122115501$122116500	-766	NM_001164572	+	Snrk	PROMOTER	shore	0.72	0.71	0.7	0.45	0.62	0.61	0.68	0.76	0.66	0.64
Hypo.Hyper	chr8$33246001$33247000	138528	NM_011721	-	Wrn	INTRON	other	0.86	0.76	0.76	0.67	0.55	0.57	0.81	0.73	0.77	0.73
Hypo.Hyper	chr7$41327501$41328500	43176	NM_001033782	+	Gm5592	INTERGENIC	other	0.88	0.82	0.86	0	0.43	0.77	0	0.96	0.8	0
Hypo.Hyper	chr4$135560001$135561000	12621	NM_001013756	-	Grhl3	INTRON	other	0.98	0.92	0	0.71	0.88	0.75	0.91	0	1	0
Hypo.Hyper	chr17$80564001$80565000	-168	NM_001033443	-	Cdkl4	PROMOTER	other	0.77	0.86	0.72	0.54	0.39	0.37	0.53	0.57	0.59	0.49
Hypo.Hyper	chr3$80079501$80080500	193573	NM_133187	+	Fam198b	INTERGENIC	other	0.31	0.35	0.37	0.17	0.21	0.23	0.39	0.34	0.4	0.4
Hypo.Hyper	chr9$95510001$95511000	997	NM_001114977	-	U2surp	PROMOTER	shore	0.52	0.65	0.54	0.46	0.47	0.46	0.65	0.58	0.63	0.62
Hypo.Hyper	chr18$12545501$12546500	41304	NM_001347461	+	Lama3	INTRON	other	0.87	0.86	0.87	0.67	0.64	0.81	0.91	0.9	0.73	0.77
Hypo.Hyper	chr9$75289001$75290000	-16288	NM_010313	+	Gnb5	EXON	other	0.19	0.31	0.28	0.02	0.12	0.04	0.45	0.39	0.51	0.52
Hypo.Hyper	chr7$40765001$40766000	90266	NR_045504	+	4933402C06Rik	INTERGENIC	other	0.82	0.76	0.95	0.56	0.82	0.54	0.91	0.86	0.94	0.89
Hypo.Hyper	chr13$33950501$33951500	-13159	NM_001163241	+	Nqo2	INTRON	other	0.98	0.92	0.98	0.75	0.8	0.93	0.94	1	0.97	0.93
Hypo.Hyper	chr12$76537501$76538500	3943	NM_153804	+	Plekhg3	INTRON	other	0.58	0.55	0.58	0.47	0.31	0.39	0.48	0.48	0.52	0.51
Hypo.Hyper	chr18$62073001$62074000	105982	NM_007420	-	Adrb2	INTERGENIC	other	0.48	0.46	0.44	0.33	0.3	0.21	0.52	0.43	0.53	0.43
Hypo.Hyper	chr13$104818001$104819000	833	NM_026075	+	Srek1ip1	PROMOTER	shore	0.48	0.49	0.4	0.27	0.18	0.16	0.67	0.36	0.49	0.38
Hypo.Hyper	chr2$93975001$93976000	-4034	NR_045827	+	Alkbh3os1	INTERGENIC	shore	0.84	0.92	0.91	0.75	0.79	0.79	0.89	0.9	0.84	0.88
Hypo.Hyper	chr4$119170001$119171000	2857	NM_183140	-	Zfp691	EXON	other	1	0.93	0	0	0.9	0.75	0	1	1	0.98
Hypo.Hyper	chr7$46099501$46100500	0	NM_010602	-	Kcnj11	PROMOTER	shore	0.57	0	0.52	0	0.33	0.23	0.64	0.59	0	0
Hypo.Hyper	chr14$27253501$27254500	15493	NM_027871	+	Arhgef3	INTRON	other	0.78	0.91	0.78	0.71	0.52	0.51	0.73	0.8	0.71	0.93
Hypo.Hyper	chr15$83634501$83635500	-39345	NM_183017	-	Ttll12	EXON	other	0.61	0.56	0.61	0.4	0.49	0.49	0.58	0.55	0.56	0.57
Hypo.Hyper	chr17$36763501$36764500	-8410	NM_177637	+	H2-M10.5	INTERGENIC	other	0.29	0.25	0.32	0.15	0.14	0.06	0.26	0.15	0.24	0.25
Hypo.Hyper	chr18$32940001$32941000	962	NM_009793	+	Camk4	PROMOTER	shore	0.31	0.36	0.34	0.18	0.31	0.2	0.38	0.29	0.36	0.34
Hypo.Hyper	chr10$76113501$76114500	-2484	NM_023219	-	Slc5a4b	INTERGENIC	other	0.53	0.8	0.7	0.51	0.46	0.56	0.64	0.76	0	0.68
Hypo.Hyper	chr9$70011501$70012500	-48	NM_001039519	+	Gtf2a2	PROMOTER	CpGi	0.22	0.25	0.22	0.08	0.16	0.15	0.28	0.25	0.32	0.23
Hypo.Hyper	chr18$74208001$74209000	-184	NM_025581	-	Ska1	PROMOTER	shore	0.62	0.68	0.72	0.53	0.58	0.58	0.72	0.72	0.7	0.65
Hypo.Hyper	chr3$88231501$88232500	15905	NR_029817	+	Mir9-1	INTERGENIC	other	0.77	0.84	0.85	0.77	0.61	0.8	0.87	0.76	0.85	0.82
Hypo.Hyper	chr18$6165501$6166500	-29404	NM_001039692	-	Arhgap12	INTERGENIC	other	0.77	0.62	0.78	0.42	0.7	0.62	0.78	0.77	0.68	0.7
Hypo.Hyper	chr4$10974001$10975000	32620	NM_175175	-	Plekhf2	INTERGENIC	other	0.81	0.76	0.74	0.57	0.58	0.58	0.67	0.71	0.74	0.67
Hypo.Hyper	chr6$5052001$5053000	140947	NM_011134	-	Pon1	INTRON	other	0.64	0.72	0.6	0.53	0.47	0.57	0.57	0.71	0.68	0.65
Hypo.Hyper	chr9$62913501$62914500	-51478	NR_003965	-	Gm10653	INTRON	other	0.71	0.84	0.62	0.56	0.48	0.46	0.68	0.63	0.64	0.56
Hypo.Hyper	chr16$92724501$92725500	-27173	NM_009821	-	Runx1	INTRON	other	0.31	0.53	0.46	0	0.31	0.21	0.49	0.46	0.44	0.44
Hypo.Hyper	chr5$119378001$119379000	-177984	NR_046033	-	Gm7538	INTERGENIC	other	0.82	0.83	0.85	0.63	0.78	0.64	0.79	0.85	0.71	0.8
Hypo.Hyper	chr15$102391001$102392000	-14316	NM_013672	+	Sp1	INTERGENIC	other	0	1	0.97	0.96	1	0.78	0	0.97	0.99	0
Hypo.Hyper	chr2$61819501$61820500	15050	NM_009322	+	Tbr1	INTERGENIC	other	0.65	0.62	0.57	0.45	0.47	0.49	0.58	0.62	0.58	0.58
Hypo.Hyper	chr17$5503501$5504500	10903	NM_146073	+	Zdhhc14	INTRON	other	0.77	0.75	0.71	0.67	0.55	0.58	0.71	0.7	0.75	0.7
Hypo.Hyper	chr16$96358001$96359000	-2757	NM_001177887	+	Igsf5	INTERGENIC	other	0.36	0.38	0.33	0.25	0.25	0.21	0.32	0.28	0.35	0.38
Hypo.Hyper	chr17$46024501$46025500	0	NM_001110267	-	Vegfa	PROMOTER	other	1	0	0.88	0.81	0.81	0.81	1	0	0	1
Hypo.Hyper	chr2$127138501$127139500	3091	NM_001163528	-	Itpripl1	EXON	other	0.54	0.64	0.29	0.29	0.21	0.31	0.42	0.45	0.6	0.53
Hypo.Hyper	chr16$15609001$15610000	-14484	NM_001159351	-	Ube2v2	INTERGENIC	other	0.35	0.39	0.33	0.28	0.21	0.26	0.33	0.41	0.34	0.35
Hypo.Hyper	chr6$95669001$95670000	22883	NM_001326558	-	Suclg2	INTRON	other	0.73	0.71	0.62	0.54	0.62	0.58	0.76	0.75	0.72	0.69
Hypo.Hyper	chr3$152701501$152702500	-11600	NM_178016	+	Pigk	INTERGENIC	other	0.96	0.9	0.88	0.64	0.79	0.76	0.95	0.93	0.95	0.97
Hypo.Hyper	chr6$83673001$83674000	3858	NM_144943	-	Cd207	INTRON	other	0.28	0.27	0.22	0.14	0	0	0.23	0.18	0.33	0.3
Hypo.Hyper	chr11$36151501$36152500	-171413	NM_170779	-	Wwc1	INTRON	other	0.48	0.51	0.43	0.37	0.26	0	0.55	0.64	0.64	0.54
Hypo.Hyper	chr9$107398501$107399500	-380	NM_020263	+	Cacna2d2	PROMOTER	shore	0.43	0.32	0.43	0.35	0.27	0.22	0.35	0.4	0.36	0.49
Hypo.Hyper	chr8$34077001$34078000	29815	NM_001293758	-	Dctn6	INTERGENIC	other	0.61	0.74	0.44	0.42	0.47	0.37	0.62	0.66	0.62	0.57
Hypo.Hyper	chr11$6547501$6548500	616	NM_146014	+	Ccm2	PROMOTER	shore	0.16	0.24	0	0	0	0	0.13	0.27	0	0
Hypo.Hyper	chr3$159891001$159892000	51353	NM_001356349	+	Wls	INTRON	other	0.74	0.75	0.62	0.53	0.37	0.58	0.67	0.71	0.6	0.62
Hypo.Hyper	chr2$156344001$156345000	-31298	NM_020255	-	Scand1	INTRON	other	0.21	0.17	0.36	0.06	0.19	0.19	0.21	0.26	0.37	0.29
Hypo.Hyper	chr2$3327501$3328500	4129	NM_001013376	-	Rpp38	EXON	other	0.28	0.08	0.28	0.03	0.15	0.06	0.39	0.28	0.32	0.13
Hypo.Hyper	chr15$42850001$42851000	-173025	NM_001286062	-	Angpt1	INTERGENIC	other	0.74	0.59	0.68	0.42	0.38	0.54	0.67	0.56	0.63	0.65
Hypo.Hyper	chr9$72035501$72036500	74702	NM_001253862	-	Tcf12	INTRON	other	0.76	0.82	0.56	0.52	0.46	0.47	0.56	0.76	0.72	0.72
Hypo.Hyper	chr8$18582501$18583500	-11631	NM_173189	+	Mcph1	INTERGENIC	other	0.47	0.49	0.51	0.32	0.34	0.45	0.51	0.56	0.48	0.57
Hypo.Hyper	chr18$75261501$75262500	34818	NR_045394	-	2010010A06Rik	INTRON	other	0.24	0.26	0.29	0.14	0.12	0.15	0.32	0.24	0.27	0.26
Hypo.Hyper	chr2$24476001$24477000	-403	NM_011040	-	Pax8	PROMOTER	shore	0.85	0.81	0.95	0	0.63	0.53	0.85	0.85	0.77	0.84
Hypo.Hyper	chr7$7277501$7278500	0	NR_003555	-	Vmn2r29	PROMOTER	CpGi	0.83	0.62	0.78	0.6	0.63	0.66	0.64	0.79	0.77	0.75
Hypo.Hyper	chr1$42780001$42781000	29291	NR_130904	+	Dalir	INTERGENIC	other	0.53	0.45	0.43	0.2	0.37	0.39	0.59	0.61	0.3	0.52
Hypo.Hyper	chr13$30567001$30568000	-21686	NM_025710	-	Uqcrfs1	INTERGENIC	other	0.47	0.51	0.49	0.27	0.28	0.35	0.53	0.5	0.51	0.45
Hypo.Hyper	chr2$104847001$104848000	1851	NM_178695	-	Prrg4	INTRON	shore	0.19	0.27	0.33	0.11	0.2	0.16	0.25	0.31	0.28	0.24
Hypo.Hyper	chr1$188387501$188388500	124665	NM_021408	+	Ush2a	INTRON	other	0.4	0.42	0.43	0.25	0.32	0.35	0.45	0.41	0.47	0.38
Hypo.Hyper	chr4$119170501$119171500	2357	NM_183140	-	Zfp691	EXON	other	1	0.93	0	0	0.9	0.75	0	1	1	0.98
Hypo.Hyper	chr8$105441501$105442500	13863	NM_001170789	+	Lrrc36	INTRON	other	0.47	0.54	0.59	0.44	0.5	0.37	0.58	0.56	0.48	0.56
Hypo.Hyper	chr4$81451001$81452000	-8187	NM_001305286	-	Mpdz	INTERGENIC	other	0.83	0.76	0.86	0.59	0.59	0	0.8	0.88	0.8	0.78
Hypo.Hyper	chr10$6720501$6721500	-37093	NM_001302794	+	Oprm1	INTERGENIC	other	0.4	0.31	0.48	0	0	0.37	0.4	0.38	0.3	0.46
Hypo.Hyper	chr10$101317501$101318500	-362987	NM_001205098	+	Mgat4c	INTERGENIC	other	0.74	0.76	0.76	0.46	0.6	0.62	0.83	0	0.76	0.68
Hypo.Hyper	chr4$61612501$61613500	-16670	NM_001200006	-	Mup17	INTERGENIC	other	0.93	0.96	0.88	0.67	0.75	0.97	0.84	0.93	0.87	0.93
Hypo.Hyper	chr4$125565001$125566000	60254	NR_109835	+	Mir692-2	INTRON	other	0.53	0.44	0.66	0.5	0.3	0.4	0.58	0.46	0.48	0.56
Hypo.Hyper	chr13$13329001$13330000	63625	NM_031999	-	Gpr137b	INTERGENIC	other	0.36	0.59	0.31	0.02	0.29	0	0.59	0.34	0.59	0.34
Hypo.Hyper	chr12$39875001$39876000	161377	NM_007487	-	Arl4a	INTERGENIC	other	0.94	0	0.85	0.45	0.75	0.84	0.9	0.96	0	0.81
Hypo.Hyper	chr10$19892001$19893000	14675	NM_001161825	-	Pex7	INTRON	other	0.77	0.9	0.88	0.76	0.62	0.79	0.82	0.82	0.81	0.8
Hypo.Hyper	chr12$28628001$28629000	-4672	NM_001313978	-	Colec11	INTERGENIC	other	0.14	0.2	0.2	0.12	0	0	0.1	0.19	0.19	0.15
Hypo.Hyper	chr12$33434001$33435000	4379	NM_172253	+	Twistnb	INTRON	other	0.34	0.27	0.37	0.2	0.18	0.19	0.49	0.38	0.49	0.31
Hypo.Hyper	chr4$98382001$98383000	266	NM_053157	-	Tm2d1	PROMOTER	CpGi	0.51	0.45	0.58	0.3	0.36	0.45	0.52	0.52	0.53	0.52
Hypo.Hyper	chr7$87277001$87278000	30354	NM_001285833	+	Nox4	INTRON	other	0.42	0.28	0.37	0	0	0	0.24	0.21	0.27	0.22
Hypo.Hyper	chr9$37910501$37911500	-7048	NM_146798	+	Olfr878	INTERGENIC	other	0.94	0.76	0.88	0.5	0.79	0	0.83	0.9	0.9	0.76
Hypo.Hyper	chr18$76321501$76322500	59058	NM_001311070	+	Smad2	INTERGENIC	other	0	0.91	1	0.83	0.82	0.5	1	0.72	1	1
Hypo.Hyper	chr11$76130001$76131000	48631	NM_026664	-	Vps53	INTRON	other	0.41	0.42	0.35	0.28	0.3	0.29	0.47	0.4	0.39	0.38
Hypo.Hyper	chr9$88378501$88379500	50894	NM_011851	+	Nt5e	INTRON	other	0.84	0.82	0.81	0.64	0.62	0.68	0.76	0.77	0.83	0.63
Hypo.Hyper	chr11$17954001$17955000	33	NR_131916	+	Etaa1os	PROMOTER	shore	0.13	0.17	0.1	0	0	0.04	0.22	0.26	0.25	0.17
Hypo.Hyper	chr11$62066001$62067000	-10024	NM_001029936	+	Specc1	INTRON	other	0.57	0.65	0.72	0.55	0.44	0.55	0.65	0.73	0.69	0.68
Hypo.Hyper	chr15$42482501$42483500	193478	NM_009640	-	Angpt1	INTRON	other	0.85	0.85	0.77	0.47	0.81	0	0.88	0.85	0.84	0.83
Hypo.Hyper	chr11$77520501$77521500	5386	NM_026185	+	Abhd15	EXON	other	0.4	0.4	0.44	0.36	0.19	0.21	0.34	0.45	0.33	0.4
Hypo.Hyper	chr2$30548001$30549000	-46044	NM_030137	+	Cstad	INTERGENIC	other	0.28	0.29	0.12	0.02	0.13	0.1	0.21	0.15	0.31	0.2
Hypo.Hyper	chr3$90268501$90269500	-649	NR_105979	+	Mir7012	PROMOTER	other	0.95	0.75	0.86	0.7	0.73	0.63	0.83	0.79	0.83	0.83
Hypo.Hyper	chr15$81416501$81417500	-8229	NM_021317	-	Dnajb7	INTRON	other	0.18	0.11	0.14	0.02	0.09	0.02	0.21	0.17	0.26	0.17
Hypo.Hyper	chr19$3254001$3255000	-27901	NM_001347420	+	Mrpl21	INTERGENIC	other	0.81	0.73	0.75	0.64	0.76	0.47	0.83	0.8	0.93	0.78
Hypo.Hyper	chr5$36414001$36415000	-15863	NM_030889	-	Sorcs2	INTERGENIC	other	0.25	0.23	0.29	0.2	0.04	0.04	0.19	0.11	0.31	0.2
Hypo.Hyper	chr4$135120501$135121500	0	NM_019732	+	Runx3	PROMOTER	other	0.66	0.62	0.53	0.42	0.37	0.43	0.57	0.61	0.47	0.37
Hypo.Hyper	chr8$7876501$7877500	783274	NM_010111	-	Efnb2	INTERGENIC	other	0.3	0.22	0.2	0	0.1	0.16	0.21	0.32	0.23	0.2
Hypo.Hyper	chr14$3892001$3893000	45758	NM_177135	+	D830030K20Rik	INTERGENIC	other	0.63	0	0.65	0.49	0.31	0.46	0.68	0	0.48	0.56
Hypo.Hyper	chr1$108259001$108260000	341744	NR_102307	+	D830032E09Rik	INTERGENIC	other	0.44	0.46	0.38	0.3	0.26	0.3	0.4	0.44	0.4	0.46
Hypo.Hyper	chr1$59622501$59623500	47335	NM_009460	-	Sumo1	INTRON	other	0.38	0.37	0.11	0	0.03	0.15	0.31	0.28	0.33	0.2
Hypo.Hyper	chr7$41328001$41329000	43676	NM_001033782	+	Gm5592	INTERGENIC	other	0.88	0.82	0.86	0	0.43	0.77	0	0.96	0.8	0
Hypo.Hyper	chr14$118043001$118044000	8247	NM_010024	-	Dct	EXON	other	0.49	0.63	0.43	0.37	0.39	0.45	0.59	0.58	0.42	0.54
Hypo.Hyper	chr8$11253501$11254500	-58305	NM_009932	+	Col4a2	INTRON	other	0.65	0.42	0.59	0.47	0.4	0.22	0.57	0.61	0.88	0.42
Hypo.Hyper	chr2$49764501$49765500	-22186	NM_027990	+	Lypd6b	INTRON	other	0.21	0	0.36	0	0.25	0.04	0.52	0.35	0.52	0.42
Hypo.Hyper	chr1$195232001$195233000	-55287	NM_007758	-	Cr2	INTERGENIC	other	0.63	0.65	0.8	0.61	0.37	0	0.76	0.9	0.72	0.51
Hypo.Hyper	chr1$155826001$155827000	-13103	NM_001024945	-	Qsox1	INTERGENIC	other	0.39	0.37	0.31	0.2	0.22	0.19	0.49	0.41	0.54	0.51
Hypo.Hyper	chr17$50987501$50988500	170879	NM_001285993	-	Tbc1d5	INTRON	other	0.39	0.49	0.46	0.35	0.08	0.31	0.52	0.54	0.52	0.45
Hypo.Hyper	chrX$58041001$58042000	10375	NM_009575	+	Zic3	INTERGENIC	shore	0.67	0.55	0.55	0.44	0.45	0.41	0.53	0.6	0.62	0.57
Hypo.Hyper	chr15$30927001$30928000	-111126	NR_045186	+	4930430F21Rik	INTRON	other	0.38	0.3	0.26	0.15	0.26	0.2	0.4	0.24	0.34	0.4
Hypo.Hyper	chr9$62913001$62914000	-50978	NR_003965	-	Gm10653	INTRON	other	0.71	0.84	0.62	0.56	0.48	0.46	0.68	0.63	0.64	0.56
Hypo.Hyper	chr18$77274001$77275000	-6958	NM_172834	+	Loxhd1	INTERGENIC	other	0.43	0.47	0.33	0.22	0.28	0.54	0.4	0.44	0.43	0.41
Hypo.Hyper	chr10$33703001$33704000	78116	NM_001101452	-	Sult3a2	INTERGENIC	other	0.39	0.44	0.38	0	0.31	0.15	0.43	0.41	0.43	0.38
Hypo.Hyper	chr19$40747501$40748500	-82779	NM_172839	+	Ccnj	INTERGENIC	other	0.63	0.78	0.67	0.44	0.66	0.59	0.78	0.71	0.71	0.71
Hypo.Hyper	chr18$12546001$12547000	41804	NM_001347461	+	Lama3	INTRON	other	0.87	0.86	0.87	0.67	0.64	0.81	0.91	0.9	0.73	0.77
Hypo.Hyper	chr2$127139001$127140000	2591	NM_001163528	-	Itpripl1	EXON	other	0.54	0.64	0.29	0.29	0.21	0.31	0.41	0.45	0.6	0.53
Hypo.Hyper	chr16$96357501$96358500	-3257	NM_001177887	+	Igsf5	INTERGENIC	other	0.36	0.38	0.33	0.25	0.25	0.21	0.32	0.28	0.35	0.38
Hypo.Hyper	chr7$143158501$143159500	51249	NM_008434	+	Kcnq1	INTRON	other	0	1	0.97	0.79	0.96	0	0.98	1	1	0.91
Hypo.Hyper	chr5$32015001$32016000	-120472	NM_008037	+	Fosl2	INTRON	other	1	1	0.97	0	0.84	0.84	0.91	0.95	0.96	0.97
Hypo.Hyper	chr8$109572001$109573000	6111	NM_175646	+	Txnl4b	EXON	other	0.81	1	0.9	0.9	0.69	0.88	0.9	0.95	0.88	0.95
Hypo.Hyper	chr10$105867001$105868000	25524	NM_025602	+	Ccdc59	INTERGENIC	other	0.29	0.43	0.34	0.15	0.14	0.13	0.46	0.38	0.4	0.37
Hypo.Hyper	chr18$75214001$75215000	82318	NR_045394	-	2010010A06Rik	INTRON	other	0.8	0.76	0.72	0.62	0.63	0.59	0.73	0.71	0.74	0.69
Hypo.Hyper	chr4$134922001$134923000	-625	NM_023665	+	Rsrp1	PROMOTER	shore	0.35	0.42	0.39	0.22	0.25	0.24	0.37	0.39	0.39	0.3
Hypo.Hyper	chr13$20292001$20293000	-179990	NM_198093	+	Elmo1	INTRON	other	0.45	0.27	0.23	0	0.23	0.03	0.37	0.31	0.43	0.38
Hypo.Hyper	chr1$185449001$185450000	-4848	NM_001033286	+	Slc30a10	EXON	other	0.47	0.42	0.53	0.33	0.42	0.31	0.39	0.64	0.48	0.49
Hypo.Hyper	chr6$91186501$91187500	-25264	NM_001081437	+	Fbln2	INTERGENIC	other	0.46	0.47	0.42	0.31	0.31	0.33	0.47	0.48	0.48	0.43
Hypo.Hyper	chr4$64832501$64833500	-290674	NM_021362	+	Pappa	INTERGENIC	other	0.5	0.5	0.43	0.44	0.34	0.33	0.61	0.56	0.51	0.52
Hypo.Hyper	chr16$75767501$75768500	-684	NR_027492	-	Hspa13	PROMOTER	shore	0.32	0.33	0.36	0.16	0.26	0.28	0.39	0.34	0.39	0.42
Hypo.Hyper	chr15$27647501$27648500	-16809	NM_001013792	-	Otulin	INTERGENIC	other	0.45	0.34	0.33	0.17	0.3	0.21	0.29	0.4	0.34	0.4
Hypo.Hyper	chr7$4866001$4867000	0	NM_026158	-	Isoc2b	PROMOTER	CpGi	0.86	0.83	0.88	0.61	0.71	0.8	0.71	0.85	0.81	0.81
Hypo.Hyper	chr17$11845001$11846000	37190	NR_045808	-	D17Ertd648e	INTRON	other	0.48	0.55	0.52	0.44	0.29	0.32	0.49	0.46	0.53	0.49
Hypo.Hyper	chr6$118644501$118645500	-82246	NM_001081112	-	Ankrd26	INTRON	other	0.6	0.55	0.71	0.51	0.53	0.47	0.59	0.62	0.69	0.55
Hypo.Hyper	chr13$38038001$38039000	1014	NM_024242	+	Riok1	INTRON	shore	0.37	0.35	0.39	0.24	0.29	0.26	0.4	0.42	0.34	0.39
Hypo.Hyper	chr9$68122501$68123500	-96788	NR_045745	-	Gm20745	INTERGENIC	other	0.75	0.76	0.64	0.55	0.58	0.55	0.7	0.73	0.71	0.7
Hypo.Hyper	chr2$5596001$5597000	79047	NM_001290376	-	Camk1d	INTRON	other	0.6	0.6	0.69	0.42	0.48	0.46	0.67	0.67	0.61	0.68
Hypo.Hyper	chr7$144055001$144056000	45749	NR_037292	+	Mir3105	INTERGENIC	other	0.33	0.42	0.47	0.33	0.08	0.18	0.43	0.35	0.48	0.3
Hypo.Hyper	chr8$87824001$87825000	-19563	NM_001310520	-	Zfp423	INTRON	other	0.78	0.88	0.87	0.6	0.69	0.73	0.95	0.91	0.78	0.86
Hypo.Hyper	chr12$52634501$52635500	-32180	NR_045910	-	1700031P21Rik	INTERGENIC	other	0.57	0.56	0.59	0.25	0.38	0.26	0.44	0.46	0.65	0.62
Hypo.Hyper	chr19$12502001$12503000	-6	NM_172442	-	Dtx4	PROMOTER	shore	0.42	0.4	0.41	0.26	0.34	0.27	0.37	0.38	0.43	0.39
Hypo.Hyper	chr10$21187501$21188500	559	NR_152786	+	Gm33619	PROMOTER	other	0.69	0.79	0.56	0.62	0.52	0.22	0.66	0.53	0.59	0.65
Hypo.Hyper	chr1$128368501$128369500	-8797	NM_008567	-	Mcm6	EXON	other	0.32	0.38	0.33	0.26	0.14	0.21	0.63	0.53	0.65	0.43
Hypo.Hyper	chr5$144712001$144713000	48579	NM_177735	-	Tmem130	INTERGENIC	other	1	0.61	0	0.41	0.33	0.73	0.8	0.52	0.83	0.7
Hypo.Hyper	chr7$56544501$56545500	304732	NM_021879	+	Oca2	INTERGENIC	other	0.78	0.91	0.93	0.68	0.68	0.72	0.85	0	1	0.9
Hypo.Hyper	chr9$101313501$101314500	-27694	NR_110509	+	Gm28979	INTERGENIC	other	0	0.24	0.18	0	0	0	0.51	0.38	0.62	0.46
Hypo.Hyper	chr10$95676501$95677500	-112356	NM_001358996	-	Nudt4	INTERGENIC	other	0.56	0.88	0.5	0.35	0.35	0.4	0.42	0.61	0.51	0.39
Hypo.Hyper	chr13$94637501$94638500	-150443	NM_009321	+	Tbca	INTERGENIC	other	0.87	0.83	0.78	0.68	0.72	0.73	0.89	0.83	0.79	0.92
Hypo.Hyper	chr4$19575501$19576500	437	NM_025476	+	Rmdn1	PROMOTER	shore	0.71	0.84	0.68	0.73	0.49	0.76	0.72	0.64	0.75	0.71
Hypo.Hyper	chr2$177465001$177466000	261	NM_001177568	+	Zfp970	PROMOTER	other	0.4	0	0.91	0.26	0	0.23	0.88	0.67	0.46	0
Hypo.Hyper	chrX$134930501$134931500	32398	NM_001289736	-	Nxf2	INTERGENIC	other	0.21	0.07	0.16	0.08	0.02	0.05	0.52	0.3	0.44	0.28
Hypo.Hyper	chr17$29779001$29780000	-61985	NM_026782	-	Ccdc167	INTERGENIC	other	0	0.88	1	0.64	0.89	0	0	0	0.97	0.96
Hypo.Hyper	chr9$42571501$42572500	-99276	NM_173038	-	Tbcel	INTRON	other	0.71	0.47	0.64	0.5	0.51	0.39	0.7	0.62	0.76	0.62
Hypo.Hyper	chr8$77479001$77480000	-37056	NR_028125	+	0610038B21Rik	INTRON	other	0.67	0.57	0.72	0.51	0.55	0.48	0.7	0.69	0.56	0.71
Hypo.Hyper	chr6$33285501$33286500	36353	NM_009148	+	Exoc4	INTRON	other	0.93	0.83	0.86	0.82	0.76	0.58	0.83	0.92	0.89	0.89
Hypo.Hyper	chr2$165982001$165983000	-9637	NM_008679	+	Ncoa3	INTERGENIC	other	0.52	0.59	0.6	0.48	0.39	0.45	0.59	0.57	0.58	0.6
Hypo.Hyper	chr10$21178001$21179000	-7944	NR_152786	+	Gm33619	INTERGENIC	other	0.6	0.56	0.79	0.49	0.41	0.29	0.61	0.54	0.48	0.53
Hypo.Hyper	chr8$72683001$72684000	36292	NM_176940	+	Nwd1	INTRON	other	0.5	0.57	0.53	0.36	0.38	0.39	0.52	0.53	0.49	0.46
Hypo.Hyper	chr7$75600001$75601000	144469	NM_029332	+	Akap13	INTRON	other	0.67	0.73	0.68	0.44	0.47	0.43	0.56	0.53	0.56	0.54
Hypo.Hyper	chr1$106579501$106580500	-32871	NR_106164	-	Mir3473f	INTRON	other	0.75	0.76	0.82	0.5	0.46	0.71	0.75	0.7	0.75	0.71
Hypo.Hyper	chr13$119599001$119600000	-23819	NM_020279	+	Ccl28	INTRON	other	0.87	0.69	0.8	0.61	0.68	0.67	0.79	0.77	0.77	0.79
Hypo.Hyper	chr2$67478001$67479000	32001	NM_001024618	+	Xirp2	INTRON	other	0.16	0.2	0.12	0.05	0.03	0.05	0.26	0.17	0.27	0.24
Hypo.Hyper	chr2$21550001$21551000	182436	NM_001004761	+	Gpr158	INTRON	other	0.52	0.59	0.61	0.41	0.31	0.59	0.53	0.57	0.62	0.67
Hypo.Hyper	chr12$103710001$103711000	-14473	NM_026687	-	Serpina1f	INTERGENIC	other	0.43	0.54	0.58	0	0.42	0.39	0.73	0.6	0.67	0.62
Hypo.Hyper	chr7$75685501$75686500	-161838	NM_182782	+	Klhl25	INTRON	other	0.61	0.51	0.52	0.42	0.45	0.4	0.58	0.53	0.5	0.51
Hypo.Hyper	chr9$62555501$62556500	-18458	NM_175484	-	Coro2b	INTERGENIC	other	0.44	0.44	0.35	0.23	0.38	0.23	0.5	0.4	0.48	0.38
Hypo.Hyper	chr3$126978501$126979500	18953	NM_178655	-	Ank2	EXON	other	0.09	0.23	0.15	0.05	0.11	0.03	0.38	0.35	0.44	0.29
Hypo.Hyper	chrX$48425501$48426500	36633	NM_019680	-	Elf4	INTRON	other	0.67	0.77	0.66	0.47	0.44	0.67	0.66	0.59	0.54	0.64
Hypo.Hyper	chr5$119938001$119939000	103340	NM_011537	+	Tbx5	INTERGENIC	other	0.83	0.8	0.88	0.57	0.82	0.56	0.81	0.91	0.81	0.8
Hypo.Hyper	chr11$11462501$11463500	-83	NM_015785	-	Zpbp	PROMOTER	shore	0.61	0.59	0.62	0.36	0.44	0.39	0.55	0.51	0.58	0.55
Hypo.Hyper	chr11$94942501$94943500	6279	NM_007742	+	Col1a1	EXON	other	0.44	0.43	0.37	0.23	0.35	0.29	0.42	0.35	0.46	0.36
Hypo.Hyper	chr12$59382501$59383500	-163019	NM_001033156	-	Fbxo33	INTERGENIC	other	0.27	0.03	0.17	0.03	0.07	0.06	0.46	0.28	0.48	0.36
Hypo.Hyper	chr4$97890501$97891500	112877	NM_010905	+	Nfia	INTRON	other	0.51	0.53	0.59	0.37	0.39	0.44	0.58	0.5	0.51	0.45
Hypo.Hyper	chr7$138500001$138501000	-53242	NR_131022	+	4930543N07Rik	INTERGENIC	other	0.83	0.71	0.83	0.7	0.71	0.58	0.8	0.83	0.8	0.67
Hypo.Hyper	chr1$128368001$128369000	-8297	NM_008567	-	Mcm6	EXON	other	0.32	0.38	0.33	0.26	0.14	0.21	0.63	0.53	0.65	0.43
Hypo.Hyper	chr1$87658001$87659000	37691	NM_001110192	+	Inpp5d	INTRON	other	0.68	0.69	0.7	0.49	0.57	0.52	0.66	0.57	0.71	0.61
Hypo.Hyper	chr5$109559001$109560000	-9	NM_001164735	-	Crlf2	PROMOTER	CpGi	0.23	0.13	0.22	0.07	0.15	0.07	0.21	0.11	0.35	0.19
Hypo.Hyper	chr5$117165001$117166000	31415	NM_001081308	+	Taok3	INTRON	other	0.88	0.94	0.93	0.79	0.85	0.76	0.92	0.93	0.96	0.88
Hypo.Hyper	chr12$77567501$77568500	157362	NM_001252616	+	Fut8	INTERGENIC	other	0.31	0.31	0.41	0	0.1	0.1	0.51	0.47	0.6	0.49
Hypo.Hyper	chr19$28531001$28532000	-146224	NR_045330	+	D930032P07Rik	EXON	other	0.56	0.51	0.52	0.45	0.39	0.35	0.58	0.51	0.44	0.48
Hypo.Hyper	chr19$57909501$57910500	-140667	NR_049196	+	Mir5623	INTRON	other	0.81	0.74	0.76	0.6	0.71	0.49	0.75	0.74	0.77	0.81
Hypo.Hyper	chr15$102024501$102025500	-2716	NM_010664	+	Krt18	INTERGENIC	other	0.51	0	0.38	0.23	0	0.16	0.47	0.4	0.39	0.46
Hypo.Hyper	chr10$98494001$98495000	-142135	NR_045179	-	Gm8633	INTERGENIC	other	0.53	0.54	0.57	0.43	0.46	0.43	0.58	0.55	0.6	0.55
Hypo.Hyper	chr4$3712001$3713000	-1964	NR_028126	+	6330407A03Rik	INTRON	other	0.47	0.44	0.34	0.34	0.26	0.34	0.51	0.43	0.49	0.43
Hypo.Hyper	chr10$62790501$62791500	869	NM_026201	-	Ccar1	PROMOTER	shore	0.34	0.45	0.34	0.29	0.27	0.22	0.51	0.4	0.5	0.32
Hypo.Hyper	chr17$85693001$85694000	-4748	NM_011380	-	Six2	INTERGENIC	shore	0.52	0.4	0.43	0.22	0.33	0.33	0.45	0.5	0.55	0.57
Hypo.Hyper	chr5$23575501$23576500	40072	NM_009274	-	Srpk2	INTRON	other	0.52	0.64	0.54	0.33	0.24	0.37	0.54	0.48	0.54	0.27
Hypo.Hyper	chr10$118441501$118442500	457	NM_008337	+	Ifng	PROMOTER	other	0.68	0.5	0.55	0.43	0.42	0.49	0.54	0.54	0.62	0.5
Hypo.Hyper	chr14$27253001$27254000	14993	NM_027871	+	Arhgef3	INTRON	other	0.78	0.91	0.78	0.71	0.52	0.51	0.73	0.8	0.71	0.93
Hypo.Hyper	chr17$11960501$11961500	-77313	NR_045808	-	D17Ertd648e	INTRON	other	0.59	0.71	0.65	0.47	0.44	0.5	0.62	0.82	0.62	0.51
Hypo.Hyper	chr3$132506001$132507000	-123191	NM_001270430	+	Gimd1	INTERGENIC	other	0.6	0.62	0.61	0.5	0.51	0.52	0.62	0.6	0.62	0.6
Hypo.Hyper	chr12$36042501$36043500	-24	NM_025359	-	Tspan13	PROMOTER	CpGi	0.53	0.49	0.51	0.36	0.4	0.37	0.62	0.62	0.7	0.48
Hypo.Hyper	chr7$73609001$73610000	-50607	NR_037569	-	1810026B05Rik	INTERGENIC	other	0.35	0.43	0.39	0.21	0.18	0.12	0.31	0.25	0.4	0.2
Hypo.Hyper	chr8$87579501$87580500	15596	NM_177901	+	4933402J07Rik	INTRON	other	0.92	0	0.69	0.52	0	0.5	0.74	0.8	0	0.7
Hypo.Hyper	chr18$65007001$65008000	-15527	NM_031881	+	Nedd4l	INTRON	other	0.38	0.52	0.32	0.32	0.26	0.3	0.45	0.32	0.39	0.41
Hypo.Hyper	chr3$57739501$57740500	3446	NR_130743	+	Rnf13	INTRON	other	0.7	0.69	0.66	0.53	0.48	0.39	0.62	0.54	0.66	0.66
Hypo.Hyper	chr13$58117501$58118500	10057	NM_029872	-	Hnrnpa0	INTERGENIC	other	0.43	0.37	0.45	0.25	0.23	0.28	0.48	0.36	0.36	0.38
Hypo.Hyper	chr3$93431501$93432500	3012	NR_039585	+	Mir5124a	INTERGENIC	other	0.21	0.43	0.49	0.27	0.22	0.23	0.35	0.52	0.48	0.27
Hypo.Hyper	chr19$6127001$6128000	216	NM_026912	-	Snx15	PROMOTER	other	0.34	0.36	0.32	0.18	0.25	0.28	0.34	0.37	0.34	0.3
Hypo.Hyper	chr10$94939501$94940500	4079	NM_018797	-	Plxnc1	INTRON	other	0.57	0.6	0.64	0.46	0.38	0.52	0.6	0.5	0.75	0.69
Hypo.Hyper	chr3$79561501$79562500	5180	NM_001162999	-	Fnip2	INTRON	other	0.67	0.7	0.66	0.51	0.55	0.55	0.73	0.54	0.69	0.64
Hypo.Hyper	chr4$59544001$59545000	4365	NM_178164	-	Ptbp3	INTRON	other	0.45	0.35	0.38	0.17	0.15	0.2	0.37	0.35	0.28	0.3
Hypo.Hyper	chr15$38403001$38404000	86548	NR_105916	-	Mir6951	INTERGENIC	other	0.42	0.38	0.4	0.28	0.28	0.29	0.46	0.37	0.42	0.36
Hypo.Hyper	chr17$79699001$79700000	15042	NM_009994	-	Cyp1b1	INTERGENIC	other	0.51	0.56	0.46	0.26	0.19	0.36	0.57	0.38	0.36	0.56
Hypo.Hyper	chr19$18632001$18633000	0	NM_145497	+	Nmrk1	PROMOTER	CpGi	0.18	0.15	0.22	0.04	0.15	0.06	0.25	0.22	0.16	0.25
Hypo.Hyper	chrX$132452501$132453500	1235494	NM_001105246	-	Pcdh19	INTERGENIC	other	0.45	0.46	0.28	0.23	0.35	0.25	0.54	0.59	0.46	0.48
Hypo.Hyper	chr14$55023501$55024500	8049	NM_026890	+	Ngdn	EXON	other	0.16	0.11	0.2	0.04	0.07	0.06	0.22	0.21	0.08	0.15
Hypo.Hyper	chr16$14317501$14318500	-170	NM_025345	-	Fopnl	PROMOTER	shore	0.31	0.32	0.28	0.16	0.2	0.26	0.3	0.39	0.34	0.31
Hypo.Hyper	chr11$76700501$76701500	20630	NM_177709	+	Tusc5	INTERGENIC	other	0.83	0	0.97	0.63	0.84	0.64	0	0.9	0	0.95
Hypo.Hyper	chr12$57184501$57185500	11973	NM_172577	-	Slc25a21	INTRON	other	0.34	0.45	0.4	0	0.26	0.06	0.41	0.38	0.38	0.3
Hypo.Hyper	chr17$12854001$12855000	13144	NM_008552	-	Mas1	EXON	other	0.71	0.78	0.62	0.48	0.43	0.52	0.68	0.52	0.68	0.7
Hypo.Hyper	chr11$9970501$9971500	778561	NM_178259	+	Abca13	INTERGENIC	other	0.94	0.92	0.83	0.78	0.82	0.74	0.91	0.91	0.88	0.85
Hypo.Hyper	chr8$92437501$92438500	79707	NM_018826	+	Irx5	INTERGENIC	other	0.52	0.52	0.32	0.31	0.25	0.3	0.38	0.39	0.51	0.44
Hypo.Hyper	chr4$10914001$10915000	39505	NM_026005	+	2610301B20Rik	INTERGENIC	other	0.6	0.57	0.6	0.43	0.55	0.35	0.68	0.57	0.51	0.58
Hypo.Hyper	chr6$116287001$116288000	20471	NM_001290339	+	Zfand4	EXON	other	0.46	0.48	0.47	0.3	0.29	0.34	0.63	0.54	0.51	0.54
Hypo.Hyper	chr16$36072501$36073500	843	NM_198645	+	Ccdc58	PROMOTER	shore	0.2	0.11	0.15	0.02	0.03	0	0.29	0.2	0.25	0.16
Hypo.Hyper	chr19$34993001$34994000	27607	NR_035473	+	Mir1950	INTERGENIC	other	0.33	0.49	0.42	0.04	0.34	0.26	0.56	0.52	0.48	0.41
Hypo.Hyper	chr4$109407001$109408000	0	NM_153392	+	Ttc39a	PROMOTER	CpGi	0.57	0.71	0.47	0.34	0.53	0.54	0.54	0.68	0.7	0.74
Hypo.Hyper	chr18$62072501$62073500	106482	NM_007420	-	Adrb2	INTERGENIC	other	0.44	0.4	0.4	0.31	0.3	0.22	0.44	0.37	0.46	0.36
Hypo.Hyper	chr3$158077001$158078000	40321	NM_024194	+	Lrrc40	INTERGENIC	other	0.62	0.59	0.51	0.37	0.49	0.39	0.62	0.5	0.57	0.53
Hypo.Hyper	chr1$106579001$106580000	-32371	NR_106164	-	Mir3473f	INTRON	other	0.75	0.76	0.79	0.5	0.46	0.71	0.68	0.67	0.7	0.66
Hypo.Hyper	chr3$69453501$69454500	136585	NM_178726	+	Ppm1l	INTRON	other	0.49	0.4	0.28	0.28	0.18	0.21	0.44	0.31	0.54	0.42
Hypo.Hyper	chr5$100568501$100569500	2706	NM_139198	-	Plac8	INTRON	other	0.57	0.6	0.56	0.44	0.45	0.42	0.62	0.53	0.64	0.55
Hypo.Hyper	chr14$32193001$32194000	7892	NM_016897	-	Timm23	EXON	other	0.78	0.78	0.76	0.67	0.66	0.52	0.8	0.75	0.72	0.63
Hypo.Hyper	chr7$144055501$144056500	46249	NR_037292	+	Mir3105	INTERGENIC	other	0.33	0.42	0.47	0.33	0.08	0.18	0.43	0.35	0.48	0.3
Hypo.Hyper	chr4$135559501$135560500	13121	NM_001013756	-	Grhl3	INTRON	other	0.98	0.92	0	0.71	0.88	0.75	0.91	0	1	0
Hypo.Hyper	chr2$112286501$112287500	1815	NM_133648	+	Slc12a6	INTRON	other	0.32	0.34	0.36	0.26	0.17	0.26	0.43	0.29	0.41	0.28
Hypo.Hyper	chr6$25019501$25020500	-63377	NM_177013	-	Tmem229a	INTERGENIC	other	0.02	0.24	0	0	0	0	0.27	0.27	0.29	0.35
Hypo.Hyper	chr2$89196001$89197000	-1970	NM_146967	-	Olfr1226	INTERGENIC	other	0.83	0.72	0.73	0.73	0.54	0.54	0.75	0.71	0.81	0.7
Hypo.Hyper	chr15$61102001$61103000	-180732	NM_001081067	-	A1bg	INTERGENIC	other	0.34	0.28	0.3	0.07	0.15	0.32	0.4	0.37	0.43	0.39
Hypo.Hyper	chr1$192735501$192736500	34720	NM_144881	-	Hhat	INTRON	other	0.86	0.62	0.55	0.53	0.55	0.38	0.68	0.6	0.73	0.71
Hypo.Hyper	chr11$77093501$77094500	-15065	NM_001012309	-	Nsrp1	INTRON	other	0	0.29	0.31	0	0	0	0.58	0.65	0.61	0.43
Hypo.Hyper	chr11$54733001$54734000	53704	NM_178626	-	Cdc42se2	INTRON	other	0.79	0.7	0.75	0.65	0.62	0.57	0.7	0.74	0.73	0.73
Hypo.Hyper	chrY$90744501$90745500	9551	NR_137283	-	G530011O06Rik	INTERGENIC	CpGi	0.63	0.48	0.6	0.53	0	0.38	0	0.72	0.63	0.77
Hypo.Hyper	chr13$8645501$8646500	224545	NM_172445	-	Wdr37	INTRON	other	0.7	0.68	0.65	0.48	0.48	0.56	0.64	0.6	0.68	0.66
Hypo.Hyper	chr7$119427501$119428500	30773	NM_025989	-	Gp2	INTERGENIC	other	0.03	0	0.32	0.01	0.03	0	0.38	0.15	0.4	0.35
Hypo.Hyper	chr15$42849501$42850500	-172525	NM_001286062	-	Angpt1	INTERGENIC	other	0.74	0.59	0.68	0.42	0.38	0.54	0.67	0.56	0.63	0.65
Hypo.Hyper	chr13$56266501$56267500	-14339	NM_010896	-	Neurog1	INTERGENIC	other	0.54	0.55	0.51	0.38	0.41	0.46	0.58	0.51	0.51	0.59
Hypo.Hyper	chr11$120133501$120134500	16852	NM_001164798	-	Slc38a10	INTRON	other	1	0	0.89	0.56	0.71	0	0.85	1	0	0
Hypo.Hyper	chr1$85617501$85618500	-13611	NM_175397	-	Sp110	INTRON	other	0.85	0.9	0.84	0.72	0.74	0.8	0.92	0.74	0.87	0.89
Hypo.Hyper	chrX$77360501$77361500	-149727	NM_020601	+	Tbl1x	INTERGENIC	other	0.54	0.59	0.6	0.37	0.41	0.47	0.55	0.53	0.59	0.64
Hypo.Hyper	chr12$51975501$51976500	-4181	NM_177171	-	Heatr5a	INTERGENIC	other	0.6	0.7	0.55	0.42	0.6	0.24	0.51	0.64	0.51	0.57
Hypo.Hyper	chr2$79258501$79259500	3077	NM_010576	+	Itga4	INTRON	other	0.6	0.71	0.64	0.33	0.42	0.35	0.57	0.45	0.62	0.52
Hypo.Hyper	chr17$50511001$50512000	1456	NM_013880	+	Plcl2	INTRON	shore	0.43	0.38	0.42	0.2	0.27	0.18	0.38	0.32	0.34	0.32
Hypo.Hyper	chr13$3527001$3528000	-10075	NM_008112	+	Gdi2	INTERGENIC	other	1	0.89	0.96	0.69	0.88	0.64	0.89	0.83	0.92	0.95
Hypo.Hyper	chr14$72390001$72391000	319004	NM_207636	-	Fndc3a	INTERGENIC	other	0.66	0	0.46	0.17	0.37	0.39	0.49	0.46	0.6	0.62
Hypo.Hyper	chr14$56865001$56866000	-21795	NM_029498	+	Zmym2	INTERGENIC	CpGi	0.7	0.69	0.59	0.57	0.49	0.59	0.66	0.59	0.82	0.76
Hypo.Hyper	chr15$35030501$35031500	124307	NM_019635	-	Stk3	INTRON	other	0.41	0.5	0.47	0.31	0.29	0.39	0.62	0.38	0.55	0.41
Hypo.Hyper	chr12$14829001$14830000	220390	NR_045960	-	4930448C13Rik	INTERGENIC	other	0	0.71	0.97	0	0.46	0.74	0.88	0.92	0.78	0.96
Hypo.Hyper	chr8$104508001$104509000	888	NM_180958	-	Terb1	PROMOTER	shore	0.65	0	0.52	0.38	0.12	0	0.4	0.59	0	0.57
Hypo.Hyper	chr19$5150501$5151500	-32094	NR_045528	-	Klc2	INTRON	other	0.49	0.33	0.45	0.28	0.18	0.31	0.42	0.37	0.43	0.38
Hypo.Hyper	chr13$32662001$32663000	118780	NM_001166030	-	Mylk4	INTERGENIC	other	0.28	0.51	0.39	0.29	0.16	0.12	0.43	0.36	0.34	0.29
Hypo.Hyper	chr15$14418501$14419500	-1244827	NM_007666	-	Cdh6	INTERGENIC	other	0.22	0.24	0.32	0.02	0.2	0.16	0.34	0.39	0.36	0.33
Hypo.Hyper	chr9$57339501$57340500	-50570	NR_040729	+	4930430J02Rik	INTERGENIC	other	0.61	0.55	0.66	0.45	0.4	0.3	0.55	0.36	0.53	0.52
Hypo.Hyper	chr9$49558001$49559000	39715	NR_029465	+	Gm11149	INTRON	other	0.49	0.56	0.69	0.33	0.62	0.4	0.63	0.58	0.62	0.62
Hypo.Hyper	chr4$106787001$106788000	11832	NM_025590	-	Acot11	INTRON	other	0.54	0.62	0.75	0.42	0.45	0.25	0.47	0.4	0.62	0.68
Hypo.Hyper	chr13$85504501$85505500	-215016	NM_145452	-	Rasa1	INTERGENIC	other	0.51	0.46	0.51	0.41	0.35	0.39	0.53	0.52	0.53	0.48
Hypo.Hyper	chr8$18109501$18110500	-484631	NM_173189	+	Mcph1	INTERGENIC	other	0.64	0.72	0.61	0.55	0.56	0.48	0.64	0.53	0.77	0.6
Hypo.Hyper	chr5$14791501$14792500	122390	NM_198666	-	Gm9758	EXON	other	0.9	1	0.89	0	0.8	0.73	0	0.94	1	0.8
Hypo.Hyper	chr7$110727001$110728000	-40206	NM_001276301	+	Ampd3	INTERGENIC	other	0.69	0.74	0.64	0.55	0.57	0.61	0.75	0.7	0.76	0.67
Hypo.Hyper	chr12$24784001$24785000	-46599	NM_001083341	+	Mboat2	INTERGENIC	other	0.87	0.83	0.82	0.82	0.7	0.66	0.86	0.84	0.89	0.85
Hypo.Hyper	chr8$18109001$18110000	-485131	NM_173189	+	Mcph1	INTERGENIC	other	0.64	0.72	0.61	0.55	0.56	0.48	0.64	0.53	0.77	0.6
Hypo.Hyper	chr7$142169501$142170500	5506	NM_027844	-	Krtap5-2	INTERGENIC	other	0.31	0.07	0	0	0.04	0	0.32	0.23	0.42	0.22
Hypo.Hyper	chr4$133749501$133750500	3112	NM_001080819	-	Arid1a	INTRON	shore	0.35	0.27	0.4	0.18	0.16	0.09	0.5	0.42	0.49	0.48
Hypo.Hyper	chr2$71388001$71389000	-260	NM_026115	+	Hat1	PROMOTER	shore	0.45	0.42	0.51	0.32	0.35	0.33	0.55	0.57	0.47	0.51
Hypo.Hyper	chr4$3712501$3713500	-1464	NR_028126	+	6330407A03Rik	INTRON	other	0.54	0.51	0.37	0.33	0.26	0.39	0.56	0.51	0.55	0.47
Hypo.Hyper	chr2$65909001$65910000	-21865	NM_001290665	+	Csrnp3	INTRON	other	0.59	0.76	0.7	0	0.47	0.44	0.68	0.71	0.69	0.73
Hypo.Hyper	chr15$11968501$11969500	1441	NR_040447	+	1700047G03Rik	EXON	other	0.82	0.76	0.72	0.78	0.52	0.65	0.79	0.76	0.77	0.74
Hypo.Hyper	chr6$71418501$71419500	21138	NM_024288	-	Rmnd5a	INTRON	other	0.35	0.37	0.37	0.25	0.29	0.22	0.45	0.4	0.47	0.39
Hypo.Hyper	chr1$74584501$74585500	2529	NM_001310668	-	Zfp142	EXON	other	0.95	0.92	0.74	0.56	0.68	0	0.75	0.85	0.89	0.83
Hypo.Hyper	chr6$34861001$34862000	-1146	NM_197986	+	Tmem140	INTERGENIC	other	0.57	0.53	0.45	0.45	0.27	0.37	0.51	0.59	0.47	0.49
Hypo.Hyper	chr12$80059501$80060500	52514	NM_007564	-	Zfp36l1	INTERGENIC	other	0.63	0.81	0.88	0.59	0.55	0.68	0.78	0.65	0.74	0.7
Hypo.Hyper	chr5$32015501$32016500	-119972	NM_008037	+	Fosl2	INTRON	other	1	1	0.97	0	0.73	0.84	0.91	0.95	0.96	0.97
Hypo.Hyper	chr13$79023501$79024500	-824629	NM_010151	-	Nr2f1	INTERGENIC	other	0.77	0.85	0.84	0	0.67	0.6	0.91	0.87	0.88	0.86
Hypo.Hyper	chr1$153413501$153414500	0	NR_033736	-	E330020D12Rik	PROMOTER	other	0.68	0.77	0.74	0.62	0.6	0.59	0.7	0.71	0.76	0.72
Hypo.Hyper	chr14$54705001$54706000	6175	NM_207131	-	Cebpe	INTERGENIC	other	0.34	0.34	0.45	0.19	0.24	0.33	0.4	0.47	0.49	0.32
Hypo.Hyper	chr2$24476501$24477500	-903	NM_011040	-	Pax8	PROMOTER	other	0.85	0.81	0.95	0	0.63	0.53	0.85	0.85	0.77	0.84
Hypo.Hyper	chr5$88676501$88677500	-331	NM_178700	-	Grsf1	PROMOTER	shore	0.44	0.47	0.44	0.38	0.27	0.25	0.48	0.4	0.44	0.41
Hypo.Hyper	chrX$10650001$10651000	-66365	NM_001166635	+	Mid1ip1	INTERGENIC	other	0.42	0.38	0.46	0.22	0.21	0.3	0.34	0.42	0.51	0.44
Hypo.Hyper	chr13$100833501$100834500	-75	NM_022885	-	Slc30a5	PROMOTER	CpGi	0.3	0.28	0.31	0.09	0.16	0.19	0.28	0.41	0.33	0.42
Hypo.Hyper	chr5$134229501$134230500	0	NR_104383	-	Ncf1	PROMOTER	other	0.73	0.69	0.67	0.51	0.46	0.36	0.63	0.53	0.55	0.53
Hypo.Hyper	chr14$26768001$26769000	-98156	NM_178668	-	Pde12	INTERGENIC	other	0.65	0.61	0.47	0.41	0.32	0.28	0.58	0.52	0.66	0.48
Hypo.Hyper	chr4$149806001$149807000	-31735	NM_027460	-	Slc25a33	INTERGENIC	other	0.41	0.31	0.53	0.22	0.37	0.34	0.39	0.44	0.46	0.47
Hypo.Hyper	chr1$95450001$95451000	136375	NM_026321	+	Fam174a	INTERGENIC	other	0.43	0.46	0.49	0.19	0.35	0.36	0.62	0.57	0.65	0.64
Hypo.Hyper	chr7$45117001$45118000	-3757	NR_029560	+	Mir150	INTERGENIC	other	0.69	0.73	0.57	0.44	0.42	0.63	0.61	0.53	0.74	0.67
Hypo.Hyper	chr1$93992001$93993000	1498	NM_001039219	+	Gal3st2c	INTRON	other	0.72	0.68	0.78	0.56	0.68	0.54	0.73	0.65	0.71	0.73
Hypo.Hyper	chrX$160152501$160153500	-14072	NM_008810	-	Pdha1	INTERGENIC	other	0.47	0.36	0.43	0.24	0.32	0.32	0.49	0.43	0.46	0.53
Hypo.Hyper	chr12$41878501$41879500	-392445	NM_010733	-	Lrrn3	INTRON	other	0.64	0.65	0.58	0.46	0.47	0.42	0.71	0.64	0.69	0.63
Hypo.Hyper	chr8$90878001$90879000	49168	NM_177224	+	Chd9	INTRON	other	0.75	0.64	0.63	0.57	0.51	0.47	0.64	0.57	0.62	0.61
Hypo.Hyper	chr1$172047001$172048000	9597	NM_010916	-	Nhlh1	INTERGENIC	other	0.45	0.56	0.47	0.31	0.55	0.33	0.55	0.52	0.5	0.52
Hypo.Hyper	chrX$11912501$11913500	167054	NM_029510	-	Bcor	INTERGENIC	other	0.83	0.81	0.81	0.71	0.63	0.7	0.78	0.74	0.93	0.81
Hypo.Hyper	chr10$21178501$21179500	-7444	NR_152786	+	Gm33619	INTERGENIC	other	0.54	0.62	0.69	0.56	0.5	0.39	0.65	0.55	0.62	0.62
Hypo.Hyper	chr10$121693501$121694500	-45437	NM_173022	+	BC048403	EXON	other	0.56	0.63	0.57	0.42	0.44	0.46	0.52	0.49	0.59	0.59
Hypo.Hyper	chr5$142584501$142585500	23253	NM_175217	-	Mmd2	INTRON	other	0.73	0.81	0.71	0.7	0.54	0.7	0.76	0.83	0.74	0.78
Hypo.Hyper	chr1$161734001$161735000	53496	NM_010177	-	Fasl	INTERGENIC	other	0.54	0.51	0.7	0.22	0.42	0.54	0.64	0.53	0.51	0.58
Hypo.Hyper	chr18$63298501$63299500	87684	NM_001039485	-	Piezo2	INTRON	other	0.26	0.4	0.38	0.19	0.24	0.32	0.49	0.43	0.52	0.4
Hypo.Hyper	chr1$170172501$170173500	1465	NM_001305045	-	Uap1	INTRON	shore	0.8	0.78	0.7	0.52	0.67	0.7	0.84	0.75	0.82	0.74
Hypo.Hyper	chr19$60142001$60143000	-1675	NR_026942	+	E330013P04Rik	INTERGENIC	other	0.77	0.82	0.71	0.61	0.71	0.67	0.86	0.79	0.86	0.74
Hypo.Hyper	chr13$71006001$71007000	-100089	NR_130325	+	Mir466f-4	INTERGENIC	other	0.28	0.25	0.53	0.37	0.04	0.15	0.73	0.65	0.65	0.7
Hypo.Hyper	chr12$69360001$69361000	-2826	NM_025441	-	Nemf	INTERGENIC	shore	0.19	0.18	0.26	0.12	0.11	0.08	0.32	0.26	0.34	0.31
Hypo.Hyper	chr1$55028001$55029000	-524	NM_031179	-	Sf3b1	PROMOTER	shore	0.46	0.38	0.33	0.35	0.27	0.19	0.41	0.47	0.52	0.32
Hypo.Hyper	chrX$7322501$7323500	-3144	NM_001243762	-	Clcn5	INTERGENIC	other	0.43	0.48	0.36	0.28	0.36	0.24	0.52	0.46	0.47	0.42
