# Supplementary material for: Identification of Epigenetic Mechanisms Involved in the Anti-Asthmatic Effects of Descurainia sophia Seed Extract Based on a Multi-Omics Approach
Source: Molecules. 2018 Nov 5;23(11):2879. doi: 10.3390/molecules23112879 (PMC6278437; doi:10.3390/molecules23112879)
Supplement: Supplementary file 1 [file molecules-23-02879-s001.zip › molecules-380405-SM/Table S4. DAVID result in hyper_hypo pattern.xlsx]

## Sheet: GO_BP
GO_ID	intersectDEG_count	Gene_list	GO_gene_count	pvalue
ATP_metabolic_process	2	COX7A2L,PPARGC1A	25	1
defense_response	15	BCL6,CELA1,CRLF2,GBP4,GPAM,ITGAX,KIT,LSP1,MIR21A,PPARG,RICTOR,TNFAIP3,TNFAIP8L2,TRP73,VDAC3	576	2.71337e-12
B_cell_activation	14	BCL6,CMTM7,FOXP1,FZD9,IL7,KIT,LGALS8,PAWR,PIK3R1,PLCG2,RC3H1,SFRP1,THOC1,TNFAIP3	180	0.270782
B_cell_activation_involved_in_immune_response	4	BCL6,LGALS8,PLCG2,THOC1	52	0.65406
B_cell_differentiation	9	BCL6,CMTM7,FOXP1,FZD9,KIT,LGALS8,PIK3R1,PLCG2,SFRP1	90	1
B_cell_homeostasis	2	RC3H1,TNFAIP3	34	0.575386
B_cell_mediated_immunity	4	BCL6,CRLF2,GCNT3,THOC1	82	0.14111
B_cell_proliferation	4	BCL6,IL7,PAWR,RC3H1	56	0.659419
B_cell_receptor_signaling_pathway	1	PLCG2	22	0.720685
CD4_positive_alpha_beta_T_cell_activation	4	BCL6,FOXP1,PRKCZ,RC3H1	52	0.65406
CD4_positive_alpha_beta_T_cell_differentiation	4	BCL6,FOXP1,PRKCZ,RC3H1	47	0.814795
CD4_positive_alpha_beta_T_cell_differentiation_involved_in_immune_response&T_helper_cell_differentiation	4	BCL6,FOXP1,PRKCZ,RC3H1	33	0.779431
DNA_conformation_change	2	MIS18A,SMYD3	47	0.23036
DNA_damage_checkpoint	2	CDK1,D7ERTD443E	26	1
DNA_dealkylation	1	DPPA3	11	1
DNA_demethylation	1	DPPA3	10	1
DNA_dependent_DNA_replication	1	POLG	26	0.511459
DNA_integrity_checkpoint	2	CDK1,D7ERTD443E	28	0.763799
response_to_biotic_stimulus	9	DAB2IP,GBP4,GPAM,ITGAX,MIR205,MIR30C-2,PLCG2,TNFAIP3,ZC3H12A	440	4.78635e-11
DNA_methylation&DNA_alkylation	4	DNMT3A,DPPA3,MIS18A,PIK3CA	49	0.815679
DNA_methylation_involved_in_gamete_generation	1	DNMT3A	15	1
DNA_methylation_or_demethylation	4	DNMT3A,DPPA3,MIS18A,PIK3CA	55	0.657227
DNA_modification	4	DNMT3A,DPPA3,MIS18A,PIK3CA	56	0.659419
DNA_packaging	2	MIS18A,SMYD3	40	0.430711
DNA_recombination	4	BCL6,FOXP1,THOC1,XRCC2	97	0.0604978
DNA_repair	6	ERCC4,LIG1,NTHL1,PARP3,XRCC2,XRCC5	116	0.0884158
DNA_replication	2	LIG1,POLG	61	0.0867528
DNA_templated_transcription_initiation	2	CTNNBIP1,TCF4	14	0.664835
ERBB_signaling_pathway	2	EGFR,ERRFI1	31	0.766599
response_to_other_organism&response_to_external_biotic_stimulus	9	DAB2IP,GBP4,GPAM,ITGAX,MIR205,MIR30C-2,PLCG2,TNFAIP3,ZC3H12A	429	9.68919e-11
regulation_of_response_to_stress	11	BCL6,DAB2IP,GBP4,HOPX,MAP3K7,RICTOR,SFRP1,STK3,TNFAIP3,TNFAIP8L2,TRP73	443	6.18129e-10
G_protein_coupled_receptor_signaling_pathway_coupled_to_cyclic_nucleotide_second_messenger	4	ADCY2,ADCYAP1,ADRB1,PRKACB	64	0.408736
Golgi_vesicle_transport	1	KIF16B	34	0.251396
I_kappaB_kinase_NF_kappaB_signaling	7	CTH,DAB2IP,FYN,IRAK1BP1,MAP3K7,OTUD7B,TNFAIP3	88	0.600062
JAK_STAT_cascade	4	DAB1,ERBB4,PKD1,PRLR	49	0.815679
JNK_cascade	5	DAB2IP,MAP3K7,SFRP1,STK3,TRP73	77	0.348772
L_alpha_amino_acid_transmembrane_transport	1	SLC1A3	21	0.717447
L_amino_acid_transport	1	SLC1A3	31	0.36341
regulation_of_immune_system_process	23	ATG7,BCL6,BTN2A2,CLEC2I,FLT1,FOXP1,GBP4,GPAM,IL7,LGALS8,MARCH7,MITF,PAWR,PIK3R1,PLCG2,PRKCZ,RC3H1,RUNX1,SFRP1,THOC1,THY1,TNFAIP3,TNFAIP8L2	603	4.86418e-09
NIK_NF_kappaB_signaling	1	RC3H1	15	1
Notch_signaling_pathway	5	ADAM10,BCL6,NUMB,RFNG,SNAI1	74	0.443007
RNA_catabolic_process	2	DCP2,RC3H1	36	0.579626
RNA_modification	1	METTL3	22	0.720685
RNA_processing	5	MBNL1,MBNL2,METTL3,NOVA1,PRX	105	0.0732985
RNA_splicing	4	MBNL1,MBNL2,NOVA1,PRX	60	0.522467
RNA_splicing_via_transesterification_reactions	3	MBNL1,MBNL2,NOVA1	46	0.625625
Rab_protein_signal_transduction	13	BCL6,DAB2IP,DOCK9,GIPC1,MCF2L,NDEL1,NTRK2,RAB3GAP1,RALBP1,RALGAPA2,RALGAPB,RGS18,RICTOR	114	0.764736
Rac_protein_signal_transduction	15	BCL6,DAB2IP,DOCK9,ELMO1,GIPC1,MCF2L,NDEL1,NTRK2,RAB3GAP1,RALBP1,RALGAPA2,RALGAPB,RGS18,RICTOR,WASF2	122	0.564025
Rap_protein_signal_transduction	14	BCL6,DAB2IP,DOCK9,GIPC1,MCF2L,NDEL1,NTRK2,RAB3GAP1,RALBP1,RALGAPA2,RALGAPB,RAP2A,RGS18,RICTOR	116	0.654947
Ras_protein_signal_transduction	19	BCL6,CDC42EP4,DAB2IP,DOCK9,ELMO1,GIPC1,MAPKAPK5,MCF2L,NDEL1,NTRK2,PHACTR4,RAB3GAP1,RALBP1,RALGAPA2,RALGAPB,RAP2A,RGS18,RICTOR,WASF2	180	1
Rho_protein_signal_transduction	15	BCL6,CDC42EP4,DAB2IP,DOCK9,GIPC1,MCF2L,NDEL1,NTRK2,PHACTR4,RAB3GAP1,RALBP1,RALGAPA2,RALGAPB,RGS18,RICTOR	141	1
SMAD_protein_signal_transduction	2	MAGI2,SMAD2	33	0.574925
Schwann_cell_development	1	MPP5	23	0.724981
Schwann_cell_differentiation	1	MPP5	27	0.516138
TOR_signaling	1	MAPKAPK5	23	0.724981
response_to_oxygen_containing_compound	30	BRINP1,CPEB1,CRHBP,CRY2,CTSH,DAB2IP,DNMT3A,EGFR,FYN,GPAM,HMGN3,HNF1B,LIG1,LRP5,MIR205,MIR30C-2,PIK3CA,PIK3R1,PLCG2,PPARG,RAF1,RNLS,RUNX1,SMAD2,SMYD3,SNW1,SOGA1,TGFBR1,TNFAIP3,ZC3H12A	691	9.71629e-09
T_cell_activation_involved_in_immune_response	4	BCL6,FOXP1,PRKCZ,RC3H1	48	0.815051
T_cell_apoptotic_process	2	GIMAP8,GPAM	41	0.433909
T_cell_costimulation	1	LGALS8	13	1
positive_regulation_of_cell_communication	27	ACVRL1,ANKRD6,CRADD,CTBP2,CTH,CTSH,DAB2IP,ERBB4,FAF1,FGFR1,FYN,GIPC1,HGF,IGF1R,IGFBP3,KIT,MAP3K7,MIR205,NOS1,NTRK2,RAB3GAP1,RC3H1,RFNG,SFRP1,SLC1A3,STK3,TRP73	642	1.4982e-08
T_cell_differentiation_involved_in_immune_response&alpha_beta_T_cell_differentiation_involved_in_immune_response	4	BCL6,FOXP1,PRKCZ,RC3H1	35	0.78868
T_cell_homeostasis	2	GPAM,RC3H1	37	0.583258
T_cell_lineage_commitment	1	IL7	16	1
T_cell_mediated_cytotoxicity	1	CTSH	26	0.511459
T_cell_mediated_immunity	3	CRLF2,CTSH,PRKCZ	49	0.480398
T_cell_proliferation	7	BTN2A2,CLEC2I,FYN,GPAM,MARCH7,PAWR,RC3H1	127	0.0783191
T_cell_receptor_signaling_pathway	6	BTN2A2,CLEC2I,PAWR,PLCG2,RC3H1,THY1	47	0.641621
T_helper_2_cell_differentiation	2	BCL6,PRKCZ	13	0.651854
V_D_J_recombination	1	FOXP1	15	1
Wnt_signaling_pathway	13	ANKRD6,CELA1,CTNNBIP1,CUL3,HNF1B,LRP5,MITF,NXN,SFRP1,STK3,TLE4,WNT11,WNT3	205	0.0634109
Wnt_signaling_pathway_planar_cell_polarity_pathway	2	ANKRD6,SFRP1	28	0.763799
acid_secretion	4	CACNA1A,GIPC1,NTRK2,RAB3GAP1	33	0.779431
acidic_amino_acid_transport&L_glutamate_transport	1	SLC1A3	15	1
acrosome_assembly	1	SPACA1	12	1
actin_cytoskeleton_organization	14	AP1AR,BCL6,CLEC2I,ELMO1,FOXP1,MSRB2,PHACTR1,PHACTR4,PIK3R1,RICTOR,SHROOM2,SPECC1L,TWF1,WASF2	246	0.0142969
actin_cytoskeleton_reorganization	1	PHACTR1	22	0.720685
actin_filament_based_movement	2	PARVA,WASF2	33	0.574925
response_to_bacterium	6	DAB2IP,MIR205,MIR30C-2,PLCG2,TNFAIP3,ZC3H12A	315	1.54989e-08
actin_filament_bundle_assembly	2	PHACTR1,PIK3R1	46	0.322526
actin_filament_bundle_organization	2	PHACTR1,PIK3R1	48	0.230956
actin_filament_depolymerization	3	SHROOM2,SPECC1L,TWF1	18	0.452004
actin_filament_organization	9	AP1AR,CLEC2I,MSRB2,PHACTR1,PIK3R1,RICTOR,SHROOM2,SPECC1L,TWF1	126	0.303928
actin_filament_polymerization	5	AP1AR,CLEC2I,MSRB2,RICTOR,TWF1	53	1
actin_mediated_cell_contraction	1	PARVA	24	0.506875
actin_polymerization_or_depolymerization	7	AP1AR,CLEC2I,MSRB2,RICTOR,SHROOM2,SPECC1L,TWF1	65	1
action_potential	2	ANK3,KCND2	37	0.583258
activated_T_cell_proliferation	4	BTN2A2,FYN,GPAM,RC3H1	26	0.529528
activation_induced_cell_death_of_T_cells	1	GPAM	11	1
activation_of_GTPase_activity	3	NDEL1,RALGAPA2,RALGAPB	11	0.149434
activation_of_MAPK_activity	2	HGF,MAP3K7	50	0.235101
activation_of_adenylate_cyclase_activity	2	ADCY2,ADCYAP1	11	0.365968
activation_of_cysteine_type_endopeptidase_activity_involved_in_apoptotic_process&activation_of_cysteine_type_endopeptidase_activity	2	CRADD,CTSH	28	0.763799
activation_of_immune_response	7	BTN2A2,CLEC2I,PAWR,PLCG2,RC3H1,THY1,TNFAIP3	148	0.0275543
activation_of_innate_immune_response	1	TNFAIP3	59	0.027496
activation_of_protein_kinase_activity	2	HGF,MAP3K7	80	0.0225829
activin_receptor_signaling_pathway	1	MAGI2	19	0.714729
actomyosin_structure_organization	3	FOXP1,PHACTR1,PIK3R1	63	0.208548
acylglycerol_homeostasis	1	MIA2	17	1
acylglycerol_metabolic_process	3	GPAM,INSIG2,TBL1XR1	57	0.276431
adaptive_immune_response	8	BCL6,CRLF2,CTSH,GCNT3,PRKCZ,RC3H1,THOC1,TNFAIP3	169	0.014576
adaptive_immune_response_based_on_somatic_recombination_of_immune_receptors_built_from_immunoglobulin_superfamily_domains	8	BCL6,CRLF2,CTSH,GCNT3,PRKCZ,RC3H1,THOC1,TNFAIP3	159	0.0250491
adenylate_cyclase_activating_G_protein_coupled_receptor_signaling_pathway	2	ADCYAP1,ADRB1	31	0.766599
adenylate_cyclase_modulating_G_protein_coupled_receptor_signaling_pathway	4	ADCY2,ADCYAP1,ADRB1,PRKACB	60	0.522467
adherens_junction_assembly	1	RAMP2	22	0.720685
adherens_junction_organization	2	NUMB,RAMP2	28	0.763799
adipose_tissue_development	2	PIK3CA,TBL1XR1	29	0.763962
adrenergic_receptor_signaling_pathway	3	ADRA2A,ADRB1,NOS1	13	0.199639
adult_behavior	8	AGTPBP1,ATG7,CACNA1A,CHD7,DAB1,HIPK2,SLITRK6,SNCG	142	0.0704504
adult_heart_development	1	CHD7	13	1
adult_locomotory_behavior	8	AGTPBP1,ATG7,CACNA1A,CHD7,DAB1,HIPK2,SLITRK6,SNCG	95	0.616545
adult_walking_behavior	6	AGTPBP1,ATG7,CACNA1A,CHD7,DAB1,HIPK2	42	0.464439
aging	5	BCL6,MAPKAPK5,POLG,PRELP,ZMIZ1	69	0.552546
alcohol_biosynthetic_process	4	ABCG1,CHPT1,INSIG2,PLCG2	45	1
alcohol_catabolic_process	1	CYP39A1	17	1
alcohol_metabolic_process	9	ABCG1,CHPT1,CYP39A1,INSIG2,LRP5,PLCG2,PON1,SOAT1,SORD	125	0.302771
alpha_amino_acid_biosynthetic_process	1	SLC1A3	16	1
alpha_amino_acid_catabolic_process	3	AASS,CDO1,DDO	23	0.736196
alpha_amino_acid_metabolic_process	6	AASS,CDO1,DDO,GFPT2,ODC1,SLC1A3	68	0.843358
alpha_beta_T_cell_activation	4	BCL6,FOXP1,PRKCZ,RC3H1	98	0.0433913
alpha_beta_T_cell_activation_involved_in_immune_response	4	BCL6,FOXP1,PRKCZ,RC3H1	36	0.793818
alpha_beta_T_cell_differentiation	4	BCL6,FOXP1,PRKCZ,RC3H1	74	0.245872
alternative_mRNA_splicing_via_spliceosome	2	MBNL1,MBNL2	13	0.651854
ameboidal_type_cell_migration	11	CTSH,DAB2IP,EDNRB,ERBB4,GIPC1,KIT,LRP5,PHACTR4,TGFBR1,TGFBR3,WASF2	138	0.40301
amide_transport	6	HMGN3,HNF1B,LRP5,PPARG,RAF1,SMAD2	147	0.0124345
amine_metabolic_process	2	CHPT1,ODC1	58	0.122257
amine_transport	3	CACNA1A,RAB3GAP1,SNCG	22	0.730195
amino_acid_transmembrane_transport	1	SLC1A3	35	0.254018
amino_acid_transport	5	CACNA1A,GIPC1,NTRK2,RAB3GAP1,SLC1A3	60	0.832531
aminoglycan_biosynthetic_process&glycosaminoglycan_biosynthetic_process	1	CHST11	16	1
aminoglycan_metabolic_process&glycosaminoglycan_metabolic_process	1	CHST11	37	0.174471
ammonium_ion_metabolic_process	3	CHPT1,ODC1,RNLS	70	0.114031
ammonium_transport	3	CACNA1A,NOS1,SNCG	44	0.621605
amyloid_precursor_protein_metabolic_process	1	PAWR	13	1
anagen	1	MREG	13	1
anatomical_structure_arrangement	1	DAB1	21	0.717447
intracellular_transport	16	ANK3,CRY2,DAB2IP,ERBB4,GBP4,GIPC1,ITPR1,KIF16B,KLC1,NDEL1,NRON,PIK3R1,PKD1,PLCG2,SCARB2,SFN	485	1.59952e-08
anatomical_structure_maturation	2	CACNA1A,MREG	50	0.235101
androgen_metabolic_process	1	TIPARP	11	1
angiogenesis	17	ACVRL1,ANGPT2,COL4A3,CTSH,DAB2IP,FGFR1,FLT1,HS6ST1,JUN,LRP5,MAP3K7,PARVA,RAMP2,RUNX1,TGFBR1,THY1,WASF2	220	0.221024
anion_homeostasis	3	CACNA1A,GPAM,RNLS	19	0.468407
reproduction	24	ACSL4,ADAMTS2,BCL6,CPEB1,DDO,DNMT3A,DPY19L2,EIF2S2,EIF4H,FOXA3,HSPA1B,HYAL5,KIT,LAMP1,NPAS3,PANK2,PHC2,SPACA1,SPINK2,TEX19.1,TGFBR1,THRB,WNT3,ZMIZ1	602	1.69476e-08
positive_regulation_of_signaling	27	ACVRL1,ANKRD6,CRADD,CTBP2,CTH,CTSH,DAB2IP,ERBB4,FAF1,FGFR1,FYN,GIPC1,HGF,IGF1R,IGFBP3,KIT,MAP3K7,MIR205,NOS1,NTRK2,RAB3GAP1,RC3H1,RFNG,SFRP1,SLC1A3,STK3,TRP73	641	2.07524e-08
anterior_posterior_axis_specification	2	TCF7L1,WNT3	46	0.322526
anterior_posterior_pattern_specification	13	ABI1,CTNNBIP1,EN1,GRSF1,HIPK2,HNF1B,LRP5,SFRP1,SMAD2,TCF7L1,TGFBR1,WNT3,XRCC2	207	0.0505698
antigen_receptor_mediated_signaling_pathway	6	BTN2A2,CLEC2I,PAWR,PLCG2,RC3H1,THY1	67	0.842868
aorta_development&aorta_morphogenesis	1	KAT6A	24	0.506875
apical_junction_assembly	3	RAMP2,RHOC,WNT11	15	0.4109
apoptotic_mitochondrial_changes	1	TRP73	50	0.057985
apoptotic_process_involved_in_development	2	HNF1B,LRP5	28	0.763799
apoptotic_process_involved_in_morphogenesis	2	HNF1B,LRP5	25	1
apoptotic_signaling_pathway	21	BAG3,CRADD,CTH,CTSH,DAB2IP,DAPK2,FAF1,FGFR1,FIGNL1,HGF,HIPK2,IL7,ITPR1,KRT18,MAP3K7,PAWR,PIK3R1,RAF1,SFRP1,STK3,TRP73	320	0.0200208
appendage_development&limb_development	10	CHD7,CHST11,EN1,FBXW4,FGFR1,GRHL2,KDF1,LRP5,SALL4,WNT3	170	0.056529
appendage_morphogenesis&limb_morphogenesis	9	CHD7,CHST11,EN1,FBXW4,FGFR1,GRHL2,LRP5,SALL4,WNT3	151	0.0802726
aromatic_compound_catabolic_process	2	DCP2,RC3H1	85	0.0161952
artery_development	6	ACVRL1,CHD7,KAT6A,TGFBR1,WNT11,ZMIZ1	56	1
artery_morphogenesis	5	CHD7,KAT6A,TGFBR1,WNT11,ZMIZ1	50	1
aspartate_family_amino_acid_metabolic_process	2	AASS,DDO	12	0.639982
associative_learning	1	HRH1	67	0.0128976
astrocyte_differentiation	1	DAB1	43	0.12238
asymmetric_protein_localization	2	MPP5,SHROOM2	13	0.651854
auditory_receptor_cell_development	3	FGFR1,SLC4A7,SLITRK6	22	0.730195
auditory_receptor_cell_differentiation	3	FGFR1,SLC4A7,SLITRK6	39	0.794438
auditory_receptor_cell_morphogenesis	1	SLITRK6	17	1
autonomic_nervous_system_development	2	EDNRB,PHACTR4	43	0.315392
autophagic_vacuole_assembly	1	ATG7	16	1
autophagy	3	ATG7,SOGA1,ZC3H12A	61	0.207187
axis_elongation	3	HNF1B,SFRP1,ZFP568	31	1
axis_specification	2	TCF7L1,WNT3	75	0.0315687
axon_cargo_transport	2	KLC1,NDEL1	33	0.574925
vesicle_mediated_transport	12	ARFGAP1,ARHGAP21,CACNA1A,DYSF,ELMO1,KIF16B,PACSIN2,RAB3GAP1,STXBP1,TFR2,TSG101,WASF2	413	3.28499e-08
axon_extension	1	WNT3	61	0.0283443
axon_regeneration	2	JUN,TNC	18	1
axonal_fasciculation	1	CRTAC1	16	1
ion_transport	25	ANK,ANK3,CACNA1A,CNGA3,CRHBP,GIPC1,ITPR1,JPH2,KCND2,KCNIP4,KCNMB1,NOS1,NTRK2,P2RY1,PKD1,PKD2L1,PLCG2,PPARG,RAB3GAP1,SLC1A3,SLC23A1,SLC9A6,SNCG,TRPC7,UCP1	591	7.21123e-08
biological_adhesion	28	AMIGO2,ANGPT2,AP1AR,ARVCF,BCL6,BTN2A2,CLEC2I,CNTNAP2,DAB1,FAF1,FOXP1,FYN,GPAM,IL7,KIT,LGALS8,MARCH7,MYO10,NET1,ONECUT2,PARVA,PAWR,PIK3R1,PKD1,PRKCZ,PRLR,RC3H1,TNFAIP8L2	625	1.12303e-07
behavioral_defense_response&behavioral_fear_response	1	VDAC3	33	0.2502
behavioral_response_to_pain	2	CACNA1A,RUNX1	15	0.678596
bile_acid_biosynthetic_process	1	CYP39A1	10	1
bile_acid_metabolic_process	1	CYP39A1	19	0.714729
binding_of_sperm_to_zona_pellucida	1	HSPA1B	35	0.254018
regulation_of_response_to_external_stimulus	7	BCL6,GBP4,HOPX,RICTOR,TNFAIP3,TNFAIP8L2,WNT3	309	1.21889e-07
biological_phase	1	MREG	25	0.508322
biomineral_tissue_development	2	ANK,WNT11	67	0.0630782
blastocyst_development	8	CUL3,HNF1B,HOPX,NDEL1,SALL4,SPIC,TGFBR1,TGFBR3	86	0.860985
blastocyst_formation	3	CUL3,HNF1B,HOPX	37	1
blastocyst_growth	2	NDEL1,SALL4	25	1
blastoderm_segmentation	1	TCF7L1	13	1
blood_circulation	14	ADRB1,CHD7,EDNRB,GLP1R,HOPX,NOS1,POMC,PON1,PRKG1,RAMP2,RNLS,SNTA1,TGFBR3,THRB	206	0.105872
blood_vessel_development	27	ACVRL1,ANGPT2,CHD7,COL4A3,CTSH,DAB2IP,EFNB2,FGFR1,FLT1,HEG1,HS6ST1,JUN,KAT6A,LRP5,MAP3K7,NTRK2,PARVA,PKD1,RAMP2,RUNX1,TGFBR1,TGFBR3,THY1,TIPARP,WASF2,WNT11,ZMIZ1	376	0.038782
blood_vessel_morphogenesis	26	ACVRL1,ANGPT2,CHD7,COL4A3,CTSH,DAB2IP,EFNB2,FGFR1,FLT1,HEG1,HS6ST1,JUN,KAT6A,LRP5,MAP3K7,NTRK2,PARVA,RAMP2,RUNX1,TGFBR1,TGFBR3,THY1,TIPARP,WASF2,WNT11,ZMIZ1	313	0.224559
blood_vessel_remodeling	2	ACVRL1,ANGPT2	38	0.427759
body_fluid_secretion	5	ATG7,ERBB4,OPRK1,PRLR,TRP73	55	1
body_morphogenesis	3	KAT6A,TIPARP,WNT3	43	0.620743
bone_cell_development	3	ABI1,KIT,WASF2	24	0.74286
bone_development	6	ABI1,ALPL,INSIG2,KIT,LRP5,WASF2	144	0.0121801
bone_mineralization	2	ANK,WNT11	55	0.172624
bone_morphogenesis	2	ALPL,INSIG2	78	0.022056
bone_remodeling	3	IL7,LRP5,MITF	54	0.367553
bone_resorption	1	IL7	39	0.17665
bone_trabecula_morphogenesis	1	SFRP1	12	1
lipid_metabolic_process	19	ABCG1,ACSL4,CEL,CERS3,CHPT1,CYP39A1,ELOVL6,GPAM,INSIG2,KIT,LRP5,PIK3CA,PIK3R1,PON1,PRKAR2B,SOAT1,ST8SIA6,TBL1XR1,TIPARP	497	1.53415e-07
branch_elongation_of_an_epithelium	1	HNF1B	20	0.715411
branching_involved_in_mammary_gland_duct_morphogenesis	3	LRP5,NCOA3,SLC12A2	27	1
branching_involved_in_prostate_gland_morphogenesis	1	SFRP1	15	1
branching_involved_in_salivary_gland_morphogenesis	4	BTBD7,FGFR1,HGF,PLXNA1	26	0.529528
branching_involved_in_ureteric_bud_morphogenesis	2	CTNNBIP1,HNF1B	56	0.12065
branching_morphogenesis_of_an_epithelial_tube	8	CTNNBIP1,CTSH,FLT1,HNF1B,LRP5,NCOA3,PKD1,SLC12A2	163	0.025689
bronchus_development	1	FOXP1	10	1
brown_fat_cell_differentiation	2	ADRB1,PPARG	36	0.579626
cAMP_biosynthetic_process	2	ADCY2,ADCYAP1	37	0.583258
cAMP_mediated_signaling	1	PDE10A	15	1
cAMP_metabolic_process	3	ADCY2,ADCYAP1,TBL1XR1	46	0.625625
calcium_dependent_cell_cell_adhesion_via_plasma_membrane_cell_adhesion_molecules	1	ARVCF	14	1
calcium_ion_dependent_exocytosis	2	CACNA1A,STXBP1	40	0.430711
response_to_nitrogen_compound	11	CPEB1,CRHBP,CRY2,DNMT3A,EGFR,PIK3R1,PPARG,PPP2R2A,RNLS,SOGA1,TNFAIP3	374	1.5522e-07
calcium_ion_transmembrane_transport	5	CACNA1A,JPH2,PKD1,PKD2L1,PLCG2	69	0.552546
calcium_ion_transport	8	CACNA1A,ITPR1,JPH2,NOS1,PKD1,PKD2L1,PLCG2,TRPC7	160	0.0250672
calcium_ion_transport_into_cytosol&cytosolic_calcium_ion_transport	2	ITPR1,PLCG2	49	0.232548
calcium_mediated_signaling	1	NTRK2	56	0.0405352
cellular_response_to_stress	25	ATG7,BCL6,CDK1,CPEB1,D7ERTD443E,DAB2IP,ERCC4,FOXA3,HIPK2,ITPR1,JUN,LIG1,MAP3K7,MAPKAPK5,NTHL1,PARP3,PIK3R1,PPARGC1A,SFRP1,STK3,TNC,TNFAIP3,TRP73,XRCC2,XRCC5	581	1.79854e-07
camera_type_eye_morphogenesis	7	CNGA3,FAT3,HIPK2,PHACTR4,SHROOM2,SLC4A7,THY1	107	0.263318
camera_type_eye_photoreceptor_cell_differentiation	3	CNGA3,SLC4A7,THY1	20	0.485718
canonical_Wnt_signaling_pathway	7	ANKRD6,LRP5,MITF,SFRP1,STK3,WNT11,WNT3	132	0.0605203
carbohydrate_biosynthetic_process	2	SOGA1,ST8SIA6	73	0.0312
carbohydrate_catabolic_process&single_organism_carbohydrate_catabolic_process	1	PFKP	34	0.251396
carbohydrate_derivative_biosynthetic_process	13	ADCY2,ADCYAP1,CHST11,GALNT1,HS6ST1,PANK2,PAPSS1,PAWR,PHLDA1,PPARGC1A,RPN2,ST8SIA6,TIPARP	201	0.0789597
carbohydrate_derivative_catabolic_process	1	NGLY1	41	0.121314
cell_adhesion	28	AMIGO2,ANGPT2,AP1AR,ARVCF,BCL6,BTN2A2,CLEC2I,CNTNAP2,DAB1,FAF1,FOXP1,FYN,GPAM,IL7,KIT,LGALS8,MARCH7,MYO10,NET1,ONECUT2,PARVA,PAWR,PIK3R1,PKD1,PRKCZ,PRLR,RC3H1,TNFAIP8L2	618	2.00651e-07
carbohydrate_homeostasis&glucose_homeostasis	8	CRY2,FOXA3,HMGN3,LRP5,PIK3CA,PIK3R1,POMC,RAF1	143	0.070733
cellular_response_to_oxygen_containing_compound	19	BRINP1,CPEB1,CRHBP,DAB2IP,DNMT3A,EGFR,HMGN3,LRP5,MIR205,MIR30C-2,PIK3CA,PIK3R1,PPARG,RAF1,SMYD3,SNW1,SOGA1,TNFAIP3,ZC3H12A	490	2.07381e-07
carbohydrate_phosphorylation	1	PFKP	10	1
carbohydrate_transport	2	KLF15,SLC23A1	65	0.0618948
multi_organism_reproductive_process	25	ACSL4,ADAMTS2,BCL6,DDO,DNMT3A,DPY19L2,EIF2S2,EIF4H,FOXA3,HSPA1B,HYAL5,KIT,LAMP1,MIR21A,NPAS3,PANK2,PHC2,PZP,SPACA1,SPINK2,TEX19.1,TGFBR1,THRB,WNT3,ZMIZ1	575	2.36036e-07
carboxylic_acid_transport	7	CACNA1A,GIPC1,NTRK2,PPARG,RAB3GAP1,SLC1A3,SLC23A1	103	0.328947
cardiac_atrium_development	1	HEG1	23	0.724981
cardiac_atrium_morphogenesis	1	HEG1	22	0.720685
cardiac_cell_development	1	ATG7	42	0.121384
cardiac_chamber_development	8	GRHL2,HEG1,LMO4,PARVA,RNLS,SALL4,TGFBR3,WNT11	117	0.285203
cardiac_chamber_morphogenesis	6	GRHL2,HEG1,PARVA,RNLS,TGFBR3,WNT11	102	0.188799
cardiac_epithelial_to_mesenchymal_transition	1	SNAI1	19	0.714729
cardiac_left_ventricle_morphogenesis	1	RNLS	11	1
cardiac_muscle_cell_development	1	ATG7	38	0.174971
cardiac_muscle_cell_differentiation	3	ATG7,EFNB2,FOXP1	69	0.157825
cardiac_muscle_cell_proliferation	4	ERBB4,FGFR1,FOXP1,TGFBR3	39	1
cardiac_muscle_hypertrophy	1	KLF15	24	0.506875
cardiac_muscle_tissue_development	8	ATG7,EFNB2,ERBB4,FGFR1,FOXP1,HEG1,JPH2,TGFBR3	143	0.070733
cardiac_muscle_tissue_growth	5	ERBB4,FGFR1,FOXP1,HEG1,TGFBR3	45	0.813769
cardiac_muscle_tissue_morphogenesis	2	HEG1,TGFBR3	49	0.232548
cardiac_septum_development	5	HEG1,LMO4,PARVA,SALL4,WNT11	66	0.549746
cardiac_septum_morphogenesis	2	PARVA,WNT11	53	0.168301
cardiac_ventricle_development	7	GRHL2,HEG1,LMO4,RNLS,SALL4,TGFBR3,WNT11	93	0.495401
cardiac_ventricle_morphogenesis	4	GRHL2,HEG1,RNLS,TGFBR3	54	0.655585
cardiocyte_differentiation	3	ATG7,EFNB2,FOXP1	95	0.0239925
positive_regulation_of_signal_transduction	24	ACVRL1,ANKRD6,CRADD,CTBP2,CTH,CTSH,DAB2IP,ERBB4,FAF1,FGFR1,FYN,GIPC1,HGF,IGF1R,IGFBP3,KIT,MAP3K7,MIR205,NOS1,RC3H1,RFNG,SFRP1,STK3,TRP73	561	2.47944e-07
cartilage_development	7	CHST11,FBXW4,FGFR1,MEX3C,PKD1,SNAI1,TGFBR1	139	0.0472206
cartilage_morphogenesis	1	SNAI1	11	1
muscle_structure_development	17	ATG7,CNTFR,EDNRB,EFNB2,ERBB4,FGFR1,FOXP1,HEG1,HOPX,JPH2,LEMD2,MBNL1,RAMP2,SMYD3,SNW1,TGFBR3,TSHZ3	457	2.82494e-07
catecholamine_metabolic_process&catechol_containing_compound_metabolic_process	1	RNLS	30	0.359659
catecholamine_secretion	1	SNCG	16	1
catecholamine_transport	1	SNCG	22	0.720685
immune_response	20	BCL6,BTN2A2,CLEC2I,CRLF2,CTSH,FOXP1,GBP4,GCNT3,KIT,LGALS8,MIR21A,OTUD7B,PAWR,PLCG2,PRKCZ,RC3H1,TFEB,THOC1,THY1,TNFAIP3	497	3.74949e-07
regulation_of_transport	34	ABCG1,ANK3,ARFGAP1,ARHGAP21,ATG7,BTN2A2,CACNA1A,CRHBP,CRY2,DAB2IP,ERBB4,GBP4,GPAM,HMGN3,KCND2,KCNIP4,LRP5,MIR21A,NOS1,NRON,OPRK1,P2RY1,PACSIN2,PIK3R1,PKD1,PLCG2,POMC,PPARG,PRKCZ,RAB3GAP1,SFN,SNCG,STXBP1,TSG101	687	4.00146e-07
cell_activation	25	ACVRL1,BCL6,BTN2A2,CLEC2I,CMTM7,FOXP1,FYN,FZD9,GPAM,IL7,IMPDH2,JUN,KIT,LGALS8,LMO4,MARCH7,PAWR,PIK3R1,PLCG2,PRKCZ,RC3H1,SFRP1,THOC1,TNFAIP3,TNFAIP8L2	567	4.2622e-07
catabolic_process	23	AASS,ARIH2,ATG7,CDO1,CEL,CUL3,CYP39A1,DAB2IP,DCP2,DDO,FYN,GIPC1,NGLY1,NOS1,ODC1,PFKP,PKD1,RC3H1,SERPINB1A,SOGA1,TBL1XR1,TNFAIP3,ZC3H12A	536	4.59221e-07
cell_activation_involved_in_immune_response&leukocyte_activation_involved_in_immune_response	7	BCL6,FOXP1,LGALS8,PLCG2,PRKCZ,RC3H1,THOC1	135	0.0617262
transmembrane_transport	14	ANK,ANK3,CACNA1A,CNGA3,CRHBP,JPH2,KCND2,KCNIP4,KCNMB1,PKD1,PKD2L1,PLCG2,SLC1A3,UCP1	404	5.01542e-07
cell_aggregation&cartilage_condensation	1	PKD1	18	1
cell_aging	4	BCL6,MAPKAPK5,PRELP,ZMIZ1	34	0.783867
cell_cell_adhesion	3	AMIGO2,ARVCF,DAB1	48	0.479207
cell_cell_adhesion_via_plasma_membrane_adhesion_molecules	3	AMIGO2,ARVCF,DAB1	47	0.478942
cell_cell_junction_assembly	3	RAMP2,RHOC,WNT11	31	1
cell_cell_junction_organization	6	HEG1,NUMB,RAMP2,RHOC,SHROOM2,WNT11	76	0.575831
cell_cell_recognition	1	HSPA1B	43	0.12238
positive_regulation_of_immune_system_process	14	BCL6,BTN2A2,CLEC2I,FLT1,FOXP1,GPAM,IL7,LGALS8,PAWR,PLCG2,PRKCZ,RC3H1,THY1,TNFAIP3	400	6.88281e-07
cell_cell_signaling_involved_in_cell_fate_commitment	3	FGFR1,HIPK2,WNT3	36	1
hematopoietic_or_lymphoid_organ_development	35	ABI1,ADD2,ANGPT2,APOBEC3,ATG7,BCL6,BTN2A2,CMTM7,DHTKD1,FLT1,FOXP1,FZD9,HBA-A1,IL7,JUN,KAT6A,KIRREL3,KIT,KLF2,LGALS8,LMO4,MITF,PIK3R1,PLCG2,PRKCZ,RC3H1,RUNX1,SFRP1,STK3,TCEA1,TGFBR1,TGFBR3,TIPARP,WASF2,XRCC5	680	1.06128e-06
leukocyte_activation	23	BCL6,BTN2A2,CLEC2I,CMTM7,FOXP1,FYN,FZD9,GPAM,IL7,IMPDH2,JUN,KIT,LGALS8,MARCH7,PAWR,PIK3R1,PLCG2,PRKCZ,RC3H1,SFRP1,THOC1,TNFAIP3,TNFAIP8L2	522	1.09741e-06
cell_cycle_G1_S_phase_transition&G1_S_transition_of_mitotic_cell_cycle	3	BTN2A2,MTBP,TRIM71	62	0.207491
cell_cycle_G2_M_phase_transition&G2_M_transition_of_mitotic_cell_cycle	1	CALM1	20	0.715411
cell_cycle_arrest	4	APBB2,PKD1,TRP73,TSG101	39	1
cell_cycle_checkpoint	2	CDK1,D7ERTD443E	47	0.23036
cell_cycle_phase_transition	4	BTN2A2,CALM1,MTBP,TRIM71	97	0.0604978
cellular_catabolic_process	17	AASS,ARIH2,ATG7,CDO1,CEL,CUL3,DCP2,DDO,GIPC1,NGLY1,NOS1,PKD1,RC3H1,SOGA1,TBL1XR1,TNFAIP3,ZC3H12A	435	1.31661e-06
cell_differentiation_in_hindbrain	2	AGTPBP1,CACNA1A	24	1
cell_differentiation_in_spinal_cord	2	CACNA1A,LMO4	59	0.124061
cell_differentiation_involved_in_embryonic_placenta_development	2	SNAI1,STK3	31	0.766599
cell_differentiation_involved_in_kidney_development	2	KLF15,TSHZ3	30	0.764915
cell_division	8	CUL3,DPPA3,FGFR1,IGF1R,KDF1,MTBP,NUMB,SFN	132	0.114511
cell_fate_commitment	13	ERBB4,FGFR1,HIPK2,HNF1B,IL7,LMO4,MITF,ONECUT2,PPARG,SFRP1,SMAD2,TGFBR1,WNT3	218	0.0321852
cell_fate_commitment_involved_in_formation_of_primary_germ_layer	2	FGFR1,HNF1B	26	1
cell_fate_specification	3	FGFR1,HNF1B,LMO4	74	0.0838981
cell_growth	10	APBB2,CACNA1A,D7ERTD443E,IGFBP3,MEX3C,NDEL1,PRKCZ,SFN,TSG101,WNT3	153	0.141331
cell_junction_assembly	3	RAMP2,RHOC,WNT11	56	0.27646
cell_junction_organization	6	HEG1,NUMB,RAMP2,RHOC,SHROOM2,WNT11	81	0.468197
cell_killing	1	CTSH	70	0.0135965
cell_matrix_adhesion	3	BCL6,ONECUT2,PIK3R1	72	0.114975
regulation_of_defense_response	5	BCL6,GBP4,RICTOR,TNFAIP3,TNFAIP8L2	248	1.39639e-06
chromosome_organization	11	ATG7,BCL6,CPEB1,DNMT3A,HOPX,KAT6A,MIS18A,NOS1,RNF20,SMYD3,TEX19.1	346	1.61146e-06
cell_migration_in_hindbrain	1	DAB1	17	1
cell_migration_involved_in_gastrulation	1	LRP5	13	1
sexual_reproduction	21	ADAMTS2,BCL6,DDO,DNMT3A,DPY19L2,EIF2S2,EIF4H,FOXA3,HSPA1B,HYAL5,KIT,LAMP1,PANK2,PHC2,SPACA1,SPINK2,TEX19.1,TGFBR1,THRB,WNT3,ZMIZ1	492	1.64529e-06
anatomical_structure_homeostasis	1	IL7	164	1.6704e-06
negative_regulation_of_macromolecule_biosynthetic_process	35	BCL6,BCL6B,CBFA2T2,CELA1,CPEB1,CRY2,CTBP2,CTNNBIP1,CUL3,DNMT3A,EDNRB,ETV3,FGFR1,FOXP1,GBP4,HIPK2,HNF1B,HOPX,LMO1,NCOA2,OTUD7B,PPARG,RUNX1,SALL4,SIM2,SNAI1,SPEN,TBL1XR1,TCF4,TCF7L1,THRB,TLE4,TRIM71,TSG101,ZFP568	674	1.81593e-06
response_to_organonitrogen_compound	11	CPEB1,CRHBP,CRY2,DNMT3A,EGFR,PIK3R1,PPARG,PPP2R2A,RNLS,SOGA1,TNFAIP3	341	2.20611e-06
organic_substance_catabolic_process	20	AASS,ARIH2,ATG7,CDO1,CEL,CUL3,CYP39A1,DAB2IP,DCP2,DDO,FYN,GIPC1,NGLY1,ODC1,PFKP,PKD1,RC3H1,SERPINB1A,TBL1XR1,TNFAIP3	472	2.25295e-06
response_to_wounding	12	ABHD2,BCL6,DYSF,ERBB4,FNTB,HOPX,JUN,RICTOR,SLC1A3,TNC,TNFAIP3,TNFAIP8L2	354	2.29028e-06
cell_proliferation_in_forebrain	2	FGFR1,NUMB	31	0.766599
cell_recognition	3	CNTNAP2,CRTAC1,HSPA1B	90	0.0328512
cell_substrate_adhesion	7	ANGPT2,AP1AR,BCL6,NET1,ONECUT2,PARVA,PIK3R1	135	0.0617262
cell_surface_receptor_signaling_pathway_involved_in_heart_development	1	SNAI1	15	1
macromolecular_complex_subunit_organization	37	ABCG1,ADAMTS2,AP1AR,ATG7,BCL6,CLEC2I,COX7A2L,CTNNBIP1,DAB2IP,DCTN6,DNMT3A,EIF3D,HIGD2A,HOPX,KAT6A,KLC1,LMO4,MAP3K7,MBNL1,ME1,MIS18A,MSRB2,NOS1,PHACTR1,PIK3R1,PKD1,RAB3GAP1,RAF1,RC3H1,RICTOR,RNF20,SHROOM2,SMYD3,SPECC1L,TCF4,TGFBR1,TWF1	694	2.5365e-06
cellular_amine_metabolic_process	2	CHPT1,ODC1	56	0.12065
cellular_amino_acid_biosynthetic_process	1	SLC1A3	17	1
cellular_amino_acid_catabolic_process	3	AASS,CDO1,DDO	28	1
cellular_amino_acid_metabolic_process	8	AASS,ATG7,CACNA1A,CDO1,DDO,GFPT2,ODC1,SLC1A3	85	0.860728
cellular_biogenic_amine_metabolic_process	2	CHPT1,ODC1	39	0.428639
cellular_calcium_ion_homeostasis	5	CACNA1A,GPR6,ITPR1,JPH2,PLCG2	127	0.0170519
cellular_carbohydrate_metabolic_process	7	IGFBP3,NCOA2,PFKP,POMC,PPP1R3A,SOGA1,SORD	127	0.0783191
cell_part_morphogenesis	22	ABI1,ANK3,APBB2,ATG7,CACNA1A,DAB1,DAB2IP,FOXP1,FYN,KIRREL3,NDEL1,NUMB,NYAP1,ONECUT2,PACSIN2,PANK2,PRKCZ,SEMA6A,SLITRK6,STXBP1,WASF2,WNT3	494	2.72698e-06
sensory_organ_development	22	ACVRL1,ADGRV1,AGTPBP1,BMPER,C1QB,CHD7,CNGA3,FAT3,FGFR1,GRHL2,HIPK2,INSIG2,LRP5,MDM1,MITF,NTRK2,PHACTR4,SHROOM2,SLC4A7,SLITRK6,TGFBR1,THY1	496	2.74729e-06
cell_projection_morphogenesis	21	ABI1,ANK3,APBB2,ATG7,CACNA1A,DAB1,DAB2IP,FOXP1,FYN,KIRREL3,NDEL1,NUMB,NYAP1,ONECUT2,PACSIN2,PRKCZ,SEMA6A,SLITRK6,STXBP1,WASF2,WNT3	480	2.85835e-06
negative_regulation_of_nucleobase_containing_compound_metabolic_process	35	BCL6,BCL6B,CBFA2T2,CELA1,CRY2,CTBP2,CTNNBIP1,CUL3,DNMT3A,DPPA3,EDNRB,ETV3,FGFR1,FOXP1,GBP4,HIPK2,HNF1B,HOPX,LMO1,NCOA2,OTUD7B,PPARG,RUNX1,SALL4,SIM2,SNAI1,SPEN,TBL1XR1,TCF4,TCF7L1,THOC1,THRB,TLE4,TSG101,ZFP568	663	3.02318e-06
cellular_component_disassembly	6	ATG7,KLC1,NDEL1,SHROOM2,SPECC1L,TWF1	82	0.468975
cellular_component_maintenance	1	SHROOM2	12	1
defense_response_to_other_organism	3	GBP4,GPAM,ITGAX	200	3.23818e-06
cellular_glucose_homeostasis	6	FOXA3,HMGN3,LRP5,PIK3CA,PIK3R1,RAF1	66	0.842604
negative_regulation_of_nitrogen_compound_metabolic_process	36	BCL6,BCL6B,CBFA2T2,CELA1,CRY2,CTBP2,CTNNBIP1,CUL3,DNMT3A,DPPA3,EDNRB,ETV3,FGFR1,FOXP1,GBP4,HIPK2,HNF1B,HOPX,LMO1,NCOA2,OTUD7B,PPARG,RUNX1,SALL4,SIM2,SNAI1,SPEN,TBL1XR1,TCF4,TCF7L1,THOC1,THRB,TLE4,TSG101,ZC3H12A,ZFP568	671	3.5616e-06
cellular_hormone_metabolic_process	1	TIPARP	42	0.121384
hemopoiesis	33	ABI1,ADD2,ANGPT2,APOBEC3,ATG7,BCL6,BTN2A2,CMTM7,DHTKD1,FLT1,FOXP1,FZD9,HBA-A1,IL7,JUN,KAT6A,KIRREL3,KIT,KLF2,LGALS8,MITF,PIK3R1,PLCG2,PRKCZ,RC3H1,RUNX1,SFRP1,STK3,TCEA1,TGFBR3,TIPARP,WASF2,XRCC5	634	3.63335e-06
cellular_iron_ion_homeostasis	1	TFR2	19	0.714729
cellular_ketone_metabolic_process	3	ACSL4,INSIG2,SOGA1	89	0.0324953
cellular_lipid_catabolic_process	1	CEL	61	0.0283443
negative_regulation_of_RNA_metabolic_process	33	BCL6,BCL6B,CBFA2T2,CELA1,CRY2,CTBP2,CTNNBIP1,CUL3,DNMT3A,EDNRB,ETV3,FGFR1,FOXP1,GBP4,HIPK2,HNF1B,HOPX,LMO1,NCOA2,OTUD7B,PPARG,RUNX1,SALL4,SIM2,SNAI1,SPEN,TBL1XR1,TCF4,TCF7L1,THRB,TLE4,TSG101,ZFP568	637	3.70293e-06
cellular_macromolecular_complex_assembly	14	AP1AR,CLEC2I,COX7A2L,EIF3D,HIGD2A,MBNL1,MIS18A,MSRB2,RAB3GAP1,RC3H1,RICTOR,SMYD3,TCF4,TWF1	179	0.270641
multicellular_organism_reproduction	21	ACSL4,ADAMTS2,BCL6,DDO,DNMT3A,DPY19L2,EIF2S2,FOXA3,HYAL5,KIT,LAMP1,NPAS3,PANK2,PHC2,SPACA1,SPINK2,TEX19.1,TGFBR1,THRB,WNT3,ZMIZ1	478	3.87572e-06
regulation_of_immune_response	10	BCL6,BTN2A2,CLEC2I,PAWR,PLCG2,PRKCZ,RC3H1,THOC1,THY1,TNFAIP3	315	3.92718e-06
developmental_process_involved_in_reproduction	25	ALPL,CHD7,CNTFR,DPY19L2,EGFR,EIF2S2,HS6ST1,IGF1R,KIT,NCOA3,PANK2,PKD1,PPARG,PRLR,SFRP1,SNAI1,SPACA1,SPINK2,STK3,TEX19.1,TFEB,TGFBR1,TIPARP,TNC,ZFP568	529	4.0177e-06
cellular_modified_amino_acid_metabolic_process	1	CACNA1A	67	0.0128976
cellular_nitrogen_compound_catabolic_process	2	DCP2,RC3H1	79	0.0222301
cellular_pigmentation	2	MREG,SHROOM2	21	1
cellular_polysaccharide_metabolic_process	2	POMC,PPP1R3A	41	0.433909
cellular_potassium_ion_transport	4	ANK3,KCND2,KCNIP4,KCNMB1	55	0.657227
single_organismal_cell_cell_adhesion	17	BCL6,BTN2A2,CLEC2I,FOXP1,FYN,GPAM,IL7,KIT,LGALS8,MARCH7,MYO10,PARVA,PAWR,PKD1,PRKCZ,RC3H1,TNFAIP8L2	417	4.39119e-06
innate_immune_response	2	GBP4,TNFAIP3	176	4.49891e-06
cellular_protein_complex_assembly	8	AP1AR,CLEC2I,COX7A2L,HIGD2A,MSRB2,RAB3GAP1,RICTOR,TWF1	133	0.114678
cellular_protein_complex_disassembly	3	SHROOM2,SPECC1L,TWF1	41	0.7969
single_organism_intracellular_transport	16	ANK3,CRY2,DAB2IP,ERBB4,GBP4,GIPC1,ITPR1,KIF16B,KLC1,NDEL1,NRON,PIK3R1,PKD1,PLCG2,SCARB2,SFN	405	4.50363e-06
cellular_respiration	4	MTFR1,PANK2,PIK3CA,PPARGC1A	47	0.814795
negative_regulation_of_developmental_process	33	ACVRL1,ADRB1,ANGPT2,AP1AR,BCL6,CDK5RAP2,COL4A3,DAB1,DAB2IP,EDNRB,FAT3,FOXP1,HNF1B,IRX3,KAT6A,LRP5,MED14,METTL3,MIR205,MIR30C-2,PIK3R1,PRKACB,RAF1,RC3H1,SALL4,SFRP1,SNAI1,STK3,TCF7L1,TGFBR1,TGFBR3,THOC1,WNT3	629	4.71374e-06
cellular_response_to_UV	1	PIK3R1	18	1
cellular_response_to_abiotic_stimulus	4	BAG3,PIK3R1,PKD2L1,SFRP1	74	0.245872
chemical_homeostasis	21	ANK3,CACNA1A,CRY2,EDNRB,FOXA3,GPAM,GPR6,HMGN3,ITPR1,JPH2,KDF1,LRP5,MIA2,PIK3CA,PIK3R1,PLCG2,POMC,RAF1,RNLS,SFN,TFR2	473	5.1246e-06
cellular_response_to_alcohol	2	CRHBP,SMYD3	20	1
cation_transport	17	ANK3,CACNA1A,CNGA3,ITPR1,JPH2,KCND2,KCNIP4,KCNMB1,NOS1,PKD1,PKD2L1,PLCG2,SLC1A3,SLC9A6,SNCG,TRPC7,UCP1	415	5.95004e-06
negative_regulation_of_RNA_biosynthetic_process	33	BCL6,BCL6B,CBFA2T2,CELA1,CRY2,CTBP2,CTNNBIP1,CUL3,DNMT3A,EDNRB,ETV3,FGFR1,FOXP1,GBP4,HIPK2,HNF1B,HOPX,LMO1,NCOA2,OTUD7B,PPARG,RUNX1,SALL4,SIM2,SNAI1,SPEN,TBL1XR1,TCF4,TCF7L1,THRB,TLE4,TSG101,ZFP568	624	6.10991e-06
cellular_response_to_cAMP	1	CRHBP	12	1
cellular_response_to_calcium_ion	2	CRHBP,JUN	14	0.664835
cellular_response_to_carbohydrate_stimulus	4	HMGN3,LRP5,PIK3CA,RAF1	61	0.406099
cellular_response_to_corticosteroid_stimulus&cellular_response_to_glucocorticoid_stimulus	1	SMYD3	13	1
multicellular_organismal_reproductive_process	21	ACSL4,ADAMTS2,BCL6,DDO,DNMT3A,DPY19L2,EIF2S2,FOXA3,HYAL5,KIT,LAMP1,NPAS3,PANK2,PHC2,SPACA1,SPINK2,TEX19.1,TGFBR1,THRB,WNT3,ZMIZ1	466	6.73938e-06
cellular_response_to_decreased_oxygen_levels	1	CPEB1	23	0.724981
cellular_response_to_drug	1	CRHBP	15	1
negative_regulation_of_cellular_biosynthetic_process	39	BCL6,BCL6B,CACNA1A,CBFA2T2,CELA1,CPEB1,CRY2,CTBP2,CTNNBIP1,CUL3,DNMT3A,EDNRB,ETV3,FGFR1,FOXP1,GBP4,HIPK2,HNF1B,HOPX,INSIG2,LMO1,NCOA2,OTUD7B,PPARG,RUNX1,SALL4,SIM2,SNAI1,SOGA1,SPEN,TBL1XR1,TCF4,TCF7L1,THRB,TLE4,TRIM71,TSG101,ZC3H12A,ZFP568	698	7.20825e-06
cellular_response_to_estrogen_stimulus	2	CRHBP,SFRP1	34	0.575386
cellular_response_to_external_stimulus	3	ATG7,BAG3,FOXA3	96	0.0167988
single_organism_cell_adhesion	19	AP1AR,BCL6,BTN2A2,CLEC2I,FOXP1,FYN,GPAM,IL7,KIT,LGALS8,MARCH7,MYO10,NET1,PARVA,PAWR,PKD1,PRKCZ,RC3H1,TNFAIP8L2	440	7.4986e-06
cellular_response_to_glucose_stimulus	4	HMGN3,LRP5,PIK3CA,RAF1	56	0.659419
cellular_response_to_growth_factor_stimulus	22	ACVRL1,CHST11,DAB2IP,FGFR1,FLT1,FYN,GIPC1,HIPK2,KIF16B,LTBP1,MAP3K7,NOS1,NTRK2,ONECUT2,RAF1,RAMP2,RUNX1,SLC9A6,SMAD2,TGFBR1,TGFBR3,TRIM71	215	0.911688
cellular_response_to_hormone_stimulus	9	ACSL1,CRHBP,KIT,PIK3R1,PPARG,PRLR,SFRP1,SMYD3,SOGA1	183	0.0135582
cellular_response_to_hydrogen_peroxide	1	TNFAIP3	15	1
cellular_response_to_hypoxia	1	CPEB1	21	0.717447
cellular_response_to_inorganic_substance	5	ANK3,CRHBP,JUN,MIR30C-2,PPARG	86	0.212873
cellular_response_to_insulin_stimulus	3	PIK3R1,PPARG,SOGA1	82	0.0628434
cellular_response_to_interferon_gamma	1	GBP4	26	0.511459
cellular_response_to_interleukin_1	1	DAB2IP	11	1
cellular_response_to_interleukin_4	1	IMPDH2	22	0.720685
cellular_response_to_ionizing_radiation	1	SFRP1	10	1
cellular_response_to_ketone	1	SMYD3	18	1
cellular_response_to_light_stimulus	1	PIK3R1	26	0.511459
negative_regulation_of_nucleic_acid_templated_transcription	33	BCL6,BCL6B,CBFA2T2,CELA1,CRY2,CTBP2,CTNNBIP1,CUL3,DNMT3A,EDNRB,ETV3,FGFR1,FOXP1,GBP4,HIPK2,HNF1B,HOPX,LMO1,NCOA2,OTUD7B,PPARG,RUNX1,SALL4,SIM2,SNAI1,SPEN,TBL1XR1,TCF4,TCF7L1,THRB,TLE4,TSG101,ZFP568	623	8.00891e-06
ion_transmembrane_transport	13	ANK,ANK3,CACNA1A,CNGA3,CRHBP,JPH2,KCND2,KCNIP4,KCNMB1,PKD1,PKD2L1,PLCG2,SLC1A3	351	8.26043e-06
cellular_response_to_metal_ion	4	ANK3,CRHBP,JUN,PPARG	33	0.779431
cellular_lipid_metabolic_process	14	ABCG1,ACSL4,CEL,CERS3,CHPT1,ELOVL6,GPAM,INSIG2,KIT,PIK3CA,PIK3R1,PRKAR2B,ST8SIA6,TBL1XR1	366	8.30632e-06
cellular_response_to_monosaccharide_stimulus&cellular_response_to_hexose_stimulus	4	HMGN3,LRP5,PIK3CA,RAF1	58	0.518996
negative_regulation_of_cellular_macromolecule_biosynthetic_process	35	BCL6,BCL6B,CBFA2T2,CELA1,CPEB1,CRY2,CTBP2,CTNNBIP1,CUL3,DNMT3A,EDNRB,ETV3,FGFR1,FOXP1,GBP4,HIPK2,HNF1B,HOPX,LMO1,NCOA2,OTUD7B,PPARG,RUNX1,SALL4,SIM2,SNAI1,SPEN,TBL1XR1,TCF4,TCF7L1,THRB,TLE4,TRIM71,TSG101,ZFP568	645	8.40868e-06
cellular_response_to_nutrient_levels	2	ATG7,FOXA3	74	0.0312647
cellular_response_to_organic_cyclic_compound	6	ALPL,CRHBP,P2RY1,PPARG,SFRP1,SMYD3	115	0.0876313
cell_morphogenesis_involved_in_neuron_differentiation	14	ANK3,APBB2,ATG7,CACNA1A,DAB1,FOXP1,FYN,NDEL1,NUMB,SEMA6A,SLC1A3,SLITRK6,STXBP1,WNT3	361	1.12449e-05
cellular_response_to_oxidative_stress	2	PPARGC1A,TNFAIP3	77	0.0220602
cellular_response_to_nitrogen_compound	7	CPEB1,CRHBP,DNMT3A,EGFR,PIK3R1,PPARG,SOGA1	256	1.13358e-05
cellular_response_to_oxygen_levels	1	CPEB1	25	0.508322
cellular_response_to_peptide_hormone_stimulus&cellular_response_to_peptide	4	CRHBP,PIK3R1,PPARG,SOGA1	100	0.0439473
cellular_response_to_radiation	2	PIK3R1,SFRP1	34	0.575386
cellular_response_to_reactive_oxygen_species	1	TNFAIP3	39	0.17665
cellular_response_to_retinoic_acid	2	BRINP1,SNW1	20	1
cellular_response_to_starvation	2	ATG7,FOXA3	67	0.0630782
cellular_response_to_steroid_hormone_stimulus	3	CRHBP,SFRP1,SMYD3	53	0.366082
response_to_endogenous_stimulus	32	ABCG1,ACSL1,ACVRL1,CHST11,CPEB1,CRHBP,CRY2,DNMT3A,EGFR,FGFR1,FYN,GIPC1,HIPK2,KIF16B,KIT,LTBP1,MAP3K7,ONECUT2,PIK3R1,PPARG,PPP2R2A,PRLR,RNLS,RUNX1,SFRP1,SMAD2,SMYD3,SOGA1,TGFBR1,TGFBR3,TNFAIP3,TRIM71	596	1.44573e-05
cellular_response_to_tumor_necrosis_factor	2	DAB2IP,KRT18	27	1
cellular_response_to_vascular_endothelial_growth_factor_stimulus	3	DAB2IP,FLT1,RAMP2	14	0.226065
cellular_senescence	2	BCL6,MAPKAPK5	13	0.651854
cellular_transition_metal_ion_homeostasis	1	TFR2	38	0.174971
central_nervous_system_development	32	AGTPBP1,ATG7,CACNA1A,CCDC141,CDK5RAP2,CHD7,CRTAC1,DAB1,DAB2IP,EGFR,EN1,ERBB4,FGFR1,FYN,GRHL2,HNF1B,IGF1R,KIRREL3,LMO4,NDEL1,NKX2-2OS,NTRK2,NUMB,PRKG1,RUNX1,SHROOM2,SLC23A1,SLC4A7,SMARCA1,STK3,TRP53BP2,TRP73	600	1.47172e-05
central_nervous_system_neuron_axonogenesis	2	ATG7,NDEL1	28	0.763799
central_nervous_system_neuron_development	3	ATG7,NDEL1,NTRK2	66	0.154249
microtubule_based_process	7	CDK5RAP2,DCTN6,KLC1,NDEL1,PKD1,PRKCZ,SPECC1L	251	1.57518e-05
centrosome_cycle	2	CDK5RAP2,NDEL1	23	1
centrosome_duplication	1	CDK5RAP2	17	1
centrosome_localization	3	CCDC141,NDEL1,SEMA6A	13	0.199639
centrosome_organization	2	CDK5RAP2,NDEL1	27	1
ceramide_biosynthetic_process	1	ST8SIA6	20	0.715411
ceramide_metabolic_process	2	CEL,ST8SIA6	35	0.576977
cerebellar_Purkinje_cell_layer_development	3	AGTPBP1,ATG7,CACNA1A	28	1
cerebellar_Purkinje_cell_layer_formation&cerebellar_Purkinje_cell_differentiation	2	AGTPBP1,CACNA1A	14	0.664835
cerebellar_Purkinje_cell_layer_morphogenesis	2	AGTPBP1,CACNA1A	16	0.692862
cerebellar_cortex_development	3	AGTPBP1,ATG7,CACNA1A	48	0.479207
cerebellar_cortex_formation	2	AGTPBP1,CACNA1A	22	1
cerebellar_cortex_morphogenesis	2	AGTPBP1,CACNA1A	33	0.574925
cerebellum_development	4	AGTPBP1,ATG7,CACNA1A,DAB1	78	0.186937
cerebellum_morphogenesis	3	AGTPBP1,CACNA1A,DAB1	43	0.620743
cerebral_cortex_cell_migration	5	CCDC141,DAB1,DAB2IP,EGFR,NDEL1	45	0.813769
cerebral_cortex_development	7	ATG7,CCDC141,DAB1,DAB2IP,EGFR,NDEL1,NTRK2	88	0.600062
cerebral_cortex_radially_oriented_cell_migration	4	CCDC141,DAB1,DAB2IP,NDEL1	31	0.771915
negative_regulation_of_transcription_DNA_templated	33	BCL6,BCL6B,CBFA2T2,CELA1,CRY2,CTBP2,CTNNBIP1,CUL3,DNMT3A,EDNRB,ETV3,FGFR1,FOXP1,GBP4,HIPK2,HNF1B,HOPX,LMO1,NCOA2,OTUD7B,PPARG,RUNX1,SALL4,SIM2,SNAI1,SPEN,TBL1XR1,TCF4,TCF7L1,THRB,TLE4,TSG101,ZFP568	607	1.69008e-05
chemosensory_behavior	1	CHD7	12	1
cholesterol_biosynthetic_process	2	ABCG1,INSIG2	14	0.664835
cholesterol_efflux	1	ABCG1	23	0.724981
cholesterol_homeostasis	1	MIA2	48	0.0857686
cholesterol_metabolic_process	6	ABCG1,CYP39A1,INSIG2,LRP5,PON1,SOAT1	56	1
chondrocyte_development	2	CHST11,MEX3C	24	1
chondrocyte_differentiation	4	CHST11,FGFR1,MEX3C,TGFBR1	71	0.242215
chondroitin_sulfate_metabolic_process	1	CHST11	17	1
chondroitin_sulfate_proteoglycan_metabolic_process	1	CHST11	20	0.715411
negative_regulation_of_multicellular_organismal_process	32	ADRB1,ANGPT2,BCL6,BTN2A2,CDK5RAP2,COL4A3,CRY2,DAB1,DAB2IP,EDNRB,FAT3,FOXP1,GBP4,HNF1B,IRX3,MIR205,MIR30C-2,PIK3R1,PPARG,PRKACB,PRKG1,RC3H1,SFRP1,SNAI1,STK3,TGFBR1,TGFBR3,THOC1,TNFAIP3,WNT11,WNT3,ZC3H12A	592	1.86037e-05
chromatin_assembly	2	MIS18A,SMYD3	16	0.692862
chromatin_assembly_or_disassembly	2	MIS18A,SMYD3	21	1
lymphocyte_activation	22	BCL6,BTN2A2,CLEC2I,CMTM7,FOXP1,FYN,FZD9,GPAM,IL7,IMPDH2,KIT,LGALS8,MARCH7,PAWR,PIK3R1,PLCG2,PRKCZ,RC3H1,SFRP1,THOC1,TNFAIP3,TNFAIP8L2	462	1.93895e-05
gamete_generation	16	ADAMTS2,BCL6,DNMT3A,DPY19L2,EIF2S2,FOXA3,KIT,LAMP1,PANK2,PHC2,SPACA1,SPINK2,TEX19.1,TGFBR1,WNT3,ZMIZ1	382	1.97079e-05
chromatin_remodeling	1	MIS18A	42	0.121384
chromatin_silencing&negative_regulation_of_gene_expression_epigenetic	1	DNMT3A	18	1
cell_motility&localization_of_cell	37	ABHD2,AP1AR,APBB2,CCDC141,CTSH,DAB1,DAB2IP,EDNRB,EGFR,ERBB4,FAT3,FLT1,FYN,GIPC1,IGSF8,KIRREL3,KIT,LRP5,NDEL1,NET1,NTRK2,ONECUT2,PARVA,PHACTR4,PIK3R1,PLXNA1,PRKG1,RAP2A,SEMA6A,SHROOM2,SNAI1,SORD,SOX14,SPECC1L,TGFBR1,TGFBR3,WASF2	650	2.35851e-05
chromosome_organization_involved_in_meiosis	2	CPEB1,TEX19.1	45	0.319074
chromosome_segregation	3	CPEB1,MIS18A,TEX19.1	86	0.0455285
positive_regulation_of_protein_metabolic_process	23	ABI1,ACSL1,ATG7,BCL6,CRADD,CTSH,DAB1,DAB2IP,ERBB4,HGF,HIPK2,KIT,MAP3K7,NOS1,NTRK2,PAWR,PIK3CA,RAF1,RAP2A,RICTOR,RNF20,SMYD3,TNFAIP3	476	2.42887e-05
G_protein_coupled_receptor_signaling_pathway	17	ADCY2,ADCYAP1,ADRA2A,ADRB1,CACNA1A,EDNRB,GIPC1,GLP1R,GNAT3,GNAZ,GPR6,NOS1,PRKACB,RAMP2,RGS18,RGS7,VMN1R234	391	2.53595e-05
positive_regulation_of_defense_response	1	TNFAIP3	134	2.58537e-05
circadian_behavior	2	KCND2,NCOA2	20	1
circadian_regulation_of_gene_expression	3	CRY2,NCOA2,PPARGC1A	53	0.366082
circadian_rhythm	8	CRY2,KCND2,METTL3,NCOA2,PHLPP1,PPARG,PPARGC1A,SOX14	122	0.182153
muscle_cell_differentiation	9	ATG7,EDNRB,EFNB2,FOXP1,HOPX,MBNL1,RAMP2,SMYD3,TSHZ3	277	2.60918e-05
circulatory_system_process	15	ADRB1,CHD7,EDNRB,GLP1R,HEG1,HOPX,NOS1,POMC,PON1,PRKG1,RAMP2,RNLS,SNTA1,TGFBR3,THRB	209	0.137504
cochlea_development	1	SLITRK6	36	0.257993
coenzyme_biosynthetic_process	1	PANK2	24	0.506875
coenzyme_metabolic_process	2	GPAM,PANK2	60	0.0865989
cofactor_biosynthetic_process	1	PANK2	42	0.121384
cofactor_metabolic_process	2	GPAM,PANK2	87	0.0109409
single_organism_biosynthetic_process	21	ABCG1,ADCY2,ADCYAP1,CERS3,CHPT1,CHST11,CYP39A1,ELOVL6,HS6ST1,IMPDH2,INSIG2,ODC1,PANK2,PAPSS1,PIK3CA,PIK3R1,PLCG2,PPARGC1A,SLC1A3,SOGA1,ST8SIA6	445	2.72206e-05
collagen_fibril_organization	2	ADAMTS2,TGFBR1	32	0.768952
collateral_sprouting	1	WNT3	17	1
columnar_cuboidal_epithelial_cell_development	3	FGFR1,SLC4A7,SLITRK6	57	0.276431
columnar_cuboidal_epithelial_cell_differentiation	9	ADAMTS9,EDNRB,FGFR1,FOXP1,KIT,MITF,MREG,SLC4A7,SLITRK6	127	0.245781
connective_tissue_development	9	CHST11,FBXW4,FGFR1,MEX3C,PIK3CA,PKD1,SNAI1,TBL1XR1,TGFBR1	182	0.0135619
convergent_extension	2	SFRP1,ZFP568	14	0.664835
coronary_vasculature_development	2	FGFR1,TGFBR3	34	0.575386
coronary_vasculature_morphogenesis	2	FGFR1,TGFBR3	25	1
leukocyte_differentiation	15	BCL6,BTN2A2,CMTM7,FOXP1,FZD9,IL7,JUN,KIT,LGALS8,MITF,PIK3R1,PLCG2,PRKCZ,RC3H1,SFRP1	365	2.76749e-05
cranial_nerve_development	3	CHD7,SLC1A3,SLITRK6	41	0.7969
craniofacial_suture_morphogenesis	1	INSIG2	10	1
cyclic_nucleotide_biosynthetic_process	2	ADCY2,ADCYAP1	50	0.235101
cyclic_nucleotide_mediated_signaling	2	PDE10A,PRKG1	18	1
cyclic_nucleotide_metabolic_process	3	ADCY2,ADCYAP1,TBL1XR1	66	0.154249
cyclic_purine_nucleotide_metabolic_process	2	ADCY2,ADCYAP1	49	0.232548
cytokine_biosynthetic_process	2	CLEC2I,PAWR	74	0.0312647
cytokine_mediated_signaling_pathway	5	ACSL1,CNTFR,KIT,KRT18,PRLR	128	0.0172477
cytokine_metabolic_process	2	CLEC2I,PAWR	77	0.0220602
cytoskeleton_organization	21	AP1AR,BCL6,CDK5RAP2,CLEC2I,DCTN6,ELMO1,FOXP1,LSP1,MSRB2,NDEL1,PHACTR1,PHACTR4,PIK3R1,PKD1,PRKCZ,RAF1,RICTOR,SHROOM2,SPECC1L,TWF1,WASF2	447	2.77031e-05
cytokine_production_involved_in_immune_response	4	BCL6,CRLF2,KIT,PRKCZ	35	0.78868
cytokine_secretion	5	BTN2A2,FOXP1,GPAM,MIR21A,PRKCZ	76	0.348114
cytoplasmic_pattern_recognition_receptor_signaling_pathway	1	TNFAIP3	11	1
cell_morphogenesis_involved_in_differentiation	26	ANK3,AP1AR,APBB2,ATG7,CACNA1A,CUL3,DAB1,FAT3,FOXP1,FYN,GRHL2,HEG1,MIR205,NDEL1,NET1,NUMB,PARVA,SEMA6A,SFRP1,SLC1A3,SLITRK6,SMAD2,SNAI1,STXBP1,TGFBR3,WNT3	506	3.19549e-05
cytoskeleton_dependent_intracellular_transport&microtubule_based_transport	2	KLC1,NDEL1	56	0.12065
small_molecule_metabolic_process	36	AASS,ABCG1,ACSL4,ADCY2,ADCYAP1,ATG7,CACNA1A,CDO1,CHPT1,CHST11,CMAH,COX7A2L,CYP39A1,DDO,ELOVL6,GFPT2,GPAM,HS6ST1,IMPDH2,INSIG2,LRP5,ME1,MPP5,ODC1,PANK2,PAPSS1,PFKP,PLCG2,PON1,PPARGC1A,PRKAR2B,SLC1A3,SOAT1,SOGA1,SORD,TBL1XR1	631	3.33639e-05
cytosolic_calcium_ion_homeostasis	5	CACNA1A,GPR6,ITPR1,JPH2,PLCG2	72	0.44012
taxis&chemotaxis	8	ANK3,APBB2,FOXP1,KIT,LSP1,PARVA,SEMA6A,WNT3	257	3.35186e-05
behavior	28	AGTPBP1,ATG7,CACNA1A,CHD7,CNTFR,CRHBP,DAB1,DDO,FZD9,GLP1R,HIPK2,HRH1,KCND2,KIRREL3,LSAMP,MCHR1,NCOA2,NPAS3,NTRK2,OPRK1,PRKAR2B,RUNX1,SLC1A3,SLITRK6,SNCG,THRB,VDAC3,WNT3	530	3.47765e-05
defense_response_to_virus	3	GBP4,GPAM,ITGAX	68	0.156009
definitive_hemopoiesis	2	RUNX1,TGFBR3	21	1
demethylation	1	DPPA3	28	0.357055
dendrite_development	7	CACNA1A,DAB1,DAB2IP,FAT3,FYN,PRKG1,SLC9A6	123	0.100912
dendrite_morphogenesis	2	CACNA1A,FYN	76	0.032112
dendritic_spine_development	1	SLC9A6	30	0.359659
tissue_homeostasis	1	IL7	132	4.1178e-05
detection_of_abiotic_stimulus	5	ADGRV1,FYN,KIT,PKD1,SLC12A2	66	0.549746
detection_of_chemical_stimulus	1	PKD2L1	25	0.508322
detection_of_chemical_stimulus_involved_in_sensory_perception	1	PKD2L1	17	1
detection_of_chemical_stimulus_involved_in_sensory_perception_of_taste	1	PKD2L1	13	1
detection_of_external_stimulus	5	ADGRV1,FYN,KIT,PKD1,SLC12A2	67	0.550091
detection_of_mechanical_stimulus	5	ADGRV1,FYN,KIT,PKD1,SLC12A2	31	0.392085
detection_of_mechanical_stimulus_involved_in_sensory_perception	4	ADGRV1,FYN,KIT,SLC12A2	26	0.529528
detection_of_mechanical_stimulus_involved_in_sensory_perception_of_sound	3	ADGRV1,KIT,SLC12A2	17	0.436762
detection_of_stimulus	6	ADGRV1,FYN,KIT,PKD1,PKD2L1,SLC12A2	100	0.186971
detection_of_stimulus_involved_in_sensory_perception	5	ADGRV1,FYN,KIT,PKD2L1,SLC12A2	54	1
development_of_primary_female_sexual_characteristics	3	KIT,SFRP1,TIPARP	72	0.114975
development_of_primary_sexual_characteristics	7	EIF2S2,KIT,SFRP1,SPINK2,TEX19.1,TGFBR1,TIPARP	137	0.0465702
development_of_secondary_sexual_characteristics	1	NCOA3	11	1
developmental_cell_growth	4	MEX3C,NDEL1,PRKCZ,WNT3	86	0.10586
developmental_growth	28	ADRB1,CHD7,CHST11,COLQ,EIF4H,ERBB4,FGFR1,FOXP1,GPAM,HNF1B,HOPX,IL7,KDF1,MEX3C,NCOA3,NDEL1,PIK3CA,PRKCZ,PRLR,SALL4,SFRP1,SLC12A2,SMAD2,STK3,TEX19.1,WNT3,ZFP568,ZMIZ1	363	0.081514
developmental_growth_involved_in_morphogenesis	7	HNF1B,NDEL1,PRKCZ,SFRP1,SLC12A2,WNT3,ZFP568	140	0.0355852
developmental_induction	3	FGFR1,HIPK2,WNT3	35	1
negative_regulation_of_cell_differentiation	26	ACVRL1,AP1AR,BCL6,CDK5RAP2,DAB1,EDNRB,FAT3,FOXP1,HNF1B,IRX3,KAT6A,LRP5,MED14,METTL3,MIR205,MIR30C-2,PIK3R1,RAF1,RC3H1,SALL4,SFRP1,SNAI1,TCF7L1,TGFBR1,TGFBR3,WNT3	505	4.21263e-05
developmental_pigmentation	5	ADAMTS9,EDNRB,KIT,MITF,MREG	42	0.803802
cellular_response_to_organonitrogen_compound	7	CPEB1,CRHBP,DNMT3A,EGFR,PIK3R1,PPARG,SOGA1	238	4.28926e-05
developmental_programmed_cell_death	4	HNF1B,KIT,LRP5,SLC4A7	41	1
dicarboxylic_acid_metabolic_process	3	DDO,ME1,SLC1A3	19	0.468407
dicarboxylic_acid_transport	4	GIPC1,NTRK2,RAB3GAP1,SLC1A3	30	0.568532
dichotomous_subdivision_of_an_epithelial_terminal_unit	2	CTSH,PLXNA1	11	0.365968
digestion	3	CYP39A1,GCNT3,OPRK1	43	0.620743
digestive_system_development	9	CELA1,EDNRB,EGFR,HNF1B,IGF1R,KIT,SFRP1,SMAD2,TRP73	101	0.745576
digestive_system_process	2	GCNT3,OPRK1	36	0.579626
digestive_tract_development	7	EDNRB,EGFR,HNF1B,KIT,SFRP1,SMAD2,TRP73	91	0.492959
digestive_tract_morphogenesis	5	EGFR,HNF1B,SFRP1,SMAD2,TRP73	46	1
regulation_of_response_to_wounding	5	BCL6,HOPX,RICTOR,TNFAIP3,TNFAIP8L2	203	4.65385e-05
proteolysis	21	ADAM10,ADAMTS2,ADAMTS9,AGBL1,AGBL3,AGBL5,AGTPBP1,APH1C,ARIH2,CAPNS1,CRADD,CTSH,CUL3,GIPC1,HSPA1B,OTUD7B,PKD1,PRSS32,PZP,SPINK2,TBL1XR1	436	4.69434e-05
dopamine_metabolic_process	1	RNLS	23	0.724981
dopamine_secretion&regulation_of_dopamine_secretion	1	SNCG	10	1
dopamine_transport	1	SNCG	16	1
dorsal_spinal_cord_development	1	LMO4	20	0.715411
dorsal_ventral_neural_tube_patterning	1	PRKACB	29	0.357504
dorsal_ventral_pattern_formation	3	EN1,PRKACB,WNT3	87	0.0463511
double_strand_break_repair	4	LIG1,PARP3,XRCC2,XRCC5	51	0.817976
protein_transport	24	ANK3,BTN2A2,CRLF2,CRY2,DAB2IP,ERBB4,FOXP1,GBP4,GIPC1,GPAM,HMGN3,HNF1B,LRP5,MIR21A,NRON,PIK3R1,PKD1,PRKCZ,RAF1,SCARB2,SFN,SMAD2,SNCG,TSG101	475	4.91179e-05
striated_muscle_tissue_development	11	ATG7,EFNB2,ERBB4,FGFR1,FOXP1,HEG1,JPH2,LEMD2,MBNL1,SNW1,TGFBR3	296	5.14088e-05
electron_transport_chain&respiratory_electron_transport_chain	1	PPARGC1A	22	0.720685
neurological_system_process	29	ADGRV1,AGTPBP1,ANK3,ATG7,CACNA1A,CHD7,CNTN5,FGFR1,FYN,FZD9,GLP1R,GNAT3,HRH1,KCND2,KIT,NPAS3,NTRK2,OPRK1,PKD2L1,PRKAR2B,SLC12A2,SLC1A3,SLC4A7,SLITRK6,SOX14,THRB,TSHZ3,VDAC3,VMN1R41	536	5.26093e-05
embryo_implantation	1	PZP	44	0.124279
embryonic_appendage_morphogenesis&embryonic_limb_morphogenesis	9	CHD7,CHST11,EN1,FBXW4,FGFR1,GRHL2,LRP5,SALL4,WNT3	126	0.303928
embryonic_axis_specification	1	TCF7L1	29	0.357504
embryonic_camera_type_eye_development	2	HIPK2,PHACTR4	35	0.576977
embryonic_camera_type_eye_morphogenesis	2	HIPK2,PHACTR4	24	1
embryonic_cranial_skeleton_morphogenesis	4	CHST11,GRHL2,SMAD2,TGFBR1	41	1
embryonic_digestive_tract_development	1	HNF1B	27	0.516138
embryonic_digestive_tract_morphogenesis	1	HNF1B	17	1
embryonic_digit_morphogenesis	4	CHST11,FBXW4,GRHL2,LRP5	59	0.520387
embryonic_eye_morphogenesis	2	HIPK2,PHACTR4	28	0.763799
embryonic_foregut_morphogenesis	1	SMAD2	11	1
embryonic_forelimb_morphogenesis	2	EN1,WNT3	31	0.766599
embryonic_hemopoiesis	4	KAT6A,KIT,RUNX1,STK3	24	0.344926
embryonic_hindlimb_morphogenesis	2	CHD7,WNT3	31	0.766599
cellular_macromolecule_localization	23	ANK3,AP1AR,CACNA1A,CLEC2I,CNTNAP2,COLQ,CRY2,DAB2IP,ERBB4,FYN,GBP4,GIPC1,MPP5,NRON,PIK3R1,PKD1,PRKCZ,RALGAPA2,RALGAPB,SCARB2,SFN,TNFAIP3,TWF1	461	5.32615e-05
pattern_specification_process	19	ABI1,CTNNBIP1,EN1,ERBB4,FGFR1,FLT1,GRSF1,HIPK2,HNF1B,LRP5,PRKACB,SFRP1,SIM2,SMAD2,SNAI1,TCF7L1,TGFBR1,WNT3,XRCC2	409	5.41263e-05
positive_regulation_of_immune_response	8	BTN2A2,CLEC2I,PAWR,PLCG2,PRKCZ,RC3H1,THY1,TNFAIP3	247	6.39976e-05
embryonic_pattern_specification	4	ERBB4,SIM2,SMAD2,TCF7L1	54	0.655585
embryonic_placenta_development	9	EGFR,HS6ST1,NCOA3,PKD1,SNAI1,STK3,TEX19.1,TFEB,ZFP568	103	0.632623
embryonic_placenta_morphogenesis	2	NCOA3,ZFP568	27	1
neuron_development	36	ADGRV1,ANK3,APBB2,ATG7,CACNA1A,CNGA3,CNTNAP2,CRTAC1,DAB1,DAB2IP,EDNRB,EN1,FAT3,FGFR1,FOXP1,FYN,JUN,KIRREL3,NDEL1,NTRK2,NUMB,NYAP1,ONECUT2,PRKCZ,PRKG1,RUNX1,SEMA6A,SLC1A3,SLC4A7,SLC9A6,SLITRK6,STXBP1,THY1,TNC,TRP73,WNT3	617	6.82683e-05
embryonic_skeletal_system_morphogenesis	4	CHST11,GRHL2,SMAD2,TGFBR1	92	0.0804819
endocardial_cushion_development	1	SNAI1	27	0.516138
endocardial_cushion_formation	1	SNAI1	14	1
endocardial_cushion_morphogenesis	1	SNAI1	19	0.714729
endocardium_development	1	STK3	11	1
endochondral_bone_morphogenesis	1	ALPL	49	0.0876838
endocrine_hormone_secretion	2	CRY2,POMC	18	1
endocrine_pancreas_development	1	ONECUT2	34	0.251396
endocrine_process	2	CRY2,POMC	39	0.428639
immune_effector_process	14	BCL6,CRLF2,CTSH,FOXP1,GBP4,GCNT3,GPAM,ITGAX,KIT,LGALS8,PLCG2,PRKCZ,RC3H1,THOC1	338	6.92264e-05
cellular_protein_localization	23	ANK3,AP1AR,CACNA1A,CLEC2I,CNTNAP2,COLQ,CRY2,DAB2IP,ERBB4,FYN,GBP4,GIPC1,MPP5,NRON,PIK3R1,PKD1,PRKCZ,RALGAPA2,RALGAPB,SCARB2,SFN,TNFAIP3,TWF1	457	6.96099e-05
endoderm_development	4	ANGPT2,HNF1B,KIF16B,SMAD2	51	0.817976
endoderm_formation	2	HNF1B,SMAD2	21	1
endodermal_cell_differentiation	1	HNF1B	15	1
endodermal_cell_fate_commitment	1	HNF1B	13	1
endomembrane_system_organization	9	ANK3,DYSF,MPP5,NDEL1,PACSIN2,PIK3R1,PRKCZ,SPACA1,VPS18	166	0.0385925
endoplasmic_reticulum_calcium_ion_homeostasis	1	ITPR1	11	1
endosomal_transport	1	KIF16B	40	0.179462
endothelial_cell_development	1	HEG1	21	0.717447
endothelial_cell_differentiation	2	ACVRL1,HEG1	44	0.316679
endothelial_cell_migration	3	DAB2IP,GIPC1,TGFBR1	51	0.485396
endothelial_cell_proliferation	3	ACVRL1,JUN,TGFBR1	31	1
endothelium_development	2	ACVRL1,HEG1	47	0.23036
energy_derivation_by_oxidation_of_organic_compounds	6	MTFR1,PANK2,PIK3CA,POMC,PPARGC1A,PPP1R3A	90	0.300552
energy_homeostasis	3	MEX3C,PIK3CA,PPARGC1A	18	0.452004
energy_reserve_metabolic_process	2	POMC,PPP1R3A	42	0.31526
regulation_of_anatomical_structure_morphogenesis	26	ACVRL1,ANGPT2,ANKRD6,AP1AR,BTBD7,CACNA1A,COL4A3,CTSH,DAB1,DAB2IP,FGFR1,FYN,HGF,HNF1B,KIT,NET1,NUMB,RAMP2,RC3H1,RUNX1,SFRP1,SMAD2,SNAI1,TGFBR3,TNFAIP3,WNT3	496	7.04627e-05
enteric_nervous_system_development	2	EDNRB,PHACTR4	12	0.639982
entrainment_of_circadian_clock	3	CRY2,PHLPP1,SOX14	20	0.485718
entrainment_of_circadian_clock_by_photoperiod&photoperiodism	1	CRY2	17	1
establishment_of_protein_localization	28	ADGRV1,ANK3,BTN2A2,COLQ,CRLF2,CRY2,DAB2IP,ERBB4,FOXP1,GBP4,GIPC1,GPAM,HMGN3,HNF1B,LRP5,MIR21A,NRON,PIK3R1,PKD1,PRKCZ,RAF1,SCARB2,SFN,SMAD2,SMYD3,SNCG,TNFAIP3,TSG101	516	7.43417e-05
epidermal_cell_differentiation	7	ERRFI1,FGFR1,KDF1,SFN,SLC4A7,SLITRK6,TSG101	104	0.260903
epidermal_growth_factor_receptor_signaling_pathway	2	EGFR,ERRFI1	27	1
epidermis_development	14	EGFR,ERRFI1,FGFR1,GRHL2,IGF1R,KDF1,MREG,RUNX1,SCEL,SFN,SLC4A7,SLITRK6,SNAI1,TSG101	202	0.129716
epidermis_morphogenesis	2	RUNX1,SNAI1	37	0.583258
epithelial_cell_development	9	FGFR1,GRHL2,HEG1,KDF1,MIR205,ONECUT2,SFN,SLC4A7,SLITRK6	169	0.0298068
epithelial_cell_differentiation	28	ACVRL1,ADAMTS9,CBFA2T2,EDNRB,ERBB4,ERRFI1,FGFR1,FOXP1,GRHL2,HEG1,HNF1B,JUN,KDF1,KIT,KLF15,KLF2,MIR205,MITF,MREG,NUMB,ONECUT2,PPARG,PRLR,SFN,SLC4A7,SLITRK6,THRB,TSG101	400	0.0238455
epithelial_cell_differentiation_involved_in_kidney_development	1	KLF15	20	0.715411
epithelial_cell_migration	6	CTSH,DAB2IP,GIPC1,KIT,TGFBR1,TGFBR3	71	0.700697
epithelial_cell_morphogenesis	3	GRHL2,HEG1,MIR205	46	0.625625
epithelial_cell_proliferation	13	ACVRL1,EFNB2,EGFR,FOXP1,HNF1B,IGFBP3,JUN,KDF1,MIR205,SFN,TGFBR1,TGFBR3,TNFAIP3	191	0.119477
epithelial_to_mesenchymal_transition	4	SFRP1,SMAD2,SNAI1,TGFBR3	52	0.65406
epithelial_to_mesenchymal_transition_involved_in_endocardial_cushion_formation	1	SNAI1	11	1
epithelial_tube_branching_involved_in_lung_morphogenesis	1	CTSH	28	0.357055
epithelial_tube_formation&embryonic_epithelial_tube_formation	10	GRHL2,HNF1B,LMO4,MAP3K7,PHACTR4,PRKACB,SALL4,SFRP1,STK3,TRIM71	132	0.319609
cell_cell_signaling	28	CACNA1A,CPEB1,CRHBP,CRY2,FGFR1,GIPC1,HGF,HIPK2,HMGN3,HNF1B,HRH1,LRP5,NOS1,NRXN3,NTRK2,POMC,PPARG,RAB3GAP1,RAF1,RIMS1,SLC1A3,SMAD2,SNCG,STXBP1,TNC,VDAC3,WNT11,WNT3	518	7.4411e-05
epithelium_migration	7	CTSH,DAB2IP,GIPC1,GRHL2,KIT,TGFBR1,TGFBR3	73	1
erythrocyte_development	3	BCL6,HBA-A1,KLF2	26	0.757727
erythrocyte_differentiation	6	BCL6,HBA-A1,KIT,KLF2,TCEA1,TGFBR3	93	0.303598
erythrocyte_homeostasis	6	BCL6,HBA-A1,KIT,KLF2,TCEA1,TGFBR3	100	0.186971
establishment_of_cell_polarity	4	CDK5RAP2,FRMD4A,PKD1,RICTOR	59	0.520387
establishment_of_epithelial_cell_polarity	1	FRMD4A	12	1
establishment_of_melanosome_localization	2	MREG,SHROOM2	12	0.639982
establishment_of_mitotic_spindle_localization&establishment_of_mitotic_spindle_orientation	1	CDK5RAP2	11	1
establishment_of_organelle_localization	6	CDK5RAP2,MREG,NDEL1,RAB3GAP1,SHROOM2,STXBP1	128	0.0386858
establishment_of_pigment_granule_localization	2	MREG,SHROOM2	13	0.651854
establishment_of_planar_polarity_involved_in_neural_tube_closure	1	SFRP1	16	1
establishment_of_planar_polarity_of_embryonic_epithelium	1	SFRP1	17	1
skeletal_system_development	18	ABI1,ALPL,CHST11,FBXW4,FGFR1,GRHL2,INSIG2,KIT,LRP5,MEX3C,PKD1,RUNX1,SFRP1,SMAD2,SNAI1,TGFBR1,TIPARP,WASF2	387	7.45606e-05
establishment_of_protein_localization_to_membrane	3	ANK3,COLQ,PIK3R1	61	0.207187
establishment_of_protein_localization_to_organelle	9	CRY2,DAB2IP,ERBB4,GBP4,NRON,PIK3R1,PKD1,SCARB2,TNFAIP3	129	0.246293
establishment_of_protein_localization_to_plasma_membrane	2	ANK3,PIK3R1	35	0.576977
establishment_of_skin_barrier	2	KDF1,SFN	17	0.707404
establishment_of_spindle_localization	1	CDK5RAP2	17	1
establishment_of_spindle_orientation	1	CDK5RAP2	13	1
establishment_of_tissue_polarity&establishment_of_planar_polarity	3	ANKRD6,DLG3,SFRP1	36	1
establishment_of_vesicle_localization	5	MREG,NDEL1,RAB3GAP1,SHROOM2,STXBP1	88	0.215236
establishment_or_maintenance_of_bipolar_cell_polarity&establishment_or_maintenance_of_apical_basal_cell_polarity	1	DLG3	22	0.720685
establishment_or_maintenance_of_cell_polarity	6	CDK5RAP2,DLG3,FRMD4A,PARVA,PKD1,RICTOR	92	0.302053
establishment_or_maintenance_of_epithelial_cell_apical_basal_polarity	1	DLG3	15	1
ethanolamine_containing_compound_metabolic_process	1	CHPT1	24	0.506875
exocrine_system_development	7	BTBD7,CELA1,EGFR,FGFR1,HGF,IGF1R,PLXNA1	48	0.489118
response_to_molecule_of_bacterial_origin	6	DAB2IP,MIR205,MIR30C-2,PLCG2,TNFAIP3,ZC3H12A	214	7.52105e-05
exploration_behavior	1	LSAMP	23	0.724981
extracellular_matrix_assembly	2	RAMP2,THSD4	14	0.664835
single_organism_catabolic_process	8	AASS,ATG7,CDO1,CEL,CYP39A1,DDO,PFKP,TBL1XR1	244	8.84799e-05
organonitrogen_compound_metabolic_process	23	AASS,ADCY2,ADCYAP1,ATG7,CACNA1A,CDO1,CEL,CERS3,CHPT1,CHST11,COX7A2L,DDO,GFPT2,IMPDH2,KIT,ODC1,PANK2,PAPSS1,PPARGC1A,RNLS,SLC1A3,ST8SIA6,TBL1XR1	451	8.95474e-05
extrinsic_apoptotic_signaling_pathway	10	BAG3,FAF1,FGFR1,HGF,IL7,KRT18,PIK3R1,RAF1,SFRP1,STK3	127	0.385769
extrinsic_apoptotic_signaling_pathway_via_death_domain_receptors	5	FAF1,HGF,PIK3R1,RAF1,STK3	35	0.5878
positive_regulation_of_intracellular_signal_transduction	14	CTH,DAB2IP,ERBB4,FGFR1,FYN,HGF,IGF1R,IGFBP3,KIT,MAP3K7,MIR205,RC3H1,STK3,TRP73	330	8.9658e-05
eye_morphogenesis	9	AGTPBP1,CNGA3,FAT3,HIPK2,NTRK2,PHACTR4,SHROOM2,SLC4A7,THY1	138	0.160176
eye_photoreceptor_cell_development	3	CNGA3,NTRK2,THY1	37	1
eye_photoreceptor_cell_differentiation	5	AGTPBP1,CNGA3,NTRK2,SLC4A7,THY1	47	1
face_development	3	GRHL2,KAT6A,TIPARP	37	1
face_morphogenesis	2	KAT6A,TIPARP	26	1
fat_cell_differentiation	8	ADRB1,CTBP2,MEX3C,PPARG,STK3,TBL1XR1,WIF1,ZC3H12A	155	0.032648
fatty_acid_biosynthetic_process	2	ELOVL6,INSIG2	47	0.23036
homotypic_cell_cell_adhesion	14	BCL6,BTN2A2,CLEC2I,FOXP1,FYN,GPAM,IL7,KIT,LGALS8,MARCH7,PAWR,PRKCZ,RC3H1,TNFAIP8L2	332	9.05175e-05
fatty_acid_transport	1	PPARG	28	0.357055
fear_response	3	ADRA2A,ADRB1,VDAC3	38	0.793944
feeding_behavior	3	CNTFR,MCHR1,NTRK2	67	0.154813
response_to_lipid	14	BRINP1,CRHBP,CTSH,DAB2IP,MIR205,MIR30C-2,PLCG2,PPARG,RUNX1,SFRP1,SMYD3,SNW1,TGFBR1,ZC3H12A	333	9.16633e-05
female_genitalia_development	2	CHD7,NCOA3	14	0.664835
female_gonad_development	3	KIT,SFRP1,TIPARP	70	0.114031
female_pregnancy	3	ACSL4,MIR21A,PZP	84	0.0446729
female_sex_differentiation	5	CHD7,KIT,NCOA3,SFRP1,TIPARP	83	0.27546
striated_muscle_cell_differentiation	5	ATG7,EFNB2,FOXP1,HOPX,SMYD3	195	9.28881e-05
fibroblast_apoptotic_process	3	CUL3,PIK3CA,XRCC2	10	0.126087
fibroblast_growth_factor_receptor_signaling_pathway	3	FGFR1,KIF16B,TRIM71	46	0.625625
fibroblast_proliferation	5	DAB2IP,EGFR,FNTB,JUN,ZMIZ1	35	0.5878
filopodium_assembly	1	TGFBR1	20	0.715411
forebrain_cell_migration	5	CCDC141,DAB1,DAB2IP,EGFR,NDEL1	58	0.830895
metal_ion_transport	13	ANK3,CACNA1A,ITPR1,JPH2,KCND2,KCNIP4,KCNMB1,NOS1,PKD1,PKD2L1,PLCG2,SLC1A3,TRPC7	318	9.3568e-05
forebrain_generation_of_neurons	4	ATG7,ERBB4,FGFR1,NUMB	65	0.411086
forebrain_neuron_development	1	ATG7	29	0.357504
forebrain_neuron_differentiation	2	ATG7,ERBB4	54	0.170062
foregut_morphogenesis	1	SMAD2	12	1
forelimb_morphogenesis	2	EN1,WNT3	41	0.433909
formation_of_primary_germ_layer	6	FGFR1,HNF1B,KIF16B,SMAD2,SNAI1,WNT3	74	0.703231
germ_cell_development	5	DPY19L2,KIT,PANK2,SPACA1,SPINK2	196	9.36669e-05
gamma_aminobutyric_acid_signaling_pathway	1	CACNA1A	10	1
gastrulation	8	CUL3,FGFR1,HNF1B,KIF16B,LRP5,SMAD2,SNAI1,WNT3	115	0.282802
gastrulation_with_mouth_forming_second	1	LRP5	29	0.357504
gene_silencing	3	DNMT3A,MIR205,TRIM71	86	0.0455285
gene_silencing_by_RNA	2	MIR205,TRIM71	61	0.0867528
generation_of_precursor_metabolites_and_energy	9	AASS,COX7A2L,MTFR1,PANK2,PFKP,PIK3CA,POMC,PPARGC1A,PPP1R3A	122	0.301654
genetic_imprinting	3	DNMT3A,DPPA3,PIK3CA	31	1
genitalia_development	2	CHD7,NCOA3	38	0.427759
response_to_lipopolysaccharide	5	DAB2IP,MIR205,MIR30C-2,PLCG2,ZC3H12A	198	9.7759e-05
germ_cell_proliferation	2	EIF2S2,SPINK2	10	0.329064
germinal_center_formation	3	BCL6,RC3H1,TNFAIP3	16	0.422958
gland_development	26	ATG7,BTBD7,CUL3,EGFR,ERBB4,FGFR1,HGF,HNF1B,IGF1R,JUN,LMO4,LRP5,NCOA3,ONECUT2,PIK3CA,PKD1,PLXNA1,PRLR,RUNX1,SFRP1,SLC12A2,TGFBR1,TGFBR3,TNC,TNFAIP3,UPF2	340	0.0874273
gland_morphogenesis	13	BTBD7,CUL3,EGFR,FGFR1,HGF,IGF1R,LRP5,NCOA3,PLXNA1,SFRP1,SLC12A2,TNC,TNFAIP3	124	1
glandular_epithelial_cell_differentiation	1	FOXP1	43	0.12238
glial_cell_development	1	MPP5	54	0.0399559
cell_cycle_process	16	APBB2,BTN2A2,CALM1,CDK1,CDK5RAP2,CPEB1,D7ERTD443E,DCTN6,IGF1R,MTBP,NDEL1,PKD1,TEX19.1,TRIM71,TRP73,TSG101	354	0.000109742
glial_cell_migration	1	DAB2IP	23	0.724981
cell_cycle	26	ADCYAP1,APBB2,BRINP1,BTN2A2,CALM1,CCNG2,CDK1,CDK5RAP2,CPEB1,CUL3,D7ERTD443E,DCTN6,FGFR1,FIGNL1,IGF1R,JUN,MTBP,NDEL1,PHACTR4,PKD1,SFN,TEX19.1,TNFAIP3,TRIM71,TRP73,TSG101	483	0.000115018
glomerulus_development	3	COL4A3,KIRREL3,KLF15	33	1
glucose_metabolic_process	6	CACNA1A,IGFBP3,NCOA2,PIK3CA,POMC,SOGA1	94	0.237805
glutamate_receptor_signaling_pathway	1	CRHBP	42	0.121384
glutamine_family_amino_acid_metabolic_process	2	GFPT2,SLC1A3	17	0.707404
glycerolipid_biosynthetic_process	3	CHPT1,PIK3CA,PIK3R1	52	0.365527
glycerolipid_metabolic_process	6	CHPT1,GPAM,INSIG2,PIK3CA,PIK3R1,TBL1XR1	117	0.0665769
glycerophospholipid_biosynthetic_process	3	CHPT1,PIK3CA,PIK3R1	34	1
glycerophospholipid_metabolic_process	4	CHPT1,GPAM,PIK3CA,PIK3R1	65	0.411086
glycogen_metabolic_process&cellular_glucan_metabolic_process&glucan_metabolic_process	2	POMC,PPP1R3A	36	0.579626
glycolipid_biosynthetic_process	1	ST8SIA6	17	1
glycolipid_metabolic_process	2	KIT,ST8SIA6	32	0.768952
glycolytic_process	1	PFKP	24	0.506875
glycoprotein_biosynthetic_process	8	CHST11,GALNT1,HS6ST1,PAWR,PHLDA1,RPN2,ST8SIA6,TIPARP	96	0.617152
glycoprotein_metabolic_process	10	CHST11,GALNT1,HS6ST1,NGLY1,PAWR,PHLDA1,PORCN,RPN2,ST8SIA6,TIPARP	124	0.462651
glycosphingolipid_metabolic_process	2	KIT,ST8SIA6	21	1
glycosyl_compound_biosynthetic_process&nucleoside_biosynthetic_process&ribonucleoside_biosynthetic_process	3	PANK2,PAPSS1,PPARGC1A	21	0.503712
glycosyl_compound_metabolic_process&nucleoside_metabolic_process	4	COX7A2L,PANK2,PAPSS1,PPARGC1A	53	0.654521
glycosylation	4	GALNT1,RPN2,ST8SIA6,TIPARP	72	0.242774
gonad_development	7	EIF2S2,KIT,SFRP1,SPINK2,TEX19.1,TGFBR1,TIPARP	135	0.0617262
grooming_behavior	1	DDO	16	1
growth	43	ADRB1,APBB2,CACNA1A,CELA1,CHD7,CHST11,COLQ,D7ERTD443E,EIF4H,EN1,ERBB4,FGFR1,FOXP1,GPAM,GRHL2,HEG1,HNF1B,HOPX,IGFBP3,IL7,KDF1,KLF2,MEX3C,NCOA3,NDEL1,PIK3CA,PRKCZ,PRLR,SALL4,SFN,SFRP1,SLC12A2,SLITRK6,SMAD2,STK3,TBL1XR1,TEX19.1,TGFBR3,TSG101,WNT3,XRCC2,ZFP568,ZMIZ1	577	0.0140307
hair_cell_differentiation	3	FGFR1,SLC4A7,SLITRK6	42	0.6207
hair_cycle_phase	1	MREG	16	1
hair_follicle_development	4	EGFR,MREG,RUNX1,SNAI1	92	0.0804819
hair_follicle_maturation	1	MREG	18	1
hair_follicle_morphogenesis	2	RUNX1,SNAI1	33	0.574925
positive_regulation_of_transport	12	ABCG1,ATG7,ERBB4,MIR21A,P2RY1,PIK3R1,PLCG2,PRKCZ,RAB3GAP1,SFN,STXBP1,TSG101	300	0.000130012
head_morphogenesis	3	KAT6A,TIPARP,WNT3	32	1
heart_contraction	6	ADRB1,GLP1R,HOPX,NOS1,RNLS,THRB	101	0.187663
heart_development	26	ATG7,CHD7,EFNB2,ERBB4,FGFR1,FOXP1,GRHL2,HEG1,HOPX,JPH2,JUN,KAT6A,LMO4,PARVA,PKD1,RAMP2,RNLS,SALL4,SMAD2,SNAI1,STK3,TGFBR1,TGFBR3,TRP53BP2,WNT11,ZMIZ1	394	0.0112716
heart_growth	5	ERBB4,FGFR1,FOXP1,HEG1,TGFBR3	54	1
heart_morphogenesis	11	CHD7,GRHL2,HEG1,JUN,KAT6A,PARVA,RNLS,SNAI1,TGFBR3,WNT11,ZMIZ1	196	0.0318413
heart_process	6	ADRB1,GLP1R,HOPX,NOS1,RNLS,THRB	103	0.145692
heart_trabecula_formation	1	TGFBR3	13	1
heart_trabecula_morphogenesis	2	HEG1,TGFBR3	25	1
heat_generation	1	ADRB1	12	1
cell_migration	34	ABHD2,APBB2,CCDC141,CTSH,DAB1,DAB2IP,EDNRB,EGFR,ERBB4,FAT3,FLT1,FYN,GIPC1,KIRREL3,KIT,LRP5,NDEL1,NET1,NTRK2,ONECUT2,PARVA,PHACTR4,PIK3R1,PLXNA1,PRKG1,RAP2A,SEMA6A,SHROOM2,SNAI1,SOX14,SPECC1L,TGFBR1,TGFBR3,WASF2	582	0.000136828
hematopoietic_progenitor_cell_differentiation	8	ABI1,APOBEC3,DHTKD1,FLT1,KIT,RUNX1,WASF2,XRCC5	154	0.0433652
hematopoietic_stem_cell_differentiation	1	XRCC5	20	0.715411
regulation_of_phosphorus_metabolic_process	38	ABI1,ACSL1,ADCY2,ADCYAP1,BTN2A2,COX7A2L,CUL3,DAB1,DAB2IP,EGFR,ERBB4,ERRFI1,FGFR1,GBP4,HGF,HIPK2,IGF1R,IGFBP3,JUN,KIT,LEMD2,MAP3K7,NRON,NTRK2,PIK3CA,PPARGC1A,PRKAR2B,RAF1,RAP2A,RICTOR,SFN,SFRP1,SMYD3,SPRY4,STK3,TBL1XR1,TNFAIP3,TRP73	627	0.000138385
heparan_sulfate_proteoglycan_metabolic_process	1	HS6ST1	12	1
hepaticobiliary_system_development	12	ATG7,CUL3,HGF,HNF1B,JUN,ONECUT2,PIK3CA,PKD1,RUNX1,TGFBR3,TNFAIP3,UPF2	72	0.19126
hepatocyte_apoptotic_process	2	KRT18,STK3	11	0.365968
heterocycle_catabolic_process	2	DCP2,RC3H1	79	0.0222301
heterophilic_cell_cell_adhesion_via_plasma_membrane_cell_adhesion_molecules	1	AMIGO2	22	0.720685
hexose_biosynthetic_process&gluconeogenesis	1	SOGA1	38	0.174971
hexose_metabolic_process	6	CACNA1A,IGFBP3,NCOA2,PIK3CA,POMC,SOGA1	101	0.187663
hexose_transport&glucose_transport	1	KLF15	59	0.027496
hindbrain_development	7	AGTPBP1,ATG7,CACNA1A,DAB1,EN1,HNF1B,SLC4A7	129	0.0788309
hindbrain_morphogenesis	3	AGTPBP1,CACNA1A,DAB1	47	0.478942
hindbrain_radial_glia_guided_cell_migration	1	DAB1	13	1
hindlimb_morphogenesis	2	CHD7,WNT3	45	0.319074
hippo_signaling	1	STK3	10	1
hippocampus_development	1	TRP73	52	0.0590297
histone_H3_acetylation	1	KAT6A	15	1
histone_H4_acetylation	1	ATG7	11	1
histone_acetylation	3	ATG7,KAT6A,NOS1	43	0.620743
histone_deacetylation	2	BCL6,HOPX	29	0.763962
histone_lysine_methylation	1	SMYD3	52	0.0590297
histone_methylation	2	RNF20,SMYD3	73	0.0312
regulation_of_intracellular_signal_transduction	38	BCL6,BTN2A2,CTH,DAB1,DAB2IP,DAPK2,DOCK9,ERBB4,FGFR1,FIGNL1,FYN,GIPC1,HGF,IGF1R,IGFBP3,KIT,LEMD2,MAP3K7,MAPKAPK5,MCF2L,MIR205,NDEL1,NTRK2,OTUD7B,PDE10A,RAB3GAP1,RALBP1,RALGAPA2,RALGAPB,RC3H1,RGS18,RICTOR,SESN1,SFRP1,SPRY4,STK3,TNFAIP3,TRP73	629	0.000139173
histone_ubiquitination	1	RNF20	13	1
neuron_projection_development	26	ANK3,APBB2,ATG7,CACNA1A,CNTNAP2,CRTAC1,DAB1,DAB2IP,FAT3,FGFR1,FOXP1,FYN,JUN,KIRREL3,NDEL1,NTRK2,NUMB,NYAP1,PRKCZ,PRKG1,SEMA6A,SLC9A6,SLITRK6,STXBP1,TNC,WNT3	479	0.000147574
homeostasis_of_number_of_cells_within_a_tissue	1	IL7	30	0.359659
homologous_chromosome_segregation	2	CPEB1,TEX19.1	41	0.433909
homophilic_cell_adhesion_via_plasma_membrane_adhesion_molecules	1	AMIGO2	22	0.720685
embryonic_morphogenesis	30	CHD7,CHST11,CUL3,EN1,FBXW4,FGFR1,FLT1,GRHL2,GRSF1,HIPK2,HNF1B,INSIG2,KDF1,KIF16B,LMO4,LRP5,MAP3K7,NCOA3,PHACTR4,PRKACB,SALL4,SFRP1,SLITRK6,SMAD2,SNAI1,STK3,TGFBR1,TRIM71,WNT3,ZFP568	529	0.000163536
hormone_biosynthetic_process	1	CACNA1A	17	1
hormone_mediated_signaling_pathway	2	ACSL1,PRLR	23	1
hormone_metabolic_process	4	CACNA1A,CRHBP,DDO,TIPARP	93	0.0586114
hormone_secretion&hormone_transport	8	CRY2,HMGN3,HNF1B,LRP5,POMC,PPARG,RAF1,SMAD2	139	0.0907506
humoral_immune_response	1	TFEB	66	0.0199371
hydrogen_transport&proton_transport	2	SLC9A6,UCP1	36	0.579626
immature_B_cell_differentiation	2	FOXP1,KIT	15	0.678596
response_to_cytokine	8	ACSL1,CNTFR,DAB2IP,GBP4,IMPDH2,KIT,KRT18,PRLR	235	0.000167111
cation_homeostasis	8	ANK3,CACNA1A,EDNRB,GPR6,ITPR1,JPH2,PLCG2,TFR2	237	0.000170724
immune_response_activating_cell_surface_receptor_signaling_pathway	6	BTN2A2,CLEC2I,PAWR,PLCG2,RC3H1,THY1	75	0.575707
immune_response_activating_signal_transduction	7	BTN2A2,CLEC2I,PAWR,PLCG2,RC3H1,THY1,TNFAIP3	122	0.100871
immune_response_regulating_cell_surface_receptor_signaling_pathway	6	BTN2A2,CLEC2I,PAWR,PLCG2,RC3H1,THY1	82	0.468975
immune_response_regulating_signaling_pathway	7	BTN2A2,CLEC2I,PAWR,PLCG2,RC3H1,THY1,TNFAIP3	130	0.0794465
immunoglobulin_mediated_immune_response	4	BCL6,CRLF2,GCNT3,THOC1	80	0.13992
immunoglobulin_production	5	BCL6,CRLF2,FOXP1,GCNT3,THOC1	82	0.274067
immunoglobulin_production_involved_in_immunoglobulin_mediated_immune_response	4	BCL6,CRLF2,GCNT3,THOC1	45	1
immunoglobulin_secretion	1	CRLF2	19	0.714729
in_utero_embryonic_development	34	ACVRL1,ADAM10,CCNK,CHD7,CUL3,DSC3,EGFR,EIF2S2,FGFR1,FOXP1,GRHL2,HBA-A1,HEG1,HNF1B,HOPX,HS6ST1,KLF2,NCOA3,NDEL1,PKD1,RUNX1,SALL4,SMAD2,SNAI1,SPIC,STK3,TEX19.1,TFEB,TGFBR1,TGFBR3,TSHZ3,XRCC2,ZFP568,ZMIZ1	421	0.10466
positive_regulation_of_transcription_from_RNA_polymerase_II_promoter	40	CBFA2T2,CELA1,CTBP2,EN1,ESRRG,FOXA3,FOXP1,GRHL2,HIPK2,HMGN3,HNF1B,IKZF2,JUN,KLF2,LMO1,LMO4,MCF2L,MED25,MITF,NCOA2,NOS1,NUFIP1,ONECUT2,PIK3R1,PPARG,PPARGC1A,RAF1,RUNX1,SALL4,SLC30A9,SMAD2,SMYD3,SPIC,TBL1XR1,TCEA1,TCF4,TCF7L1,TFEB,THRB,ZMIZ1	647	0.000173149
inflammatory_response_to_antigenic_stimulus	1	MIR21A	38	0.174971
regulation_of_phosphate_metabolic_process	38	ABI1,ACSL1,ADCY2,ADCYAP1,BTN2A2,COX7A2L,CUL3,DAB1,DAB2IP,EGFR,ERBB4,ERRFI1,FGFR1,GBP4,HGF,HIPK2,IGF1R,IGFBP3,JUN,KIT,LEMD2,MAP3K7,NRON,NTRK2,PIK3CA,PPARGC1A,PRKAR2B,RAF1,RAP2A,RICTOR,SFN,SFRP1,SMYD3,SPRY4,STK3,TBL1XR1,TNFAIP3,TRP73	623	0.000173647
innate_immune_response_activating_signal_transduction	1	TNFAIP3	53	0.0603233
inner_cell_mass_cell_proliferation	2	NDEL1,SALL4	15	0.678596
inflammatory_response	10	BCL6,CELA1,CRLF2,KIT,MIR21A,PPARG,RICTOR,TNFAIP3,TNFAIP8L2,TRP73	265	0.000174668
inner_ear_morphogenesis	4	CHD7,FGFR1,INSIG2,SLITRK6	103	0.032034
inner_ear_receptor_cell_development	4	ADGRV1,FGFR1,SLC4A7,SLITRK6	45	1
inner_ear_receptor_cell_differentiation	4	ADGRV1,FGFR1,SLC4A7,SLITRK6	65	0.411086
inner_ear_receptor_stereocilium_organization	1	ADGRV1	28	0.357055
innervation	1	SLITRK6	23	0.724981
inorganic_anion_transport	4	ANK,CACNA1A,NOS1,SNCG	86	0.10586
inorganic_cation_transmembrane_transport	10	ANK3,CACNA1A,JPH2,KCND2,KCNIP4,KCNMB1,PKD1,PKD2L1,PLCG2,SLC1A3	200	0.0127685
embryonic_organ_morphogenesis	11	CHD7,CHST11,FGFR1,GRHL2,HIPK2,HNF1B,INSIG2,PHACTR4,SLITRK6,SMAD2,TGFBR1	280	0.000174753
ion_homeostasis	10	ANK3,CACNA1A,EDNRB,GPAM,GPR6,ITPR1,JPH2,PLCG2,RNLS,TFR2	267	0.000179987
inositol_lipid_mediated_signaling&phosphatidylinositol_mediated_signaling	2	BTN2A2,NYAP1	43	0.315392
inositol_phosphate_mediated_signaling	1	ITPR1	20	0.715411
inositol_phosphate_metabolic_process	1	PLCG2	10	1
insulin_like_growth_factor_receptor_signaling_pathway	1	IGFBP3	21	0.717447
insulin_receptor_signaling_pathway	1	SOGA1	52	0.0590297
insulin_secretion	5	HMGN3,HNF1B,LRP5,RAF1,SMAD2	94	0.125921
insulin_secretion_involved_in_cellular_response_to_glucose_stimulus	3	HMGN3,LRP5,RAF1	39	0.794438
integrin_mediated_signaling_pathway	2	CUL3,PHACTR4	30	0.764915
interaction_with_host	1	VPS18	26	0.511459
interferon_gamma_production	2	MIR21A,RUNX1	70	0.0441958
interleukin_10_production	1	PRKCZ	24	0.506875
interleukin_1_beta_production	1	TNFAIP3	29	0.357504
interleukin_1_production	1	TNFAIP3	30	0.359659
interleukin_2_biosynthetic_process	2	CLEC2I,PAWR	15	0.678596
interleukin_2_production	4	CLEC2I,GPAM,PAWR,RUNX1	35	0.78868
interleukin_4_production	1	PRKCZ	26	0.511459
interleukin_5_production&regulation_of_interleukin_5_production	1	PRKCZ	10	1
interleukin_6_production	2	TNFAIP3,ZC3H12A	62	0.0874447
intermediate_filament_based_process	2	NDEL1,RAF1	27	1
intermediate_filament_cytoskeleton_organization	2	NDEL1,RAF1	26	1
internal_protein_amino_acid_acetylation&internal_peptidyl_lysine_acetylation	3	ATG7,KAT6A,NOS1	44	0.621605
interspecies_interaction_between_organisms&symbiosis_encompassing_mutualism_through_parasitism	4	APOBEC3,ATG7,TSG101,VPS18	94	0.0586662
intestinal_absorption	1	GCNT3	14	1
neuron_projection_morphogenesis	17	ANK3,APBB2,ATG7,CACNA1A,DAB1,DAB2IP,FOXP1,FYN,KIRREL3,NDEL1,NUMB,NYAP1,PRKCZ,SEMA6A,SLITRK6,STXBP1,WNT3	360	0.000180435
intracellular_receptor_signaling_pathway	5	CRY2,CTBP2,PPARG,THRB,TNFAIP3	78	0.350059
intracellular_steroid_hormone_receptor_signaling_pathway	1	CRY2	28	0.357055
cilium_organization	1	ONECUT2	112	0.000183469
intrinsic_apoptotic_signaling_pathway	7	DAB2IP,DAPK2,FIGNL1,HIPK2,ITPR1,PIK3R1,TRP73	145	0.0270825
intrinsic_apoptotic_signaling_pathway_by_p53_class_mediator	2	HIPK2,TRP73	35	0.576977
intrinsic_apoptotic_signaling_pathway_in_response_to_DNA_damage	3	HIPK2,PIK3R1,TRP73	58	0.277267
intrinsic_apoptotic_signaling_pathway_in_response_to_DNA_damage_by_p53_class_mediator	2	HIPK2,TRP73	24	1
intrinsic_apoptotic_signaling_pathway_in_response_to_endoplasmic_reticulum_stress	2	DAB2IP,ITPR1	40	0.430711
multicellular_organismal_homeostasis	5	ADRB1,IL7,MEX3C,PIK3CA,PPARGC1A	187	0.000184512
organelle_fission	5	CPEB1,IGF1R,MTBP,NDEL1,TEX19.1	188	0.000186838
cilium_morphogenesis	1	ONECUT2	115	0.000192931
iron_ion_homeostasis	1	TFR2	41	0.121314
isotype_switching&somatic_diversification_of_immunoglobulins_involved_in_immune_response&somatic_recombination_of_immunoglobulin_genes_involved_in_immune_response	2	BCL6,THOC1	38	0.427759
keratinization	1	SFN	11	1
keratinocyte_development	2	KDF1,SFN	10	0.329064
keratinocyte_differentiation	4	ERRFI1,KDF1,SFN,TSG101	52	0.65406
keratinocyte_proliferation	3	EFNB2,KDF1,SFN	21	0.503712
kidney_development	15	APH1C,COL4A3,CTNNBIP1,EFNB2,FGFR1,GCNT3,HNF1B,KIRREL3,KLF15,ODC1,PKD1,TGFBR1,TIPARP,TSHZ3,WNT11	186	0.335085
kidney_epithelium_development	6	CTNNBIP1,EFNB2,FGFR1,HNF1B,KLF15,TSHZ3	94	0.237805
kidney_morphogenesis	4	CTNNBIP1,GCNT3,HNF1B,TSHZ3	77	0.185624
labyrinthine_layer_blood_vessel_development	1	HS6ST1	21	0.717447
labyrinthine_layer_development	2	HS6ST1,NCOA3	51	0.167269
labyrinthine_layer_morphogenesis	1	NCOA3	23	0.724981
lactation	2	ERBB4,PRLR	26	1
lamellipodium_assembly	2	KIT,WASF2	25	1
lamellipodium_organization	3	ABI1,KIT,WASF2	30	1
lateral_mesoderm_development	1	FGFR1	13	1
lateral_ventricle_development	1	NUMB	10	1
layer_formation_in_cerebral_cortex	1	DAB2IP	13	1
learning	4	HRH1,NTRK2,PRKAR2B,VDAC3	105	0.0326725
regulation_of_phosphorylation	33	ABI1,ACSL1,BTN2A2,COX7A2L,CUL3,DAB1,DAB2IP,EGFR,ERBB4,ERRFI1,FGFR1,GBP4,HGF,HIPK2,IGF1R,IGFBP3,JUN,KIT,LEMD2,MAP3K7,NTRK2,PIK3CA,PRKAR2B,RAF1,RAP2A,RICTOR,SFN,SFRP1,SMYD3,SPRY4,STK3,TNFAIP3,TRP73	564	0.000193792
left_right_pattern_formation	1	SNAI1	24	0.506875
lens_development_in_camera_type_eye	4	HIPK2,SHROOM2,SLITRK6,TGFBR1	66	0.314981
lens_morphogenesis_in_camera_type_eye	2	HIPK2,SHROOM2	25	1
negative_regulation_of_response_to_stimulus	39	ANKRD6,BCL6,BMPER,BTN2A2,CHST11,CRY2,CTH,CTNNBIP1,DAB1,DAB2IP,ERRFI1,FIGNL1,HGF,IGF1R,IL7,LEMD2,MAGI2,MAP3K7,MAPKAPK5,NUMB,NXN,ONECUT2,OTUD7B,PAWR,PHACTR4,PPARG,PRKACB,RAF1,RC3H1,SFRP1,SPRY4,STK3,THOC1,THY1,TNFAIP3,TNFAIP8L2,TRP73,WNT11,WNT3	632	0.000193888
leukocyte_cell_cell_adhesion	14	BCL6,BTN2A2,CLEC2I,FOXP1,FYN,GPAM,IL7,KIT,LGALS8,MARCH7,PAWR,PRKCZ,RC3H1,TNFAIP8L2	318	0.000212667
leukocyte_apoptotic_process	2	GIMAP8,GPAM	89	0.0113169
spermatogenesis	12	ADAMTS2,BCL6,DNMT3A,DPY19L2,FOXA3,KIT,LAMP1,PANK2,PHC2,SPACA1,SPINK2,TEX19.1	288	0.000227633
male_gamete_generation	12	ADAMTS2,BCL6,DNMT3A,DPY19L2,FOXA3,KIT,LAMP1,PANK2,PHC2,SPACA1,SPINK2,TEX19.1	289	0.000228263
leukocyte_homeostasis	3	GPAM,RC3H1,TNFAIP3	82	0.0628434
leukocyte_mediated_cytotoxicity	1	CTSH	65	0.0193732
cellular_process_involved_in_reproduction_in_multicellular_organism	8	DPY19L2,EIF2S2,KIT,PANK2,SPACA1,SPINK2,TGFBR1,ZMIZ1	230	0.000228884
leukocyte_proliferation	10	BCL6,BTN2A2,CLEC2I,FYN,GPAM,IL7,IMPDH2,MARCH7,PAWR,RC3H1	181	0.0350697
limbic_system_development	2	FGFR1,TRP73	71	0.0446991
regulation_of_cellular_localization	23	BTN2A2,CACNA1A,CRY2,DAB2IP,ERBB4,FYN,GBP4,GPAM,HMGN3,LRP5,MIR21A,NRON,PIK3R1,PKD1,POMC,PPARG,PRKCZ,RAB3GAP1,RALGAPA2,RALGAPB,SFN,SNCG,STXBP1	435	0.000253602
lipid_catabolic_process	3	CEL,CYP39A1,TBL1XR1	78	0.0863421
lipid_homeostasis	2	GPAM,MIA2	66	0.0622794
lipid_localization	5	ABCG1,CRY2,POMC,PPARG,ZC3H12A	125	0.016935
cellular_component_assembly_involved_in_morphogenesis	3	FOXP1,ONECUT2,SPACA1	151	0.000276307
lipid_modification	2	ABCG1,PIK3R1	56	0.12065
lipid_storage	3	ABCG1,CRY2,ZC3H12A	35	1
lipid_transport	4	ABCG1,CRY2,POMC,PPARG	99	0.0435587
liposaccharide_metabolic_process	2	KIT,ST8SIA6	33	0.574925
liver_development	12	ATG7,CUL3,HGF,HNF1B,JUN,ONECUT2,PIK3CA,PKD1,RUNX1,TGFBR3,TNFAIP3,UPF2	70	0.134163
liver_morphogenesis	2	CUL3,TNFAIP3	11	0.365968
locomotor_rhythm	2	KCND2,NCOA2	12	0.639982
locomotory_behavior	13	AGTPBP1,ATG7,CACNA1A,CHD7,DAB1,HIPK2,KCND2,LSAMP,NCOA2,NPAS3,OPRK1,SLITRK6,SNCG	214	0.0405747
locomotory_exploration_behavior	1	LSAMP	12	1
long_chain_fatty_acid_transport	1	PPARG	16	1
long_term_synaptic_depression	1	STXBP1	14	1
long_term_synaptic_potentiation	1	NTRK2	30	0.359659
lung_alveolus_development	3	ERRFI1,HOPX,HS6ST1	49	0.480398
lung_associated_mesenchyme_development	1	FGFR1	10	1
lung_cell_differentiation	5	FOXP1,GRHL2,KLF2,NUMB,THRB	32	0.402107
lung_development	16	ADAMTS2,CTSH,ERRFI1,FGFR1,FOXP1,GRHL2,HEG1,HOPX,HS6ST1,KLF2,NUMB,SIM2,SLC23A1,SMAD2,THRB,TSHZ3	185	0.470182
lung_epithelial_cell_differentiation	5	FOXP1,GRHL2,KLF2,NUMB,THRB	31	0.392085
lung_epithelium_development	6	ERRFI1,FOXP1,GRHL2,KLF2,NUMB,THRB	41	0.456625
lung_morphogenesis	2	CTSH,GRHL2	54	0.170062
lung_secretory_cell_differentiation	1	FOXP1	13	1
lymph_node_development	1	RC3H1	28	0.357055
lymph_vessel_development	4	ACVRL1,EFNB2,HEG1,PKD1	23	0.32851
lymph_vessel_morphogenesis	2	ACVRL1,PKD1	16	0.692862
lymphangiogenesis	1	ACVRL1	15	1
secretion	27	ATG7,BTN2A2,CACNA1A,CRLF2,CRY2,ERBB4,FOXP1,GIPC1,GPAM,HMGN3,HNF1B,LRP5,MIR21A,NRXN3,NTRK2,OPRK1,POMC,PPARG,PRKCZ,PRLR,RAB3GAP1,RAF1,RIMS1,SMAD2,SNCG,STXBP1,TRP73	481	0.000280506
lymphocyte_activation_involved_in_immune_response	7	BCL6,FOXP1,LGALS8,PLCG2,PRKCZ,RC3H1,THOC1	100	0.32534
lymphocyte_apoptotic_process	2	GIMAP8,GPAM	71	0.0446991
lymphocyte_costimulation	1	LGALS8	14	1
regulation_of_homeostatic_process	6	GPAM,HMGN3,ITPR1,LRP5,PLCG2,PPARGC1A	196	0.000284186
lymphocyte_homeostasis	3	GPAM,RC3H1,TNFAIP3	66	0.154249
meiotic_cell_cycle	2	CPEB1,TEX19.1	129	0.000284358
lymphoid_progenitor_cell_differentiation	1	KIT	17	1
lysosomal_transport	1	SCARB2	10	1
mRNA_catabolic_process	2	DCP2,RC3H1	29	0.763962
mRNA_metabolic_process	6	DCP2,MBNL1,MBNL2,METTL3,NOVA1,RC3H1	103	0.145692
mRNA_processing	4	MBNL1,MBNL2,METTL3,NOVA1	75	0.184756
mRNA_splicing_via_spliceosome&RNA_splicing_via_transesterification_reactions_with_bulged_adenosine_as_nucleophile	3	MBNL1,MBNL2,NOVA1	45	0.623246
macroautophagy	1	ATG7	25	0.508322
macromolecular_complex_assembly	20	AP1AR,CLEC2I,COX7A2L,CTNNBIP1,DAB2IP,EIF3D,HIGD2A,LMO4,MAP3K7,MBNL1,ME1,MIS18A,MSRB2,RAB3GAP1,RAF1,RC3H1,RICTOR,SMYD3,TCF4,TWF1	315	0.0146905
macromolecular_complex_disassembly	4	KLC1,SHROOM2,SPECC1L,TWF1	50	0.81666
muscle_tissue_development	14	ATG7,EFNB2,ERBB4,FGFR1,FOXP1,HEG1,JPH2,LEMD2,MBNL1,PPARGC1A,SNW1,TGFBR3,TIPARP,TSHZ3	315	0.000285906
organelle_assembly	6	ATG7,CDK5RAP2,FOXP1,ONECUT2,RC3H1,SPACA1	198	0.00028641
macromolecule_deacylation	2	BCL6,HOPX	42	0.31526
macromolecule_methylation	7	DNMT3A,DPPA3,METTL3,MIS18A,PIK3CA,RNF20,SMYD3	129	0.0788309
macrophage_activation	1	JUN	28	0.357055
maintenance_of_location	7	ABCG1,CRY2,ITPR1,PKD1,PLCG2,TWF1,ZC3H12A	117	0.167185
maintenance_of_location_in_cell	2	PKD1,TWF1	31	0.766599
maintenance_of_protein_location	2	PKD1,TWF1	33	0.574925
maintenance_of_protein_location_in_cell	2	PKD1,TWF1	27	1
dephosphorylation	2	ALPL,NRON	130	0.000289069
male_gonad_development&development_of_primary_male_sexual_characteristics	5	EIF2S2,SFRP1,SPINK2,TEX19.1,TGFBR1	82	0.274067
male_sex_determination	1	IGF1R	14	1
male_sex_differentiation	5	EIF2S2,SFRP1,SPINK2,TEX19.1,TGFBR1	103	0.0727722
mammary_gland_alveolus_development&mammary_gland_lobule_development	2	ERBB4,PRLR	22	1
mammary_gland_development	6	ERBB4,IGF1R,LRP5,NCOA3,PRLR,SLC12A2	112	0.115295
mammary_gland_duct_morphogenesis	3	LRP5,NCOA3,SLC12A2	38	0.793944
mammary_gland_epithelial_cell_differentiation	2	ERBB4,PRLR	12	0.639982
mammary_gland_epithelium_development	5	ERBB4,LRP5,NCOA3,PRLR,SLC12A2	64	0.681964
mammary_gland_morphogenesis	3	LRP5,NCOA3,SLC12A2	54	0.367553
maternal_behavior	1	NPAS3	11	1
mating	2	DDO,THRB	29	0.763962
mating_behavior	1	THRB	21	0.717447
mature_B_cell_differentiation	3	CMTM7,LGALS8,PLCG2	14	0.226065
mechanoreceptor_differentiation	5	ADGRV1,FGFR1,NTRK2,SLC4A7,SLITRK6	71	0.439622
megakaryocyte_development	3	ABI1,KIT,WASF2	15	0.4109
megakaryocyte_differentiation	3	ABI1,KIT,WASF2	25	0.750072
meiosis_I	2	CPEB1,TEX19.1	67	0.0630782
single_organism_cellular_localization	18	ANK3,CACNA1A,CDK5RAP2,CLEC2I,COLQ,CRY2,DAB2IP,ERBB4,GBP4,MREG,NDEL1,NRON,PIK3R1,PKD1,PRKCZ,RAB3GAP1,SCARB2,STXBP1	365	0.000289214
meiotic_cell_cycle_process	2	CPEB1,TEX19.1	86	0.0108986
meiotic_chromosome_segregation	2	CPEB1,TEX19.1	52	0.167362
signal_transduction_by_phosphorylation	13	BTN2A2,DAB2IP,FGFR1,HGF,IGF1R,IGFBP3,KIT,LEMD2,MAP3K7,SFRP1,SPRY4,STK3,TRP73	299	0.000294496
melanocyte_differentiation	5	ADAMTS9,EDNRB,KIT,MITF,MREG	25	0.208121
melanosome_localization	2	MREG,SHROOM2	13	0.651854
melanosome_transport	1	MREG	11	1
membrane_depolarization	3	CACNA1A,RAB3GAP1,RIMS1	67	0.154813
membrane_docking	1	STXBP1	14	1
membrane_fusion	2	DYSF,STXBP1	43	0.315392
membrane_hyperpolarization	1	RIMS1	21	0.717447
membrane_invagination	1	ELMO1	25	0.508322
membrane_lipid_biosynthetic_process	2	CERS3,ST8SIA6	39	0.428639
membrane_lipid_catabolic_process	1	CEL	10	1
membrane_lipid_metabolic_process	4	CEL,CERS3,KIT,ST8SIA6	66	0.314981
axonogenesis	12	ANK3,APBB2,ATG7,CACNA1A,DAB1,FOXP1,NDEL1,NUMB,SEMA6A,SLITRK6,STXBP1,WNT3	287	0.000313964
membrane_protein_proteolysis	1	CTSH	10	1
memory	1	HRH1	59	0.027496
mesenchymal_cell_development	7	EDNRB,ERBB4,PHACTR4,SFRP1,SMAD2,SNAI1,TGFBR3	99	0.325106
mesenchymal_cell_differentiation	8	EDNRB,ERBB4,FGFR1,PHACTR4,SFRP1,SMAD2,SNAI1,TGFBR3	112	0.350146
mesenchymal_cell_proliferation	4	FBXW4,FGFR1,FOXP1,WNT11	43	1
mesenchyme_development	8	EDNRB,ERBB4,FGFR1,PHACTR4,SFRP1,SMAD2,SNAI1,TGFBR3	156	0.0327309
mesenchyme_morphogenesis	3	FGFR1,SMAD2,SNAI1	34	1
mesoderm_development	6	FGFR1,IRX3,SMAD2,SNAI1,TCF7L1,WNT3	100	0.186971
mesoderm_formation	4	FGFR1,SMAD2,SNAI1,WNT3	59	0.520387
mesoderm_morphogenesis	5	FGFR1,SMAD2,SNAI1,TCF7L1,WNT3	62	0.680091
mesodermal_cell_differentiation	1	FGFR1	22	0.720685
mesodermal_cell_fate_commitment	1	FGFR1	17	1
mesodermal_cell_fate_specification	1	FGFR1	11	1
mesonephric_tubule_formation	1	HNF1B	11	1
mesonephric_tubule_morphogenesis	2	CTNNBIP1,HNF1B	61	0.0867528
mesonephros_development	4	CTNNBIP1,FGFR1,HNF1B,TSHZ3	76	0.184893
inorganic_ion_homeostasis	9	ANK3,CACNA1A,EDNRB,GPR6,ITPR1,JPH2,PLCG2,RNLS,TFR2	242	0.000320967
wound_healing	4	DYSF,ERBB4,FNTB,HOPX	165	0.000324736
metanephros_development	2	APH1C,HNF1B	63	0.0886666
metencephalon_development	5	AGTPBP1,ATG7,CACNA1A,DAB1,SLC4A7	90	0.164212
methylation	8	DNMT3A,DPPA3,METTL3,MIS18A,MTAP,PIK3CA,RNF20,SMYD3	140	0.0914657
miRNA_metabolic_process	1	TRIM71	12	1
regulation_of_organelle_organization	16	AP1AR,ATG7,BCL6,CDK5RAP2,CLEC2I,IGF1R,MTBP,NOS1,PIK3R1,PKD1,PPARGC1A,RICTOR,RNF20,SHROOM2,SPECC1L,TWF1	338	0.00033289
cell_projection_assembly	4	KIT,ONECUT2,TGFBR1,WASF2	166	0.000333185
negative_regulation_of_transcription_from_RNA_polymerase_II_promoter	25	BCL6,BCL6B,CELA1,CTNNBIP1,CUL3,DNMT3A,EDNRB,ETV3,FGFR1,FOXP1,GBP4,HIPK2,HNF1B,HOPX,LMO1,NCOA2,OTUD7B,PPARG,SALL4,SIM2,SNAI1,TCF4,THRB,TLE4,ZFP568	454	0.000344475
microtubule_depolymerization	1	SPECC1L	17	1
microtubule_organizing_center_organization	2	CDK5RAP2,NDEL1	31	0.766599
microtubule_polymerization_or_depolymerization	1	SPECC1L	29	0.357504
midbrain_development	2	EN1,FGFR1	34	0.575386
middle_ear_morphogenesis	2	FGFR1,INSIG2	23	1
mitochondrial_DNA_metabolic_process	2	POLG,PPARGC1A	14	0.664835
mitochondrial_genome_maintenance	2	POLG,PPARGC1A	19	1
mitochondrion_degradation	1	ATG7	14	1
mitochondrion_morphogenesis	1	PANK2	13	1
mitochondrion_organization	8	AGTPBP1,ATG7,COX7A2L,HIGD2A,PANK2,POLG,PPARGC1A,TRP73	158	0.0332456
mitotic_DNA_damage_checkpoint&mitotic_DNA_integrity_checkpoint	2	CDK1,D7ERTD443E	16	0.692862
mitotic_cell_cycle	13	BRINP1,BTN2A2,CALM1,CDK1,CDK5RAP2,CUL3,D7ERTD443E,DCTN6,IGF1R,MTBP,NDEL1,PKD1,TRIM71	210	0.0509712
mitotic_cell_cycle_checkpoint	2	CDK1,D7ERTD443E	31	0.766599
mitotic_cell_cycle_phase_transition	4	BTN2A2,CALM1,MTBP,TRIM71	94	0.0586662
mitotic_cell_cycle_process	11	BTN2A2,CALM1,CDK1,CDK5RAP2,D7ERTD443E,DCTN6,IGF1R,MTBP,NDEL1,PKD1,TRIM71	170	0.0998594
mitotic_nuclear_division	3	IGF1R,MTBP,NDEL1	58	0.277267
mitotic_spindle_organization	2	DCTN6,PKD1	11	0.365968
DNA_metabolic_process	15	BCL6,DNMT3A,DPPA3,ERCC4,FOXP1,LIG1,MIS18A,NTHL1,PARP3,PIK3CA,POLG,PPARGC1A,THOC1,XRCC2,XRCC5	322	0.00035196
molting_cycle&hair_cycle	4	EGFR,MREG,RUNX1,SNAI1	99	0.0435587
molting_cycle_process&hair_cycle_process	4	EGFR,MREG,RUNX1,SNAI1	93	0.0586114
monoamine_transport	2	NOS1,SNCG	36	0.579626
monocarboxylic_acid_biosynthetic_process	4	CYP39A1,ELOVL6,INSIG2,SLC1A3	68	0.316404
T_cell_activation&T_cell_aggregation	14	BCL6,BTN2A2,CLEC2I,FOXP1,FYN,GPAM,IL7,KIT,LGALS8,MARCH7,PAWR,PRKCZ,RC3H1,TNFAIP8L2	308	0.000371809
monocarboxylic_acid_transport	2	CACNA1A,PPARG	44	0.316679
mononuclear_cell_proliferation&lymphocyte_proliferation	10	BCL6,BTN2A2,CLEC2I,FYN,GPAM,IL7,IMPDH2,MARCH7,PAWR,RC3H1	173	0.0574444
monosaccharide_biosynthetic_process	1	SOGA1	43	0.12238
monosaccharide_metabolic_process	6	CACNA1A,IGFBP3,NCOA2,PIK3CA,POMC,SOGA1	109	0.112947
monosaccharide_transport	2	KLF15,SLC23A1	61	0.0867528
monovalent_inorganic_cation_homeostasis	1	EDNRB	39	0.17665
monovalent_inorganic_cation_transport	10	ANK3,CACNA1A,KCND2,KCNIP4,KCNMB1,NOS1,SLC1A3,SLC9A6,SNCG,UCP1	196	0.0166662
morphogenesis_of_a_branching_epithelium	13	BTBD7,CTNNBIP1,CTSH,FGFR1,FLT1,HGF,HNF1B,LRP5,NCOA3,PKD1,PLXNA1,SFRP1,SLC12A2	200	0.0785762
morphogenesis_of_a_branching_structure	13	BTBD7,CTNNBIP1,CTSH,FGFR1,FLT1,HGF,HNF1B,LRP5,NCOA3,PKD1,PLXNA1,SFRP1,SLC12A2	211	0.0513344
morphogenesis_of_a_polarized_epithelium	4	ANKRD6,DLG3,NUMB,SFRP1	45	1
morphogenesis_of_an_epithelial_fold	1	EGFR	28	0.357055
morphogenesis_of_an_epithelial_sheet	2	PHACTR4,ZFP568	28	0.763799
morphogenesis_of_an_epithelium	33	ANKRD6,BTBD7,CTNNBIP1,CTSH,DLG3,EFNB2,EGFR,FGFR1,FLT1,GRHL2,GRSF1,HGF,HNF1B,IGF1R,KDF1,LMO4,LRP5,MAP3K7,NCOA3,NUMB,PHACTR4,PKD1,PLXNA1,PRKACB,RUNX1,SALL4,SFRP1,SLC12A2,SNAI1,STK3,TNC,TRIM71,ZFP568	434	0.045293
morphogenesis_of_embryonic_epithelium	13	GRHL2,GRSF1,HNF1B,KDF1,LMO4,MAP3K7,PHACTR4,PRKACB,SALL4,SFRP1,STK3,TRIM71,ZFP568	161	0.366472
motor_neuron_axon_guidance	1	FOXP1	25	0.508322
movement_in_environment_of_other_organism_involved_in_symbiotic_interaction&entry_into_other_organism_involved_in_symbiotic_interaction&movement_in_host_environment&entry_into_host&entry_into_cell_of_other_organism_involved_in_symbiotic_interaction&entry_into_host_cell&viral_entry_into_host_cell	1	VPS18	19	0.714729
mucopolysaccharide_metabolic_process	1	CHST11	26	0.511459
mucus_secretion	1	ATG7	13	1
multi_multicellular_organism_process	7	ACSL4,DDO,HYAL5,MIR21A,NPAS3,PZP,THRB	124	0.101239
multi_organism_behavior	5	CNTFR,CRHBP,KIRREL3,NPAS3,THRB	68	0.55103
multi_organism_cellular_process	4	APOBEC3,ATG7,TSG101,VPS18	57	0.518324
multi_organism_reproductive_behavior	2	NPAS3,THRB	31	0.766599
leukocyte_aggregation&lymphocyte_aggregation	14	BCL6,BTN2A2,CLEC2I,FOXP1,FYN,GPAM,IL7,KIT,LGALS8,MARCH7,PAWR,PRKCZ,RC3H1,TNFAIP8L2	309	0.000372964
multicellular_organism_growth	14	ADRB1,CELA1,CHD7,EN1,GPAM,GRHL2,HEG1,KLF2,NCOA3,PIK3CA,SLC12A2,SLITRK6,TBL1XR1,XRCC2	177	0.322756
protein_complex_subunit_organization	24	ADAMTS2,AP1AR,CLEC2I,COX7A2L,CTNNBIP1,DAB2IP,DCTN6,HIGD2A,LMO4,MAP3K7,ME1,MIS18A,MSRB2,PHACTR1,PIK3R1,PKD1,RAB3GAP1,RAF1,RICTOR,SHROOM2,SMYD3,SPECC1L,TGFBR1,TWF1	438	0.000375049
regulation_of_protein_modification_process	33	ABI1,ACSL1,ATG7,BCL6,CUL3,DAB1,DAB2IP,EGFR,ERBB4,ERRFI1,FYN,GBP4,HGF,HIPK2,JUN,KIT,KLF15,MAP3K7,NOS1,NTRK2,NXN,PIK3CA,PRKAR2B,RAF1,RAP2A,RICTOR,RNF20,SFN,SFRP1,SMYD3,SPRY4,TNFAIP3,TRP73	548	0.000380565
multicellular_organismal_metabolic_process	3	ADRB1,PPARG,TIPARP	30	1
multicellular_organismal_movement&musculoskeletal_movement	4	CACNA1A,HIPK2,ITPR1,TSHZ3	16	0.123579
multicellular_organismal_reproductive_behavior	2	NPAS3,THRB	24	1
MAPK_cascade	13	BTN2A2,DAB2IP,FGFR1,HGF,IGF1R,IGFBP3,KIT,LEMD2,MAP3K7,SFRP1,SPRY4,STK3,TRP73	295	0.000392331
multicellular_organismal_response_to_stress	6	ADRA2A,ADRB1,CACNA1A,RUNX1,SLC6A2,VDAC3	67	0.842868
multicellular_organismal_signaling	3	ANK3,CACNA1A,KCND2	50	0.482475
multicellular_organismal_water_homeostasis	2	KDF1,SFN	26	1
muscle_adaptation	1	KLF15	44	0.124279
muscle_cell_apoptotic_process	1	BAG3	19	0.714729
muscle_cell_development	4	ATG7,FOXP1,RAMP2,SMYD3	114	0.0176374
embryonic_organ_development	23	CHD7,CHST11,EGFR,FGFR1,GRHL2,HIPK2,HNF1B,HS6ST1,INSIG2,KAT6A,KIT,NCOA3,PHACTR4,PKD1,RUNX1,SLITRK6,SMAD2,SNAI1,STK3,TEX19.1,TFEB,TGFBR1,ZFP568	426	0.000418422
muscle_cell_migration	3	NET1,PARVA,PLXNA1	21	0.503712
muscle_cell_proliferation	5	CTNNBIP1,ERBB4,FGFR1,FOXP1,TGFBR3	60	0.832531
muscle_organ_development	11	CNTFR,EFNB2,ERBB4,FGFR1,FOXP1,HEG1,JPH2,LEMD2,MBNL1,SNW1,TGFBR3	267	0.000425039
muscle_hypertrophy&striated_muscle_hypertrophy	1	KLF15	25	0.508322
muscle_hypertrophy_in_response_to_stress&cardiac_muscle_adaptation&cardiac_muscle_hypertrophy_in_response_to_stress	1	KLF15	11	1
metal_ion_homeostasis	7	ANK3,CACNA1A,GPR6,ITPR1,JPH2,PLCG2,TFR2	210	0.000430265
muscle_organ_morphogenesis	2	HEG1,TGFBR3	68	0.0642874
protein_phosphorylation	43	ABI1,ACSL1,ADAM10,CDK1,CUL3,DAB1,DAB2IP,DAPK2,EGFR,ERBB4,ERRFI1,FGFR1,FLT1,FYN,GBP4,HGF,HIPK2,IGF1R,JUN,KIT,MAP3K7,MAPKAPK5,NTRK2,PIK3CA,PIK3R1,PKD1,PRKACB,PRKAR2B,PRKCZ,PRKG1,RAF1,RAP2A,RICTOR,SFN,SFRP1,SMAD2,SMYD3,SPRY4,TGFBR1,TGFBR3,TNFAIP3,TRP73,TWF1	661	0.000446297
chordate_embryonic_development	43	ABI1,ACVRL1,ADAM10,CCNK,CHD7,CHST11,CUL3,DSC3,EGFR,EIF2S2,EN1,FGFR1,FOXP1,GRHL2,HBA-A1,HEG1,HNF1B,HOPX,HS6ST1,KLF2,LMO4,MAP3K7,NCOA3,NDEL1,PHACTR4,PKD1,PRKACB,RUNX1,SALL4,SFRP1,SMAD2,SNAI1,SPIC,STK3,TEX19.1,TFEB,TGFBR1,TGFBR3,TRIM71,TSHZ3,XRCC2,ZFP568,ZMIZ1	663	0.000448912
cellular_response_to_biotic_stimulus	4	DAB2IP,MIR205,MIR30C-2,ZC3H12A	161	0.0004612
muscle_tissue_morphogenesis	2	HEG1,TGFBR3	60	0.0865989
myelin_maintenance	1	MPP5	11	1
regulation_of_catalytic_activity	39	ABI1,ACSL1,ADCY2,ADCYAP1,BCL6,CRADD,CTSH,CUL3,DAB1,DAB2IP,DOCK9,ERRFI1,GIPC1,HGF,HSPA1B,IL7,KIT,MAP3K7,MCF2L,NDEL1,NOS1,NTRK2,PHACTR4,PIK3CA,PRKAR2B,PZP,RAB3GAP1,RALBP1,RALGAPA2,RALGAPB,RGS18,RICTOR,SFN,SFRP1,SMYD3,SPINK2,SPRY4,TNFAIP3,TRP73	615	0.000467569
myeloid_cell_development	6	ABI1,BCL6,HBA-A1,KIT,KLF2,WASF2	49	0.652867
nuclear_division	5	CPEB1,IGF1R,MTBP,NDEL1,TEX19.1	175	0.000511315
myeloid_cell_homeostasis	6	BCL6,HBA-A1,KIT,KLF2,TCEA1,TGFBR3	120	0.0674372
positive_regulation_of_cell_proliferation	23	ACVRL1,BCL6,CNTFR,CTSH,EGFR,ERBB4,FBXW4,FGFR1,FNTB,FOXP1,GPAM,HIPK2,IL7,JUN,KIT,LRP5,MARCKSL1,MIR205,ODC1,TNC,TNFAIP3,TPD52,ZMIZ1	419	0.000526963
myeloid_leukocyte_cytokine_production	1	BCL6	12	1
myeloid_leukocyte_differentiation	5	JUN,KIT,MITF,PIK3R1,SFRP1	125	0.016935
myoblast_differentiation	1	MBNL1	53	0.0603233
myoblast_proliferation	1	HGF	13	1
myofibril_assembly	1	FOXP1	35	0.254018
myotube_cell_development	1	SMYD3	34	0.251396
cellular_homeostasis	12	CACNA1A,FOXA3,GPR6,HMGN3,ITPR1,JPH2,LRP5,PIK3CA,PIK3R1,PLCG2,RAF1,TFR2	275	0.000541024
ncRNA_metabolic_process	1	TRIM71	61	0.0283443
necroptotic_process	1	MAP3K7	20	0.715411
necrotic_cell_death	1	MAP3K7	30	0.359659
negative_regulation_of_BMP_signaling_pathway	2	BMPER,SFRP1	37	0.583258
negative_regulation_of_B_cell_activation	6	BCL6,PAWR,RC3H1,SFRP1,THOC1,TNFAIP3	27	0.129762
negative_regulation_of_B_cell_proliferation	2	PAWR,RC3H1	13	0.651854
negative_regulation_of_CD4_positive_alpha_beta_T_cell_activation	2	BCL6,RC3H1	11	0.365968
negative_regulation_of_DNA_binding	1	CTNNBIP1	20	0.715411
negative_regulation_of_DNA_metabolic_process	3	BCL6,DPPA3,THOC1	25	0.750072
negative_regulation_of_DNA_recombination	2	BCL6,THOC1	13	0.651854
negative_regulation_of_ERK1_and_ERK2_cascade	1	BTN2A2	22	0.720685
negative_regulation_of_I_kappaB_kinase_NF_kappaB_signaling	2	OTUD7B,TNFAIP3	18	1
negative_regulation_of_JNK_cascade	2	SFRP1,TRP73	14	0.664835
negative_regulation_of_MAPK_cascade	6	BTN2A2,IGF1R,LEMD2,SFRP1,SPRY4,TRP73	68	0.843358
negative_regulation_of_MAP_kinase_activity	3	SFRP1,SPRY4,TRP73	34	1
negative_regulation_of_NF_kappaB_transcription_factor_activity	1	ZC3H12A	17	1
negative_regulation_of_Notch_signaling_pathway	2	BCL6,NUMB	13	0.651854
regionalization	16	ABI1,CTNNBIP1,EN1,FGFR1,GRSF1,HIPK2,HNF1B,LRP5,PRKACB,SFRP1,SMAD2,SNAI1,TCF7L1,TGFBR1,WNT3,XRCC2	328	0.000568215
brain_development	27	AGTPBP1,ATG7,CACNA1A,CCDC141,CDK5RAP2,CHD7,CRTAC1,DAB1,DAB2IP,EGFR,EN1,ERBB4,FGFR1,FYN,GRHL2,HNF1B,IGF1R,KIRREL3,NDEL1,NTRK2,NUMB,PRKG1,SHROOM2,SLC23A1,SLC4A7,SMARCA1,TRP73	467	0.000573131
negative_regulation_of_TOR_signaling	1	MAPKAPK5	13	1
negative_regulation_of_T_cell_activation&negative_regulation_of_leukocyte_cell_cell_adhesion	6	BCL6,BTN2A2,MARCH7,PAWR,RC3H1,TNFAIP8L2	70	0.700637
negative_regulation_of_T_cell_apoptotic_process	1	GPAM	18	1
negative_regulation_of_T_cell_differentiation	2	BCL6,RC3H1	23	1
negative_regulation_of_T_cell_proliferation	4	BTN2A2,MARCH7,PAWR,RC3H1	43	1
negative_regulation_of_T_cell_receptor_signaling_pathway	3	BTN2A2,PAWR,THY1	13	0.199639
negative_regulation_of_T_helper_cell_differentiation&negative_regulation_of_CD4_positive_alpha_beta_T_cell_differentiation	2	BCL6,RC3H1	10	0.329064
negative_regulation_of_Wnt_signaling_pathway	6	ANKRD6,CTNNBIP1,NXN,SFRP1,STK3,WNT11	72	0.701157
negative_regulation_of_actin_filament_depolymerization	3	SHROOM2,SPECC1L,TWF1	10	0.126087
negative_regulation_of_actin_filament_polymerization	1	TWF1	15	1
negative_regulation_of_adaptive_immune_response	3	BCL6,RC3H1,THOC1	25	0.750072
negative_regulation_of_adaptive_immune_response_based_on_somatic_recombination_of_immune_receptors_built_from_immunoglobulin_superfamily_domains	3	BCL6,RC3H1,THOC1	23	0.736196
negative_regulation_of_alpha_beta_T_cell_activation	2	BCL6,RC3H1	19	1
negative_regulation_of_alpha_beta_T_cell_differentiation	2	BCL6,RC3H1	13	0.651854
negative_regulation_of_angiogenesis&negative_regulation_of_blood_vessel_morphogenesis	3	ANGPT2,COL4A3,DAB2IP	30	1
negative_regulation_of_antigen_receptor_mediated_signaling_pathway	3	BTN2A2,PAWR,THY1	16	0.422958
negative_regulation_of_apoptotic_process	29	APBB2,ATG7,BAG3,BCL6,CACNA1A,CHST11,CNTFR,CTH,CTSH,FIGNL1,GPAM,HGF,HIPK2,HNF1B,HSPA1B,IL7,JUN,MAP3K7,MITF,NTRK2,PIK3CA,PIK3R1,PPARGC1A,RAF1,RAMP2,STXBP1,TGFBR1,TRP73,XRCC2	428	0.0118902
negative_regulation_of_apoptotic_signaling_pathway	6	CTH,FIGNL1,HGF,IL7,MAP3K7,RAF1	109	0.112947
negative_regulation_of_astrocyte_differentiation	1	DAB1	10	1
negative_regulation_of_axon_extension	1	WNT3	19	0.714729
negative_regulation_of_axonogenesis	2	DAB1,WNT3	30	0.764915
negative_regulation_of_behavior	1	WNT3	14	1
negative_regulation_of_binding	2	CRTAC1,CTNNBIP1	44	0.316679
negative_regulation_of_blood_pressure	1	ADRB1	22	0.720685
negative_regulation_of_calcium_ion_transport	1	NOS1	10	1
negative_regulation_of_canonical_Wnt_signaling_pathway	4	ANKRD6,SFRP1,STK3,WNT11	50	0.81666
negative_regulation_of_carbohydrate_metabolic_process&negative_regulation_of_cellular_carbohydrate_metabolic_process	1	SOGA1	20	0.715411
negative_regulation_of_cartilage_development	1	TGFBR1	17	1
negative_regulation_of_catabolic_process	2	FYN,GIPC1	66	0.0622794
negative_regulation_of_catalytic_activity	13	CUL3,DAB2IP,ERRFI1,HSPA1B,IL7,NOS1,PZP,SFRP1,SMYD3,SPINK2,SPRY4,TNFAIP3,TRP73	195	0.0969585
negative_regulation_of_cell_activation	9	BCL6,BTN2A2,MARCH7,PAWR,RC3H1,SFRP1,THOC1,TNFAIP3,TNFAIP8L2	116	0.445992
negative_regulation_of_cell_adhesion	10	ANGPT2,AP1AR,BCL6,BTN2A2,DAB1,MARCH7,PAWR,PIK3R1,RC3H1,TNFAIP8L2	113	0.647024
negative_regulation_of_cell_cell_adhesion	6	BCL6,BTN2A2,MARCH7,PAWR,RC3H1,TNFAIP8L2	85	0.376694
cellular_response_to_endogenous_stimulus	27	ACSL1,ACVRL1,CHST11,CPEB1,CRHBP,DNMT3A,EGFR,FGFR1,FYN,GIPC1,HIPK2,KIF16B,KIT,LTBP1,MAP3K7,ONECUT2,PIK3R1,PPARG,PRLR,RUNX1,SFRP1,SMAD2,SMYD3,SOGA1,TGFBR1,TGFBR3,TRIM71	468	0.000575709
negative_regulation_of_cell_cycle	13	ADCYAP1,APBB2,BRINP1,BTN2A2,CDK1,CDK5RAP2,CUL3,D7ERTD443E,MTBP,PKD1,TNFAIP3,TRP73,TSG101	134	0.888173
negative_regulation_of_cell_cycle_G1_S_phase_transition&negative_regulation_of_G1_S_transition_of_mitotic_cell_cycle	1	BTN2A2	21	0.717447
negative_regulation_of_cell_cycle_phase_transition	1	BTN2A2	33	0.2502
negative_regulation_of_cell_cycle_process	3	BTN2A2,CDK5RAP2,MTBP	54	0.367553
negative_regulation_of_cell_death	33	AMIGO2,APBB2,ATG7,BAG3,BCL6,CACNA1A,CHST11,CNTFR,CTH,CTSH,FIGNL1,GPAM,HGF,HIPK2,HNF1B,HSPA1B,IL7,JUN,KIT,MAP3K7,MITF,NTRK2,PIK3CA,PIK3R1,PLCG2,PPARGC1A,RAF1,RAMP2,STXBP1,TGFBR1,TNFAIP3,TRP73,XRCC2	456	0.0227803
negative_regulation_of_cell_development	9	AP1AR,CDK5RAP2,DAB1,EDNRB,FAT3,HNF1B,IRX3,TGFBR3,WNT3	179	0.0177234
secretion_by_cell	22	BTN2A2,CACNA1A,CRLF2,CRY2,FOXP1,GIPC1,GPAM,HMGN3,HNF1B,LRP5,MIR21A,NRXN3,NTRK2,POMC,PPARG,PRKCZ,RAB3GAP1,RAF1,RIMS1,SMAD2,SNCG,STXBP1	404	0.000578164
negative_regulation_of_cell_division	1	MTBP	26	0.511459
negative_regulation_of_cell_growth	3	APBB2,D7ERTD443E,WNT3	47	0.478942
negative_regulation_of_cell_maturation	1	EDNRB	11	1
negative_regulation_of_cell_migration	4	ABHD2,DAB2IP,RAP2A,TGFBR3	59	0.520387
negative_regulation_of_cell_morphogenesis_involved_in_differentiation	4	AP1AR,DAB1,TGFBR3,WNT3	51	0.817976
negative_regulation_of_cell_motility	5	ABHD2,AP1AR,DAB2IP,RAP2A,TGFBR3	61	0.679874
negative_regulation_of_cell_projection_organization	3	DAB1,FAT3,WNT3	57	0.276431
negative_regulation_of_cell_proliferation	22	ACVRL1,BCL6,BTN2A2,CTNNBIP1,DAB2IP,EFNB2,FNTB,JUN,KDF1,MARCH7,MTBP,PAWR,PPARG,RC3H1,RUNX1,SFN,SFRP1,STK3,TGFBR1,TGFBR3,TSG101,WNT11	316	0.0397732
negative_regulation_of_cell_substrate_adhesion	4	ANGPT2,AP1AR,BCL6,PIK3R1	16	0.123579
positive_regulation_of_cellular_protein_metabolic_process	22	ABI1,ACSL1,ATG7,BCL6,CRADD,CTSH,DAB1,DAB2IP,ERBB4,HGF,HIPK2,KIT,MAP3K7,NOS1,NTRK2,PIK3CA,RAF1,RAP2A,RICTOR,RNF20,SMYD3,TNFAIP3	405	0.000579133
negative_regulation_of_cellular_catabolic_process	1	GIPC1	44	0.124279
negative_regulation_of_cellular_component_movement	6	ABHD2,AP1AR,DAB2IP,RAP2A,TGFBR3,WNT3	70	0.700637
negative_regulation_of_cellular_component_organization	15	AP1AR,ATG7,CDK5RAP2,CTNNBIP1,DAB1,FAT3,LMO4,MAP3K7,MTBP,PACSIN2,SHROOM2,SPECC1L,TGFBR3,TWF1,WNT3	206	0.166933
chromatin_organization	9	ATG7,BCL6,DNMT3A,HOPX,KAT6A,MIS18A,NOS1,RNF20,SMYD3	232	0.000583887
negative_regulation_of_cellular_protein_catabolic_process	1	GIPC1	26	0.511459
negative_regulation_of_cellular_protein_localization	3	DAB2IP,GBP4,PKD1	35	1
negative_regulation_of_cellular_protein_metabolic_process	20	ATG7,CPEB1,CUL3,DAB2IP,ERRFI1,FYN,GBP4,GIPC1,HSPA1B,JUN,KLF15,NXN,PZP,SFRP1,SMYD3,SPINK2,SPRY4,TNFAIP3,TRIM71,TRP73	277	0.0899549
negative_regulation_of_cellular_response_to_growth_factor_stimulus	3	CHST11,DAB2IP,ONECUT2	46	0.625625
negative_regulation_of_cellular_response_to_insulin_stimulus	1	PPARG	17	1
negative_regulation_of_cellular_response_to_transforming_growth_factor_beta_stimulus&negative_regulation_of_transforming_growth_factor_beta_receptor_signaling_pathway	2	CHST11,ONECUT2	26	1
negative_regulation_of_chemotaxis	1	WNT3	11	1
negative_regulation_of_chondrocyte_differentiation	1	TGFBR1	13	1
negative_regulation_of_chromatin_modification	1	ATG7	19	0.714729
negative_regulation_of_chromosome_organization	1	ATG7	32	0.368641
negative_regulation_of_cyclin_dependent_protein_serine_threonine_kinase_activity	2	CUL3,TNFAIP3	11	0.365968
negative_regulation_of_cysteine_type_endopeptidase_activity_involved_in_apoptotic_process&negative_regulation_of_cysteine_type_endopeptidase_activity	1	HSPA1B	23	0.724981
negative_regulation_of_cytokine_production	7	BCL6,BTN2A2,GBP4,PPARG,TNFAIP3,WNT11,ZC3H12A	91	0.492959
negative_regulation_of_cytokine_secretion	1	BTN2A2	15	1
negative_regulation_of_cytoplasmic_transport	3	DAB2IP,GBP4,PKD1	30	1
negative_regulation_of_cytoskeleton_organization	4	CDK5RAP2,SHROOM2,SPECC1L,TWF1	43	1
negative_regulation_of_defense_response	2	TNFAIP3,TNFAIP8L2	81	0.0231156
negative_regulation_of_dendrite_development	1	FAT3	11	1
negative_regulation_of_dephosphorylation	1	NRON	10	1
negative_regulation_of_developmental_growth	4	ADRB1,SFRP1,STK3,WNT3	60	0.522467
monocarboxylic_acid_metabolic_process	8	ACSL4,CYP39A1,ELOVL6,GPAM,INSIG2,PFKP,PRKAR2B,SLC1A3	218	0.000584214
negative_regulation_of_embryonic_development	2	PRKACB,SNAI1	23	1
negative_regulation_of_endocytosis	1	PACSIN2	12	1
negative_regulation_of_endopeptidase_activity	3	HSPA1B,PZP,SPINK2	47	0.478942
negative_regulation_of_epithelial_cell_differentiation	2	ACVRL1,FOXP1	25	1
negative_regulation_of_epithelial_cell_proliferation	6	ACVRL1,EFNB2,KDF1,SFN,TGFBR1,TGFBR3	63	1
negative_regulation_of_extrinsic_apoptotic_signaling_pathway	3	HGF,IL7,RAF1	45	0.623246
negative_regulation_of_extrinsic_apoptotic_signaling_pathway_via_death_domain_receptors	2	HGF,RAF1	11	0.365968
negative_regulation_of_fatty_acid_metabolic_process	1	INSIG2	12	1
negative_regulation_of_fibroblast_proliferation	1	DAB2IP	13	1
negative_regulation_of_glial_cell_differentiation	1	DAB1	21	0.717447
negative_regulation_of_gliogenesis	1	DAB1	24	0.506875
negative_regulation_of_growth	6	ADRB1,APBB2,D7ERTD443E,SFRP1,STK3,WNT3	105	0.146015
negative_regulation_of_hemopoiesis	4	BCL6,PIK3R1,RC3H1,SFRP1	73	0.243998
negative_regulation_of_histone_modification	1	ATG7	18	1
negative_regulation_of_homeostatic_process	3	GPAM,ITPR1,PLCG2	73	0.116229
negative_regulation_of_homotypic_cell_cell_adhesion	6	BCL6,BTN2A2,MARCH7,PAWR,RC3H1,TNFAIP8L2	77	0.576458
negative_regulation_of_hormone_secretion	2	CRY2,PPARG	21	1
negative_regulation_of_hydrolase_activity	5	DAB2IP,HSPA1B,NOS1,PZP,SPINK2	81	0.273265
negative_regulation_of_immune_effector_process	3	BCL6,RC3H1,THOC1	57	0.276431
negative_regulation_of_immune_response	4	BCL6,RC3H1,THOC1,TNFAIP3	76	0.184893
negative_regulation_of_immune_system_process	12	BCL6,BTN2A2,GPAM,MARCH7,PAWR,PIK3R1,RC3H1,SFRP1,THOC1,THY1,TNFAIP3,TNFAIP8L2	220	0.0178008
negative_regulation_of_inflammatory_response	2	TNFAIP3,TNFAIP8L2	64	0.0904107
negative_regulation_of_innate_immune_response	1	TNFAIP3	18	1
negative_regulation_of_interleukin_6_production	2	TNFAIP3,ZC3H12A	18	1
negative_regulation_of_intracellular_protein_transport	3	DAB2IP,GBP4,PKD1	27	1
negative_regulation_of_intracellular_signal_transduction	12	BCL6,BTN2A2,DAB1,FIGNL1,IGF1R,LEMD2,MAPKAPK5,OTUD7B,SFRP1,SPRY4,TNFAIP3,TRP73	175	0.134924
negative_regulation_of_intracellular_steroid_hormone_receptor_signaling_pathway	1	CRY2	11	1
negative_regulation_of_intracellular_transport	3	DAB2IP,GBP4,PKD1	39	0.794438
negative_regulation_of_intrinsic_apoptotic_signaling_pathway	1	FIGNL1	39	0.17665
negative_regulation_of_ion_transmembrane_transport	1	ANK3	13	1
negative_regulation_of_ion_transport	2	ANK3,NOS1	31	0.766599
negative_regulation_of_kidney_development	1	HNF1B	15	1
negative_regulation_of_kinase_activity	8	CUL3,DAB2IP,ERRFI1,SFRP1,SMYD3,SPRY4,TNFAIP3,TRP73	86	0.860985
negative_regulation_of_leukocyte_activation	9	BCL6,BTN2A2,MARCH7,PAWR,RC3H1,SFRP1,THOC1,TNFAIP3,TNFAIP8L2	110	0.533107
negative_regulation_of_leukocyte_apoptotic_process	1	GPAM	43	0.12238
negative_regulation_of_leukocyte_differentiation	4	BCL6,PIK3R1,RC3H1,SFRP1	53	0.654521
negative_regulation_of_leukocyte_mediated_immunity	2	BCL6,THOC1	29	0.763962
negative_regulation_of_leukocyte_proliferation	4	BTN2A2,MARCH7,PAWR,RC3H1	51	0.817976
negative_regulation_of_lipid_biosynthetic_process	1	INSIG2	17	1
negative_regulation_of_lipid_metabolic_process	1	INSIG2	31	0.36341
negative_regulation_of_locomotion	6	ABHD2,AP1AR,DAB2IP,RAP2A,TGFBR3,WNT3	81	0.468197
negative_regulation_of_lymphocyte_activation	9	BCL6,BTN2A2,MARCH7,PAWR,RC3H1,SFRP1,THOC1,TNFAIP3,TNFAIP8L2	96	0.868139
negative_regulation_of_lymphocyte_apoptotic_process	1	GPAM	35	0.254018
negative_regulation_of_lymphocyte_differentiation	3	BCL6,RC3H1,SFRP1	32	1
negative_regulation_of_lymphocyte_mediated_immunity	2	BCL6,THOC1	21	1
regulation_of_neuron_differentiation	15	BCL6,BRINP1,CACNA1A,CDK5RAP2,DAB1,DAB2IP,EDNRB,FAT3,FGFR1,FYN,IRX3,NDEL1,NTRK2,TCF4,WNT3	314	0.000608293
negative_regulation_of_mesenchymal_cell_apoptotic_process	1	HNF1B	11	1
negative_regulation_of_microtubule_depolymerization&regulation_of_microtubule_depolymerization	1	SPECC1L	15	1
negative_regulation_of_microtubule_polymerization_or_depolymerization	1	SPECC1L	17	1
negative_regulation_of_mitotic_cell_cycle	5	BRINP1,BTN2A2,CDK1,D7ERTD443E,MTBP	62	0.680091
negative_regulation_of_mitotic_cell_cycle_phase_transition	1	BTN2A2	31	0.36341
negative_regulation_of_mitotic_nuclear_division	1	MTBP	12	1
negative_regulation_of_molecular_function	19	ANK3,CRTAC1,CTNNBIP1,CUL3,DAB2IP,ERRFI1,HSPA1B,IGF1R,IL7,KAT6A,NOS1,PZP,SFRP1,SMYD3,SPINK2,SPRY4,TNFAIP3,TRP73,ZC3H12A	286	0.0385302
negative_regulation_of_mononuclear_cell_proliferation&negative_regulation_of_lymphocyte_proliferation	4	BTN2A2,MARCH7,PAWR,RC3H1	50	0.81666
meiotic_nuclear_division	2	CPEB1,TEX19.1	123	0.000631474
negative_regulation_of_multicellular_organism_growth	1	ADRB1	15	1
regulation_of_multi_organism_process	2	APOBEC3,GBP4	123	0.000631474
negative_regulation_of_muscle_cell_apoptotic_process	1	BAG3	10	1
negative_regulation_of_muscle_contraction	1	PRKG1	12	1
negative_regulation_of_myeloid_cell_differentiation	2	PIK3R1,SFRP1	41	0.433909
negative_regulation_of_myeloid_leukocyte_differentiation	2	PIK3R1,SFRP1	22	1
negative_regulation_of_necrotic_cell_death	1	MAP3K7	11	1
muscle_system_process	4	KLF15,NOS1,PRKG1,TSHZ3	157	0.000653982
negative_regulation_of_neurogenesis	6	CDK5RAP2,DAB1,EDNRB,FAT3,IRX3,WNT3	147	0.0124345
negative_regulation_of_neuron_apoptotic_process	9	CACNA1A,CNTFR,HIPK2,JUN,PIK3CA,PPARGC1A,STXBP1,TRP73,XRCC2	96	0.868139
negative_regulation_of_neuron_death	9	CACNA1A,CNTFR,HIPK2,JUN,PIK3CA,PPARGC1A,STXBP1,TRP73,XRCC2	101	0.745576
negative_regulation_of_neuron_differentiation	6	CDK5RAP2,DAB1,EDNRB,FAT3,IRX3,WNT3	110	0.113394
negative_regulation_of_neuron_projection_development	3	DAB1,FAT3,WNT3	53	0.366082
regulation_of_inflammatory_response	4	BCL6,RICTOR,TNFAIP3,TNFAIP8L2	157	0.000653982
negative_regulation_of_nuclear_division	1	MTBP	21	0.717447
cardiovascular_system_development	43	ACVRL1,ANGPT2,ATG7,CHD7,COL4A3,CTSH,DAB2IP,EFNB2,ERBB4,ERRFI1,FGFR1,FLT1,FOXP1,GRHL2,HEG1,HOPX,HS6ST1,JPH2,JUN,KAT6A,LMO4,LRP5,MAP3K7,NTRK2,NXN,PARVA,PKD1,RAMP2,RNLS,RUNX1,SALL4,SLC4A7,SMAD2,SNAI1,STK3,TGFBR1,TGFBR3,THY1,TIPARP,TRP53BP2,WASF2,WNT11,ZMIZ1	651	0.000676657
circulatory_system_development	43	ACVRL1,ANGPT2,ATG7,CHD7,COL4A3,CTSH,DAB2IP,EFNB2,ERBB4,ERRFI1,FGFR1,FLT1,FOXP1,GRHL2,HEG1,HOPX,HS6ST1,JPH2,JUN,KAT6A,LMO4,LRP5,MAP3K7,NTRK2,NXN,PARVA,PKD1,RAMP2,RNLS,RUNX1,SALL4,SLC4A7,SMAD2,SNAI1,STK3,TGFBR1,TGFBR3,THY1,TIPARP,TRP53BP2,WASF2,WNT11,ZMIZ1	652	0.000676968
negative_regulation_of_nucleocytoplasmic_transport	3	DAB2IP,GBP4,PKD1	23	0.736196
negative_regulation_of_organ_growth	1	STK3	19	0.714729
negative_regulation_of_organelle_organization	6	ATG7,CDK5RAP2,MTBP,SHROOM2,SPECC1L,TWF1	101	0.187663
negative_regulation_of_ossification	3	MIR205,MIR30C-2,SFRP1	63	0.208548
negative_regulation_of_osteoblast_differentiation	3	MIR205,MIR30C-2,SFRP1	44	0.621605
negative_regulation_of_osteoclast_differentiation	2	PIK3R1,SFRP1	14	0.664835
negative_regulation_of_peptidase_activity	3	HSPA1B,PZP,SPINK2	50	0.482475
negative_regulation_of_peptide_hormone_secretion&negative_regulation_of_peptide_secretion	1	PPARG	17	1
negative_regulation_of_peptidyl_tyrosine_phosphorylation	1	ERRFI1	16	1
negative_regulation_of_phosphorus_metabolic_process&negative_regulation_of_phosphate_metabolic_process	14	BTN2A2,CUL3,DAB2IP,ERRFI1,GBP4,IGF1R,JUN,LEMD2,NRON,SFRP1,SMYD3,SPRY4,TNFAIP3,TRP73	194	0.155827
negative_regulation_of_phosphorylation	13	BTN2A2,CUL3,DAB2IP,ERRFI1,GBP4,IGF1R,JUN,LEMD2,SFRP1,SMYD3,SPRY4,TNFAIP3,TRP73	180	0.177112
negative_regulation_of_production_of_molecular_mediator_of_immune_response	2	BCL6,THOC1	12	0.639982
negative_regulation_of_programmed_cell_death	32	AMIGO2,APBB2,ATG7,BAG3,BCL6,CACNA1A,CHST11,CNTFR,CTH,CTSH,FIGNL1,GPAM,HGF,HIPK2,HNF1B,HSPA1B,IL7,JUN,KIT,MAP3K7,MITF,NTRK2,PIK3CA,PIK3R1,PLCG2,PPARGC1A,RAF1,RAMP2,STXBP1,TGFBR1,TRP73,XRCC2	438	0.025477
negative_regulation_of_proteasomal_protein_catabolic_process	1	GIPC1	19	0.714729
negative_regulation_of_proteasomal_ubiquitin_dependent_protein_catabolic_process	1	GIPC1	17	1
negative_regulation_of_protein_binding	1	CRTAC1	20	0.715411
negative_regulation_of_protein_catabolic_process	2	FYN,GIPC1	40	0.430711
negative_regulation_of_protein_complex_assembly	4	CTNNBIP1,LMO4,MAP3K7,TWF1	28	0.547347
negative_regulation_of_protein_complex_disassembly&negative_regulation_of_protein_depolymerization	3	SHROOM2,SPECC1L,TWF1	24	0.74286
negative_regulation_of_protein_import_into_nucleus	3	DAB2IP,GBP4,PKD1	21	0.503712
negative_regulation_of_protein_kinase_B_signaling	2	BTN2A2,IGF1R	19	1
negative_regulation_of_protein_kinase_activity	8	CUL3,DAB2IP,ERRFI1,SFRP1,SMYD3,SPRY4,TNFAIP3,TRP73	78	1
negative_regulation_of_protein_localization_to_nucleus	3	DAB2IP,GBP4,PKD1	23	0.736196
negative_regulation_of_protein_metabolic_process	20	ATG7,CPEB1,CUL3,DAB2IP,ERRFI1,FYN,GBP4,GIPC1,HSPA1B,JUN,KLF15,NXN,PZP,SFRP1,SMYD3,SPINK2,SPRY4,TNFAIP3,TRIM71,TRP73	313	0.0182606
negative_regulation_of_protein_modification_by_small_protein_conjugation_or_removal	3	FYN,GBP4,NXN	22	0.730195
negative_regulation_of_protein_modification_process	14	ATG7,CUL3,DAB2IP,ERRFI1,FYN,GBP4,JUN,KLF15,NXN,SFRP1,SMYD3,SPRY4,TNFAIP3,TRP73	176	0.322101
negative_regulation_of_protein_phosphorylation	10	CUL3,DAB2IP,ERRFI1,GBP4,JUN,SFRP1,SMYD3,SPRY4,TNFAIP3,TRP73	137	0.262924
negative_regulation_of_protein_polymerization	1	TWF1	17	1
negative_regulation_of_protein_processing	4	GIPC1,HSPA1B,PZP,SPINK2	86	0.10586
negative_regulation_of_protein_secretion	1	BTN2A2	37	0.174471
negative_regulation_of_protein_serine_threonine_kinase_activity	6	CUL3,DAB2IP,SFRP1,SPRY4,TNFAIP3,TRP73	51	0.821532
negative_regulation_of_protein_transport	4	BTN2A2,DAB2IP,GBP4,PKD1	63	0.407105
negative_regulation_of_protein_ubiquitination	3	FYN,GBP4,NXN	21	0.503712
negative_regulation_of_proteolysis	4	GIPC1,HSPA1B,PZP,SPINK2	81	0.140263
negative_regulation_of_proteolysis_involved_in_cellular_protein_catabolic_process	1	GIPC1	25	0.508322
negative_regulation_of_reactive_oxygen_species_metabolic_process	2	MAP3K7,ZC3H12A	18	1
negative_regulation_of_reproductive_process	1	SNAI1	33	0.2502
regulation_of_apoptotic_process	41	APBB2,ATG7,BAG3,BCL6,CACNA1A,CHST11,CNTFR,CRADD,CTH,CTSH,DAB2IP,DAPK2,FAF1,FGFR1,FIGNL1,GIMAP8,GPAM,HGF,HIPK2,HNF1B,HSPA1B,IL7,JUN,LRP5,MAP3K7,MITF,NTRK2,PIK3CA,PIK3R1,PPARGC1A,RAF1,RAMP2,RASSF6,SFRP1,SPINK2,STK3,STXBP1,TGFBR1,TRP73,WNT11,XRCC2	628	0.000696624
nitrogen_compound_transport	13	CACNA1A,GIPC1,HMGN3,HNF1B,LRP5,NOS1,NTRK2,PPARG,RAB3GAP1,RAF1,SLC1A3,SMAD2,SNCG	288	0.000702541
negative_regulation_of_response_to_wounding	2	TNFAIP3,TNFAIP8L2	80	0.0225829
negative_regulation_of_secretion	3	BTN2A2,CRY2,PPARG	63	0.208548
negative_regulation_of_secretion_by_cell	3	BTN2A2,CRY2,PPARG	56	0.27646
negative_regulation_of_sequence_specific_DNA_binding_transcription_factor_activity	4	CTNNBIP1,IGF1R,KAT6A,ZC3H12A	44	1
negative_regulation_of_sequestering_of_calcium_ion&release_of_sequestered_calcium_ion_into_cytosol	2	ITPR1,PLCG2	43	0.315392
positive_regulation_of_cytokine_production	6	HEG1,MIR21A,PIK3R1,PRKCZ,RUNX1,WNT11	183	0.00075333
negative_regulation_of_signal_transduction_in_absence_of_ligand&negative_regulation_of_extrinsic_apoptotic_signaling_pathway_in_absence_of_ligand	1	IL7	16	1
cellular_ion_homeostasis	6	CACNA1A,GPR6,ITPR1,JPH2,PLCG2,TFR2	185	0.000758419
negative_regulation_of_small_GTPase_mediated_signal_transduction&negative_regulation_of_Ras_protein_signal_transduction	1	BCL6	18	1
negative_regulation_of_smooth_muscle_contraction	1	PRKG1	10	1
negative_regulation_of_smoothened_signaling_pathway	1	PRKACB	25	0.508322
negative_regulation_of_stem_cell_differentiation	2	HNF1B,TGFBR3	16	0.692862
negative_regulation_of_stem_cell_proliferation	2	KDF1,WNT11	15	0.678596
negative_regulation_of_stress_activated_protein_kinase_signaling_cascade&negative_regulation_of_stress_activated_MAPK_cascade	2	SFRP1,TRP73	16	0.692862
negative_regulation_of_synaptic_transmission	2	NOS1,STXBP1	27	1
negative_regulation_of_systemic_arterial_blood_pressure	1	ADRB1	15	1
negative_regulation_of_toll_like_receptor_signaling_pathway	1	TNFAIP3	15	1
response_to_hormone	10	ACSL1,CRHBP,CRY2,KIT,PIK3R1,PPARG,PRLR,SFRP1,SMYD3,SOGA1	244	0.000785433
negative_regulation_of_transcription_factor_import_into_nucleus	1	PKD1	13	1
ossification	9	ALPL,ANK,ERH,FIGNL1,LRP5,MIR205,MIR30C-2,SFRP1,WNT11	228	0.000789409
negative_regulation_of_transferase_activity	8	CUL3,DAB2IP,ERRFI1,SFRP1,SMYD3,SPRY4,TNFAIP3,TRP73	91	0.732814
negative_regulation_of_translation	2	CPEB1,TRIM71	32	0.768952
negative_regulation_of_transmembrane_receptor_protein_serine_threonine_kinase_signaling_pathway	5	BMPER,CHST11,MAGI2,ONECUT2,SFRP1	63	0.680794
negative_regulation_of_transmembrane_transport	1	ANK3	18	1
negative_regulation_of_transport	9	ANK3,BTN2A2,CRY2,DAB2IP,GBP4,NOS1,PACSIN2,PKD1,PPARG	147	0.101668
negative_regulation_of_tumor_necrosis_factor_superfamily_cytokine_production&negative_regulation_of_tumor_necrosis_factor_production	2	TNFAIP3,ZC3H12A	18	1
negative_regulation_of_vasculature_development	3	ANGPT2,COL4A3,DAB2IP	31	1
negative_regulation_of_viral_genome_replication	1	APOBEC3	11	1
negative_regulation_of_viral_life_cycle	1	APOBEC3	23	0.724981
negative_regulation_of_viral_process	1	APOBEC3	24	0.506875
nephric_duct_morphogenesis&nephric_duct_development	2	EFNB2,HNF1B	10	0.329064
nephron_development	5	COL4A3,CTNNBIP1,HNF1B,KIRREL3,KLF15	93	0.167167
nephron_epithelium_development	3	CTNNBIP1,HNF1B,KLF15	78	0.0863421
nephron_epithelium_morphogenesis&nephron_tubule_morphogenesis	2	CTNNBIP1,HNF1B	63	0.0886666
nephron_morphogenesis	2	CTNNBIP1,HNF1B	64	0.0904107
nephron_tubule_development	2	CTNNBIP1,HNF1B	71	0.0446991
nephron_tubule_formation	1	HNF1B	16	1
nerve_development	3	CHD7,SLC1A3,SLITRK6	68	0.156009
neural_crest_cell_development	3	EDNRB,ERBB4,PHACTR4	49	0.480398
neural_crest_cell_differentiation	4	EDNRB,ERBB4,PHACTR4,SFRP1	54	0.655585
neural_crest_cell_migration	3	EDNRB,ERBB4,PHACTR4	32	1
neural_nucleus_development	3	CACNA1A,KIRREL3,SLC4A7	22	0.730195
neural_plate_development	1	ZFP568	12	1
neural_precursor_cell_proliferation	5	FGFR1,FZD9,NUMB,SMARCA1,TRIM71	126	0.0169478
neural_retina_development	5	CNGA3,FAT3,HIPK2,SLC4A7,THY1	45	0.813769
neural_tube_closure	7	GRHL2,LMO4,PHACTR4,PRKACB,SALL4,SFRP1,TRIM71	96	0.402615
neural_tube_development	10	EN1,GRHL2,LMO4,MAP3K7,PHACTR4,PRKACB,SALL4,SFRP1,STK3,TRIM71	163	0.0909019
neural_tube_formation	9	GRHL2,LMO4,MAP3K7,PHACTR4,PRKACB,SALL4,SFRP1,STK3,TRIM71	114	0.444343
neural_tube_patterning	2	EN1,PRKACB	44	0.316679
neuroblast_division&neuronal_stem_cell_division	2	FGFR1,NUMB	10	0.329064
neuroblast_proliferation	3	FGFR1,FZD9,NUMB	49	0.480398
neuroepithelial_cell_differentiation	8	ADAMTS9,EDNRB,FGFR1,KIT,MITF,MREG,SLC4A7,SLITRK6	77	1
neurofilament_cytoskeleton_organization	1	NDEL1	10	1
head_development	30	AGTPBP1,ATG7,CACNA1A,CCDC141,CDK5RAP2,CHD7,CRTAC1,DAB1,DAB2IP,EGFR,EN1,ERBB4,FGFR1,FYN,GRHL2,HNF1B,IGF1R,KAT6A,KIRREL3,NDEL1,NTRK2,NUMB,PRKG1,SHROOM2,SLC23A1,SLC4A7,SMARCA1,TIPARP,TRP73,WNT3	498	0.000840674
neuromuscular_junction_development	4	COLQ,NTRK2,SNTA1,TNC	35	0.78868
neuromuscular_process	5	AGTPBP1,CACNA1A,NPAS3,SLC1A3,SLITRK6	102	0.0980417
neuromuscular_process_controlling_balance	2	CACNA1A,SLC1A3	59	0.124061
neuromuscular_synaptic_transmission	2	CACNA1A,STXBP1	16	0.692862
neuron_apoptotic_process	9	CACNA1A,CNTFR,HIPK2,JUN,PIK3CA,PPARGC1A,STXBP1,TRP73,XRCC2	148	0.102013
neuron_death	9	CACNA1A,CNTFR,HIPK2,JUN,PIK3CA,PPARGC1A,STXBP1,TRP73,XRCC2	162	0.0496994
positive_regulation_of_immune_effector_process	2	FOXP1,PRKCZ	116	0.000862909
synaptic_transmission	14	CACNA1A,CPEB1,CRHBP,GIPC1,HRH1,NOS1,NRXN3,NTRK2,RAB3GAP1,RIMS1,SLC1A3,SNCG,STXBP1,VDAC3	298	0.000873087
neuron_maturation	2	CNTNAP2,EDNRB	33	0.574925
neuron_migration	11	APBB2,DAB1,DAB2IP,FAT3,FYN,KIRREL3,NDEL1,NTRK2,PRKG1,SEMA6A,SOX14	124	0.660414
neuron_neuron_synaptic_transmission	5	CACNA1A,CRHBP,RAB3GAP1,STXBP1,VDAC3	75	0.348102
regulation_of_innate_immune_response	1	TNFAIP3	96	0.00087443
neuron_projection_extension	3	NDEL1,PRKCZ,WNT3	66	0.154249
neuron_projection_extension_involved_in_neuron_projection_guidance&axon_extension_involved_in_axon_guidance	1	WNT3	14	1
skeletal_muscle_tissue_development	4	FOXP1,LEMD2,MBNL1,SNW1	150	0.000887828
cellular_response_to_molecule_of_bacterial_origin	4	DAB2IP,MIR205,MIR30C-2,ZC3H12A	152	0.000905495
neuron_projection_regeneration	2	JUN,TNC	21	1
neuron_recognition	2	CNTNAP2,CRTAC1	27	1
neuronal_action_potential	2	ANK3,KCND2	10	0.329064
neuropeptide_signaling_pathway	2	ADCYAP1,GLP1R	29	0.763962
neurotransmitter_metabolic_process	2	AGTPBP1,CACNA1A	11	0.365968
neurotransmitter_secretion	6	CACNA1A,NRXN3,RAB3GAP1,RIMS1,SNCG,STXBP1	63	1
neurotransmitter_transport	8	CACNA1A,NOS1,NRXN3,RAB3GAP1,RIMS1,SLC6A2,SNCG,STXBP1	76	1
neurotransmitter_uptake	1	NOS1	13	1
neurotrophin_signaling_pathway	3	NTRK2,RAF1,SLC9A6	12	0.174025
neutral_lipid_metabolic_process	3	GPAM,INSIG2,TBL1XR1	59	0.278943
nitric_oxide_metabolic_process&reactive_nitrogen_species_metabolic_process&nitric_oxide_biosynthetic_process	2	NOS1,ZC3H12A	26	1
enzyme_linked_receptor_protein_signaling_pathway	29	ACVRL1,ANGPT2,BMPER,CHST11,DAB2IP,EGFR,ERRFI1,FGFR1,FLT1,GIPC1,HGF,HIPK2,IGFBP3,KIF16B,KIT,LTBP1,MAGI2,MAP3K7,NTRK2,ONECUT2,RAF1,SFRP1,SLC9A6,SMAD2,SOGA1,TGFBR1,TGFBR3,TIPARP,TRIM71	482	0.000927295
non_canonical_Wnt_signaling_pathway	3	ANKRD6,SFRP1,WNT11	34	1
non_recombinational_repair&double_strand_break_repair_via_nonhomologous_end_joining	1	LIG1	11	1
norepinephrine_metabolic_process	1	RNLS	11	1
nose_development	1	CHD7	14	1
regulation_of_cell_development	31	AP1AR,BCL6,BRINP1,CACNA1A,CDK5RAP2,CHD7,DAB1,DAB2IP,EDNRB,FAT3,FGFR1,FYN,HNF1B,IRX3,NDEL1,NET1,NKX2-2OS,NTRK2,NUMB,RUNX1,SEMA6A,SMAD2,SNAI1,SNW1,SOX14,TCF4,TCF7L1,TGFBR3,WNT3,XRCC2,XRCC5	504	0.000928967
nuclear_envelope_organization	1	NDEL1	13	1
nuclear_export	2	PKD1,SFN	37	0.583258
nuclear_import	7	CRY2,DAB2IP,ERBB4,GBP4,NRON,PIK3R1,PKD1	101	0.326065
nuclear_transcribed_mRNA_catabolic_process	1	RC3H1	17	1
nuclear_transport	8	CRY2,DAB2IP,ERBB4,GBP4,NRON,PIK3R1,PKD1,SFN	152	0.0425856
nucleic_acid_phosphodiester_bond_hydrolysis	2	NTHL1,POLG	53	0.168301
nucleobase_containing_compound_catabolic_process	2	DCP2,RC3H1	70	0.0441958
nucleobase_containing_small_molecule_metabolic_process	10	ADCY2,ADCYAP1,CMAH,COX7A2L,IMPDH2,MPP5,PANK2,PAPSS1,PPARGC1A,TBL1XR1	173	0.0574444
nucleocytoplasmic_transport	8	CRY2,DAB2IP,ERBB4,GBP4,NRON,PIK3R1,PKD1,SFN	151	0.0424082
nucleoside_monophosphate_biosynthetic_process	1	PPARGC1A	12	1
nucleoside_monophosphate_metabolic_process	2	COX7A2L,PPARGC1A	35	0.576977
nucleoside_phosphate_biosynthetic_process	6	ADCY2,ADCYAP1,IMPDH2,PANK2,PAPSS1,PPARGC1A	84	0.472133
nucleoside_phosphate_metabolic_process	10	ADCY2,ADCYAP1,CMAH,COX7A2L,IMPDH2,MPP5,PANK2,PAPSS1,PPARGC1A,TBL1XR1	156	0.112939
nucleoside_triphosphate_metabolic_process	2	COX7A2L,PPARGC1A	38	0.427759
nucleosome_organization	2	MIS18A,SMYD3	21	1
nucleotide_biosynthetic_process	6	ADCY2,ADCYAP1,IMPDH2,PANK2,PAPSS1,PPARGC1A	83	0.470293
nucleotide_excision_repair	1	NTHL1	15	1
nucleotide_metabolic_process	10	ADCY2,ADCYAP1,CMAH,COX7A2L,IMPDH2,MPP5,PANK2,PAPSS1,PPARGC1A,TBL1XR1	148	0.17489
nucleus_organization	1	NDEL1	49	0.0876838
olfactory_bulb_development	4	AGTPBP1,CHD7,CRTAC1,ERBB4	33	0.779431
olfactory_bulb_interneuron_differentiation	1	ERBB4	15	1
olfactory_lobe_development	4	AGTPBP1,CHD7,CRTAC1,ERBB4	35	0.78868
oligodendrocyte_differentiation	2	NKX2-2OS,NTRK2	58	0.122257
oligosaccharide_metabolic_process	1	ST8SIA6	13	1
organ_formation	1	FGFR1	61	0.0283443
organ_growth	9	ERBB4,FGFR1,FOXP1,HEG1,IL7,PRLR,SMAD2,STK3,TGFBR3	125	0.302771
organ_induction	1	FGFR1	22	0.720685
organ_or_tissue_specific_immune_response&mucosal_immune_response	2	GCNT3,OTUD7B	14	0.664835
positive_regulation_of_cellular_component_organization	22	ADGRL2,AMIGO2,AP1AR,BCL6,DAB2IP,FGFR1,FLRT1,FYN,IGF1R,LRTM1,NET1,NOS1,NTRK2,PPARGC1A,RICTOR,RNF20,SLITRK6,SMAD2,SNAI1,TGFBR1,TSG101,WNT3	396	0.000946248
organelle_disassembly	2	ATG7,KLC1	17	0.707404
cytoplasmic_transport	12	CRY2,DAB2IP,ERBB4,GBP4,ITPR1,KIF16B,NRON,PIK3R1,PKD1,PLCG2,SCARB2,SFN	266	0.000951818
organelle_fusion	2	DYSF,STXBP1	31	0.766599
organelle_localization	9	CCDC141,CDK5RAP2,DAB1,MREG,NDEL1,RAB3GAP1,SEMA6A,SHROOM2,STXBP1	186	0.0138675
organelle_membrane_fusion	2	DYSF,STXBP1	20	1
organelle_transport_along_microtubule	1	NDEL1	14	1
organic_acid_biosynthetic_process&carboxylic_acid_biosynthetic_process	4	CYP39A1,ELOVL6,INSIG2,SLC1A3	88	0.108086
organic_acid_catabolic_process&carboxylic_acid_catabolic_process	3	AASS,CDO1,DDO	61	0.207187
regulation_of_cell_death	45	AMIGO2,APBB2,ATG7,BAG3,BCL6,CACNA1A,CHST11,CNTFR,CRADD,CTH,CTSH,DAB2IP,DAPK2,FAF1,FGFR1,FIGNL1,GIMAP8,GPAM,HGF,HIPK2,HNF1B,HSPA1B,IL7,JUN,KIT,LRP5,MAP3K7,MITF,NTRK2,PIK3CA,PIK3R1,PLCG2,PPARGC1A,RAF1,RAMP2,RASSF6,SFRP1,SPINK2,STK3,STXBP1,TGFBR1,TNFAIP3,TRP73,WNT11,XRCC2	667	0.000982332
organic_acid_transmembrane_transport	1	SLC1A3	45	0.127052
organic_acid_transport	7	CACNA1A,GIPC1,NTRK2,PPARG,RAB3GAP1,SLC1A3,SLC23A1	104	0.260903
organic_anion_transport	7	CACNA1A,GIPC1,NTRK2,PPARG,RAB3GAP1,SLC1A3,SLC23A1	142	0.0357043
organic_cyclic_compound_catabolic_process	3	CYP39A1,DCP2,RC3H1	95	0.0239925
organic_hydroxy_compound_biosynthetic_process	5	ABCG1,CHPT1,CYP39A1,INSIG2,PLCG2	81	0.273265
organic_hydroxy_compound_catabolic_process	1	CYP39A1	25	0.508322
organic_hydroxy_compound_metabolic_process	11	ABCG1,CACNA1A,CHPT1,CYP39A1,INSIG2,LRP5,PLCG2,PON1,RNLS,SOAT1,SORD	211	0.0115269
organic_hydroxy_compound_transport	4	ABCG1,NOS1,POMC,SNCG	96	0.059611
embryo_development_ending_in_birth_or_egg_hatching	45	ABI1,ACSL4,ACVRL1,ADAM10,CCNK,CHD7,CHST11,CUL3,DSC3,EGFR,EIF2S2,EN1,FGFR1,FOXP1,GRHL2,HBA-A1,HEG1,HNF1B,HOPX,HS6ST1,KLF2,LMO4,MAP3K7,NCOA3,NDEL1,PHACTR4,PKD1,PRKACB,RUNX1,SALL4,SFRP1,SMAD2,SNAI1,SPIC,STK3,TEX19.1,TFEB,TGFBR1,TGFBR3,TRIM71,TRP53BP2,TSHZ3,XRCC2,ZFP568,ZMIZ1	668	0.000986007
organonitrogen_compound_biosynthetic_process	12	ADCY2,ADCYAP1,CERS3,CHPT1,CHST11,IMPDH2,ODC1,PANK2,PAPSS1,PPARGC1A,SLC1A3,ST8SIA6	204	0.0359343
organonitrogen_compound_catabolic_process	4	AASS,CDO1,CEL,DDO	73	0.243998
regulation_of_immune_effector_process	6	BCL6,FOXP1,GBP4,PRKCZ,RC3H1,THOC1	180	0.00103916
organophosphate_biosynthetic_process	10	ADCY2,ADCYAP1,CHPT1,IMPDH2,PANK2,PAPSS1,PIK3CA,PIK3R1,PLCG2,PPARGC1A	132	0.319609
regulation_of_cell_activation	15	BCL6,BTN2A2,CLEC2I,GPAM,IL7,LGALS8,LMO4,MARCH7,PAWR,PRKCZ,RC3H1,SFRP1,THOC1,TNFAIP3,TNFAIP8L2	306	0.00104522
cellular_cation_homeostasis	6	CACNA1A,GPR6,ITPR1,JPH2,PLCG2,TFR2	182	0.00106508
osteoblast_development	1	LRP5	17	1
osteoblast_differentiation	7	ERH,FIGNL1,LRP5,MIR205,MIR30C-2,SFRP1,WNT11	125	0.101848
osteoblast_proliferation	3	FIGNL1,LRP5,SFRP1	18	0.452004
osteoclast_differentiation	3	MITF,PIK3R1,SFRP1	65	0.212841
outflow_tract_morphogenesis	3	JUN,PARVA,WNT11	57	0.276431
outflow_tract_septum_morphogenesis	1	PARVA	12	1
ovarian_follicle_development	1	KIT	41	0.121314
ovulation_cycle	1	KIT	61	0.0283443
ovulation_cycle_process	1	KIT	58	0.0274855
regulation_of_cellular_response_to_stress	6	BCL6,DAB2IP,MAP3K7,SFRP1,STK3,TRP73	182	0.00106508
oxidative_phosphorylation	1	COX7A2L	15	1
protein_modification_by_small_protein_conjugation	7	ATG7,FYN,GBP4,NXN,RNF20,TRIM71,UBE2E1	195	0.00107177
palate_development	8	CHD7,INSIG2,SMAD2,SNAI1,TGFBR1,TGFBR3,TIPARP,WNT11	78	1
pallium_development	8	ATG7,CCDC141,DAB1,DAB2IP,EGFR,NDEL1,NTRK2,TRP73	122	0.182153
pancreas_development	4	CELA1,IGF1R,ONECUT2,SMAD2	63	0.407105
paraxial_mesoderm_development	2	FGFR1,SMAD2	19	1
paraxial_mesoderm_morphogenesis	1	SMAD2	10	1
parental_behavior	1	NPAS3	12	1
pathway_restricted_SMAD_protein_phosphorylation	1	TGFBR3	10	1
pattern_recognition_receptor_signaling_pathway	1	TNFAIP3	50	0.057985
cellular_response_to_lipid	9	BRINP1,CRHBP,DAB2IP,MIR205,MIR30C-2,SFRP1,SMYD3,SNW1,ZC3H12A	225	0.00107632
patterning_of_blood_vessels	2	FLT1,LRP5	44	0.316679
peptide_hormone_secretion	6	HMGN3,HNF1B,LRP5,PPARG,RAF1,SMAD2	116	0.0884158
peptide_secretion	6	HMGN3,HNF1B,LRP5,PPARG,RAF1,SMAD2	121	0.0681978
peptide_transport	6	HMGN3,HNF1B,LRP5,PPARG,RAF1,SMAD2	141	0.0163993
exocytosis	3	CACNA1A,RAB3GAP1,STXBP1	131	0.00108249
peptidyl_glutamic_acid_modification	4	AGBL1,AGBL3,AGBL5,AGTPBP1	13	0.0763157
peptidyl_lysine_acetylation	4	ATG7,KAT6A,KLF15,NOS1	47	0.814795
peptidyl_lysine_methylation	1	SMYD3	54	0.0399559
peptidyl_lysine_modification	5	ATG7,KAT6A,KLF15,NOS1,SMYD3	117	0.03076
peptidyl_serine_modification	6	HIPK2,NTRK2,PIK3CA,PKD1,RICTOR,SMYD3	87	0.377957
peptidyl_serine_phosphorylation	6	HIPK2,NTRK2,PIK3CA,PKD1,RICTOR,SMYD3	78	0.577576
peptidyl_threonine_phosphorylation&peptidyl_threonine_modification	1	HIPK2	32	0.368641
peptidyl_tyrosine_modification	12	ABI1,EGFR,ERBB4,ERRFI1,FGFR1,FLT1,FYN,IGF1R,KIT,NTRK2,RICTOR,TWF1	154	0.353646
peptidyl_tyrosine_phosphorylation	12	ABI1,EGFR,ERBB4,ERRFI1,FGFR1,FLT1,FYN,IGF1R,KIT,NTRK2,RICTOR,TWF1	152	0.352133
pericardium_development	3	HEG1,SMAD2,TGFBR3	22	0.730195
peripheral_nervous_system_axon_ensheathment&myelination_in_peripheral_nervous_system	1	MPP5	20	0.715411
peripheral_nervous_system_development	4	EDNRB,MPP5,NTRK2,ONECUT2	55	0.657227
fertilization	3	HSPA1B,HYAL5,SPINK2	131	0.00108249
phagocytosis_engulfment	1	ELMO1	24	0.506875
pharyngeal_system_development	1	TGFBR1	15	1
phenol_containing_compound_metabolic_process	2	CACNA1A,RNLS	60	0.0865989
phosphatidylcholine_metabolic_process	1	CHPT1	16	1
phosphatidylinositol_3_kinase_signaling	2	BTN2A2,NYAP1	37	0.583258
phosphatidylinositol_biosynthetic_process	2	PIK3CA,PIK3R1	16	0.692862
phosphatidylinositol_metabolic_process	2	PIK3CA,PIK3R1	36	0.579626
phospholipid_biosynthetic_process	3	CHPT1,PIK3CA,PIK3R1	41	0.7969
phospholipid_metabolic_process	4	CHPT1,GPAM,PIK3CA,PIK3R1	102	0.0319758
photoreceptor_cell_development	3	CNGA3,NTRK2,THY1	49	0.480398
photoreceptor_cell_differentiation	5	AGTPBP1,CNGA3,NTRK2,SLC4A7,THY1	62	0.680091
pigment_cell_differentiation	5	ADAMTS9,EDNRB,KIT,MITF,MREG	28	0.247899
pigment_granule_localization	2	MREG,SHROOM2	14	0.664835
pigment_granule_transport	1	MREG	12	1
pigmentation	7	ADAMTS9,EDNRB,EN1,KIT,MITF,MREG,SHROOM2	78	0.853498
placenta_blood_vessel_development	2	HS6ST1,PKD1	31	0.766599
placenta_development	10	EGFR,HS6ST1,NCOA3,PKD1,PPARG,SNAI1,STK3,TEX19.1,TFEB,ZFP568	145	0.216858
planar_cell_polarity_pathway_involved_in_neural_tube_closure	1	SFRP1	14	1
plasma_lipoprotein_particle_organization	1	ABCG1	11	1
plasma_membrane_organization	6	ANK3,DYSF,MPP5,PACSIN2,PIK3R1,PRKCZ	99	0.186729
platelet_derived_growth_factor_receptor_signaling_pathway	1	TIPARP	33	0.2502
polyamine_metabolic_process	1	ODC1	10	1
polyol_biosynthetic_process	1	PLCG2	12	1
polyol_metabolic_process	2	PLCG2,SORD	28	0.763799
polysaccharide_metabolic_process	2	POMC,PPP1R3A	42	0.31526
pons_development	2	CACNA1A,SLC4A7	12	0.639982
positive_regulation_of_BMP_signaling_pathway	1	ACVRL1	23	0.724981
positive_regulation_of_B_cell_activation	2	BCL6,IL7	53	0.168301
positive_regulation_of_B_cell_proliferation	2	BCL6,IL7	27	1
positive_regulation_of_CD4_positive_alpha_beta_T_cell_activation	1	PRKCZ	18	1
positive_regulation_of_CD4_positive_alpha_beta_T_cell_differentiation	1	PRKCZ	15	1
positive_regulation_of_DNA_binding	2	CALM1,HIPK2	16	0.692862
positive_regulation_of_DNA_metabolic_process	1	PPARGC1A	37	0.174471
positive_regulation_of_GTPase_activity	9	DOCK9,GIPC1,MCF2L,NDEL1,RAB3GAP1,RALBP1,RALGAPA2,RALGAPB,RGS18	84	1
positive_regulation_of_G_protein_coupled_receptor_protein_signaling_pathway	1	NOS1	11	1
positive_regulation_of_I_kappaB_kinase_NF_kappaB_signaling	3	CTH,FYN,MAP3K7	46	0.625625
positive_regulation_of_JAK_STAT_cascade	1	ERBB4	22	0.720685
positive_regulation_of_JNK_cascade	3	DAB2IP,MAP3K7,STK3	49	0.480398
positive_regulation_of_JUN_kinase_activity	1	DAB2IP	29	0.357504
positive_regulation_of_MAPK_cascade	8	DAB2IP,FGFR1,HGF,IGF1R,IGFBP3,KIT,MAP3K7,STK3	175	0.0111587
positive_regulation_of_MAP_kinase_activity	4	DAB2IP,HGF,KIT,MAP3K7	77	0.185624
positive_regulation_of_NF_kappaB_transcription_factor_activity	2	CTH,TGFBR3	30	0.764915
positive_regulation_of_Notch_signaling_pathway	1	RFNG	19	0.714729
positive_regulation_of_T_cell_activation&positive_regulation_of_leukocyte_cell_cell_adhesion	5	BTN2A2,GPAM,IL7,LGALS8,PRKCZ	105	0.0732985
positive_regulation_of_T_cell_differentiation	3	BTN2A2,IL7,PRKCZ	53	0.366082
positive_regulation_of_T_cell_mediated_immunity	1	PRKCZ	24	0.506875
positive_regulation_of_T_cell_proliferation	1	GPAM	54	0.0399559
positive_regulation_of_T_helper_cell_differentiation	1	PRKCZ	10	1
positive_regulation_of_Wnt_signaling_pathway	1	ANKRD6	46	0.0839879
positive_regulation_of_actin_filament_polymerization	2	AP1AR,RICTOR	27	1
positive_regulation_of_activated_T_cell_proliferation	1	GPAM	11	1
positive_regulation_of_adaptive_immune_response&positive_regulation_of_adaptive_immune_response_based_on_somatic_recombination_of_immune_receptors_built_from_immunoglobulin_superfamily_domains	1	PRKCZ	68	0.0129883
positive_regulation_of_adenylate_cyclase_activity	2	ADCY2,ADCYAP1	14	0.664835
positive_regulation_of_alpha_beta_T_cell_activation	1	PRKCZ	42	0.121384
positive_regulation_of_alpha_beta_T_cell_differentiation	1	PRKCZ	29	0.357504
positive_regulation_of_angiogenesis	4	ACVRL1,CTSH,RAMP2,RUNX1	53	0.654521
positive_regulation_of_anion_transport	1	RAB3GAP1	18	1
regulation_of_neurogenesis	23	BCL6,BRINP1,CACNA1A,CDK5RAP2,CHD7,DAB1,DAB2IP,EDNRB,FAT3,FGFR1,FYN,IRX3,NDEL1,NKX2-2OS,NTRK2,NUMB,SEMA6A,SNW1,SOX14,TCF4,WNT3,XRCC2,XRCC5	405	0.00108955
positive_regulation_of_apoptotic_signaling_pathway	6	CRADD,CTSH,FAF1,SFRP1,STK3,TRP73	99	0.186729
positive_regulation_of_autophagy	1	ZC3H12A	14	1
positive_regulation_of_axonogenesis	1	WNT3	41	0.121314
positive_regulation_of_binding	5	CALM1,CTBP2,HIPK2,PKD1,RFNG	53	1
positive_regulation_of_blood_circulation	1	ADRB1	24	0.506875
positive_regulation_of_blood_pressure	1	ADRB1	21	0.717447
positive_regulation_of_cAMP_metabolic_process&positive_regulation_of_cAMP_biosynthetic_process	2	ADCY2,ADCYAP1	25	1
positive_regulation_of_calcium_ion_transport	1	PLCG2	25	0.508322
positive_regulation_of_cardiac_muscle_tissue_development	4	EFNB2,ERBB4,FGFR1,FOXP1	20	0.285998
positive_regulation_of_cardiac_muscle_tissue_growth&positive_regulation_of_cardiac_muscle_cell_proliferation	2	ERBB4,FGFR1	16	0.692862
positive_regulation_of_catabolic_process	3	DAB2IP,TNFAIP3,ZC3H12A	96	0.0167988
regulation_of_leukocyte_activation	14	BCL6,BTN2A2,CLEC2I,GPAM,IL7,LGALS8,MARCH7,PAWR,PRKCZ,RC3H1,SFRP1,THOC1,TNFAIP3,TNFAIP8L2	290	0.00111308
macromolecule_catabolic_process	14	ARIH2,ATG7,CUL3,DAB2IP,DCP2,FYN,GIPC1,NGLY1,ODC1,PKD1,RC3H1,SERPINB1A,TBL1XR1,TNFAIP3	293	0.0011353
regulation_of_nervous_system_development	31	ADGRL2,AMIGO2,BCL6,BRINP1,CACNA1A,CDK5RAP2,CHD7,COLQ,DAB1,DAB2IP,EDNRB,FAT3,FGFR1,FLRT1,FYN,IRX3,LRTM1,NDEL1,NKX2-2OS,NTRK2,NUMB,PRKACB,SEMA6A,SFRP1,SLITRK6,SNW1,SOX14,TCF4,WNT3,XRCC2,XRCC5	501	0.00116133
positive_regulation_of_cell_cell_adhesion	6	BTN2A2,GPAM,IL7,LGALS8,MYO10,PRKCZ	118	0.0666255
cellular_response_to_lipopolysaccharide	4	DAB2IP,MIR205,MIR30C-2,ZC3H12A	146	0.00124766
positive_regulation_of_cell_cycle	3	FGFR1,IGF1R,MTBP	99	0.0171709
positive_regulation_of_cell_cycle_phase_transition&positive_regulation_of_mitotic_cell_cycle_phase_transition	1	MTBP	17	1
positive_regulation_of_cell_cycle_process	2	IGF1R,MTBP	67	0.0630782
translation	4	CPEB1,EIF3D,EIF3M,TRIM71	146	0.00124766
positive_regulation_of_cell_development	20	BCL6,BRINP1,DAB1,DAB2IP,FGFR1,FYN,IRX3,NET1,NKX2-2OS,NTRK2,NUMB,RUNX1,SEMA6A,SMAD2,SNAI1,SNW1,TCF4,WNT3,XRCC2,XRCC5	254	0.179698
positive_regulation_of_cell_differentiation	37	ACVRL1,ADAMTS9,BCL6,BRINP1,BTN2A2,DAB1,DAB2IP,EFNB2,FGFR1,FLT1,FOXP1,FYN,HOPX,IL7,IRX3,KDF1,NET1,NKX2-2OS,NTRK2,NUMB,PPARG,PRKCZ,RAMP2,RUNX1,SEMA6A,SFN,SMAD2,SNAI1,SNW1,STK3,TCF4,TSHZ3,WIF1,WNT3,XRCC2,XRCC5,ZC3H12A	497	0.0239416
positive_regulation_of_cell_division	1	IGF1R	36	0.257993
positive_regulation_of_cell_growth	2	SFN,WNT3	46	0.322526
positive_regulation_of_cell_migration	6	CTSH,DAB2IP,ONECUT2,PIK3R1,SEMA6A,SNAI1	117	0.0665769
positive_regulation_of_cell_morphogenesis_involved_in_differentiation	4	NET1,SMAD2,SNAI1,WNT3	80	0.13992
positive_regulation_of_cell_motility	6	CTSH,DAB2IP,ONECUT2,PIK3R1,SEMA6A,SNAI1	124	0.051188
positive_regulation_of_cell_projection_organization	6	DAB2IP,FGFR1,FYN,NTRK2,TGFBR1,WNT3	107	0.147911
modification_dependent_macromolecule_catabolic_process&modification_dependent_protein_catabolic_process	4	ARIH2,CUL3,GIPC1,TBL1XR1	145	0.00124803
positive_regulation_of_cell_substrate_adhesion	1	NET1	48	0.0857686
positive_regulation_of_cellular_catabolic_process	2	TNFAIP3,ZC3H12A	70	0.0441958
positive_regulation_of_cellular_component_biogenesis	9	ADGRL2,AMIGO2,AP1AR,FLRT1,LRTM1,NTRK2,RICTOR,SLITRK6,TGFBR1	134	0.199557
positive_regulation_of_cellular_component_movement	7	BCL6,CTSH,DAB2IP,ONECUT2,PIK3R1,SEMA6A,SNAI1	135	0.0617262
oxidation_reduction_process	16	AASS,CMAH,DDO,HAO1,IMPDH2,LOXL1,ME1,MSRB2,MTFR1,NXN,PANK2,PIK3CA,POMC,PPARGC1A,PPP1R3A,RNLS	314	0.00125224
positive_regulation_of_cellular_protein_catabolic_process	1	TNFAIP3	37	0.174471
positive_regulation_of_cellular_protein_localization	4	ERBB4,FYN,PIK3R1,SFN	66	0.314981
intracellular_protein_transport	11	ANK3,CRY2,DAB2IP,ERBB4,GBP4,GIPC1,NRON,PIK3R1,PKD1,SCARB2,SFN	247	0.00132304
positive_regulation_of_cellular_response_to_transforming_growth_factor_beta_stimulus&positive_regulation_of_transforming_growth_factor_beta_receptor_signaling_pathway	1	GIPC1	12	1
positive_regulation_of_chromatin_modification	3	BCL6,NOS1,RNF20	32	1
positive_regulation_of_chromosome_organization	3	BCL6,NOS1,RNF20	41	0.7969
positive_regulation_of_cyclase_activity&positive_regulation_of_lyase_activity	2	ADCY2,ADCYAP1	17	0.707404
positive_regulation_of_cyclic_nucleotide_metabolic_process&positive_regulation_of_cyclic_nucleotide_biosynthetic_process	2	ADCY2,ADCYAP1	30	0.764915
positive_regulation_of_cysteine_type_endopeptidase_activity	2	CRADD,CTSH	39	0.428639
positive_regulation_of_cysteine_type_endopeptidase_activity_involved_in_apoptotic_process	2	CRADD,CTSH	37	0.583258
proteolysis_involved_in_cellular_protein_catabolic_process	5	ARIH2,CUL3,GIPC1,PKD1,TBL1XR1	160	0.00135894
positive_regulation_of_cytokine_production_involved_in_immune_response	1	PRKCZ	19	0.714729
positive_regulation_of_cytokine_secretion	2	MIR21A,PRKCZ	43	0.315392
positive_regulation_of_cytoplasmic_transport	3	ERBB4,PIK3R1,SFN	45	0.623246
positive_regulation_of_cytoskeleton_organization	2	AP1AR,RICTOR	51	0.167269
positive_regulation_of_cytosolic_calcium_ion_concentration	5	CACNA1A,GPR6,ITPR1,JPH2,PLCG2	67	0.550091
axon_development	15	ANK3,APBB2,ATG7,CACNA1A,CRTAC1,DAB1,FOXP1,JUN,NDEL1,NUMB,SEMA6A,SLITRK6,STXBP1,TNC,WNT3	302	0.00136673
positive_regulation_of_dendrite_development	1	DAB2IP	23	0.724981
positive_regulation_of_developmental_growth	7	CHD7,ERBB4,FGFR1,GPAM,HOPX,IL7,WNT3	96	0.402615
positive_regulation_of_endocytosis	1	TSG101	45	0.127052
positive_regulation_of_endopeptidase_activity	2	CRADD,CTSH	43	0.315392
positive_regulation_of_endothelial_cell_proliferation	2	ACVRL1,JUN	18	1
positive_regulation_of_epidermis_development	2	KDF1,SFN	17	0.707404
positive_regulation_of_epithelial_cell_differentiation	5	ACVRL1,ADAMTS9,KDF1,NUMB,SFN	37	0.599308
positive_regulation_of_epithelial_cell_migration	1	CTSH	24	0.506875
positive_regulation_of_epithelial_cell_proliferation	6	ACVRL1,EGFR,FOXP1,JUN,MIR205,TNFAIP3	70	0.700637
positive_regulation_of_epithelial_to_mesenchymal_transition	2	SMAD2,SNAI1	14	0.664835
positive_regulation_of_excitatory_postsynaptic_membrane_potential	1	RIMS1	14	1
positive_regulation_of_exocytosis	1	STXBP1	22	0.720685
positive_regulation_of_extrinsic_apoptotic_signaling_pathway	3	FAF1,SFRP1,STK3	34	1
positive_regulation_of_extrinsic_apoptotic_signaling_pathway_via_death_domain_receptors	2	FAF1,STK3	13	0.651854
positive_regulation_of_fat_cell_differentiation	4	PPARG,STK3,WIF1,ZC3H12A	38	1
positive_regulation_of_fibroblast_proliferation	4	EGFR,FNTB,JUN,ZMIZ1	21	0.29887
positive_regulation_of_filopodium_assembly	1	TGFBR1	11	1
positive_regulation_of_glial_cell_differentiation	1	NKX2-2OS	25	0.508322
positive_regulation_of_gliogenesis	1	NKX2-2OS	31	0.36341
positive_regulation_of_growth	8	CHD7,ERBB4,FGFR1,GPAM,HOPX,IL7,SFN,WNT3	120	0.228306
positive_regulation_of_heart_contraction	1	ADRB1	14	1
positive_regulation_of_heart_growth	2	ERBB4,FGFR1	19	1
positive_regulation_of_hemopoiesis	4	BTN2A2,FLT1,IL7,PRKCZ	106	0.023486
positive_regulation_of_histone_methylation	1	RNF20	17	1
positive_regulation_of_histone_modification	3	BCL6,NOS1,RNF20	31	1
positive_regulation_of_homeostatic_process	1	PPARGC1A	68	0.0129883
positive_regulation_of_homotypic_cell_cell_adhesion	5	BTN2A2,GPAM,IL7,LGALS8,PRKCZ	106	0.0739874
positive_regulation_of_hydrolase_activity	11	CRADD,CTSH,DOCK9,GIPC1,MCF2L,NDEL1,RAB3GAP1,RALBP1,RALGAPA2,RALGAPB,RGS18	147	0.279114
leukocyte_mediated_immunity	7	BCL6,CRLF2,CTSH,GCNT3,KIT,PRKCZ,THOC1	190	0.00145452
regulation_of_protein_phosphorylation	26	ABI1,ACSL1,CUL3,DAB1,DAB2IP,EGFR,ERBB4,ERRFI1,GBP4,HGF,HIPK2,JUN,KIT,MAP3K7,NTRK2,PIK3CA,PRKAR2B,RAF1,RAP2A,RICTOR,SFN,SFRP1,SMYD3,SPRY4,TNFAIP3,TRP73	434	0.00160529
ubiquitin_dependent_protein_catabolic_process	4	ARIH2,CUL3,GIPC1,TBL1XR1	141	0.00174696
positive_regulation_of_immunoglobulin_production	1	FOXP1	29	0.357504
cation_transmembrane_transport	11	ANK3,CACNA1A,CNGA3,JPH2,KCND2,KCNIP4,KCNMB1,PKD1,PKD2L1,PLCG2,SLC1A3	245	0.00177721
positive_regulation_of_interferon_gamma_production	2	MIR21A,RUNX1	42	0.31526
positive_regulation_of_interleukin_10_production	1	PRKCZ	12	1
positive_regulation_of_interleukin_2_production	1	RUNX1	20	0.715411
positive_regulation_of_interleukin_4_production	1	PRKCZ	16	1
positive_regulation_of_intracellular_protein_transport	3	ERBB4,PIK3R1,SFN	48	0.479207
regulation_of_cell_projection_organization	10	CACNA1A,DAB1,DAB2IP,FAT3,FGFR1,FYN,NDEL1,NTRK2,TGFBR1,WNT3	230	0.0018519
positive_regulation_of_intracellular_transport	3	ERBB4,PIK3R1,SFN	77	0.0850984
positive_regulation_of_intrinsic_apoptotic_signaling_pathway	1	TRP73	29	0.357504
positive_regulation_of_ion_transmembrane_transport	1	PLCG2	22	0.720685
positive_regulation_of_ion_transmembrane_transporter_activity	1	PLCG2	14	1
positive_regulation_of_ion_transport	3	P2RY1,PLCG2,RAB3GAP1	62	0.207491
positive_regulation_of_kinase_activity	8	ABI1,ACSL1,DAB1,DAB2IP,HGF,KIT,MAP3K7,PIK3CA	162	0.025387
skeletal_muscle_organ_development	5	CNTFR,FOXP1,LEMD2,MBNL1,SNW1	157	0.00188892
positive_regulation_of_leukocyte_differentiation	3	BTN2A2,IL7,PRKCZ	87	0.0463511
myotube_differentiation	1	SMYD3	89	0.00192063
positive_regulation_of_leukocyte_proliferation	3	BCL6,GPAM,IL7	78	0.0863421
positive_regulation_of_lipid_biosynthetic_process	1	ABCG1	19	0.714729
positive_regulation_of_lipid_metabolic_process	1	ABCG1	41	0.121314
positive_regulation_of_lipid_storage	1	ZC3H12A	11	1
positive_regulation_of_lipid_transport	1	ABCG1	21	0.717447
positive_regulation_of_locomotion	6	CTSH,DAB2IP,ONECUT2,PIK3R1,SEMA6A,SNAI1	139	0.0225274
cellular_macromolecule_catabolic_process	9	ARIH2,CUL3,DCP2,GIPC1,NGLY1,PKD1,RC3H1,TBL1XR1,TNFAIP3	216	0.00193054
positive_regulation_of_lymphocyte_differentiation	3	BTN2A2,IL7,PRKCZ	62	0.207491
positive_regulation_of_lymphocyte_mediated_immunity	1	PRKCZ	68	0.0129883
positive_regulation_of_membrane_potential	1	RIMS1	15	1
positive_regulation_of_mesenchymal_cell_proliferation	3	FBXW4,FGFR1,FOXP1	33	1
positive_regulation_of_mitochondrion_organization	1	PPARGC1A	24	0.506875
positive_regulation_of_mitotic_cell_cycle	2	IGF1R,MTBP	46	0.322526
positive_regulation_of_mitotic_nuclear_division	1	IGF1R	18	1
positive_regulation_of_molecular_function	34	ABI1,ACSL1,ADCY2,ADCYAP1,CALM1,CRADD,CTBP2,CTH,CTSH,DAB1,DAB2IP,DOCK9,GIPC1,HGF,HIPK2,HMGN3,KIT,LRP5,MAP3K7,MCF2L,NCOA2,NDEL1,PHACTR4,PIK3CA,PKD1,PLCG2,PPARGC1A,RAB3GAP1,RALBP1,RALGAPA2,RALGAPB,RFNG,RGS18,TGFBR3	480	0.0140952
positive_regulation_of_mononuclear_cell_proliferation&positive_regulation_of_lymphocyte_proliferation	3	BCL6,GPAM,IL7	75	0.0838716
positive_regulation_of_multicellular_organism_growth	2	CHD7,GPAM	32	0.768952
positive_regulation_of_multicellular_organismal_metabolic_process	2	ADRB1,PPARG	14	0.664835
positive_regulation_of_muscle_cell_differentiation	4	EFNB2,FOXP1,HOPX,TSHZ3	41	1
positive_regulation_of_muscle_organ_development&positive_regulation_of_striated_muscle_tissue_development	4	EFNB2,ERBB4,FGFR1,FOXP1	33	0.779431
positive_regulation_of_muscle_tissue_development	5	EFNB2,ERBB4,FGFR1,FOXP1,PPARGC1A	34	0.424815
positive_regulation_of_nervous_system_development	21	ADGRL2,AMIGO2,BCL6,BRINP1,DAB1,DAB2IP,FGFR1,FLRT1,FYN,IRX3,LRTM1,NKX2-2OS,NTRK2,NUMB,SEMA6A,SLITRK6,SNW1,TCF4,WNT3,XRCC2,XRCC5	273	0.134438
positive_regulation_of_neurogenesis	16	BCL6,BRINP1,DAB1,DAB2IP,FGFR1,FYN,IRX3,NKX2-2OS,NTRK2,NUMB,SEMA6A,SNW1,TCF4,WNT3,XRCC2,XRCC5	211	0.21121
positive_regulation_of_neuron_differentiation	10	BCL6,BRINP1,DAB1,DAB2IP,FGFR1,FYN,IRX3,NTRK2,TCF4,WNT3	153	0.141331
positive_regulation_of_neuron_projection_development	5	DAB2IP,FGFR1,FYN,NTRK2,WNT3	90	0.164212
positive_regulation_of_nuclear_division	1	IGF1R	31	0.36341
positive_regulation_of_nucleocytoplasmic_transport	3	ERBB4,PIK3R1,SFN	35	1
positive_regulation_of_nucleotide_biosynthetic_process&positive_regulation_of_purine_nucleotide_biosynthetic_process	3	ADCY2,ADCYAP1,PPARGC1A	32	1
positive_regulation_of_nucleotide_metabolic_process&positive_regulation_of_purine_nucleotide_metabolic_process	3	ADCY2,ADCYAP1,PPARGC1A	33	1
positive_regulation_of_oligodendrocyte_differentiation	1	NKX2-2OS	13	1
positive_regulation_of_organ_growth	3	ERBB4,FGFR1,IL7	30	1
positive_regulation_of_organelle_organization	7	AP1AR,BCL6,IGF1R,NOS1,PPARGC1A,RICTOR,RNF20	149	0.0205497
positive_regulation_of_organic_acid_transport	1	RAB3GAP1	11	1
positive_regulation_of_peptidase_activity	2	CRADD,CTSH	49	0.232548
positive_regulation_of_peptidyl_serine_phosphorylation	3	NTRK2,PIK3CA,SMYD3	24	0.74286
positive_regulation_of_peptidyl_tyrosine_phosphorylation	3	ABI1,ERBB4,RICTOR	67	0.154813
protein_modification_by_small_protein_conjugation_or_removal	9	ATG7,FYN,GBP4,NXN,OTUD7B,RNF20,TNFAIP3,TRIM71,UBE2E1	216	0.00193054
T_cell_differentiation	7	BCL6,BTN2A2,FOXP1,IL7,KIT,PRKCZ,RC3H1	185	0.00197378
positive_regulation_of_production_of_molecular_mediator_of_immune_response	2	FOXP1,PRKCZ	46	0.322526
regulation_of_programmed_cell_death	44	AMIGO2,APBB2,ATG7,BAG3,BCL6,CACNA1A,CHST11,CNTFR,CRADD,CTH,CTSH,DAB2IP,DAPK2,FAF1,FGFR1,FIGNL1,GIMAP8,GPAM,HGF,HIPK2,HNF1B,HSPA1B,IL7,JUN,KIT,LRP5,MAP3K7,MITF,NTRK2,PIK3CA,PIK3R1,PLCG2,PPARGC1A,RAF1,RAMP2,RASSF6,SFRP1,SPINK2,STK3,STXBP1,TGFBR1,TRP73,WNT11,XRCC2	639	0.00200096
positive_regulation_of_protein_binding	3	HIPK2,PKD1,RFNG	30	1
positive_regulation_of_protein_catabolic_process	2	DAB2IP,TNFAIP3	64	0.0904107
positive_regulation_of_protein_complex_assembly	2	AP1AR,RICTOR	46	0.322526
positive_regulation_of_protein_deacetylation	1	BCL6	10	1
positive_regulation_of_protein_import_into_nucleus	2	ERBB4,PIK3R1	29	0.763962
positive_regulation_of_protein_kinase_B_signaling	3	IGF1R,MIR205,STK3	34	1
positive_regulation_of_protein_kinase_activity	8	ABI1,ACSL1,DAB1,DAB2IP,HGF,KIT,MAP3K7,PIK3CA	151	0.0424082
positive_regulation_of_protein_localization_to_nucleus	3	ERBB4,FYN,PIK3R1	35	1
cellular_response_to_cytokine_stimulus	8	ACSL1,CNTFR,DAB2IP,GBP4,IMPDH2,KIT,KRT18,PRLR	203	0.00202497
cilium_assembly	1	ONECUT2	91	0.00203662
positive_regulation_of_protein_phosphorylation	15	ABI1,ACSL1,DAB1,DAB2IP,ERBB4,HGF,HIPK2,KIT,MAP3K7,NTRK2,PIK3CA,RAF1,RAP2A,RICTOR,SMYD3	253	0.0208106
positive_regulation_of_protein_polymerization	2	AP1AR,RICTOR	30	0.764915
positive_regulation_of_protein_secretion	2	MIR21A,PRKCZ	82	0.0155214
positive_regulation_of_protein_serine_threonine_kinase_activity	5	ACSL1,DAB2IP,HGF,KIT,MAP3K7	100	0.0963625
positive_regulation_of_protein_transport	6	ERBB4,MIR21A,PIK3R1,PRKCZ,SFN,TSG101	128	0.0386858
positive_regulation_of_protein_tyrosine_kinase_activity	1	ABI1	15	1
positive_regulation_of_proteolysis	2	CRADD,CTSH	89	0.0113169
positive_regulation_of_reactive_oxygen_species_metabolic_process	1	ZC3H12A	25	0.508322
positive_regulation_of_receptor_activity	1	NCOA2	19	0.714729
positive_regulation_of_response_to_DNA_damage_stimulus	1	TRP73	15	1
forebrain_development	16	AGTPBP1,ATG7,CCDC141,CHD7,CRTAC1,DAB1,DAB2IP,EGFR,ERBB4,FGFR1,FYN,NDEL1,NTRK2,NUMB,PRKG1,TRP73	306	0.00209902
inorganic_ion_transmembrane_transport	10	ANK3,CACNA1A,JPH2,KCND2,KCNIP4,KCNMB1,PKD1,PKD2L1,PLCG2,SLC1A3	225	0.00244831
regulation_of_ion_transport	10	ANK3,CACNA1A,CRHBP,KCND2,KCNIP4,NOS1,P2RY1,PLCG2,RAB3GAP1,SNCG	225	0.00244831
positive_regulation_of_sequence_specific_DNA_binding_transcription_factor_activity	6	CTH,HIPK2,HMGN3,LRP5,PPARGC1A,TGFBR3	71	0.700697
eye_development	17	ACVRL1,AGTPBP1,CHD7,CNGA3,FAT3,GRHL2,HIPK2,LRP5,MDM1,MITF,NTRK2,PHACTR4,SHROOM2,SLC4A7,SLITRK6,TGFBR1,THY1	317	0.00249108
homeostasis_of_number_of_cells	10	BCL6,GPAM,HBA-A1,IL7,KIT,KLF2,RC3H1,TCEA1,TGFBR3,TNFAIP3	227	0.00250095
positive_regulation_of_stem_cell_differentiation	2	SMAD2,SNAI1	23	1
positive_regulation_of_stem_cell_proliferation	4	FBXW4,FGFR1,FOXP1,MIR205	62	0.406218
positive_regulation_of_stress_activated_protein_kinase_signaling_cascade&positive_regulation_of_stress_activated_MAPK_cascade	3	DAB2IP,MAP3K7,STK3	51	0.485396
positive_regulation_of_striated_muscle_cell_differentiation	3	EFNB2,FOXP1,HOPX	35	1
positive_regulation_of_synapse_assembly	6	ADGRL2,AMIGO2,FLRT1,LRTM1,NTRK2,SLITRK6	54	0.828866
positive_regulation_of_synaptic_transmission	3	NTRK2,RAB3GAP1,SLC1A3	59	0.278943
positive_regulation_of_transcription_factor_import_into_nucleus	1	PIK3R1	11	1
chromatin_modification	9	ATG7,BCL6,DNMT3A,HOPX,KAT6A,MIS18A,NOS1,RNF20,SMYD3	210	0.00254937
positive_regulation_of_transferase_activity	8	ABI1,ACSL1,DAB1,DAB2IP,HGF,KIT,MAP3K7,PIK3CA	176	0.0112906
positive_regulation_of_transmembrane_receptor_protein_serine_threonine_kinase_signaling_pathway	2	ACVRL1,GIPC1	43	0.315392
positive_regulation_of_transmembrane_transport	1	PLCG2	27	0.516138
endocrine_system_development	2	ONECUT2,TGFBR1	105	0.00264167
positive_regulation_of_transporter_activity	1	PLCG2	16	1
positive_regulation_of_tumor_necrosis_factor_production	1	PIK3R1	31	0.36341
positive_regulation_of_tumor_necrosis_factor_superfamily_cytokine_production	1	PIK3R1	32	0.368641
positive_regulation_of_tyrosine_phosphorylation_of_STAT_protein	1	ERBB4	15	1
positive_regulation_of_wound_healing	1	HOPX	17	1
post_Golgi_vesicle_mediated_transport	1	KIF16B	15	1
post_anal_tail_morphogenesis	1	CHST11	23	0.724981
post_embryonic_development	9	ATG7,CELA1,CHST11,HEG1,ITPR1,SMAD2,TGFBR1,TIPARP,TRP73	120	0.368421
postsynaptic_membrane_organization	1	COLQ	19	0.714729
posttranscriptional_gene_silencing	2	MIR205,TRIM71	55	0.172624
posttranscriptional_gene_silencing_by_RNA&gene_silencing_by_miRNA	2	MIR205,TRIM71	53	0.168301
posttranscriptional_regulation_of_gene_expression	12	BAG3,CARHSP1,CPEB1,CTSH,D7ERTD443E,GIPC1,LAMP1,METTL3,MIR205,RC3H1,TEX19.1,TRIM71	219	0.0176205
potassium_ion_transmembrane_transport	4	ANK3,KCND2,KCNIP4,KCNMB1	53	0.654521
potassium_ion_transport	5	ANK3,KCND2,KCNIP4,KCNMB1,NOS1	67	0.550091
pre_B_cell_differentiation	1	FOXP1	12	1
primary_neural_tube_formation	7	GRHL2,LMO4,PHACTR4,PRKACB,SALL4,SFRP1,TRIM71	101	0.326065
production_of_molecular_mediator_of_immune_response	7	BCL6,CRLF2,FOXP1,GCNT3,KIT,PRKCZ,THOC1	113	0.164343
programmed_necrotic_cell_death	1	MAP3K7	27	0.516138
prostate_gland_development	4	IGF1R,PRLR,SFRP1,TNC	48	0.815051
prostate_gland_epithelium_morphogenesis	3	IGF1R,SFRP1,TNC	31	1
prostate_gland_growth	1	PRLR	13	1
prostate_gland_morphogenesis	3	IGF1R,SFRP1,TNC	32	1
prostate_glandular_acinus_development	1	SFRP1	12	1
proteasomal_protein_catabolic_process	4	CUL3,GIPC1,PKD1,TBL1XR1	107	0.0234771
proteasome_mediated_ubiquitin_dependent_protein_catabolic_process	3	CUL3,GIPC1,TBL1XR1	96	0.0167988
protein_DNA_complex_assembly	3	MIS18A,SMYD3,TCF4	20	0.485718
protein_DNA_complex_subunit_organization	3	MIS18A,SMYD3,TCF4	32	1
protein_N_linked_glycosylation	1	RPN2	15	1
protein_O_linked_glycosylation	2	GALNT1,ST8SIA6	19	1
protein_acetylation	4	ATG7,KAT6A,KLF15,NOS1	50	0.81666
protein_acylation	4	ATG7,KAT6A,KLF15,NOS1	69	0.318196
protein_autophosphorylation	6	EGFR,FYN,IGF1R,JUN,KIT,RAP2A	64	1
protein_autoubiquitination	1	TRIM71	13	1
cellular_response_to_acid_chemical	5	BRINP1,CPEB1,DNMT3A,EGFR,SNW1	154	0.00264992
protein_complex_biogenesis&protein_complex_assembly	16	AP1AR,CLEC2I,COX7A2L,CTNNBIP1,DAB2IP,HIGD2A,LMO4,MAP3K7,ME1,MIS18A,MSRB2,RAB3GAP1,RAF1,RICTOR,SMYD3,TWF1	269	0.0146318
protein_complex_disassembly	3	SHROOM2,SPECC1L,TWF1	45	0.623246
protein_complex_localization	2	RALGAPA2,RALGAPB	20	1
regulation_of_cell_cycle_process	5	BTN2A2,CDK5RAP2,IGF1R,MTBP,PKD1	154	0.00264992
protein_deacetylation	2	BCL6,HOPX	37	0.583258
protein_deacylation	2	BCL6,HOPX	41	0.433909
protein_depolymerization	3	SHROOM2,SPECC1L,TWF1	39	0.794438
protein_destabilization	1	CTSH	13	1
protein_deubiquitination	2	OTUD7B,TNFAIP3	20	1
protein_export_from_nucleus	2	PKD1,SFN	22	1
protein_glycosylation&macromolecule_glycosylation	4	GALNT1,RPN2,ST8SIA6,TIPARP	63	0.407105
protein_import	7	CRY2,DAB2IP,ERBB4,GBP4,NRON,PIK3R1,PKD1	106	0.262057
protein_import_into_nucleus&protein_targeting_to_nucleus&single_organism_nuclear_import	7	CRY2,DAB2IP,ERBB4,GBP4,NRON,PIK3R1,PKD1	100	0.32534
protein_kinase_B_signaling	8	BTN2A2,IGF1R,MIR205,NTRK2,PIK3CA,RICTOR,SESN1,STK3	78	1
protein_lipid_complex_subunit_organization	1	ABCG1	12	1
protein_localization_to_membrane	6	ANK3,CACNA1A,CLEC2I,COLQ,PIK3R1,PRKCZ	121	0.0681978
protein_localization_to_nucleus	8	CRY2,DAB2IP,ERBB4,FYN,GBP4,NRON,PIK3R1,PKD1	128	0.144928
cellular_metal_ion_homeostasis	6	CACNA1A,GPR6,ITPR1,JPH2,PLCG2,TFR2	166	0.00266959
protein_localization_to_plasma_membrane	3	ANK3,PIK3R1,PRKCZ	63	0.208548
protein_methylation&protein_alkylation	2	RNF20,SMYD3	84	0.0158377
positive_regulation_of_cell_activation	6	BCL6,BTN2A2,GPAM,IL7,LGALS8,PRKCZ	167	0.00267588
lymphocyte_differentiation	13	BCL6,BTN2A2,CMTM7,FOXP1,FZD9,IL7,KIT,LGALS8,PIK3R1,PLCG2,PRKCZ,RC3H1,SFRP1	264	0.00267869
protein_modification_by_small_protein_removal	2	OTUD7B,TNFAIP3	22	1
protein_oligomerization	1	ME1	70	0.0135965
positive_regulation_of_cell_adhesion	7	BTN2A2,GPAM,IL7,LGALS8,MYO10,NET1,PRKCZ	182	0.00268975
protein_polymerization	5	AP1AR,CLEC2I,MSRB2,RICTOR,TWF1	69	0.552546
protein_processing	9	ADAMTS2,APH1C,CRADD,CTSH,GIPC1,HSPA1B,PRKACB,PZP,SPINK2	181	0.0179807
protein_secretion	12	BTN2A2,CRLF2,FOXP1,GPAM,HMGN3,HNF1B,LRP5,MIR21A,PRKCZ,RAF1,SMAD2,SNCG	214	0.0224127
protein_stabilization	3	BAG3,D7ERTD443E,LAMP1	28	1
protein_targeting	10	ANK3,CRY2,DAB2IP,ERBB4,GBP4,GIPC1,NRON,PIK3R1,PKD1,SCARB2	157	0.113161
protein_targeting_to_membrane	1	ANK3	25	0.508322
protein_tetramerization	1	ME1	24	0.506875
endocytosis	8	ARFGAP1,ARHGAP21,ELMO1,PACSIN2,STXBP1,TFR2,TSG101,WASF2	198	0.00269233
response_to_acid_chemical	8	BRINP1,CPEB1,CTSH,DNMT3A,EGFR,PPARG,RUNX1,SNW1	198	0.00269233
proteoglycan_biosynthetic_process	2	CHST11,HS6ST1	21	1
proteoglycan_metabolic_process	2	CHST11,HS6ST1	40	0.430711
cellular_protein_catabolic_process	6	ARIH2,CUL3,GIPC1,PKD1,TBL1XR1,TNFAIP3	169	0.00273873
regulation_of_muscle_system_process	1	PRKG1	83	0.00279562
proximal_distal_pattern_formation	1	EN1	30	0.359659
purine_containing_compound_biosynthetic_process	6	ADCY2,ADCYAP1,IMPDH2,PANK2,PAPSS1,PPARGC1A	73	0.702006
purine_containing_compound_metabolic_process	8	ADCY2,ADCYAP1,COX7A2L,IMPDH2,PANK2,PAPSS1,PPARGC1A,TBL1XR1	125	0.183133
purine_nucleoside_biosynthetic_process&purine_ribonucleoside_biosynthetic_process	3	PANK2,PAPSS1,PPARGC1A	19	0.468407
purine_nucleoside_metabolic_process&purine_ribonucleoside_metabolic_process	4	COX7A2L,PANK2,PAPSS1,PPARGC1A	48	0.815051
purine_nucleoside_monophosphate_metabolic_process	2	COX7A2L,PPARGC1A	30	0.764915
purine_nucleoside_triphosphate_metabolic_process	2	COX7A2L,PPARGC1A	33	0.574925
purine_nucleotide_biosynthetic_process	6	ADCY2,ADCYAP1,IMPDH2,PANK2,PAPSS1,PPARGC1A	68	0.843358
purine_nucleotide_metabolic_process	8	ADCY2,ADCYAP1,COX7A2L,IMPDH2,PANK2,PAPSS1,PPARGC1A,TBL1XR1	115	0.282802
purine_ribonucleotide_metabolic_process	7	ADCY2,ADCYAP1,COX7A2L,PANK2,PAPSS1,PPARGC1A,TBL1XR1	105	0.26125
pyruvate_metabolic_process	1	PFKP	32	0.368641
reactive_oxygen_species_biosynthetic_process	2	NOS1,ZC3H12A	34	0.575386
ERK1_and_ERK2_cascade	1	BTN2A2	84	0.00279615
receptor_clustering	3	CACNA1A,CLEC2I,COLQ	27	1
receptor_mediated_endocytosis	1	TFR2	58	0.0274855
recombinational_repair&double_strand_break_repair_via_homologous_recombination	1	XRCC2	22	0.720685
reflex	2	CACNA1A,SLITRK6	23	1
regeneration	5	ERBB4,HOPX,JUN,TNC,UPF2	48	1
cell_chemotaxis	1	PARVA	84	0.00279615
regulation_of_BMP_signaling_pathway	3	ACVRL1,BMPER,SFRP1	62	0.207491
regulation_of_B_cell_activation	7	BCL6,IL7,PAWR,RC3H1,SFRP1,THOC1,TNFAIP3	88	0.600062
regulation_of_B_cell_differentiation	1	SFRP1	24	0.506875
regulation_of_B_cell_mediated_immunity&regulation_of_immunoglobulin_mediated_immune_response	2	BCL6,THOC1	44	0.316679
regulation_of_B_cell_proliferation	4	BCL6,IL7,PAWR,RC3H1	42	1
regulation_of_CD4_positive_alpha_beta_T_cell_activation	3	BCL6,PRKCZ,RC3H1	28	1
regulation_of_CD4_positive_alpha_beta_T_cell_differentiation	3	BCL6,PRKCZ,RC3H1	24	0.74286
regulation_of_DNA_binding	3	CALM1,CTNNBIP1,HIPK2	42	0.6207
regulation_of_DNA_metabolic_process	7	BCL6,DNMT3A,DPPA3,MIS18A,PIK3CA,PPARGC1A,THOC1	98	0.405325
regulation_of_DNA_methylation	4	DNMT3A,DPPA3,MIS18A,PIK3CA	14	0.090881
regulation_of_DNA_recombination	2	BCL6,THOC1	37	0.583258
regulation_of_ERBB_signaling_pathway	1	ERRFI1	17	1
positive_regulation_of_innate_immune_response	1	TNFAIP3	84	0.00279615
regulation_of_GTPase_activity&Ran_protein_signal_transduction&ARF_protein_signal_transduction&regulation_of_ARF_protein_signal_transduction&regulation_of_Ran_protein_signal_transduction&regulation_of_Rab_protein_signal_transduction&Ral_protein_signal_transduction&regulation_of_Ral_protein_signal_transduction&regulation_of_Rap_protein_signal_transduction&Cdc42_protein_signal_transduction&regulatio…	13	BCL6,DAB2IP,DOCK9,GIPC1,MCF2L,NDEL1,NTRK2,RAB3GAP1,RALBP1,RALGAPA2,RALGAPB,RGS18,RICTOR	113	0.762951
regulation_of_G_protein_coupled_receptor_protein_signaling_pathway	3	NOS1,RGS18,RGS7	39	0.794438
regulation_of_I_kappaB_kinase_NF_kappaB_signaling	6	CTH,DAB2IP,FYN,MAP3K7,OTUD7B,TNFAIP3	71	0.700697
regulation_of_JAK_STAT_cascade	2	DAB1,ERBB4	36	0.579626
regulation_of_JNK_cascade	5	DAB2IP,MAP3K7,SFRP1,STK3,TRP73	66	0.549746
regulation_of_JUN_kinase_activity	3	DAB2IP,SFRP1,TRP73	39	0.794438
response_to_pheromone	1	VMN1R234	84	0.00279615
regulation_of_MAP_kinase_activity	7	DAB2IP,HGF,KIT,MAP3K7,SFRP1,SPRY4,TRP73	113	0.164343
regulation_of_NIK_NF_kappaB_signaling	1	RC3H1	11	1
regulation_of_Notch_signaling_pathway	3	BCL6,NUMB,RFNG	35	1
regulation_of_RNA_splicing	3	MBNL1,MBNL2,PRX	38	0.793944
regulation_of_RNA_stability	3	CARHSP1,METTL3,RC3H1	28	1
regulation_of_Rac_protein_signal_transduction	13	BCL6,DAB2IP,DOCK9,GIPC1,MCF2L,NDEL1,NTRK2,RAB3GAP1,RALBP1,RALGAPA2,RALGAPB,RGS18,RICTOR	115	0.88028
regulation_of_Ras_protein_signal_transduction	13	BCL6,DAB2IP,DOCK9,GIPC1,MCF2L,NDEL1,NTRK2,RAB3GAP1,RALBP1,RALGAPA2,RALGAPB,RGS18,RICTOR	137	0.781233
regulation_of_Rho_protein_signal_transduction	13	BCL6,DAB2IP,DOCK9,GIPC1,MCF2L,NDEL1,NTRK2,RAB3GAP1,RALBP1,RALGAPA2,RALGAPB,RGS18,RICTOR	125	1
regulation_of_TOR_signaling	1	MAPKAPK5	18	1
regulation_of_T_cell_activation&regulation_of_leukocyte_cell_cell_adhesion	11	BCL6,BTN2A2,CLEC2I,GPAM,IL7,LGALS8,MARCH7,PAWR,PRKCZ,RC3H1,TNFAIP8L2	179	0.0637302
regulation_of_T_cell_apoptotic_process	2	GIMAP8,GPAM	30	0.764915
regulation_of_T_cell_differentiation	5	BCL6,BTN2A2,IL7,PRKCZ,RC3H1	86	0.212873
regulation_of_T_cell_mediated_immunity	1	PRKCZ	33	0.2502
regulation_of_T_cell_proliferation	6	BTN2A2,CLEC2I,GPAM,MARCH7,PAWR,RC3H1	98	0.241176
regulation_of_T_cell_receptor_signaling_pathway	4	BTN2A2,PAWR,RC3H1,THY1	21	0.29887
regulation_of_T_helper_cell_differentiation	3	BCL6,PRKCZ,RC3H1	16	0.422958
regulation_of_Wnt_signaling_pathway	7	ANKRD6,CTNNBIP1,HNF1B,NXN,SFRP1,STK3,WNT11	124	0.101239
regulation_of_Wnt_signaling_pathway_planar_cell_polarity_pathway	2	ANKRD6,SFRP1	11	0.365968
regulation_of_actin_cytoskeleton_organization	7	AP1AR,CLEC2I,PIK3R1,RICTOR,SHROOM2,SPECC1L,TWF1	96	0.402615
regulation_of_actin_filament_based_process	7	AP1AR,CLEC2I,PIK3R1,RICTOR,SHROOM2,SPECC1L,TWF1	113	0.164343
regulation_of_actin_filament_bundle_assembly	1	PIK3R1	24	0.506875
regulation_of_actin_filament_depolymerization	3	SHROOM2,SPECC1L,TWF1	15	0.4109
regulation_of_actin_filament_length	6	AP1AR,CLEC2I,RICTOR,SHROOM2,SPECC1L,TWF1	53	0.826183
regulation_of_actin_filament_polymerization	4	AP1AR,CLEC2I,RICTOR,TWF1	44	1
regulation_of_actin_polymerization_or_depolymerization	6	AP1AR,CLEC2I,RICTOR,SHROOM2,SPECC1L,TWF1	52	0.823731
regulation_of_activated_T_cell_proliferation	3	BTN2A2,GPAM,RC3H1	19	0.468407
regulation_of_activin_receptor_signaling_pathway	1	MAGI2	11	1
regulation_of_adaptive_immune_response	5	BCL6,PRKCZ,RC3H1,THOC1,TNFAIP3	98	0.0960569
regulation_of_adaptive_immune_response_based_on_somatic_recombination_of_immune_receptors_built_from_immunoglobulin_superfamily_domains	5	BCL6,PRKCZ,RC3H1,THOC1,TNFAIP3	95	0.126124
regulation_of_adenylate_cyclase_activity	2	ADCY2,ADCYAP1	16	0.692862
regulation_of_alcohol_biosynthetic_process	1	ABCG1	14	1
regulation_of_alpha_beta_T_cell_activation	3	BCL6,PRKCZ,RC3H1	57	0.276431
regulation_of_alpha_beta_T_cell_differentiation	3	BCL6,PRKCZ,RC3H1	38	0.793944
regulation_of_amine_transport	3	CACNA1A,RAB3GAP1,SNCG	21	0.503712
cellular_chemical_homeostasis	12	CACNA1A,FOXA3,GPR6,HMGN3,ITPR1,JPH2,LRP5,PIK3CA,PIK3R1,PLCG2,RAF1,TFR2	249	0.00286329
regulation_of_anatomical_structure_size	13	ADRB1,AP1AR,CLEC2I,MIR205,PRKG1,RICTOR,SHROOM2,SNTA1,SPECC1L,TGFBR3,TRP73,TWF1,WNT3	189	0.118931
regulation_of_angiogenesis	7	ACVRL1,ANGPT2,COL4A3,CTSH,DAB2IP,RAMP2,RUNX1	94	0.401867
regulation_of_anion_transport	4	CACNA1A,NOS1,RAB3GAP1,SNCG	42	1
regulation_of_antigen_receptor_mediated_signaling_pathway	4	BTN2A2,PAWR,RC3H1,THY1	29	0.557581
myeloid_leukocyte_activation	1	JUN	86	0.00290085
regulation_of_apoptotic_process_involved_in_morphogenesis	1	HNF1B	10	1
regulation_of_apoptotic_signaling_pathway	14	CRADD,CTH,CTSH,DAPK2,FAF1,FGFR1,FIGNL1,HGF,IL7,MAP3K7,RAF1,SFRP1,STK3,TRP73	207	0.0855488
regulation_of_astrocyte_differentiation	1	DAB1	20	0.715411
regulation_of_autophagy	2	SOGA1,ZC3H12A	41	0.433909
regulation_of_axon_extension	1	WNT3	43	0.12238
regulation_of_axon_extension_involved_in_axon_guidance	1	WNT3	13	1
regulation_of_axon_guidance	1	WNT3	15	1
regulation_of_axonogenesis	3	CACNA1A,DAB1,WNT3	91	0.0334113
regulation_of_behavior	2	MCHR1,WNT3	79	0.0222301
regulation_of_binding	10	CALM1,CRTAC1,CTBP2,CTNNBIP1,HIPK2,HOPX,PKD1,RFNG,SMAD2,TGFBR1	119	0.549563
regulation_of_biomineral_tissue_development	1	ANK	34	0.251396
regulation_of_blood_circulation	6	ADRB1,GLP1R,HOPX,NOS1,SNTA1,THRB	98	0.241176
regulation_of_blood_pressure	5	ADRB1,EDNRB,POMC,RAMP2,RNLS	92	0.165713
regulation_of_blood_vessel_size	4	ADRB1,PRKG1,SNTA1,TGFBR3	58	0.518996
regulation_of_body_fluid_levels	8	ATG7,ERBB4,HEG1,KDF1,OPRK1,PRLR,SFN,TRP73	169	0.014576
regulation_of_bone_mineralization	1	ANK	31	0.36341
regulation_of_bone_remodeling	1	LRP5	28	0.357055
regulation_of_branching_involved_in_salivary_gland_morphogenesis	3	BTBD7,FGFR1,HGF	11	0.149434
regulation_of_branching_involved_in_ureteric_bud_morphogenesis	1	HNF1B	22	0.720685
regulation_of_cAMP_biosynthetic_process	2	ADCY2,ADCYAP1	31	0.766599
regulation_of_cAMP_metabolic_process	3	ADCY2,ADCYAP1,TBL1XR1	36	1
regulation_of_calcium_ion_dependent_exocytosis	2	CACNA1A,STXBP1	18	1
regulation_of_calcium_ion_transmembrane_transport	1	PLCG2	20	0.715411
regulation_of_calcium_ion_transmembrane_transporter_activity	1	PLCG2	18	1
regulation_of_calcium_ion_transport	2	NOS1,PLCG2	74	0.0312647
regulation_of_canonical_Wnt_signaling_pathway	4	ANKRD6,SFRP1,STK3,WNT11	83	0.142452
regulation_of_carbohydrate_biosynthetic_process	1	SOGA1	40	0.179462
regulation_of_carbohydrate_metabolic_process&regulation_of_cellular_carbohydrate_metabolic_process	4	IGFBP3,NCOA2,POMC,SOGA1	79	0.188819
regulation_of_cardiac_muscle_cell_differentiation	2	EFNB2,FOXP1	10	0.329064
regulation_of_cardiac_muscle_cell_proliferation	3	ERBB4,FGFR1,FOXP1	28	1
regulation_of_cardiac_muscle_tissue_development	5	EFNB2,ERBB4,FGFR1,FOXP1,JPH2	37	0.599308
regulation_of_cardiac_muscle_tissue_growth	3	ERBB4,FGFR1,FOXP1	31	1
regulation_of_cartilage_development	1	TGFBR1	42	0.121384
regulation_of_secretion	15	ATG7,BTN2A2,CACNA1A,CRY2,GPAM,HMGN3,LRP5,MIR21A,OPRK1,POMC,PPARG,PRKCZ,RAB3GAP1,SNCG,STXBP1	287	0.00294615
reproductive_system_development	20	CHD7,EGFR,EIF2S2,HS6ST1,IGF1R,KIT,NCOA3,PKD1,PPARG,PRLR,SFRP1,SNAI1,SPINK2,STK3,TEX19.1,TFEB,TGFBR1,TIPARP,TNC,ZFP568	349	0.00300649
regulation_of_catecholamine_secretion	1	SNCG	13	1
regulation_of_cation_channel_activity	2	ANK3,PLCG2	21	1
negative_regulation_of_response_to_external_stimulus	3	TNFAIP3,TNFAIP8L2,WNT3	121	0.00320882
regulation_of_cell_adhesion	21	ANGPT2,AP1AR,BCL6,BTN2A2,CLEC2I,DAB1,FAF1,GPAM,IL7,LGALS8,MARCH7,MYO10,NET1,ONECUT2,PAWR,PIK3R1,PKD1,PRKCZ,PRLR,RC3H1,TNFAIP8L2	325	0.0162237
regulation_of_cell_cell_adhesion	12	BCL6,BTN2A2,CLEC2I,GPAM,IL7,LGALS8,MARCH7,MYO10,PAWR,PRKCZ,RC3H1,TNFAIP8L2	214	0.0224127
regulation_of_cell_cycle	20	ADCYAP1,APBB2,BRINP1,BTN2A2,CCNG2,CDK1,CDK5RAP2,CUL3,D7ERTD443E,FGFR1,FIGNL1,IGF1R,JUN,MTBP,PHACTR4,PKD1,SFN,TNFAIP3,TRP73,TSG101	313	0.0182606
regulation_of_cell_cycle_G1_S_phase_transition&regulation_of_G1_S_transition_of_mitotic_cell_cycle	2	BTN2A2,MTBP	38	0.427759
regulation_of_cell_cycle_phase_transition	2	BTN2A2,MTBP	62	0.0874447
response_to_amino_acid	3	CPEB1,DNMT3A,EGFR	121	0.00320882
regulation_of_cell_morphogenesis	10	AP1AR,CACNA1A,DAB1,FYN,KIT,NET1,SMAD2,SNAI1,TGFBR3,WNT3	219	0.00322946
cytokine_production	19	BCL6,BTN2A2,CLEC2I,CRLF2,FOXP1,GBP4,GPAM,HEG1,KIT,MIR21A,NRON,PAWR,PIK3R1,PPARG,PRKCZ,RUNX1,TNFAIP3,WNT11,ZC3H12A	335	0.00332574
regulation_of_cell_division	4	IGF1R,KDF1,MTBP,SFN	83	0.142452
regulation_of_cell_fate_commitment	3	FGFR1,HNF1B,LMO4	19	0.468407
regulation_of_cell_fate_specification	3	FGFR1,HNF1B,LMO4	11	0.149434
regulation_of_cell_growth	6	APBB2,D7ERTD443E,IGFBP3,SFN,TSG101,WNT3	112	0.115295
regulation_of_cell_matrix_adhesion	3	BCL6,ONECUT2,PIK3R1	31	1
regulation_of_cell_maturation	2	EDNRB,RUNX1	22	1
regulation_of_cell_migration	12	ABHD2,CTSH,DAB2IP,ERBB4,ONECUT2,PIK3R1,PLXNA1,RAP2A,SEMA6A,SNAI1,SOX14,TGFBR3	228	0.0106913
organic_acid_metabolic_process	19	AASS,ACSL4,ATG7,CACNA1A,CDO1,CHST11,CYP39A1,DDO,ELOVL6,GFPT2,GPAM,HS6ST1,INSIG2,ME1,ODC1,PAPSS1,PFKP,PRKAR2B,SLC1A3	335	0.00332574
regulation_of_cell_morphogenesis_involved_in_differentiation	8	AP1AR,CACNA1A,DAB1,NET1,SMAD2,SNAI1,TGFBR3,WNT3	165	0.0191878
regulation_of_cell_motility	14	ABHD2,AP1AR,CTSH,DAB2IP,ERBB4,IGSF8,ONECUT2,PIK3R1,PLXNA1,RAP2A,SEMA6A,SNAI1,SOX14,TGFBR3	245	0.0142583
regulation_of_cell_projection_assembly	1	TGFBR1	41	0.121314
ear_development	9	ADGRV1,BMPER,C1QB,CHD7,FGFR1,INSIG2,SHROOM2,SLC4A7,SLITRK6	206	0.00340119
regulation_of_cell_shape	2	FYN,KIT	45	0.319074
regulation_of_cell_size	3	MIR205,TRP73,WNT3	74	0.0838981
regulation_of_cell_substrate_adhesion	6	ANGPT2,AP1AR,BCL6,NET1,ONECUT2,PIK3R1	74	0.703231
response_to_organic_cyclic_compound	9	ALPL,CRHBP,P2RY1,PPARG,PPP2R2A,RNLS,SFRP1,SMYD3,TGFBR1	207	0.00342683
regulation_of_cellular_component_biogenesis	19	ADGRL2,AMIGO2,AP1AR,CDK5RAP2,CLEC2I,COLQ,CTNNBIP1,DAB2IP,FLRT1,LMO4,LRTM1,MAP3K7,NTRK2,PIK3R1,RAB3GAP1,RICTOR,SLITRK6,TGFBR1,TWF1	234	0.281338
regulation_of_MAPK_cascade	13	BTN2A2,DAB2IP,FGFR1,HGF,IGF1R,IGFBP3,KIT,LEMD2,MAP3K7,SFRP1,SPRY4,STK3,TRP73	257	0.00346515
regulation_of_cellular_component_size	9	AP1AR,CLEC2I,MIR205,RICTOR,SHROOM2,SPECC1L,TRP73,TWF1,WNT3	131	0.248289
regulation_of_cellular_ketone_metabolic_process	3	ACSL4,INSIG2,SOGA1	71	0.114239
developmental_maturation	9	CACNA1A,CNTNAP2,DAB2IP,EDNRB,FGFR1,KLF2,MREG,RUNX1,STXBP1	208	0.00346906
regulation_of_cellular_protein_catabolic_process	3	GIPC1,PKD1,TNFAIP3	69	0.157825
regulation_of_cellular_protein_localization	10	DAB2IP,ERBB4,FYN,GBP4,NRON,PIK3R1,PKD1,RALGAPA2,RALGAPB,SFN	124	0.462651
regulation_of_cellular_respiration	2	PIK3CA,PPARGC1A	13	0.651854
regulation_of_cellular_response_to_growth_factor_stimulus	5	CHST11,DAB2IP,GIPC1,ONECUT2,SLC9A6	87	0.213789
regulation_of_cellular_response_to_insulin_stimulus	1	PPARG	31	0.36341
skeletal_system_morphogenesis	9	ALPL,CHST11,GRHL2,INSIG2,PKD1,SFRP1,SMAD2,TGFBR1,TIPARP	208	0.00346906
regulation_of_cellular_response_to_transforming_growth_factor_beta_stimulus&regulation_of_transforming_growth_factor_beta_receptor_signaling_pathway	3	CHST11,GIPC1,ONECUT2	44	0.621605
regulation_of_centrosome_cycle	1	CDK5RAP2	10	1
regulation_of_chemotaxis	1	WNT3	56	0.0405352
regulation_of_cholesterol_efflux	1	ABCG1	12	1
regulation_of_cholesterol_metabolic_process	1	ABCG1	12	1
regulation_of_chondrocyte_differentiation	1	TGFBR1	31	0.36341
regulation_of_chromatin_binding	1	CTBP2	10	1
regulation_of_chromatin_modification	4	ATG7,BCL6,NOS1,RNF20	62	0.406218
regulation_of_chromatin_organization	4	ATG7,BCL6,NOS1,RNF20	63	0.407105
regulation_of_chromosome_organization	4	ATG7,BCL6,NOS1,RNF20	94	0.0586662
regulation_of_circadian_rhythm	5	CRY2,PHLPP1,PPARG,PPARGC1A,SOX14	67	0.550091
regulation_of_collateral_sprouting	1	WNT3	13	1
regulation_of_cyclase_activity&regulation_of_lyase_activity	2	ADCY2,ADCYAP1	19	1
regulation_of_cyclic_nucleotide_biosynthetic_process	2	ADCY2,ADCYAP1	37	0.583258
regulation_of_cyclic_nucleotide_metabolic_process	3	ADCY2,ADCYAP1,TBL1XR1	46	0.625625
regulation_of_cyclin_dependent_protein_serine_threonine_kinase_activity	3	CUL3,SFN,TNFAIP3	18	0.452004
regulation_of_cysteine_type_endopeptidase_activity	3	CRADD,CTSH,HSPA1B	66	0.154249
regulation_of_cysteine_type_endopeptidase_activity_involved_in_apoptotic_process	3	CRADD,CTSH,HSPA1B	64	0.210338
regulation_of_cytokine_biosynthetic_process	1	CLEC2I	64	0.0190098
carboxylic_acid_metabolic_process	16	AASS,ACSL4,ATG7,CACNA1A,CDO1,CYP39A1,DDO,ELOVL6,GFPT2,GPAM,INSIG2,ME1,ODC1,PFKP,PRKAR2B,SLC1A3	297	0.00347389
regulation_of_cytokine_production_involved_in_immune_response	2	BCL6,PRKCZ	27	1
regulation_of_cytokine_secretion	4	BTN2A2,GPAM,MIR21A,PRKCZ	63	0.407105
regulation_of_cytoplasmic_transport	7	DAB2IP,ERBB4,GBP4,NRON,PIK3R1,PKD1,SFN	125	0.101848
regulation_of_cytoskeleton_organization	9	AP1AR,CDK5RAP2,CLEC2I,PIK3R1,PKD1,RICTOR,SHROOM2,SPECC1L,TWF1	138	0.160176
regulation_of_secretion_by_cell	13	BTN2A2,CACNA1A,CRY2,GPAM,HMGN3,LRP5,MIR21A,POMC,PPARG,PRKCZ,RAB3GAP1,SNCG,STXBP1	261	0.00353807
regulation_of_defense_response_to_virus	1	GBP4	19	0.714729
regulation_of_dendrite_development	2	DAB2IP,FAT3	56	0.12065
regulation_of_dephosphorylation	1	NRON	21	0.717447
regulation_of_developmental_growth	14	ADRB1,CHD7,COLQ,ERBB4,FGFR1,FOXP1,GPAM,HNF1B,HOPX,IL7,PIK3CA,SFRP1,STK3,WNT3	213	0.0694172
regulation_of_developmental_pigmentation	2	ADAMTS9,KIT	14	0.664835
regulation_of_digestive_system_process	1	OPRK1	13	1
regulation_of_embryonic_development	6	FGFR1,HNF1B,PRKACB,SFRP1,SNAI1,STK3	78	0.577576
regulation_of_endocrine_process	2	CRY2,POMC	13	0.651854
regulation_of_endocytosis	4	ARFGAP1,ARHGAP21,PACSIN2,TSG101	77	0.185624
regulation_of_endopeptidase_activity	5	CRADD,CTSH,HSPA1B,PZP,SPINK2	92	0.165713
regulation_of_endothelial_cell_differentiation	1	ACVRL1	10	1
regulation_of_endothelial_cell_migration	1	DAB2IP	29	0.357504
regulation_of_endothelial_cell_proliferation	3	ACVRL1,JUN,TGFBR1	26	0.757727
regulation_of_epidermal_cell_differentiation	3	ERRFI1,KDF1,SFN	24	0.74286
regulation_of_epidermal_growth_factor_receptor_signaling_pathway	1	ERRFI1	14	1
regulation_of_epidermis_development	3	ERRFI1,KDF1,SFN	38	0.793944
regulation_of_epithelial_cell_differentiation	8	ACVRL1,ADAMTS9,ERRFI1,FOXP1,KDF1,NUMB,PRLR,SFN	85	0.860728
regulation_of_epithelial_cell_migration	3	CTSH,DAB2IP,TGFBR3	42	0.6207
regulation_of_epithelial_cell_proliferation	11	ACVRL1,EFNB2,EGFR,FOXP1,JUN,KDF1,MIR205,SFN,TGFBR1,TGFBR3,TNFAIP3	145	0.338662
regulation_of_epithelial_to_mesenchymal_transition	3	SMAD2,SNAI1,TGFBR3	24	0.74286
regulation_of_establishment_of_cell_polarity	1	RICTOR	10	1
regulation_of_establishment_of_planar_polarity	2	ANKRD6,SFRP1	29	0.763962
regulation_of_establishment_of_planar_polarity_involved_in_neural_tube_closure	1	SFRP1	15	1
protein_ubiquitination	7	ATG7,FYN,GBP4,NXN,RNF20,TRIM71,UBE2E1	177	0.00362008
regulation_of_establishment_of_protein_localization_to_plasma_membrane	1	PIK3R1	13	1
regulation_of_establishment_or_maintenance_of_cell_polarity	1	RICTOR	11	1
regulation_of_excitatory_postsynaptic_membrane_potential	2	RAB3GAP1,RIMS1	42	0.31526
regulation_of_exocytosis	3	CACNA1A,RAB3GAP1,STXBP1	66	0.154249
regulation_of_extent_of_cell_growth	1	WNT3	52	0.0590297
regulation_of_extrinsic_apoptotic_signaling_pathway	7	FAF1,FGFR1,HGF,IL7,RAF1,SFRP1,STK3	77	0.852961
regulation_of_extrinsic_apoptotic_signaling_pathway_in_absence_of_ligand	2	FGFR1,IL7	26	1
regulation_of_extrinsic_apoptotic_signaling_pathway_via_death_domain_receptors	4	FAF1,HGF,RAF1,STK3	22	0.313101
regulation_of_fat_cell_differentiation	5	MEX3C,PPARG,STK3,WIF1,ZC3H12A	89	0.16418
regulation_of_fatty_acid_biosynthetic_process	1	INSIG2	13	1
regulation_of_fatty_acid_metabolic_process	2	ACSL4,INSIG2	31	0.766599
regulation_of_fibroblast_proliferation	5	DAB2IP,EGFR,FNTB,JUN,ZMIZ1	34	0.424815
regulation_of_filopodium_assembly	1	TGFBR1	14	1
regulation_of_gastrulation	2	FGFR1,HNF1B	17	0.707404
regulation_of_gene_expression_by_genetic_imprinting	1	DNMT3A	17	1
regulation_of_gene_expression_epigenetic	7	DNMT3A,DPPA3,KLF2,MIR205,MIS18A,PIK3CA,TRIM71	143	0.035967
regulation_of_generation_of_precursor_metabolites_and_energy	4	COX7A2L,PIK3CA,POMC,PPARGC1A	45	1
regulation_of_germinal_center_formation	2	RC3H1,TNFAIP3	10	0.329064
regulation_of_glial_cell_differentiation	2	DAB1,NKX2-2OS	45	0.319074
regulation_of_gliogenesis	2	DAB1,NKX2-2OS	55	0.172624
regulation_of_gluconeogenesis	1	SOGA1	29	0.357504
regulation_of_glucose_metabolic_process	4	IGFBP3,NCOA2,POMC,SOGA1	61	0.406099
regulation_of_glutamate_receptor_signaling_pathway	1	CRHBP	15	1
regulation_of_glycoprotein_metabolic_process&regulation_of_glycoprotein_biosynthetic_process	1	PAWR	10	1
regulation_of_growth	19	ADRB1,APBB2,CHD7,COLQ,D7ERTD443E,ERBB4,FGFR1,FOXP1,GPAM,HNF1B,HOPX,IGFBP3,IL7,PIK3CA,SFN,SFRP1,STK3,TSG101,WNT3	302	0.0164392
regulation_of_heart_contraction	5	ADRB1,GLP1R,HOPX,NOS1,THRB	81	0.273265
regulation_of_heart_growth	3	ERBB4,FGFR1,FOXP1	38	0.793944
regulation_of_heart_rate	1	ADRB1	37	0.174471
regulation_of_hematopoietic_progenitor_cell_differentiation	1	FLT1	19	0.714729
regulation_of_proteolysis	7	CRADD,CTSH,GIPC1,HSPA1B,PKD1,PZP,SPINK2	177	0.00362008
regulation_of_histone_acetylation	2	ATG7,NOS1	20	1
regulation_of_histone_deacetylation	1	BCL6	12	1
regulation_of_histone_methylation	1	RNF20	32	0.368641
regulation_of_histone_modification	4	ATG7,BCL6,NOS1,RNF20	60	0.522467
microtubule_cytoskeleton_organization	6	CDK5RAP2,DCTN6,NDEL1,PKD1,PRKCZ,SPECC1L	162	0.00363952
regulation_of_homotypic_cell_cell_adhesion	11	BCL6,BTN2A2,CLEC2I,GPAM,IL7,LGALS8,MARCH7,PAWR,PRKCZ,RC3H1,TNFAIP8L2	189	0.0399482
regulation_of_hormone_levels	12	CACNA1A,CRHBP,CRY2,DDO,HMGN3,HNF1B,LRP5,POMC,PPARG,RAF1,SMAD2,TIPARP	226	0.0105675
regulation_of_hormone_metabolic_process	1	CACNA1A	16	1
regulation_of_hormone_secretion	5	CRY2,HMGN3,LRP5,POMC,PPARG	92	0.165713
regulation_of_hydrolase_activity	19	BCL6,CRADD,CTSH,DAB2IP,DOCK9,GIPC1,HSPA1B,MCF2L,NDEL1,NOS1,NTRK2,PZP,RAB3GAP1,RALBP1,RALGAPA2,RALGAPB,RGS18,RICTOR,SPINK2	255	0.120922
ensheathment_of_neurons&axon_ensheathment	2	FYN,MPP5	99	0.00372032
single_organism_membrane_organization	12	ANK3,CACNA1A,CLEC2I,CNTNAP2,COLQ,DYSF,MPP5,NDEL1,PACSIN2,PIK3R1,PRKCZ,STXBP1	243	0.00373323
myeloid_cell_differentiation	12	ABI1,BCL6,HBA-A1,JUN,KIT,KLF2,MITF,PIK3R1,SFRP1,TCEA1,TGFBR3,WASF2	245	0.00375211
regulation_of_immunoglobulin_production	3	BCL6,FOXP1,THOC1	46	0.625625
single_organism_behavior	20	AGTPBP1,ATG7,CACNA1A,CHD7,DAB1,DDO,FZD9,GLP1R,HIPK2,HRH1,KCND2,LSAMP,NCOA2,NTRK2,PRKAR2B,RUNX1,SLC1A3,SLITRK6,SNCG,VDAC3	344	0.00380098
regulation_of_inhibitory_postsynaptic_membrane_potential	1	RIMS1	13	1
reproductive_structure_development	20	CHD7,EGFR,EIF2S2,HS6ST1,IGF1R,KIT,NCOA3,PKD1,PPARG,PRLR,SFRP1,SNAI1,SPINK2,STK3,TEX19.1,TFEB,TGFBR1,TIPARP,TNC,ZFP568	345	0.00381155
regulation_of_insulin_like_growth_factor_receptor_signaling_pathway	1	IGFBP3	14	1
regulation_of_insulin_secretion	2	HMGN3,LRP5	67	0.0630782
regulation_of_insulin_secretion_involved_in_cellular_response_to_glucose_stimulus	2	HMGN3,LRP5	33	0.574925
regulation_of_interferon_gamma_production	2	MIR21A,RUNX1	59	0.124061
regulation_of_interleukin_10_production	1	PRKCZ	22	0.720685
regulation_of_interleukin_1_beta_production	1	TNFAIP3	24	0.506875
regulation_of_interleukin_1_production	1	TNFAIP3	25	0.508322
regulation_of_interleukin_2_biosynthetic_process	1	CLEC2I	13	1
regulation_of_interleukin_2_production	2	CLEC2I,RUNX1	30	0.764915
regulation_of_interleukin_4_production	1	PRKCZ	20	0.715411
regulation_of_interleukin_6_production	2	TNFAIP3,ZC3H12A	59	0.124061
[truncated: 556 more rows]

## Sheet: GO_CC
GO_ID	intersectDEG_count	Gene_list	GO_gene_count	pvalue
Ada2_Gcn5_Ada3_transcription_activator_complex	1	DR1	11	1
nuclear_part	21	ADD3,DNMT3A,DPY19L2,DR1,ERCC4,FAF1,HIPK2,ITPR1,LEMD2,MED13L,MED14,MED25,NDEL1,NUFIP1,PHC2,PRKCZ,SMARCA1,SOX14,SRRM1,TCEA1,THRB	631	1.46229e-24
membrane_enclosed_lumen	16	ADD3,DNMT3A,DR1,ERCC4,GALNT2,HIPK2,ITPR1,MED13L,MED14,MRPS14,NUFIP1,PRKCZ,SCARB2,SMARCA1,TCEA1,THRB	570	2.22526e-24
I_band	5	BAG3,JPH2,MYZAP,NOS1,PDLIM5	77	0.0190876
PML_body	1	HIPK2	19	0.344809
PcG_protein_complex	1	PHC2	19	0.344809
RNA_polymerase_II_transcription_factor_complex	2	ERCC4,HIPK2	22	0.565561
RNA_polymerase_complex&DNA_directed_RNA_polymerase_complex&nuclear_DNA_directed_RNA_polymerase_complex	1	ERCC4	14	0.713866
T_tubule	2	DYSF,NOS1	25	0.415944
XY_body	1	DNMT3A	16	0.496139
Z_disc	4	BAG3,JPH2,NOS1,PDLIM5	68	0.0196259
acrosomal_membrane	1	SPACA1	18	0.342244
organelle_lumen	16	ADD3,DNMT3A,DR1,ERCC4,GALNT2,HIPK2,ITPR1,MED13L,MED14,MRPS14,NUFIP1,PRKCZ,SCARB2,SMARCA1,TCEA1,THRB	552	2.82542e-23
intracellular_organelle_lumen	16	ADD3,DNMT3A,DR1,ERCC4,GALNT2,HIPK2,ITPR1,MED13L,MED14,MRPS14,NUFIP1,PRKCZ,SCARB2,SMARCA1,TCEA1,THRB	550	4.31526e-23
actin_filament	5	FERMT1,FYN,SHROOM2,SPECC1L,VPS18	30	1
intrinsic_component_of_membrane	24	ANK,CACNA1A,CNTNAP2,DLG3,ELOVL6,IFNAR2,IGF1R,IGSF8,KCND2,KCNIP4,KCNMB1,KIRREL3,MPP5,OPRK1,PCDH9,PKD2L1,PORCN,PRIMA1,SEMA6A,SLITRK6,ST8SIA6,TGFBR3,THY1,VMN1R234	628	2.27155e-22
alpha_amino_3_hydroxy_5_methyl_4_isoxazolepropionic_acid_selective_glutamate_receptor_complex	2	DLG3,PORCN	23	0.570608
anchored_component_of_membrane	1	THY1	27	0.110539
anchored_component_of_plasma_membrane	1	THY1	26	0.168995
integral_component_of_membrane	22	ANK,CACNA1A,CNTNAP2,DLG3,ELOVL6,IFNAR2,IGF1R,IGSF8,KCND2,KCNIP4,KCNMB1,KIRREL3,MPP5,OPRK1,PCDH9,PKD2L1,PORCN,SEMA6A,SLITRK6,ST8SIA6,TGFBR3,VMN1R234	593	1.23975e-21
apical_junction_complex	6	CGNL1,DLG3,FRMD4A,OCLN,PRKCZ,SHROOM2	60	0.224197
extracellular_region	26	ADAMTS2,ADAMTS9,ALPL,BMPER,COL4A3,CRELD2,CRHBP,DSC3,ESP38,FLRT1,IFNAR2,IGFBP3,IL7,KIRREL3,LOXL1,LTBP1,MMRN2,PRL2C5,PZP,RUNX1,SLC1A3,SOGA1,THSD4,TNC,WNT11,WNT3	624	7.20721e-21
nuclear_lumen	13	ADD3,DNMT3A,DR1,ERCC4,HIPK2,ITPR1,MED13L,MED14,NUFIP1,PRKCZ,SMARCA1,TCEA1,THRB	475	1.43062e-20
organelle_membrane	18	COX7A2L,DPY19L2,ELOVL6,GIPC1,GPAM,ICA1,ITPR1,LAMP1,LAMP5,LEMD2,MCHR1,NOS1,POLG,PORCN,RAP2A,SCARB2,SPACA1,VDAC3	511	2.64898e-19
axon_part	7	ANK3,CNTNAP2,DAB2IP,NDEL1,NTRK2,PRKCZ,SLC9A6	77	0.0909781
axon_terminus	2	NTRK2,SLC9A6	29	0.307486
cytoskeleton	21	ADD3,CCDC141,CDK5RAP2,CGNL1,CPEB1,DCTN6,FERMT1,FYN,GYPC,KIF5A,KLC1,KRT18,MYO18A,MYZAP,NDEL1,NOS1,PRKCZ,SHROOM2,SPECC1L,TWF1,VPS18	507	4.79113e-17
basal_part_of_cell	1	SLC23A1	19	0.344809
basal_plasma_membrane	1	SLC23A1	10	1
basement_membrane	4	COL4A3,MMRN2,RUNX1,TNC	72	0.0142155
basolateral_plasma_membrane	5	EGFR,NUMB,SLC12A2,SLC23A1,SLC4A7	74	0.0260794
extracellular_region_part	22	ADAMTS2,ADAMTS9,ALPL,COL4A3,CRELD2,CRHBP,ESP38,FLRT1,IFNAR2,IGFBP3,IL7,LOXL1,LTBP1,MMRN2,PRL2C5,RUNX1,SLC1A3,SOGA1,THSD4,TNC,WNT11,WNT3	513	7.79133e-17
calcium_channel_complex	2	CACNA1A,PKD2L1	29	0.307486
intrinsic_component_of_plasma_membrane	14	ANK,CNTNAP2,DLG3,KCND2,KCNIP4,KCNMB1,OPRK1,PCDH9,PORCN,PRIMA1,SEMA6A,TGFBR3,THY1,VMN1R234	424	1.55914e-16
cation_channel_complex	6	CACNA1A,CNTNAP2,KCND2,KCNIP4,KCNMB1,PKD2L1	58	0.288379
caveola	2	NOS1,PACSIN2	23	0.570608
integral_component_of_plasma_membrane	12	ANK,CNTNAP2,DLG3,KCND2,KCNIP4,KCNMB1,OPRK1,PCDH9,PORCN,SEMA6A,TGFBR3,VMN1R234	395	3.00524e-16
cell_cell_adherens_junction	1	SHROOM2	33	0.0512059
cell_cell_contact_zone	2	ANK3,PCDH9	35	0.160015
endoplasmic_reticulum	10	CRELD2,ELOVL6,ITPR1,JPH2,NOS1,PIK3R1,PKD2L1,PORCN,SSR1,TGFBR3	365	8.36107e-16
cytoskeletal_part	15	CCDC141,CDK5RAP2,CPEB1,DCTN6,FERMT1,FYN,KIF5A,KLC1,KRT18,MYZAP,NDEL1,PRKCZ,SHROOM2,SPECC1L,VPS18	397	3.13348e-14
cell_cortex_part	4	GYPC,MYZAP,PRKCZ,SHROOM2	54	0.0952935
extracellular_space	10	ADAMTS9,CRELD2,CRHBP,ESP38,FLRT1,IFNAR2,IGFBP3,IL7,PRL2C5,SOGA1	334	6.90952e-14
cell_leading_edge	11	ABI1,DYSF,KDF1,LAMP5,MCF2L,NDEL1,PARVA,PHACTR4,PIK3CA,TWF1,WASF2	129	0.0159331
vesicle	15	DYSF,EGFR,GIPC1,HYAL5,ICA1,KLC1,LAMP1,LAMP5,MREG,NUMB,OCLN,POMC,SLC9A6,SPACA1,SPINK2	387	9.43247e-14
cell_projection_membrane	5	ADGRV1,FZD9,LAMP5,MCHR1,TWF1	84	0.0101794
Golgi_apparatus	5	CHPT1,CRELD2,CUL3,GALNT2,PRKG1	269	1.15794e-13
cell_substrate_adherens_junction	2	FERMT1,PARVA	46	0.0391597
cell_substrate_junction	2	FERMT1,PARVA	51	0.0186058
cytosol	24	AGBL5,AGTPBP1,CARHSP1,CDO1,GIPC1,GPR6,ICA1,ITPR1,JPH2,KLC1,NTRK2,NUFIP1,ODC1,PACSIN2,PANK2,PFKP,PHACTR1,PIK3CA,PIK3R1,PLCG2,PPARG,RAF1,RAP2A,RPL10L	465	4.43424e-13
cell_surface	16	ABCG1,BTN2A2,CLEC2I,EGFR,HEG1,HYAL5,IL2RB,ITGAX,KIT,LAMP1,PKD1,PKD2L1,SLC1A3,TGFBR3,THY1,TMX3	384	4.96043e-13
membrane_region	15	EGFR,ELOVL6,ITPR1,MCHR1,NOS1,NUMB,OCLN,PACSIN2,PORCN,PRKCZ,SHROOM2,SLC12A2,SLC23A1,SLC4A7,THY1	364	1.93199e-12
mitochondrial_part	7	COX7A2L,GPAM,MRPS14,POLG,TOMM20,UCP1,VDAC3	271	3.10395e-12
membrane_bounded_vesicle	12	EGFR,GIPC1,HYAL5,ICA1,LAMP1,LAMP5,MREG,NUMB,OCLN,POMC,SPACA1,SPINK2	324	5.37599e-12
cytoplasmic_vesicle	15	DYSF,EGFR,GIPC1,HYAL5,ICA1,KLC1,LAMP1,LAMP5,MREG,NUMB,OCLN,POMC,SLC9A6,SPACA1,SPINK2	354	8.81738e-12
chromosome_centromeric_region	3	DNMT3A,MIS18A,MTBP	46	0.104771
ciliary_base	2	PRKACB,PRKAR2B	12	1
ciliary_membrane	1	MCHR1	18	0.342244
envelope	12	COX7A2L,DPY19L2,FAF1,GPAM,ITPR1,LEMD2,NDEL1,POLG,PRKCZ,TOMM20,UCP1,VDAC3	320	1.18304e-11
cilium	11	ATG7,CNGA3,FSCB,KIF5A,KLC1,MCHR1,PKD1,PRKACB,PRKAR2B,SORD,WDR60	307	1.39721e-11
cis_Golgi_network	1	PIK3R1	16	0.496139
collagen_trimer	1	COL4A3	19	0.344809
compact_myelin&Schmidt_Lanterman_incisure	1	MPP5	11	1
organelle_envelope	12	COX7A2L,DPY19L2,FAF1,GPAM,ITPR1,LEMD2,NDEL1,POLG,PRKCZ,TOMM20,UCP1,VDAC3	317	1.71498e-11
mitochondrial_membrane	4	COX7A2L,GPAM,POLG,VDAC3	218	2.1052e-11
neuron_part	37	ABI1,ADCY2,ADD2,ADD3,ANK3,ARFGAP1,CACNA1A,CNGA3,CNTNAP2,CRTAC1,DAB2IP,FAT3,GIPC1,IGSF8,IRX3,KCND2,KIF5A,KIRREL3,KLC1,LAMP5,MAP3K7,MYO10,NCAM2,NDEL1,NTRK2,NUFIP1,PCDH9,PRKAR2B,PRKCZ,RGS7,SHROOM2,SLC1A3,SLC9A6,SNCG,SPINK2,THY1,TLE4	546	2.76619e-11
microtubule_cytoskeleton	9	CCDC141,CDK5RAP2,CPEB1,DCTN6,KIF5A,KLC1,NDEL1,PRKCZ,SPECC1L	278	2.79206e-11
cortical_actin_cytoskeleton	2	MYZAP,SHROOM2	23	0.570608
cortical_cytoskeleton	3	GYPC,MYZAP,SHROOM2	44	0.146417
cytoplasmic_mRNA_processing_body	2	RC3H1,TRIM71	31	0.218337
mitochondrial_envelope	6	COX7A2L,GPAM,POLG,TOMM20,UCP1,VDAC3	236	7.80699e-11
cytoplasmic_ribonucleoprotein_granule	3	CARHSP1,RC3H1,TRIM71	63	0.0139422
cytoplasmic_stress_granule	1	RC3H1	15	0.493495
cytoplasmic_membrane_bounded_vesicle	12	EGFR,GIPC1,HYAL5,ICA1,LAMP1,LAMP5,MREG,NUMB,OCLN,POMC,SPACA1,SPINK2	302	1.09455e-10
cytoplasmic_vesicle_membrane	3	LAMP1,LAMP5,SPACA1	53	0.0386357
cytoplasmic_vesicle_part	4	ICA1,LAMP1,LAMP5,SPACA1	72	0.0142155
bounding_membrane_of_organelle	11	ELOVL6,ICA1,ITPR1,LAMP1,LAMP5,MCHR1,NOS1,PORCN,RAP2A,SCARB2,SPACA1	288	2.01406e-10
chromosome	10	ADD3,DNMT3A,MIS18A,MTBP,NUFIP1,PARP3,PHC2,SALL4,SMARCA1,THRB	276	2.46821e-10
cell_projection_part	28	ADD2,ADD3,ADGRV1,ANK3,ARFGAP1,ATG7,CNTNAP2,CRTAC1,DAB2IP,FSCB,FZD9,GIPC1,KCND2,KIF5A,KIRREL3,KLC1,LAMP5,MAP3K7,MCHR1,NDEL1,NTRK2,PCDH9,PRKACB,PRKAR2B,PRKCZ,RGS7,SLC9A6,TWF1	434	1.08144e-09
cytosolic_part	5	NUFIP1,PFKP,PIK3CA,PIK3R1,RPL10L	47	0.33355
cytosolic_ribosome	2	NUFIP1,RPL10L	13	1
nucleoplasm	7	DR1,ERCC4,HIPK2,MED13L,MED14,NUFIP1,TCEA1	225	2.60912e-09
dendritic_shaft	3	GIPC1,KIRREL3,PRKAR2B	14	0.732052
dendritic_spine	3	GIPC1,KCND2,PRKAR2B	32	0.472417
desmosome	1	DSC3	14	0.713866
early_endosome	5	LAMP5,NUMB,SLC9A6,VPS18,WASF2	56	0.151814
endocytic_vesicle	3	EGFR,LAMP1,OCLN	39	0.193788
side_of_membrane	9	ABCG1,CLEC2I,HEG1,HYAL5,IL2RB,ITGAX,KIT,LAMP1,THY1	246	2.73256e-09
mitochondrial_inner_membrane	4	COX7A2L,GPAM,POLG,VDAC3	186	2.81467e-09
chromosomal_part	9	DNMT3A,MIS18A,MTBP,NUFIP1,PARP3,PHC2,SALL4,SMARCA1,THRB	240	5.72139e-09
organelle_inner_membrane	6	COX7A2L,DPY19L2,GPAM,ITPR1,POLG,VDAC3	195	2.82064e-08
endosome_membrane&endosomal_part	2	LAMP5,RAP2A	27	0.300582
external_side_of_plasma_membrane	9	ABCG1,CLEC2I,HEG1,HYAL5,IL2RB,ITGAX,KIT,LAMP1,THY1	226	3.63459e-08
eukaryotic_translation_initiation_factor_3_complex	2	EIF3D,EIF3M	12	1
nucleoplasm_part	6	DR1,ERCC4,HIPK2,MED13L,MED14,NUFIP1	187	8.98464e-08
myelin_sheath	6	CNRIP1,IGSF8,MPP5,PRKCZ,STXBP1,THY1	179	2.84064e-07
extracellular_matrix_component	6	COL4A3,MMRN2,RUNX1,SLC1A3,THSD4,TNC	88	0.0185609
extracellular_organelle&extracellular_membrane_bounded_organelle	1	ALPL	17	0.50295
nuclear_chromosome	5	ADD3,DNMT3A,NUFIP1,SMARCA1,THRB	164	4.74781e-07
neuron_projection	29	ABI1,ADCY2,ANK3,CACNA1A,CNTNAP2,CRTAC1,DAB2IP,FAT3,GIPC1,IGSF8,IRX3,KCND2,KIF5A,KIRREL3,KLC1,LAMP5,MYO10,NCAM2,NDEL1,NTRK2,PCDH9,PRKAR2B,PRKCZ,RGS7,SLC1A3,SLC9A6,SNCG,SPINK2,THY1	383	6.50097e-07
nuclear_chromosome_part	4	DNMT3A,NUFIP1,SMARCA1,THRB	148	7.33702e-07
extrinsic_component_of_cytoplasmic_side_of_plasma_membrane	4	ERRFI1,GNAT3,GNAZ,MYZAP	19	0.767695
extrinsic_component_of_membrane	6	ERRFI1,GNAT3,GNAZ,MYZAP,NUMB,PACSIN2	59	0.223834
extrinsic_component_of_plasma_membrane	5	ERRFI1,GNAT3,GNAZ,MYZAP,NUMB	41	0.537556
filamentous_actin	3	FERMT1,SHROOM2,SPECC1L	13	0.721943
filopodium	3	FZD9,MYO10,TWF1	33	0.351154
focal_adhesion	2	FERMT1,PARVA	40	0.0789021
gap_junction	1	CALB2	14	0.713866
growth_cone	3	CRTAC1,LAMP5,PCDH9	42	0.142188
heterochromatin	3	DNMT3A,PHC2,SALL4	49	0.0760279
heterotrimeric_G_protein_complex	2	GNAT3,GNAZ	14	1
integral_component_of_endoplasmic_reticulum_membrane	2	ELOVL6,PORCN	18	0.756778
synapse	20	ADAM10,ADD2,ADD3,ANK3,ARFGAP1,COLQ,CTBP2,DTNA,GIPC1,ICA1,IGSF8,ITPR1,LAMP1,MAP3K7,NOS1,NTRK2,NUFIP1,RIMS1,SLC9A6,SNTA1	300	1.10553e-06
integral_component_of_organelle_membrane	2	ELOVL6,PORCN	37	0.111356
apical_part_of_cell	6	NUMB,OCLN,PRKCZ,SHROOM2,SLC12A2,SLC4A7	167	1.23043e-06
intercalated_disc	1	ANK3	33	0.0512059
intermediate_filament	1	KRT18	36	0.0347692
intermediate_filament_cytoskeleton	2	KRT18,NDEL1	43	0.0556793
interstitial_matrix	1	TNC	16	0.496139
Golgi_apparatus_part	1	GALNT2	105	1.28732e-06
intrinsic_component_of_endoplasmic_reticulum_membrane	2	ELOVL6,PORCN	19	0.758708
intrinsic_component_of_external_side_of_plasma_membrane	1	THY1	11	1
primary_cilium	3	CNGA3,MCHR1,PKD1	129	1.62548e-06
intrinsic_component_of_organelle_membrane	2	ELOVL6,PORCN	41	0.0545118
ciliary_part	7	ATG7,FSCB,KIF5A,KLC1,MCHR1,PRKACB,PRKAR2B	172	2.09842e-06
ion_channel_complex	8	CACNA1A,CNTNAP2,DLG3,KCND2,KCNIP4,KCNMB1,PKD2L1,PORCN	106	0.0161415
ionotropic_glutamate_receptor_complex	2	DLG3,PORCN	36	0.109919
kinesin_complex	2	KIF5A,KLC1	11	1
kinetochore	1	MTBP	23	0.244161
lamellipodium	7	ABI1,DYSF,MCF2L,PARVA,PHACTR4,PIK3CA,WASF2	67	0.248959
late_endosome	2	LAMP1,SLC9A6	51	0.0186058
leading_edge_membrane	2	LAMP5,TWF1	32	0.222585
lysosomal_membrane	2	LAMP1,SCARB2	17	1
vacuole	2	LAMP1,SCARB2	115	2.38026e-06
main_axon	2	ANK3,CNTNAP2	40	0.0789021
mediator_complex	2	MED13L,MED14	27	0.300582
catalytic_complex	9	DR1,ERCC4,GNAT3,GNAZ,ITPR1,PFKP,PIK3CA,PIK3R1,PRKACB	191	2.64427e-06
plasma_membrane_region	11	EGFR,MCHR1,NOS1,NUMB,OCLN,PACSIN2,PRKCZ,SHROOM2,SLC12A2,SLC23A1,SLC4A7	208	4.28861e-06
nonmotile_primary_cilium	2	CNGA3,MCHR1	106	7.77995e-06
nucleolus	2	ITPR1,NUFIP1	106	7.77995e-06
micro_ribonucleoprotein_complex	1	MIR21A	18	0.342244
secretory_granule	4	HYAL5,POMC,SPACA1,SPINK2	129	1.0962e-05
microtubule_associated_complex	4	DCTN6,KIF5A,KLC1,NDEL1	35	0.505548
transcription_factor_complex	11	ERCC4,HIPK2,HIVEP2,HNF1B,JUN,LMO4,MED25,SMAD2,SOX14,TCF4,TFEB	199	1.15534e-05
microtubule_organizing_center	5	CCDC141,CDK5RAP2,NDEL1,PRKCZ,SPECC1L	138	1.34882e-05
endoplasmic_reticulum_part	5	ELOVL6,ITPR1,NOS1,PIK3R1,PORCN	139	1.40124e-05
cell_junction	21	ABCB4,ADD3,ANK3,CALB2,CGNL1,DLG3,DSC3,FERMT1,FRMD4A,HEG1,KDF1,KIT,OCLN,PACSIN2,PARVA,PCDH9,PIK3R1,PRKCZ,SHROOM2,TWF1,WASF2	284	1.57205e-05
mitochondrial_matrix	1	MRPS14	42	0.016004
extracellular_matrix	12	ADAMTS2,ALPL,COL4A3,LOXL1,LTBP1,MMRN2,RUNX1,SLC1A3,THSD4,TNC,WNT11,WNT3	200	3.12203e-05
mitochondrial_membrane_part	1	COX7A2L	24	0.161781
chromatin	6	DNMT3A,NUFIP1,PHC2,SALL4,SMARCA1,THRB	141	3.22519e-05
nuclear_body	1	HIPK2	83	3.56193e-05
multivesicular_body	1	LAMP1	10	1
ribonucleoprotein_complex	9	CARHSP1,MIR21A,MRPS14,NRON,NUFIP1,RC3H1,RPL10L,SRRM1,TRIM71	169	4.0809e-05
centrosome	3	CCDC141,CDK5RAP2,NDEL1	105	5.51955e-05
neuromuscular_junction	1	COLQ	36	0.0347692
actin_cytoskeleton	9	CGNL1,DCTN6,FERMT1,FYN,MYZAP,SHROOM2,SPECC1L,TWF1,VPS18	166	5.68379e-05
lytic_vacuole&lysosome	2	LAMP1,SCARB2	92	5.7347e-05
neuron_projection_membrane	1	LAMP5	13	0.708367
neuron_projection_terminus	2	NTRK2,SLC9A6	36	0.109919
neuron_spine	4	GIPC1,KCND2,PRKAR2B,SLC9A6	36	0.505948
condensed_chromosome	1	ADD3	77	7.9742e-05
neuronal_postsynaptic_density	5	ADD2,ADD3,ARFGAP1,MAP3K7,NTRK2	62	0.0864462
node_of_Ranvier	1	ANK3	13	0.708367
somatodendritic_compartment	18	ADCY2,CACNA1A,DAB2IP,FAT3,GIPC1,KCND2,KIF5A,KIRREL3,MYO10,NDEL1,PRKAR2B,PRKCZ,RGS7,SHROOM2,SLC1A3,SLC9A6,SNCG,THY1	239	0.000108136
receptor_complex	3	DLG3,PKD2L1,PORCN	100	0.00012075
contractile_fiber	6	BAG3,JPH2,MYZAP,NOS1,PDLIM5,TWF1	130	0.000132555
nuclear_outer_membrane_endoplasmic_reticulum_membrane_network	4	ELOVL6,ITPR1,NOS1,PORCN	108	0.000145544
synapse_part	13	ADAM10,ADD2,ADD3,ARFGAP1,GIPC1,ICA1,ITPR1,LAMP1,MAP3K7,NTRK2,NUFIP1,RIMS1,SNTA1	191	0.000193797
nuclear_envelope	6	DPY19L2,FAF1,ITPR1,LEMD2,NDEL1,PRKCZ	85	0.0250109
nuclear_heterochromatin	1	DNMT3A	22	0.238293
sperm_part	4	FSCB,HYAL5,SPACA1,SPINK2	107	0.000218801
nuclear_matrix	2	NUFIP1,PRKCZ	25	0.415944
nuclear_membrane	3	DPY19L2,ITPR1,LEMD2	28	0.612419
contractile_fiber_part	5	BAG3,JPH2,MYZAP,NOS1,PDLIM5	114	0.000241391
axon	13	ANK3,CNTNAP2,DAB2IP,IGSF8,IRX3,KIRREL3,KLC1,NCAM2,NDEL1,NTRK2,PRKCZ,SLC9A6,SNCG	189	0.000265985
nuclear_periphery	2	NUFIP1,PRKCZ	34	0.156388
nuclear_transcription_factor_complex	4	ERCC4,HIPK2,MED25,SOX14	41	0.300627
proteinaceous_extracellular_matrix	12	ADAMTS2,ALPL,COL4A3,LOXL1,LTBP1,MMRN2,RUNX1,SLC1A3,THSD4,TNC,WNT11,WNT3	178	0.000271545
endoplasmic_reticulum_membrane	4	ELOVL6,ITPR1,NOS1,PORCN	102	0.000302721
apical_plasma_membrane	5	OCLN,PRKCZ,SHROOM2,SLC12A2,SLC4A7	111	0.000344132
occluding_junction&tight_junction	6	CGNL1,DLG3,FRMD4A,OCLN,PRKCZ,SHROOM2	52	0.457548
organellar_ribosome&mitochondrial_ribosome	1	MRPS14	15	0.493495
myofibril	6	BAG3,JPH2,MYZAP,NOS1,PDLIM5,TWF1	121	0.000371725
cell_body	11	CACNA1A,DAB2IP,HSPA1B,KCND2,KIF5A,MYO10,NDEL1,PRKCZ,SHROOM2,SLC1A3,SNCG	168	0.000390473
cell_cell_junction	18	ABCB4,ADD3,ANK3,CALB2,CGNL1,DLG3,DSC3,FRMD4A,HEG1,KIT,OCLN,PACSIN2,PCDH9,PIK3R1,PRKCZ,SHROOM2,TWF1,WASF2	223	0.000434863
perinuclear_region_of_cytoplasm	6	ADGRV1,DAB1,EGFR,FZD9,PIK3R1,TWF1	116	0.000737781
paranode_region_of_axon	1	ANK3	10	1
adherens_junction	3	FERMT1,PARVA,SHROOM2	84	0.000771322
phagocytic_vesicle	1	LAMP1	19	0.344809
spindle	1	CPEB1	61	0.000947794
pigment_granule&melanosome	2	LAMP1,MREG	17	1
plasma_membrane_raft	2	NOS1,PACSIN2	24	0.41365
sarcomere	5	BAG3,JPH2,MYZAP,NOS1,PDLIM5	104	0.000982653
pole_plasm&P_granule&germ_plasm	1	CARHSP1	12	0.706037
polysome	1	RPL10L	19	0.344809
postsynaptic_density	8	ADAM10,ADD2,ADD3,ARFGAP1,ITPR1,MAP3K7,NTRK2,RIMS1	96	0.0366605
postsynaptic_membrane	2	NTRK2,SNTA1	43	0.0556793
presynaptic_active_zone	1	NUFIP1	10	1
dendrite	10	ADCY2,CACNA1A,FAT3,GIPC1,KCND2,KIRREL3,PRKAR2B,RGS7,SLC9A6,THY1	148	0.000988699
pronucleus	1	DPPA3	21	0.235882
proteasome_complex	1	PSMB2	40	0.0246068
proteasome_core_complex	1	PSMB2	17	0.50295
protein_acetyltransferase_complex&histone_acetyltransferase_complex&acetyltransferase_complex	1	DR1	16	0.496139
protein_kinase_complex	1	PRKACB	11	1
protein_serine_threonine_phosphatase_complex&phosphatase_complex	1	ITPR1	11	1
endosome	13	ABCG1,AP1AR,FYN,LAMP1,LAMP5,NTRK2,NUMB,RAP2A,SLC9A6,STEAP1,TGFBR1,VPS18,WASF2	172	0.00112232
anchoring_junction	4	DSC3,FERMT1,PARVA,SHROOM2	93	0.00132352
recycling_endosome	4	ABCG1,LAMP5,RAP2A,SLC9A6	28	1
membrane_raft	3	NOS1,PACSIN2,THY1	80	0.00162829
ribonucleoprotein_granule	3	CARHSP1,RC3H1,TRIM71	64	0.0143442
ribosomal_subunit	2	MRPS14,RPL10L	18	0.756778
ribosome	3	MRPS14,NUFIP1,RPL10L	34	0.353217
ruffle	2	TWF1,WASF2	48	0.0267152
ruffle_membrane	1	TWF1	17	0.50295
sarcolemma	5	DTNA,DYSF,LAMP1,NOS1,SNTA1	66	0.0646759
neuronal_cell_body	10	CACNA1A,DAB2IP,KCND2,KIF5A,MYO10,NDEL1,PRKCZ,SHROOM2,SLC1A3,SNCG	143	0.00180362
sarcoplasm	3	ITPR1,JPH2,NOS1	38	0.267723
sarcoplasmic_reticulum	3	ITPR1,JPH2,NOS1	34	0.353217
sarcoplasmic_reticulum_membrane	1	NOS1	14	0.713866
transferase_complex	6	DR1,ERCC4,PFKP,PIK3CA,PIK3R1,PRKACB	108	0.00202382
secretory_granule_membrane	1	SPACA1	27	0.110539
sex_chromosome	1	DNMT3A	25	0.164002
condensed_nuclear_chromosome	1	ADD3	56	0.00217948
site_of_polarized_growth	3	CRTAC1,LAMP5,PCDH9	44	0.146417
small_ribosomal_subunit	1	MRPS14	10	1
nuclear_chromatin	4	DNMT3A,NUFIP1,SMARCA1,THRB	87	0.00263676
sperm_fibrous_sheath	1	FSCB	12	0.706037
sperm_flagellum	1	FSCB	38	0.023198
motile_cilium	2	FSCB,SORD	66	0.00297764
sperm_principal_piece	1	FSCB	19	0.344809
microbody&peroxisome	1	HAO1	52	0.00314473
photoreceptor_outer_segment	1	CNGA3	53	0.00322611
chromosomal_region	3	DNMT3A,MIS18A,MTBP	74	0.00334688
synaptic_membrane	2	NTRK2,SNTA1	62	0.00416565
synaptic_vesicle	3	GIPC1,ICA1,LAMP1	48	0.0750319
synaptic_vesicle_membrane	1	ICA1	15	0.493495
terminal_bouton	1	NTRK2	12	0.706037
cell_projection_cytoplasm	1	ATG7	49	0.00469987
transcriptional_repressor_complex	3	CTBP2,ETV3,JUN	33	0.351154
acrosomal_vesicle	3	HYAL5,SPACA1,SPINK2	72	0.00488983
transmembrane_transporter_complex	8	CACNA1A,CNTNAP2,DLG3,KCND2,KCNIP4,KCNMB1,PKD2L1,PORCN	109	0.0121296
cell_cortex	6	ADD3,GYPC,KDF1,MYZAP,PRKCZ,SHROOM2	98	0.00523872
vacuolar_membrane	2	LAMP1,SCARB2	26	0.421141
vacuolar_part	2	LAMP1,SCARB2	31	0.218337
axoneme&ciliary_cytoplasm	1	ATG7	46	0.00702661
transporter_complex	8	CACNA1A,CNTNAP2,DLG3,KCND2,KCNIP4,KCNMB1,PKD2L1,PORCN	111	0.00891822
vesicle_membrane	4	GIPC1,LAMP1,LAMP5,SPACA1	65	0.0271887
voltage_gated_calcium_channel_complex	1	CACNA1A	21	0.235882
voltage_gated_potassium_channel_complex&potassium_channel_complex	4	CNTNAP2,KCND2,KCNIP4,KCNMB1	20	0.774261
zona_pellucida_receptor_complex	1	HSPA1B	13	0.708367

## Sheet: GO_MF
GO_ID	intersectDEG_count	Gene_list	GO_gene_count	pvalue
3_5_cyclic_nucleotide_phosphodiesterase_activity	1	PDE10A	12	0.706072
ATP_binding	2	DAPK2,PRKACB	45	0.0382453
AU_rich_element_binding	1	CPEB1	12	0.706072
E_box_binding	1	TCF4	23	0.243913
GTPase_activator_activity	6	GIPC1,RALBP1,RALGAPA2,RALGAPB,RGS18,RGS7	44	0.692
GTPase_activity	2	GNAT3,GNAZ	51	0.0185867
GTPase_binding&small_GTPase_binding&Ras_GTPase_binding	5	DOCK9,KIF16B,NET1,RAF1,RALBP1	56	0.15194
GTPase_regulator_activity	6	GIPC1,RALBP1,RALGAPA2,RALGAPB,RGS18,RGS7	53	0.362378
G_protein_coupled_amine_receptor_activity	2	ADRA2A,ADRB1	25	0.415837
hydrolase_activity	24	ADAM10,ADAMTS2,ADAMTS9,AGBL1,AGBL3,AGBL5,AGTPBP1,ALPL,APH1C,ARG1,CAPNS1,CTSH,GNAT3,GNAZ,HYAL5,KIF5A,NGLY1,NTHL1,OTUD7B,PDE10A,PLCG2,POLG,PON1,PRSS32	682	8.73911e-26
sequence_specific_DNA_binding	15	BCL6,BCL6B,CHD7,CRY2,ESRRG,FOXA3,FOXP1,GRHL2,LMO4,MITF,PPARG,SMYD3,SNAI1,TCF4,TFEB	436	1.27726e-16
receptor_binding	18	ADCYAP1,ANGPT2,CLEC2I,CRY2,CTBP2,EFNB2,ESP38,FYN,IL7,MAGI2,MED25,NCOA2,NXPH1,POMC,SEMA6A,SLC30A9,WNT11,WNT3	457	7.19849e-16
L_amino_acid_transmembrane_transporter_activity	1	SLC1A3	23	0.243913
N_acyltransferase_activity	1	CERS3	30	0.0753085
N_methyltransferase_activity	1	SMYD3	30	0.0753085
O_acyltransferase_activity	2	GPAM,SOAT1	22	0.565462
PDZ_domain_binding	1	TGFBR3	18	0.342311
transporter_activity	13	ANK,CACNA1A,CNGA3,ITPR1,JPH2,KCND2,KCNMB1,PKD1,PKD2L1,SLC1A3,SLC23A1,TRPC7,UCP1	396	1.30644e-15
RNA_polymerase_II_activating_transcription_factor_binding	1	HIPK2	15	0.493557
nucleic_acid_binding_transcription_factor_activity&sequence_specific_DNA_binding_transcription_factor_activity	21	BCL6,BCL6B,ESRRG,FOXP1,GRHL2,HIVEP2,HNF1B,KLF15,MITF,ONECUT2,PPARG,RUNX1,SNAI1,SOX14,SPEN,TCF4,TCF7L1,TFEB,THRB,TLE4,TRP73	481	1.48381e-15
substrate_specific_transporter_activity	11	ANK,CACNA1A,CNGA3,ITPR1,JPH2,KCND2,KCNMB1,PKD1,PKD2L1,SLC1A3,TRPC7	367	3.85216e-15
molecular_transducer_activity	31	ADCYAP1,ADRA2A,ADRB1,CLEC2I,CNTFR,EDNRB,EGFR,FGFR1,FLT1,GLP1R,GPR6,IFNAR2,ITPR1,KIT,LRP5,MAGI2,NTRK2,OLFR50,OPRK1,PKD2L1,PLXNA1,PRLR,RAMP2,SEMA6A,SIGMAR1,TFR2,TGFBR1,TGFBR3,THRB,VMN1R234,VMN1R41	540	1.6904e-13
transmembrane_transporter_activity	12	ANK,CACNA1A,CNGA3,ITPR1,JPH2,KCND2,KCNMB1,PKD1,PKD2L1,SLC1A3,TRPC7,UCP1	345	3.70248e-13
RNA_polymerase_II_core_promoter_sequence_specific_DNA_binding	2	MITF,SMYD3	37	0.11126
RNA_polymerase_II_distal_enhancer_sequence_specific_DNA_binding_transcription_factor_activity	4	FOXP1,HNF1B,MITF,TLE4	67	0.0277262
substrate_specific_transmembrane_transporter_activity	11	ANK,CACNA1A,CNGA3,ITPR1,JPH2,KCND2,KCNMB1,PKD1,PKD2L1,SLC1A3,TRPC7	332	4.33723e-13
macromolecular_complex_binding	28	BAG3,BCL6,CTBP2,DNMT3A,FOXP1,HMGN3,JUN,KAT6A,KIF5A,MITF,NCOA2,NCOA3,NDEL1,PON1,PPARG,PPARGC1A,RICTOR,RNF20,SHROOM2,SLC30A9,SMAD2,SMYD3,SOX14,TCF4,TCF7L1,THRB,TLE4,TWF1	503	4.81671e-13
RNA_polymerase_II_transcription_coactivator_activity	1	HIPK2	17	0.502734
RNA_polymerase_II_transcription_cofactor_activity	1	HIPK2	28	0.112434
RNA_polymerase_II_transcription_factor_binding	3	ERCC4,HIPK2,TCF4	42	0.142208
RNA_polymerase_II_transcription_factor_binding_transcription_factor_activity	2	HIPK2,TCF4	55	0.0133803
RNA_polymerase_II_transcription_factor_binding_transcription_factor_activity_involved_in_positive_regulation_of_transcription	1	HIPK2	29	0.0753021
sequence_specific_DNA_binding_RNA_polymerase_II_transcription_factor_activity	13	BCL6,BCL6B,ESRRG,FOXP1,HNF1B,MITF,PPARG,SNAI1,SOX14,TCF4,TFEB,THRB,TLE4	341	3.08551e-12
receptor_activity	29	ADRA2A,ADRB1,CLEC2I,CNTFR,EDNRB,EGFR,FGFR1,FLT1,GLP1R,GPR6,IFNAR2,ITPR1,KIT,LRP5,NTRK2,OLFR50,OPRK1,PKD2L1,PLXNA1,PRLR,RAMP2,SEMA6A,SIGMAR1,TFR2,TGFBR1,TGFBR3,THRB,VMN1R234,VMN1R41	495	3.80914e-12
Rab_GTPase_binding	1	KIF16B	21	0.235936
Ras_guanyl_nucleotide_exchange_factor_activity	2	DOCK9,MCF2L	22	0.565462
Rho_GTPase_binding	2	DOCK9,NET1	19	0.758638
Rho_guanyl_nucleotide_exchange_factor_activity	2	DOCK9,MCF2L	10	0.697572
SH2_domain_binding	1	DAB1	10	1
SMAD_binding	4	MAGI2,SMAD2,TGFBR1,TGFBR3	22	1
SNARE_binding	1	STXBP1	18	0.342311
S_adenosylmethionine_dependent_methyltransferase_activity	3	DNMT3A,METTL3,SMYD3	41	0.198476
UDP_glycosyltransferase_activity	2	GALNT1,GCNT3	47	0.0265346
Wnt_protein_binding	2	LRP5,SFRP1	19	0.758638
acetylgalactosaminyltransferase_activity	1	GALNT1	11	1
acetylglucosaminyltransferase_activity	1	GCNT3	15	0.493557
actin_binding	9	GIPC1,LSP1,MSRB2,PARVA,PHACTR1,PHACTR4,SHROOM2,TWF1,VPS18	93	0.0919105
actin_filament_binding	1	SHROOM2	33	0.0511906
activating_transcription_factor_binding	1	HIPK2	20	0.351167
regulatory_region_nucleic_acid_binding&regulatory_region_DNA_binding&transcription_regulatory_region_DNA_binding	19	BCL6,BCL6B,CHD7,CRY2,ESRRG,FOXP1,GRHL2,HNF1B,JUN,KLF15,LMO4,MITF,PPARG,RUNX1,SMYD3,SNAI1,TBL1XR1,TCF4,TFEB	397	6.11985e-12
adenyl_nucleotide_binding	2	DAPK2,PRKACB	53	0.0127301
adenyl_ribonucleotide_binding	2	DAPK2,PRKACB	52	0.0191645
adenylate_cyclase_activity	1	ADCY2	10	1
adenylyltransferase_activity	1	PAPSS1	11	1
amide_binding	1	CRHBP	37	0.0359297
amino_acid_binding	1	SLC1A3	12	0.706072
amino_acid_transmembrane_transporter_activity	1	SLC1A3	35	0.0344285
hydrolase_activity_acting_on_ester_bonds	6	ALPL,NTHL1,PDE10A,PLCG2,POLG,PON1	247	1.58128e-11
identical_protein_binding	12	ADAM10,C1QB,CUL3,FLT1,FOXP1,GIPC1,HNF1B,IKZF2,ODC1,PKD2L1,SMAD2,TPD52	317	1.69982e-11
antioxidant_activity	1	NXN	24	0.161815
beta_catenin_binding	4	CTNNBIP1,NUMB,SHROOM2,TCF7L1	25	1
beta_tubulin_binding	1	NDEL1	11	1
signal_transducer_activity	27	ADCYAP1,ADRA2A,ADRB1,CLEC2I,CNTFR,EDNRB,EGFR,FGFR1,FLT1,GPR6,IFNAR2,ITPR1,KIT,LRP5,MAGI2,NTRK2,OLFR50,OPRK1,PKD2L1,PLXNA1,PRLR,RAMP2,SEMA6A,TGFBR1,TGFBR3,THRB,VMN1R234	462	2.13027e-11
calcium_activated_cation_channel_activity	1	KCNMB1	10	1
calcium_channel_activity	6	CACNA1A,ITPR1,JPH2,PKD1,PKD2L1,TRPC7	53	0.362378
calcium_channel_regulator_activity	1	NRXN3	13	0.70831
calcium_ion_binding	6	ANXA11,CALM1,EFHD2,FSCB,KCNIP4,PKD2L1	60	0.224163
calcium_ion_transmembrane_transporter_activity	6	CACNA1A,ITPR1,JPH2,PKD1,PKD2L1,TRPC7	59	0.223946
calmodulin_binding	1	DAPK2	16	0.496061
carbohydrate_binding	2	CLEC2I,LGALS8	41	0.0545817
ion_transmembrane_transporter_activity	11	ANK,CACNA1A,CNGA3,ITPR1,JPH2,KCND2,KCNMB1,PKD1,PKD2L1,SLC1A3,TRPC7	301	2.98372e-11
carbohydrate_kinase_activity	1	PFKP	10	1
carbohydrate_transporter_activity	1	SLC23A1	10	1
carbon_carbon_lyase_activity	2	DDC,ODC1	18	0.756783
carbon_oxygen_lyase_activity	1	NTHL1	26	0.168758
carboxy_lyase_activity	2	DDC,ODC1	14	1
transcription_regulatory_region_sequence_specific_DNA_binding	13	BCL6,BCL6B,CHD7,CRY2,ESRRG,FOXP1,LMO4,MITF,PPARG,SMYD3,SNAI1,TCF4,TFEB	310	1.87829e-10
RNA_binding	7	2810403A07RIK,CPEB1,EIF3D,NOVA1,NUFIP1,RC3H1,TRIM71	241	2.44786e-10
carboxypeptidase_activity	4	AGBL1,AGBL3,AGBL5,AGTPBP1	16	0.526229
cargo_receptor_activity	1	TFR2	19	0.34472
G_protein_coupled_receptor_activity	7	ADRA2A,ADRB1,EDNRB,GPR6,OPRK1,PKD2L1,VMN1R234	239	3.71393e-10
signaling_receptor_activity	25	ADRA2A,ADRB1,CLEC2I,CNTFR,EDNRB,EGFR,FGFR1,FLT1,GPR6,IFNAR2,ITPR1,KIT,LRP5,NTRK2,OLFR50,OPRK1,PKD2L1,PLXNA1,PRLR,RAMP2,SEMA6A,TGFBR1,TGFBR3,THRB,VMN1R234	416	4.4309e-10
RNA_polymerase_II_regulatory_region_sequence_specific_DNA_binding	10	BCL6,BCL6B,CHD7,ESRRG,FOXP1,MITF,SMYD3,SNAI1,TCF4,TFEB	270	5.10377e-10
cell_adhesion_molecule_binding	1	NUMB	45	0.0108337
channel_regulator_activity	2	KCNIP4,NRXN3	33	0.15478
chromatin_DNA_binding	3	BCL6,PPARGC1A,THRB	30	0.465718
transmembrane_signaling_receptor_activity	22	ADRA2A,ADRB1,CLEC2I,CNTFR,EDNRB,EGFR,FGFR1,FLT1,GPR6,IFNAR2,KIT,LRP5,NTRK2,OLFR50,OPRK1,PKD2L1,PLXNA1,PRLR,SEMA6A,TGFBR1,TGFBR3,VMN1R234	386	6.27409e-10
cofactor_binding	2	CRY2,DDO	10	0.697572
RNA_polymerase_II_transcription_regulatory_region_sequence_specific_DNA_binding_transcription_factor_activity_involved_in_positive_regulation_of_transcription	5	ESRRG,MITF,PPARG,TCF4,TFEB	208	8.8791e-10
protein_dimerization_activity	16	ADAM10,ADCY2,C1QB,CUL3,FOXP1,GIPC1,HNF1B,IKZF2,ODC1,PIK3R1,SIM2,SMAD2,SOX14,TCF4,TFEB,TPD52	326	1.03772e-09
RNA_polymerase_II_regulatory_region_DNA_binding	11	BCL6,BCL6B,CHD7,ESRRG,FOXP1,MITF,PPARG,SMYD3,SNAI1,TCF4,TFEB	272	1.26427e-09
core_promoter_sequence_specific_DNA_binding	3	MITF,PPARG,SMYD3	61	0.0201056
cyclase_activity	1	ADCY2	14	0.713721
cyclic_nucleotide_phosphodiesterase_activity	1	PDE10A	13	0.70831
cysteine_type_endopeptidase_activity	2	CAPNS1,CTSH	15	1
cysteine_type_peptidase_activity	3	CAPNS1,CTSH,OTUD7B	43	0.143438
ion_binding	18	ANXA11,CALM1,CRY2,DAB1,DAPK2,EFHD2,FSCB,HIVEP2,ITPR1,KCNIP4,MCF2L,MSRB2,PKD2L1,PPARG,PRKACB,PRKG1,SLC1A3,TWF1	340	1.61494e-09
cytokine_binding	3	IL2RB,TGFBR1,TGFBR3	31	0.467829
cytokine_receptor_activity	3	CNTFR,IFNAR2,PRLR	39	0.193815
carbohydrate_derivative_binding	4	DAPK2,PRKACB,PRKG1,TGFBR3	186	2.8216e-09
RNA_polymerase_II_core_promoter_proximal_region_sequence_specific_DNA_binding_transcription_factor_activity	4	MITF,SNAI1,TCF4,TFEB	184	4.27189e-09
deoxyribonuclease_activity	1	NTHL1	11	1
dicarboxylic_acid_transmembrane_transporter_activity	1	SLC1A3	12	0.706072
dioxygenase_activity	1	CDO1	26	0.168758
direct_ligand_regulated_sequence_specific_DNA_binding_transcription_factor_activity&ligand_activated_sequence_specific_DNA_binding_RNA_polymerase_II_transcription_factor_activity	2	PPARG,THRB	17	1
divalent_inorganic_cation_transmembrane_transporter_activity	6	CACNA1A,ITPR1,JPH2,PKD1,PKD2L1,TRPC7	71	0.0779097
double_stranded_DNA_binding	1	SMAD2	26	0.168758
endonuclease_activity	1	NTHL1	19	0.34472
endopeptidase_activity	5	ADAM10,ADAMTS9,APH1C,CAPNS1,CTSH	78	0.019168
endopeptidase_inhibitor_activity	1	PZP	28	0.112434
endopeptidase_regulator_activity	1	PZP	31	0.0769609
protein_complex_binding	6	BAG3,KIF5A,NDEL1,SHROOM2,SMYD3,TWF1	203	8.79609e-09
enhancer_sequence_specific_DNA_binding	1	LMO4	44	0.0105284
enzyme_activator_activity	10	ABI1,CTSH,GIPC1,PHACTR4,PIK3CA,RALBP1,RALGAPA2,RALGAPB,RGS18,RGS7	90	0.201981
enzyme_binding	21	ADAM10,ADCY2,AKAP7,CRY2,D7ERTD443E,DAB2IP,DLG3,DOCK9,KIF16B,KIT,MAPKAPK5,NET1,PHACTR4,PRIMA1,PRKAR2B,RAF1,RALBP1,SCARB2,SFN,SMYD3,TNFAIP3	351	1.2531e-08
oxidoreductase_activity	14	AASS,CDO1,CMAH,CYP39A1,DDO,HAO1,IMPDH2,LOXL1,ME1,MSRB2,NOS1,NXN,RNLS,SORD	264	1.64691e-07
cation_transmembrane_transporter_activity	10	CACNA1A,CNGA3,ITPR1,JPH2,KCND2,KCNMB1,PKD1,PKD2L1,SLC1A3,TRPC7	223	1.7592e-07
exonuclease_activity	1	POLG	18	0.342311
exopeptidase_activity	4	AGBL1,AGBL3,AGBL5,AGTPBP1	25	1
fatty_acid_ligase_activity	1	ACSL4	12	0.706072
anion_binding	11	ANXA11,CRY2,DAB1,DAPK2,ITPR1,MCF2L,PPARG,PRKACB,PRKG1,SLC1A3,TWF1	235	2.02311e-07
RNA_polymerase_II_core_promoter_proximal_region_sequence_specific_DNA_binding_transcription_factor_activity_involved_in_positive_regulation_of_transcription	3	MITF,TCF4,TFEB	137	4.964e-07
growth_factor_activity	1	IL7	20	0.351167
growth_factor_binding	7	FGFR1,IGF1R,IGFBP3,IL2RB,NTRK2,TGFBR1,TGFBR3	35	0.667963
growth_factor_receptor_binding	1	ANGPT2	34	0.0526054
guanyl_nucleotide_binding	1	PRKG1	43	0.0105266
guanyl_nucleotide_exchange_factor_activity	2	DOCK9,MCF2L	39	0.0776599
guanyl_ribonucleotide_binding	1	PRKG1	41	0.0156375
heat_shock_protein_binding	1	CDK1	11	1
histone_binding	1	DPPA3	37	0.0359297
histone_deacetylase_binding	1	D7ERTD443E	31	0.0769609
histone_lysine_N_methyltransferase_activity	1	SMYD3	18	0.342311
histone_methyltransferase_activity	1	SMYD3	25	0.163902
hormone_activity	2	ADCYAP1,POMC	26	0.420886
hormone_binding	1	CRHBP	11	1
hormone_receptor_binding	3	CRY2,CTBP2,MED25	26	0.61012
transferase_activity_transferring_phosphorus_containing_groups	24	CDK1,CHPT1,EGFR,FGFR1,FLT1,FYN,HIPK2,KIT,MAP3K7,MAPKAPK5,MPP5,NTRK2,PANK2,PAPSS1,PFKP,PIK3CA,PIK3R1,PRKACB,PRKCZ,PRKG1,RAF1,TGFBR1,TGFBR3,TWF1	342	4.99102e-07
molecular_function_regulator	17	ABI1,CTSH,DOCK9,GIPC1,KCNIP4,MCF2L,NCOA2,NRXN3,PHACTR4,PIK3CA,PRKAR2B,PZP,RALBP1,RALGAPA2,RALGAPB,RGS18,RGS7	279	6.38093e-07
hydrolase_activity_acting_on_carbon_nitrogen_but_not_peptide_bonds	2	ARG1,NGLY1	48	0.0266983
hydrolase_activity_acting_on_carbon_nitrogen_but_not_peptide_bonds_in_linear_amides	1	NGLY1	31	0.0769609
hydrolase_activity_acting_on_acid_anhydrides&hydrolase_activity_acting_on_acid_anhydrides_in_phosphorus_containing_anhydrides&pyrophosphatase_activity	4	ALPL,GNAT3,GNAZ,KIF5A	148	7.31118e-07
hydrolase_activity_acting_on_glycosyl_bonds	2	HYAL5,NTHL1	43	0.0555966
hydrolase_activity_hydrolyzing_N_glycosyl_compounds	1	NTHL1	13	0.70831
hydrolase_activity_hydrolyzing_O_glycosyl_compounds	1	HYAL5	30	0.0753085
protein_homodimerization_activity	10	ADAM10,C1QB,CUL3,FOXP1,GIPC1,HNF1B,IKZF2,ODC1,SMAD2,TPD52	214	7.41942e-07
inorganic_anion_transmembrane_transporter_activity	1	ANK	41	0.0156375
nucleoside_triphosphatase_activity	3	GNAT3,GNAZ,KIF5A	129	1.63175e-06
intracellular_ligand_gated_ion_channel_activity	2	CNGA3,ITPR1	10	0.697572
phosphoric_ester_hydrolase_activity	3	ALPL,PDE10A,PLCG2	130	1.64972e-06
core_promoter_proximal_region_sequence_specific_DNA_binding	5	CHD7,FOXP1,MITF,TCF4,TFEB	151	2.06945e-06
ion_channel_binding	4	ANK3,FYN,RIMS1,SNTA1	23	1
ion_gated_channel_activity	1	KCNMB1	16	0.496061
core_promoter_proximal_region_DNA_binding	5	CHD7,FOXP1,MITF,TCF4,TFEB	152	2.08432e-06
isoprenoid_binding	2	OLFR50,RBP7	12	1
kinase_activator_activity	2	ABI1,PIK3CA	16	1
ubiquitin_like_protein_transferase_activity	2	TRIM71,UBE2E1	113	3.69963e-06
RNA_polymerase_II_core_promoter_proximal_region_sequence_specific_DNA_binding	5	CHD7,FOXP1,MITF,TCF4,TFEB	145	4.4025e-06
kinase_regulator_activity	3	ABI1,PIK3CA,PRKAR2B	45	0.103619
ligand_gated_ion_channel_activity&ligand_gated_channel_activity	3	CNGA3,ITPR1,JPH2	63	0.013927
ligase_activity	2	ACSL4,ATG7	45	0.0382453
ligase_activity_forming_carbon_sulfur_bonds	2	ACSL4,ATG7	23	0.570386
lipase_activity	1	PLCG2	40	0.0245342
lipid_binding	9	ANXA11,DAB1,ITPR1,MCF2L,OLFR50,PACSIN2,PPARG,RBP7,TWF1	111	0.0192839
long_chain_fatty_acid_CoA_ligase_activity	1	ACSL4	10	1
lyase_activity	5	ADCY2,CTH,DDC,NTHL1,ODC1	67	0.0653284
lysine_N_methyltransferase_activity&protein_lysine_N_methyltransferase_activity	1	SMYD3	19	0.34472
mRNA_3_UTR_binding	2	CPEB1,RC3H1	16	1
phosphatase_activity	1	ALPL	97	4.52542e-06
magnesium_ion_binding	1	PRKACB	23	0.243913
kinase_activity	23	CDK1,EGFR,FGFR1,FLT1,FYN,HIPK2,KIT,MAP3K7,MAPKAPK5,MPP5,NTRK2,PANK2,PAPSS1,PFKP,PIK3CA,PIK3R1,PRKACB,PRKCZ,PRKG1,RAF1,TGFBR1,TGFBR3,TWF1	309	7.77015e-06
protein_domain_specific_binding	6	DAB1,FAF1,LAMP1,SHROOM2,TGFBR3,WNT3	154	7.93913e-06
metallopeptidase_activity	5	ADAM10,AGBL1,AGBL3,AGBL5,AGTPBP1	33	1
methylated_histone_binding	1	DPPA3	12	0.706072
methyltransferase_activity	3	DNMT3A,METTL3,SMYD3	53	0.0386883
chromatin_binding	20	BCL6,CTBP2,DNMT3A,FOXP1,HMGN3,JUN,KAT6A,MITF,NCOA2,NCOA3,PPARG,PPARGC1A,RNF20,SLC30A9,SMAD2,SOX14,TCF4,TCF7L1,THRB,TLE4	282	9.46082e-06
microtubule_motor_activity	1	KIF5A	12	0.706072
passive_transmembrane_transporter_activity&channel_activity	9	CACNA1A,CNGA3,ITPR1,JPH2,KCND2,KCNMB1,PKD1,PKD2L1,TRPC7	181	1.0636e-05
transcription_factor_binding_transcription_factor_activity	12	CBFA2T2,CTBP2,HIPK2,NCOA2,PPARG,PPARGC1A,SLC30A9,SPEN,TBL1XR1,TCF4,TLE4,TSG101	208	1.17188e-05
monooxygenase_activity	3	CMAH,CYP39A1,NOS1	41	0.198476
protein_binding_transcription_factor_activity	12	CBFA2T2,CTBP2,HIPK2,NCOA2,PPARG,PPARGC1A,SLC30A9,SPEN,TBL1XR1,TCF4,TLE4,TSG101	209	1.1902e-05
motor_activity	1	KIF5A	23	0.243913
myosin_binding	2	ADGRV1,GIPC1	12	1
natural_killer_cell_lectin_like_receptor_binding	1	CLEC2I	13	0.70831
neuropeptide_hormone_activity	1	ADCYAP1	10	1
nuclear_hormone_receptor_binding	3	CRY2,CTBP2,MED25	22	1
nuclease_activity	2	NTHL1,POLG	44	0.0381304
odorant_binding	1	VMN1R234	88	1.51915e-05
ubiquitin_protein_transferase_activity	2	TRIM71,UBE2E1	101	1.75811e-05
substrate_specific_channel_activity	9	CACNA1A,CNGA3,ITPR1,JPH2,KCND2,KCNMB1,PKD1,PKD2L1,TRPC7	175	2.0894e-05
nucleoside_triphosphatase_regulator_activity	6	GIPC1,RALBP1,RALGAPA2,RALGAPB,RGS18,RGS7	55	0.364817
pheromone_binding	1	VMN1R234	84	2.28905e-05
nucleotidyltransferase_activity	1	PAPSS1	25	0.163902
small_molecule_binding	6	CRY2,DAPK2,PPARG,PRKACB,PRKG1,SLC1A3	145	2.29877e-05
olfactory_receptor_activity	1	OLFR50	17	0.502734
organic_acid_binding&carboxylic_acid_binding	2	PPARG,SLC1A3	23	0.570386
inorganic_cation_transmembrane_transporter_activity	9	CACNA1A,ITPR1,JPH2,KCND2,KCNMB1,PKD1,PKD2L1,SLC1A3,TRPC7	172	2.92188e-05
enzyme_regulator_activity	12	ABI1,CTSH,GIPC1,PHACTR4,PIK3CA,PRKAR2B,PZP,RALBP1,RALGAPA2,RALGAPB,RGS18,RGS7	200	3.1067e-05
cytokine_receptor_binding	1	ANGPT2	82	3.45427e-05
oxidoreductase_activity_acting_on_CH_OH_group_of_donors	4	HAO1,IMPDH2,ME1,SORD	62	0.037549
oxidoreductase_activity_acting_on_NAD_P_H	1	NXN	22	0.238197
oxidoreductase_activity_acting_on_a_sulfur_group_of_donors	2	MSRB2,NXN	19	0.758638
oxidoreductase_activity_acting_on_paired_donors_with_incorporation_or_reduction_of_molecular_oxygen	3	CMAH,CYP39A1,NOS1	56	0.0275584
oxidoreductase_activity_acting_on_single_donors_with_incorporation_of_molecular_oxygen&oxidoreductase_activity_acting_on_single_donors_with_incorporation_of_molecular_oxygen_incorporation_of_two_atoms_of_oxygen	1	CDO1	12	0.706072
oxidoreductase_activity_acting_on_the_CH_OH_group_of_donors_NAD_or_NADP_as_acceptor	3	IMPDH2,ME1,SORD	57	0.0276437
p53_binding	2	MAPKAPK5,TRP73	14	1
pheromone_receptor_activity	1	VMN1R234	83	3.54654e-05
peptidase_activator_activity	1	CTSH	13	0.70831
anion_transmembrane_transporter_activity	2	ANK,SLC1A3	96	3.98633e-05
phosphotransferase_activity_alcohol_group_as_acceptor	22	CDK1,EGFR,FGFR1,FLT1,FYN,HIPK2,KIT,MAP3K7,MAPKAPK5,NTRK2,PANK2,PAPSS1,PFKP,PIK3CA,PIK3R1,PRKACB,PRKCZ,PRKG1,RAF1,TGFBR1,TGFBR3,TWF1	280	4.52003e-05
peptidase_inhibitor_activity	1	PZP	30	0.0753085
peptidase_regulator_activity	2	CTSH,PZP	43	0.0555966
peptide_binding	1	CRHBP	35	0.0344285
protein_kinase_activity	17	CDK1,EGFR,FGFR1,FLT1,FYN,HIPK2,KIT,MAP3K7,MAPKAPK5,NTRK2,PRKACB,PRKCZ,PRKG1,RAF1,TGFBR1,TGFBR3,TWF1	238	4.80649e-05
pheromone_activity	1	ESP38	16	0.496061
ion_channel_activity	9	CACNA1A,CNGA3,ITPR1,JPH2,KCND2,KCNMB1,PKD1,PKD2L1,TRPC7	164	7.99891e-05
peptidase_activity	12	ADAM10,ADAMTS2,ADAMTS9,AGBL1,AGBL3,AGBL5,AGTPBP1,APH1C,CAPNS1,CTSH,OTUD7B,PRSS32	192	8.13976e-05
monovalent_inorganic_cation_transmembrane_transporter_activity	3	KCND2,KCNMB1,SLC1A3	99	0.000117576
phosphatase_binding	1	PHACTR4	29	0.0753021
phosphatase_regulator_activity	1	PHACTR4	16	0.496061
phosphatidylinositol_4_5_bisphosphate_binding	1	TWF1	10	1
phosphatidylinositol_binding	3	ITPR1,MCF2L,TWF1	30	0.465718
phosphatidylinositol_bisphosphate_binding	1	TWF1	14	0.713721
phosphatidylinositol_phosphate_binding	1	TWF1	18	0.342311
phospholipase_activity	1	PLCG2	31	0.0769609
phospholipid_binding	5	ANXA11,DAB1,ITPR1,MCF2L,TWF1	55	0.200496
phosphoprotein_binding	1	SFN	24	0.161815
phosphoric_diester_hydrolase_activity	2	PDE10A,PLCG2	33	0.15478
enzyme_inhibitor_activity	1	PZP	74	0.000119817
phosphorus_oxygen_lyase_activity	1	ADCY2	15	0.493557
structural_molecule_activity	3	ADD2,ADD3,MRPS14	100	0.000120209
ubiquitin_protein_ligase_activity	1	TRIM71	72	0.000184322
polyubiquitin_binding	1	OTUD7B	10	1
potassium_channel_activity	2	KCND2,KCNMB1	33	0.15478
potassium_ion_transmembrane_transporter_activity	2	KCND2,KCNMB1	42	0.0546059
protease_binding	1	KIT	11	1
protein_binding_bridging	1	FRMD4A	31	0.0769609
ubiquitin_like_protein_ligase_activity	1	TRIM71	73	0.00019499
nucleotide_binding&nucleoside_phosphate_binding	4	CRY2,DAPK2,PRKACB,PRKG1	105	0.000210713
purine_nucleotide_binding	3	DAPK2,PRKACB,PRKG1	94	0.00025316
transcription_factor_binding	13	APBB2,CTBP2,ERCC4,HIPK2,LMO4,MED25,NCOA2,PIK3R1,PPARGC1A,RUNX1,SMAD2,TCF4,TLE4	188	0.000261081
gated_channel_activity	6	CACNA1A,CNGA3,ITPR1,JPH2,KCND2,KCNMB1	126	0.000276121
nucleoside_binding&purine_nucleoside_binding&ribonucleoside_binding&purine_ribonucleoside_binding	2	DAPK2,PRKACB	81	0.000278474
protein_kinase_A_binding	1	AKAP7	11	1
protein_kinase_activator_activity	2	ABI1,PIK3CA	13	1
cytoskeletal_protein_binding	17	ADGRV1,AGBL1,AGBL5,AGTPBP1,FYN,GIPC1,KIF5A,LSP1,MSRB2,NDEL1,PACSIN2,PARVA,PHACTR1,PHACTR4,SHROOM2,TWF1,VPS18	218	0.000359114
purine_ribonucleotide_binding	3	DAPK2,PRKACB,PRKG1	90	0.000365417
protein_kinase_regulator_activity	3	ABI1,PIK3CA,PRKAR2B	38	0.267446
protein_lipid_complex_binding&lipoprotein_particle_binding	1	PON1	12	0.706072
protein_methyltransferase_activity	1	SMYD3	32	0.0509758
protein_phosphatase_binding	1	PHACTR4	25	0.163902
protein_phosphatase_regulator_activity	1	PHACTR4	10	1
ribonucleotide_binding	3	DAPK2,PRKACB,PRKG1	91	0.000367178
protein_tyrosine_kinase_activity	7	EGFR,FGFR1,FLT1,FYN,KIT,NTRK2,TWF1	55	0.589691
transcription_cofactor_activity	12	CBFA2T2,CTBP2,HIPK2,NCOA2,PPARG,PPARGC1A,SLC30A9,SPEN,TBL1XR1,TCF4,TLE4,TSG101	176	0.000368595
purine_ribonucleoside_triphosphate_binding	2	DAPK2,PRKACB	80	0.000435968
RNA_polymerase_II_transcription_regulatory_region_sequence_specific_DNA_binding_transcription_factor_activity_involved_in_negative_regulation_of_transcription	3	BCL6,BCL6B,SNAI1	87	0.000532339
receptor_activator_activity	1	NCOA2	11	1
metal_ion_transmembrane_transporter_activity	9	CACNA1A,ITPR1,JPH2,KCND2,KCNMB1,PKD1,PKD2L1,SLC1A3,TRPC7	147	0.000557155
binding_bridging	1	FRMD4A	64	0.000635429
receptor_regulator_activity	1	NCOA2	14	0.713721
receptor_signaling_protein_activity	2	ADCYAP1,ITPR1	33	0.15478
cation_binding	9	ANXA11,CALM1,EFHD2,FSCB,HIVEP2,KCNIP4,MSRB2,PKD2L1,PRKACB	143	0.000750596
repressing_transcription_factor_binding	2	RUNX1,TLE4	19	0.758638
retinoic_acid_receptor_binding	2	CTBP2,MED25	11	1
retinoid_binding	1	RBP7	10	1
ribonucleoprotein_complex_binding	1	RICTOR	20	0.351167
protein_serine_threonine_kinase_activity	8	CDK1,HIPK2,MAPKAPK5,PRKACB,PRKCZ,PRKG1,TGFBR1,TGFBR3	134	0.000760604
ribosome_binding	1	RICTOR	12	0.706072
secondary_active_transmembrane_transporter_activity	1	SLC1A3	36	0.0347463
active_transmembrane_transporter_activity	1	SLC1A3	60	0.000930523
cytokine_activity	1	IL7	61	0.000945893
serine_hydrolase_activity	2	CTSH,PRSS32	40	0.0788121
serine_type_endopeptidase_activity	1	CTSH	22	0.238197
serine_type_peptidase_activity	2	CTSH,PRSS32	37	0.11126
sialyltransferase_activity	1	ST8SIA6	14	0.713721
kinase_binding	8	ADAM10,AKAP7,CRY2,DAB2IP,MAPKAPK5,PRKAR2B,SFN,TNFAIP3	132	0.00105867
transferase_activity_transferring_glycosyl_groups	4	GALNT1,GCNT3,ST8SIA6,TIPARP	93	0.00131701
single_stranded_DNA_binding	1	SPEN	22	0.238197
protein_kinase_binding	7	ADAM10,AKAP7,CRY2,DAB2IP,MAPKAPK5,PRKAR2B,SFN	119	0.00144667
sodium_ion_transmembrane_transporter_activity	1	SLC1A3	39	0.0235648
solute_cation_symporter_activity	1	SLC1A3	16	0.496061
structural_constituent_of_ribosome	1	MRPS14	13	0.70831
organic_anion_transmembrane_transporter_activity	1	SLC1A3	59	0.00146825
structure_specific_DNA_binding	5	BCL6,PPARGC1A,SMAD2,SPEN,THRB	77	0.0191144
core_promoter_binding	4	MITF,PPARG,RUNX1,SMYD3	90	0.00186199
cation_channel_activity	9	CACNA1A,CNGA3,ITPR1,JPH2,KCND2,KCNMB1,PKD1,PKD2L1,TRPC7	134	0.00188972
glycosaminoglycan_binding	1	TGFBR3	54	0.00210745
sulfotransferase_activity	2	CHST11,HS6ST1	28	0.302556
symporter_activity	1	SLC1A3	17	0.502734
syntaxin_binding	1	STXBP1	11	1
transcription_coactivator_activity	6	CTBP2,HIPK2,NCOA2,PPARG,PPARGC1A,SLC30A9	84	0.0246251
peptidase_activity_acting_on_L_amino_acid_peptides	11	ADAM10,ADAMTS9,AGBL1,AGBL3,AGBL5,AGTPBP1,APH1C,CAPNS1,CTSH,OTUD7B,PRSS32	150	0.00229803
transcription_corepressor_activity	8	CBFA2T2,CTBP2,HIPK2,SPEN,TBL1XR1,TCF4,TLE4,TSG101	91	0.0630543
transferase_activity_transferring_acyl_groups	4	CERS3,ELOVL6,GPAM,SOAT1	87	0.00262787
G_protein_coupled_receptor_binding	1	FYN	53	0.00321871
protein_heterodimerization_activity	12	ADCY2,CUL3,FOXP1,HNF1B,IKZF2,PIK3R1,SIM2,SMAD2,SOX14,TCF4,TFEB,TPD52	153	0.00375683
metal_ion_binding	9	ANXA11,CALM1,EFHD2,FSCB,HIVEP2,KCNIP4,MSRB2,PKD2L1,PRKACB	125	0.00463185
RNA_polymerase_II_core_promoter_proximal_region_sequence_specific_DNA_binding_transcription_factor_activity_involved_in_negative_regulation_of_transcription	1	SNAI1	50	0.00477465
transferase_activity_transferring_alkyl_or_aryl_other_than_methyl_groups	1	FNTB	21	0.235936
microtubule_binding	2	KIF5A,NDEL1	58	0.00605127
transferase_activity_transferring_hexosyl_groups	2	GALNT1,GCNT3	58	0.00605127
transferase_activity_transferring_one_carbon_groups	3	DNMT3A,METTL3,SMYD3	54	0.0387345
transferase_activity_transferring_pentosyl_groups	1	TIPARP	19	0.34472
G_protein_coupled_peptide_receptor_activity	2	EDNRB,OPRK1	59	0.0060516
transferase_activity_transferring_sulfur_containing_groups	2	CHST11,HS6ST1	33	0.15478
peptide_receptor_activity	2	EDNRB,OPRK1	60	0.00619888
translation_factor_activity_nucleic_acid_binding	1	EIF3D	19	0.34472
translation_initiation_factor_activity	1	EIF3D	13	0.70831
translation_initiation_factor_binding	1	EIF3M	10	1
translation_regulator_activity	1	CPEB1	12	0.706072
transmembrane_receptor_protein_kinase_activity	7	EGFR,FGFR1,FLT1,KIT,NTRK2,TGFBR1,TGFBR3	35	0.667963
transmembrane_receptor_protein_tyrosine_kinase_activity	5	EGFR,FGFR1,FLT1,KIT,NTRK2	28	1
carboxylic_acid_transmembrane_transporter_activity	1	SLC1A3	46	0.00703902
organic_acid_transmembrane_transporter_activity	1	SLC1A3	47	0.00708855
transferase_activity_transferring_acyl_groups_other_than_amino_acyl_groups	4	CERS3,ELOVL6,GPAM,SOAT1	78	0.0072917
tubulin_binding	6	AGBL1,AGBL5,AGTPBP1,FYN,KIF5A,NDEL1	82	0.0334921
ubiquitin_binding	1	OTUD7B	15	0.493557
ubiquitin_like_protein_binding	1	OTUD7B	18	0.342311
ubiquitin_like_protein_conjugating_enzyme_activity&ubiquitin_conjugating_enzyme_activity	1	UBE2E1	19	0.34472
carboxylic_ester_hydrolase_activity	1	PON1	48	0.00735057
ubiquitin_like_protein_ligase_binding	1	DLG3	32	0.0509758
ubiquitin_like_protein_specific_protease_activity	1	OTUD7B	24	0.161815
enhancer_binding	1	LMO4	48	0.00735057
transition_metal_ion_binding	1	MSRB2	48	0.00735057
ubiquitin_protein_ligase_binding	1	DLG3	30	0.0753085
voltage_gated_ion_channel_activity&voltage_gated_channel_activity	2	CACNA1A,KCND2	57	0.00895217
ubiquitinyl_hydrolase_activity&ubiquitin_specific_protease_activity	1	OTUD7B	19	0.34472
vitamin_transporter_activity	1	SLC23A1	10	1
voltage_gated_calcium_channel_activity	1	CACNA1A	24	0.161815
voltage_gated_cation_channel_activity	2	CACNA1A,KCND2	53	0.0127301
poly_A_RNA_binding&mRNA_binding	3	CPEB1,NOVA1,RC3H1	65	0.00972994
voltage_gated_potassium_channel_activity	1	KCND2	19	0.34472
zinc_ion_binding	1	MSRB2	29	0.0753021

## Sheet: KEGG
GO_ID	intersectDEG_count	Gene_list	GO_gene_count	pvalue
KEGG_OLFACTORY_TRANSDUCTION	4	CALM1,CNGA3,PRKACB,PRKG1	389	5.11231e-23
KEGG_PENTOSE_PHOSPHATE_PATHWAY	1	PFKP	27	0.110561
KEGG_FRUCTOSE_AND_MANNOSE_METABOLISM	2	SORD,PFKP	34	0.156244
KEGG_GALACTOSE_METABOLISM	1	PFKP	26	0.168653
KEGG_ASCORBATE_AND_ALDARATE_METABOLISM	1	ALDH2	25	0.163858
KEGG_FATTY_ACID_METABOLISM	3	ALDH2,ACSL1,ACSL4	42	0.142221
KEGG_STEROID_BIOSYNTHESIS	2	SOAT1,CEL	17	1
KEGG_PRIMARY_BILE_ACID_BIOSYNTHESIS	1	CYP39A1	16	0.496027
KEGG_NEUROACTIVE_LIGAND_RECEPTOR_INTERACTION	11	ADRB1,ADRA2A,THRB,MCHR1,PRLR,OPRK1,HRH1,GLRA2,GLP1R,P2RY1,EDNRB	272	1.89677e-09
KEGG_OXIDATIVE_PHOSPHORYLATION	1	COX7A2L	135	1.22878e-08
KEGG_ALANINE_ASPARTATE_AND_GLUTAMATE_METABOLISM	2	GFPT2,DDO	32	0.22222
KEGG_GLYCINE_SERINE_AND_THREONINE_METABOLISM	1	CTH	31	0.0769186
KEGG_CYSTEINE_AND_METHIONINE_METABOLISM	6	SRM,DNMT3A,CDO1,MTAP,MAT2B,CTH	34	1
KEGG_VALINE_LEUCINE_AND_ISOLEUCINE_DEGRADATION	3	ALDH2,DBT,HIBADH	44	0.146078
KEGG_LYSINE_DEGRADATION	2	ALDH2,AASS	44	0.0381536
KEGG_ARGININE_AND_PROLINE_METABOLISM	5	SRM,ARG1,NOS1,ALDH2,ODC1	54	0.199153
KEGG_HISTIDINE_METABOLISM	2	ALDH2,DDC	29	0.307107
KEGG_TYROSINE_METABOLISM	1	DDC	42	0.0159651
KEGG_PHENYLALANINE_METABOLISM	1	DDC	18	0.342343
KEGG_TRYPTOPHAN_METABOLISM	3	ALDH2,DDC,KYNU	40	0.195198
KEGG_BETA_ALANINE_METABOLISM	2	SRM,ALDH2	22	0.565419
KEGG_TAURINE_AND_HYPOTAURINE_METABOLISM	1	CDO1	10	1
KEGG_SELENOAMINO_ACID_METABOLISM	4	PAPSS1,MAT2B,CTH,MARS	26	1
KEGG_GLUTATHIONE_METABOLISM	2	SRM,ODC1	50	0.0184135
KEGG_CYTOKINE_CYTOKINE_RECEPTOR_INTERACTION	12	HGF,FLT1,PRLR,TGFBR1,KIT,CNTFR,ACVRL1,EGFR,IL2RB,IFNAR2,CRLF2,IL7	267	1.30153e-08
KEGG_SYSTEMIC_LUPUS_ERYTHEMATOSUS	2	C7,C1QB	140	6.02921e-08
KEGG_O_GLYCAN_BIOSYNTHESIS	5	GCNT3,GALNT2,WBSCR17,GALNT1,B4GALT5	30	1
KEGG_AMINO_SUGAR_AND_NUCLEOTIDE_SUGAR_METABOLISM	4	GFPT2,CYB5R1,CHIT1,UAP1	44	0.305759
KEGG_GLYCOSAMINOGLYCAN_BIOSYNTHESIS_CHONDROITIN_SULFATE	1	CHST11	22	0.238156
KEGG_GLYCOSAMINOGLYCAN_BIOSYNTHESIS_HEPARAN_SULFATE	1	HS6ST1	26	0.168653
KEGG_GLYCEROLIPID_METABOLISM	4	GPAM,AGPAT4,ALDH2,CEL	49	0.173112
KEGG_INOSITOL_PHOSPHATE_METABOLISM	3	PIP4K2C,PIK3CA,PLCG2	54	0.0387329
KEGG_GLYCOSYLPHOSPHATIDYLINOSITOL_GPI_ANCHOR_BIOSYNTHESIS	1	PIGV	25	0.163858
KEGG_PARKINSONS_DISEASE	2	VDAC3,COX7A2L	133	1.31211e-07
KEGG_ETHER_LIPID_METABOLISM	1	CHPT1	33	0.051185
KEGG_PYRUVATE_METABOLISM	2	ALDH2,ME1	40	0.0787736
KEGG_GLYOXYLATE_AND_DICARBOXYLATE_METABOLISM	2	HAO1,HYI	16	1
KEGG_PROPANOATE_METABOLISM	1	ALDH2	33	0.051185
KEGG_BUTANOATE_METABOLISM	1	ALDH2	34	0.0525658
KEGG_NICOTINATE_AND_NICOTINAMIDE_METABOLISM	1	NUDT12	24	0.161833
KEGG_PANTOTHENATE_AND_COA_BIOSYNTHESIS	1	PANK2	16	0.496027
KEGG_FOLATE_BIOSYNTHESIS	1	ALPL	11	1
KEGG_LIMONENE_AND_PINENE_DEGRADATION	1	ALDH2	10	1
KEGG_NITROGEN_METABOLISM	1	CTH	23	0.243803
KEGG_SULFUR_METABOLISM	3	PAPSS1,CHST11,SUOX	13	0.721611
KEGG_AMINOACYL_TRNA_BIOSYNTHESIS	2	NARS2,MARS	41	0.0546153
KEGG_REGULATION_OF_ACTIN_CYTOSKELETON	9	PIP4K2C,FGFR1,WASF2,ITGAX,RAF1,EGFR,DIAPH2,PIK3CA,PIK3R1	216	1.59761e-07
KEGG_BIOSYNTHESIS_OF_UNSATURATED_FATTY_ACIDS	1	ELOVL6	22	0.238156
KEGG_ABC_TRANSPORTERS	3	ABCG1,ABCB4,ABCA13	44	0.146078
KEGG_ALZHEIMERS_DISEASE	5	CALM1,COX7A2L,ADAM10,NOS1,ITPR1	169	2.13384e-07
KEGG_RNA_DEGRADATION	4	LSM6,ZCCHC7,CNOT6,DCP2	59	0.0725045
KEGG_BASAL_TRANSCRIPTION_FACTORS	2	TAF2,GTF2E2	36	0.109946
KEGG_DNA_REPLICATION	2	RFC3,LIG1	36	0.109946
KEGG_CHEMOKINE_SIGNALING_PATHWAY	7	ADCY2,PRKACB,RAF1,PRKCZ,PIK3CA,ELMO1,PIK3R1	190	2.33222e-07
KEGG_MAPK_SIGNALING_PATHWAY	15	JUN,MAP3K7,DUSP1,TAB2,TGFBR1,DUSP5,FGFR1,STK3,MAPKAPK5,PRKACB,RAF1,CACNA1A,HSPA1B,EGFR,NTRK2	267	3.30531e-07
KEGG_PROTEIN_EXPORT	3	SRP14,SRPRB,SRP19	24	0.788008
KEGG_PPAR_SIGNALING_PATHWAY	5	UCP1,ME1,PPARG,ACSL1,ACSL4	69	0.0480722
KEGG_BASE_EXCISION_REPAIR	3	PARP3,NTHL1,LIG1	35	0.357084
KEGG_NUCLEOTIDE_EXCISION_REPAIR	3	ERCC4,RFC3,LIG1	44	0.146078
KEGG_MISMATCH_REPAIR	2	RFC3,LIG1	23	0.570287
KEGG_HOMOLOGOUS_RECOMBINATION	2	XRCC2,TOP3A	28	0.30251
KEGG_NON_HOMOLOGOUS_END_JOINING	1	XRCC5	14	0.713655
KEGG_PATHWAYS_IN_CANCER	22	JUN,HGF,IGF1R,FZD9,CTBP2,WNT11,TGFBR1,PLCG2,KIT,FGFR1,SMAD2,RUNX1,WNT3,TCF7L1,MITF,RALBP1,RAF1,DAPK2,EGFR,PPARG,PIK3CA,PIK3R1	328	4.05541e-07
KEGG_ERBB_SIGNALING_PATHWAY	7	JUN,RAF1,ERBB4,EGFR,PIK3CA,PLCG2,PIK3R1	87	0.0403923
KEGG_UBIQUITIN_MEDIATED_PROTEOLYSIS	3	UBE2U,UBE2E1,CUL3	138	4.9765e-07
KEGG_HUNTINGTONS_DISEASE	8	PPARGC1A,UCP1,VDAC3,COX7A2L,DNAH2,ITPR1,AP2S1,PPARG	185	1.68219e-06
KEGG_CELL_CYCLE	3	SFN,CDK1,SMAD2	128	2.51336e-06
KEGG_PHOSPHATIDYLINOSITOL_SIGNALING_SYSTEM	6	CALM1,ITPR1,PIP4K2C,PIK3CA,PLCG2,PIK3R1	76	0.0594435
KEGG_PURINE_METABOLISM	6	GMPR,ADCY2,PDE1A,PAPSS1,IMPDH2,PDE10A	159	3.73903e-06
KEGG_CELL_ADHESION_MOLECULES_CAMS	4	NRXN3,OCLN,CNTNAP2,NCAM2	134	5.01025e-06
KEGG_FOCAL_ADHESION	11	JUN,HGF,PARVA,IGF1R,FLT1,TNC,RAF1,EGFR,PIK3CA,FYN,PIK3R1	201	8.28835e-06
KEGG_P53_SIGNALING_PATHWAY	5	SFN,CDK1,IGFBP3,SESN1,CCNG2	69	0.0480722
KEGG_ANTIGEN_PROCESSING_AND_PRESENTATION	1	HSPA1B	89	1.59062e-05
KEGG_REGULATION_OF_AUTOPHAGY	1	ATG7	35	0.0344447
KEGG_LYSOSOME	4	NAGPA,CTSH,LAMP1,SCARB2	121	3.41374e-05
KEGG_ECM_RECEPTOR_INTERACTION	1	TNC	84	3.76563e-05
KEGG_PEROXISOME	6	DDO,HAO1,NUDT12,PEX26,ACSL1,ACSL4	78	0.0442605
KEGG_MTOR_SIGNALING_PATHWAY	3	RICTOR,PIK3CA,PIK3R1	52	0.0547779
KEGG_NATURAL_KILLER_CELL_MEDIATED_CYTOTOXICITY	6	PLCG2,RAF1,IFNAR2,PIK3CA,FYN,PIK3R1	137	6.75674e-05
KEGG_ARRHYTHMOGENIC_RIGHT_VENTRICULAR_CARDIOMYOPATHY_ARVC	1	TCF7L1	76	7.94413e-05
KEGG_TIGHT_JUNCTION	6	MAGI2,MPP5,OCLN,PRKCZ,PPP2R2A,EPB41L2	134	9.54849e-05
KEGG_WNT_SIGNALING_PATHWAY	15	JUN,LRP5,SFRP1,FZD9,CTBP2,CTNNBIP1,TBL1XR1,MAP3K7,WNT11,PRKACB,WIF1,PORCN,SMAD2,WNT3,TCF7L1	151	0.0350471
KEGG_DORSO_VENTRAL_AXIS_FORMATION	2	EGFR,CPEB1	25	0.415791
KEGG_NOTCH_SIGNALING_PATHWAY	4	NUMB,SNW1,RFNG,CTBP2	47	0.232776
KEGG_HEDGEHOG_SIGNALING_PATHWAY	3	WNT11,WNT3,PRKACB	56	0.0275766
KEGG_HEMATOPOIETIC_CELL_LINEAGE	2	KIT,IL7	88	0.000132196
KEGG_LEUKOCYTE_TRANSENDOTHELIAL_MIGRATION	5	THY1,PLCG2,OCLN,PIK3CA,PIK3R1	118	0.000169807
KEGG_VEGF_SIGNALING_PATHWAY	4	RAF1,PIK3CA,PLCG2,PIK3R1	76	0.0104252
KEGG_RIG_I_LIKE_RECEPTOR_SIGNALING_PATHWAY	1	MAP3K7	71	0.000180759
KEGG_SMALL_CELL_LUNG_CANCER	2	PIK3CA,PIK3R1	84	0.00018855
KEGG_SPLICEOSOME	6	LSM6,THOC1,PRPF40B,PRPF18,SNW1,HSPA1B	128	0.000189932
KEGG_ADHERENS_JUNCTION	10	IGF1R,SNAI1,WASF2,MAP3K7,FGFR1,SMAD2,EGFR,TGFBR1,TCF7L1,FYN	75	0.538845
KEGG_VIRAL_MYOCARDITIS	1	FYN	73	0.000194362
KEGG_GAP_JUNCTION	8	RAF1,CDK1,ADRB1,PRKG1,EGFR,ITPR1,ADCY2,PRKACB	90	0.0624639
KEGG_AXON_GUIDANCE	6	PLXNC1,PLXNA1,SEMA6A,EFNB2,SEMA5B,FYN	129	0.000196287
KEGG_JAK_STAT_SIGNALING_PATHWAY	9	SPRY4,PRLR,CNTFR,IL2RB,IFNAR2,CRLF2,IL7,PIK3CA,PIK3R1	155	0.000211396
KEGG_DILATED_CARDIOMYOPATHY	3	ADRB1,ADCY2,PRKACB	92	0.000377642
KEGG_NOD_LIKE_RECEPTOR_SIGNALING_PATHWAY	3	MAP3K7,TNFAIP3,TAB2	62	0.013822
KEGG_CARDIAC_MUSCLE_CONTRACTION	2	SLC9A6,COX7A2L	80	0.000434761
KEGG_NEUROTROPHIN_SIGNALING_PATHWAY	7	JUN,CALM1,PLCG2,RAF1,PIK3CA,NTRK2,PIK3R1	126	0.00076938
KEGG_RIBOSOME	4	RPS20,RPS4X,RPS24,RPL10L	88	0.00181653
KEGG_CALCIUM_SIGNALING_PATHWAY	14	CALM1,ADRB1,EDNRB,VDAC3,ADCY2,PRKACB,PLCG2,PDE1A,ERBB4,CACNA1A,NOS1,EGFR,ITPR1,HRH1	178	0.001865
KEGG_COMPLEMENT_AND_COAGULATION_CASCADES	2	C7,C1QB	69	0.00204383
KEGG_B_CELL_RECEPTOR_SIGNALING_PATHWAY	5	JUN,RAF1,PIK3CA,PLCG2,PIK3R1	75	0.0261588
KEGG_FC_EPSILON_RI_SIGNALING_PATHWAY	5	RAF1,PIK3CA,PLCG2,FYN,PIK3R1	79	0.019459
KEGG_FC_GAMMA_R_MEDIATED_PHAGOCYTOSIS	7	WASF2,PLCG2,RAF1,MYO10,MARCKSL1,PIK3CA,PIK3R1	97	0.0173294
KEGG_ENDOCYTOSIS	15	ADRB1,IGF1R,FLT1,ARFGAP3,RAB31,ARFGAP1,TSG101,ERBB4,HSPA1B,KIT,PRKCZ,EGFR,IL2RB,AP2S1,CHMP4C	183	0.00221076
KEGG_CIRCADIAN_RHYTHM_MAMMAL	1	CRY2	13	0.708285
KEGG_LONG_TERM_POTENTIATION	4	RAF1,CALM1,ITPR1,PRKACB	70	0.0200696
KEGG_GLYCEROPHOSPHOLIPID_METABOLISM	3	GPAM,CHPT1,AGPAT4	77	0.0023332
KEGG_LONG_TERM_DEPRESSION	7	RAF1,IGF1R,CACNA1A,NOS1,PRKG1,ITPR1,GNAZ	70	0.195961
KEGG_TGF_BETA_SIGNALING_PATHWAY	4	SMAD2,LTBP1,TGFBR1,ACVRL1	86	0.00257757
KEGG_TASTE_TRANSDUCTION	4	PDE1A,CACNA1A,GNAT3,PRKACB	52	0.129454
KEGG_OOCYTE_MEIOSIS	7	CALM1,IGF1R,ADCY2,PRKACB,CDK1,CPEB1,ITPR1	114	0.00275878
KEGG_STARCH_AND_SUCROSE_METABOLISM	1	GYS2	52	0.00314807
KEGG_AMYOTROPHIC_LATERAL_SCLEROSIS_ALS	1	NOS1	53	0.00321565
KEGG_PROGESTERONE_MEDIATED_OOCYTE_MATURATION	8	RAF1,CDK1,IGF1R,CPEB1,ADCY2,PRKACB,PIK3CA,PIK3R1	86	0.0808125
KEGG_MELANOGENESIS	12	CALM1,FZD9,POMC,WNT11,EDNRB,ADCY2,PRKACB,RAF1,KIT,WNT3,TCF7L1,MITF	102	0.231304
KEGG_ADIPOCYTOKINE_SIGNALING_PATHWAY	4	PPARGC1A,POMC,ACSL1,ACSL4	67	0.0277012
KEGG_TYPE_II_DIABETES_MELLITUS	4	CACNA1A,PIK3CA,PRKCZ,PIK3R1	47	0.232776
KEGG_TYPE_I_DIABETES_MELLITUS	1	ICA1	44	0.0105285
KEGG_MATURITY_ONSET_DIABETES_OF_THE_YOUNG	2	HNF1B,FOXA3	25	0.415791
KEGG_ALDOSTERONE_REGULATED_SODIUM_REABSORPTION	3	SFN,PIK3CA,PIK3R1	42	0.142221
KEGG_VASOPRESSIN_REGULATED_WATER_REABSORPTION	2	DCTN6,PRKACB	44	0.0381536
KEGG_INSULIN_SIGNALING_PATHWAY	10	PPARGC1A,CALM1,PRKACB,RAF1,PRKAR2B,GYS2,PPP1R3A,PRKCZ,PIK3CA,PIK3R1	137	0.00325301
KEGG_TOLL_LIKE_RECEPTOR_SIGNALING_PATHWAY	6	JUN,MAP3K7,TAB2,IFNAR2,PIK3CA,PIK3R1	102	0.00384161
KEGG_GLYCOLYSIS_GLUCONEOGENESIS	2	PFKP,ALDH2	62	0.00416166
KEGG_DRUG_METABOLISM_OTHER_ENZYMES	1	IMPDH2	51	0.0049829
KEGG_PRION_DISEASES	5	NCAM2,PRKACB,C1QB,FYN,C7	35	0.825291
KEGG_VIBRIO_CHOLERAE_INFECTION	3	SLC12A2,PRKACB,PLCG2	56	0.0275766
KEGG_EPITHELIAL_CELL_SIGNALING_IN_HELICOBACTER_PYLORI_INFECTION	4	JUN,EGFR,ADAM10,PLCG2	68	0.0196661
KEGG_PATHOGENIC_ESCHERICHIA_COLI_INFECTION	3	KRT18,FYN,OCLN	59	0.0195602
KEGG_LEISHMANIA_INFECTION	4	JUN,MAP3K7,MARCKSL1,TAB2	72	0.0141985
KEGG_T_CELL_RECEPTOR_SIGNALING_PATHWAY	7	JUN,MAP3K7,RAF1,GRAP2,PIK3CA,FYN,PIK3R1	108	0.00513798
KEGG_COLORECTAL_CANCER	7	JUN,RAF1,SMAD2,TGFBR1,TCF7L1,PIK3CA,PIK3R1	62	0.310693
KEGG_RENAL_CELL_CARCINOMA	5	JUN,RAF1,HGF,PIK3CA,PIK3R1	70	0.0485871
KEGG_PANCREATIC_CANCER	7	RAF1,SMAD2,EGFR,TGFBR1,RALBP1,PIK3CA,PIK3R1	70	0.195961
KEGG_ENDOMETRIAL_CANCER	5	RAF1,EGFR,TCF7L1,PIK3CA,PIK3R1	52	0.260522
KEGG_GLIOMA	7	RAF1,CALM1,IGF1R,EGFR,PIK3CA,PLCG2,PIK3R1	65	0.246789
KEGG_PROSTATE_CANCER	7	RAF1,IGF1R,FGFR1,EGFR,TCF7L1,PIK3CA,PIK3R1	89	0.0304479
KEGG_THYROID_CANCER	2	TCF7L1,PPARG	29	0.307107
KEGG_BASAL_CELL_CARCINOMA	4	FZD9,WNT11,WNT3,TCF7L1	55	0.0961537
KEGG_MELANOMA	8	RAF1,HGF,IGF1R,FGFR1,EGFR,PIK3CA,MITF,PIK3R1	71	0.267808
KEGG_BLADDER_CANCER	3	RAF1,EGFR,DAPK2	42	0.142221
KEGG_CHRONIC_MYELOID_LEUKEMIA	6	RAF1,CTBP2,RUNX1,TGFBR1,PIK3CA,PIK3R1	73	0.0786024
KEGG_ACUTE_MYELOID_LEUKEMIA	6	RAF1,KIT,RUNX1,TCF7L1,PIK3CA,PIK3R1	60	0.224152
KEGG_VASCULAR_SMOOTH_MUSCLE_CONTRACTION	8	CALM1,ADCY2,PRKACB,RAF1,KCNMB1,PRKG1,RAMP2,ITPR1	115	0.00673676
KEGG_NON_SMALL_CELL_LUNG_CANCER	5	RAF1,EGFR,PIK3CA,PLCG2,PIK3R1	54	0.199153
KEGG_N_GLYCAN_BIOSYNTHESIS	1	RPN2	46	0.0070451
KEGG_PROTEASOME	1	PSMB2	48	0.00734033
KEGG_APOPTOSIS	5	PRKAR2B,ENDOD1,PRKACB,PIK3CA,PIK3R1	88	0.00752449
KEGG_GNRH_SIGNALING_PATHWAY	7	JUN,CALM1,ADCY2,PRKACB,RAF1,ITPR1,EGFR	101	0.0094141
