# Supplementary material for: Identification of Epigenetic Mechanisms Involved in the Anti-Asthmatic Effects of Descurainia sophia Seed Extract Based on a Multi-Omics Approach
Source: Molecules. 2018 Nov 5;23(11):2879. doi: 10.3390/molecules23112879 (PMC6278437; doi:10.3390/molecules23112879)
Supplement: Supplementary file 1 [file molecules-23-02879-s001.zip › molecules-380405-SM/Table S5. DAVID result in hypo_hyper pattern.xlsx]

## Sheet: GO_BP
GO_ID	intersectDEG_count	Gene_list	GO_gene_count	pvalue
ATP_metabolic_process	1	AMPD3	25	1
BMP_signaling_pathway	4	CRB2,SMAD7,SMAD9,ZFP423	108	0.323675
B_cell_activation	7	CR2,IFNG,IL7R,INPP5D,MEF2C,MIR150,PLCL2	180	0.217312
B_cell_activation_involved_in_immune_response	2	IFNG,PLCL2	52	0.773465
B_cell_apoptotic_process	1	CD44	34	0.72283
B_cell_differentiation	3	INPP5D,MIR150,PLCL2	90	0.381468
B_cell_homeostasis	2	CD44,MEF2C	34	1
B_cell_mediated_immunity	3	CRLF2,IFNG,INPP5D	82	0.492776
B_cell_proliferation	4	IL7R,INPP5D,MEF2C,PLCL2	56	0.787217
B_cell_receptor_signaling_pathway	2	MEF2C,PLCL2	22	0.658382
CD8_positive_alpha_beta_T_cell_activation	1	IFNG	10	0.505664
DNA_biosynthetic_process	2	NOX4,TERC	24	0.674426
DNA_conformation_change	2	MCM6,MCPH1	47	0.768238
DNA_damage_response_signal_transduction_by_p53_class_mediator	1	CD44	19	1
DNA_dependent_DNA_replication	1	MCM6	26	1
multi_organism_reproductive_process	8	FNDC3A,IMMP2L,OCA2,RABL2,RAD18,SP1,TRIM36,ZPBP	575	7.4227e-09
DNA_packaging	1	MCPH1	40	0.516172
DNA_recombination	3	IFNG,RAD18,RPA1	97	0.291252
DNA_repair	2	RPA1,UBE2V2	116	0.0340492
DNA_replication	3	MCM6,TERC,WRN	61	0.797555
DNA_templated_transcription_initiation	1	LIPE	14	0.617472
ERBB_signaling_pathway	1	SH3TC2	31	0.720025
ERK1_and_ERK2_cascade	4	ANKRD26,CD44,NOX4,VEGFA	84	0.659715
G_protein_coupled_receptor_signaling_pathway	14	ADCYAP1,ADRB2,CACNA1A,GIPC1,GNB5,GPR12,GPR158,GPR161,MAS1,NMUR2,OLFR71,OPRM1,PLCL2,TM2D1	391	0.015284
G_protein_coupled_receptor_signaling_pathway_coupled_to_cyclic_nucleotide_second_messenger	3	ADCYAP1,ADRB2,OPRM1	64	0.798455
Golgi_to_plasma_membrane_protein_transport	1	PKDCC	10	0.505664
Golgi_to_plasma_membrane_transport	1	PKDCC	11	0.536353
Golgi_vesicle_transport	1	PKDCC	34	0.72283
I_kappaB_kinase_NF_kappaB_signaling	1	ANGPT1	88	0.0438538
JAK_STAT_cascade	2	CYP1B1,JAK2	49	0.769519
JNK_cascade	2	MAPK10,STK3	77	0.239454
L_alpha_amino_acid_transmembrane_transport	1	SLC17A8	21	1
L_amino_acid_transport	1	SLC17A8	31	0.720025
MAPK_cascade	10	ANKRD26,CD44,FGFR1,HMGCR,MAPK10,MEF2C,NOX4,PPM1L,STK3,VEGFA	295	0.0291185
NIK_NF_kappaB_signaling	1	MAS1	15	1
Notch_signaling_pathway	3	NLE1,SNAI1,ZFP423	74	0.631264
RNA_catabolic_process	1	ZFP36L1	36	0.727051
RNA_export_from_nucleus	1	NXF2	16	1
RNA_localization	2	NXF2,STAU1	23	0.666232
RNA_modification	2	CDKAL1,TRDMT1	22	0.658382
RNA_processing	3	PTBP3,SF3B1,SRPK2	105	0.161245
RNA_splicing	3	PTBP3,SF3B1,SRPK2	60	1
RNA_splicing_via_transesterification_reactions	2	PTBP3,SRPK2	46	0.768046
RNA_stabilization	1	HNRNPA0	11	0.536353
Rab_protein_signal_transduction	6	ABR,GDI2,GIPC1,GRHL3,RAP1GAP2,SIPA1L1	114	0.705389
Rac_protein_signal_transduction	7	ABR,ELMO1,GDI2,GIPC1,GRHL3,RAP1GAP2,SIPA1L1	122	0.85485
Rap_protein_signal_transduction	6	ABR,GDI2,GIPC1,GRHL3,RAP1GAP2,SIPA1L1	116	0.705632
Ras_protein_signal_transduction	7	ABR,ELMO1,GDI2,GIPC1,GRHL3,RAP1GAP2,SIPA1L1	180	0.217312
Rho_protein_signal_transduction	6	ABR,GDI2,GIPC1,GRHL3,RAP1GAP2,SIPA1L1	141	0.386217
SMAD_protein_signal_transduction	2	JADE2,SMAD2	33	1
Schwann_cell_development	2	PARD3,SH3TC2	23	0.666232
Schwann_cell_differentiation	2	PARD3,SH3TC2	27	0.70038
Sertoli_cell_development	1	FNDC3A	14	0.617472
Sertoli_cell_differentiation	1	FNDC3A	17	1
TOR_signaling	1	RELN	23	1
reproduction	11	ACTR2,FNDC3A,IMMP2L,OCA2,RABL2,RAD18,RPA1,SP1,TRIM36,VEGFA,ZPBP	602	1.30795e-07
T_cell_activation_involved_in_immune_response	1	IFNG	48	0.368688
T_cell_differentiation	4	CD1D1,IFNG,IL7R,ZFP36L1	185	0.0139131
T_cell_differentiation_in_thymus	3	CD1D1,IL7R,ZFP36L1	77	0.486864
T_cell_differentiation_involved_in_immune_response&alpha_beta_T_cell_differentiation_involved_in_immune_response	1	IFNG	35	0.724729
T_cell_mediated_cytotoxicity	2	CD1D1,IL7R	26	0.691562
T_cell_mediated_immunity	3	CD1D1,CRLF2,IL7R	49	1
T_cell_migration	1	ITGA4	20	1
T_cell_proliferation	2	ELF4,IFNG	127	0.0249432
T_cell_selection	1	CD1D1	40	0.516172
Wnt_signaling_pathway	7	CD44,GRHL3,LRP5,NLE1,OTULIN,STK3,WLS	205	0.0828685
Wnt_signaling_pathway_planar_cell_polarity_pathway	1	GRHL3	28	1
acid_secretion	2	CACNA1A,GIPC1	33	1
acidic_amino_acid_transport&L_glutamate_transport	1	SLC17A8	15	1
acrosome_assembly	1	ZPBP	12	0.56514
acrosome_reaction	1	TRIM36	21	1
actin_cytoskeleton_organization	7	ABR,ACTR2,ELMO1,MEF2C,NRAP,PCDH15,SHROOM1	246	0.016962
actin_filament_based_movement	3	ANK2,PARD3,SUMO1	33	0.487307
actin_filament_based_process	10	ABR,ACTR2,ANK2,ELMO1,MEF2C,NRAP,PARD3,PCDH15,SHROOM1,SUMO1	276	0.0602866
actin_filament_bundle_assembly	1	SHROOM1	46	0.366218
actin_filament_bundle_organization	1	SHROOM1	48	0.368688
actin_filament_organization	2	PCDH15,SHROOM1	126	0.0246626
actin_mediated_cell_contraction	3	ANK2,PARD3,SUMO1	24	0.232933
action_potential	1	ANK2	37	0.729761
activation_of_adenylate_cyclase_activity	1	ADCYAP1	11	0.536353
activation_of_cysteine_type_endopeptidase_activity_involved_in_apoptotic_process&activation_of_cysteine_type_endopeptidase_activity	2	JAK2,STAT1	28	0.709295
activation_of_immune_response	3	CR2,MEF2C,PLCL2	148	0.0256941
activation_of_protein_kinase_activity	2	JAK2,MAS1	80	0.24356
activin_receptor_signaling_pathway	1	DACT2	19	1
actomyosin_structure_organization	1	MEF2C	63	0.186152
acylglycerol_metabolic_process	2	LIPE,TBL1XR1	57	0.584787
adaptive_immune_response	6	CD1D1,CRLF2,IFNG,IL7R,INPP5D,MEF2C	169	0.152519
adaptive_immune_response_based_on_somatic_recombination_of_immune_receptors_built_from_immunoglobulin_superfamily_domains	6	CD1D1,CRLF2,IFNG,IL7R,INPP5D,MEF2C	159	0.193693
adenylate_cyclase_activating_G_protein_coupled_receptor_signaling_pathway	3	ADCYAP1,ADRB2,OPRM1	31	0.466463
adenylate_cyclase_inhibiting_G_protein_coupled_receptor_signaling_pathway	1	OPRM1	23	1
adenylate_cyclase_modulating_G_protein_coupled_receptor_signaling_pathway	3	ADCYAP1,ADRB2,OPRM1	60	1
adherens_junction_assembly	1	DLG5	22	1
adherens_junction_organization	1	DLG5	28	1
adipose_tissue_development	1	TBL1XR1	29	1
adrenergic_receptor_signaling_pathway	1	ADRB2	13	0.592143
sexual_reproduction	7	FNDC3A,IMMP2L,OCA2,RABL2,RAD18,TRIM36,ZPBP	492	1.54789e-07
adult_locomotory_behavior	2	CACNA1A,PCDH15	95	0.132145
adult_walking_behavior	2	CACNA1A,PCDH15	42	1
aging	5	INPP5D,NOX4,TBX2,TERC,WRN	69	0.806767
alcohol_biosynthetic_process	2	HMGCR,LPCAT1	45	1
alcohol_metabolic_process	5	CYP1B1,HMGCR,LPCAT1,LRP5,PON1	125	0.357463
alpha_amino_acid_metabolic_process	1	DCT	68	0.128902
alpha_beta_T_cell_activation	3	CD1D1,ELF4,IFNG	98	0.215018
alpha_beta_T_cell_activation_involved_in_immune_response	1	IFNG	36	0.727051
alpha_beta_T_cell_differentiation	2	CD1D1,IFNG	74	0.331971
alpha_beta_T_cell_proliferation	1	ELF4	22	1
ameboidal_type_cell_migration	5	ANGPT1,CYP1B1,GIPC1,LRP5,VEGFA	138	0.220289
amide_transport	4	CYB5R4,DIO2,LRP5,SMAD2	147	0.0854738
amine_metabolic_process	2	LPCAT1,PAX8	58	0.586522
amine_transport	1	CACNA1A	22	1
amino_acid_transmembrane_transport	1	SLC17A8	35	0.724729
amino_acid_transport	3	CACNA1A,GIPC1,SLC17A8	60	1
aminoglycan_biosynthetic_process&glycosaminoglycan_biosynthetic_process	1	CHSY1	16	1
aminoglycan_metabolic_process&glycosaminoglycan_metabolic_process	2	CHSY1,IMPAD1	37	1
ammonium_ion_metabolic_process	1	LPCAT1	70	0.131309
ammonium_transport	1	CACNA1A	44	0.526408
anatomical_structure_homeostasis	9	ADRB2,INPP5D,LPCAT1,NOX4,RPA1,TERC,USH2A,VEGFA,WRN	164	0.749354
anatomical_structure_maturation	1	CACNA1A	50	0.373633
angiogenesis	9	ANGPT1,CYP1B1,CYR61,FGFR1,LRP5,OTULIN,RUNX1,SRPK2,VEGFA	220	0.165938
anion_homeostasis	1	CACNA1A	19	1
anion_transmembrane_transport	1	SLC17A8	93	0.0301798
multicellular_organism_reproduction	7	FNDC3A,IMMP2L,OCA2,RAD18,SP1,VEGFA,ZPBP	478	3.12068e-07
anterior_posterior_axis_specification	2	SIX2,WLS	46	0.768046
anterior_posterior_pattern_specification	10	BTG2,CRB2,GRSF1,LRP5,NLE1,SF3B1,SIX2,SMAD2,WLS,ZIC3	207	0.392848
antigen_processing_and_presentation	2	CD1D1,IFNG	49	0.769519
antigen_processing_and_presentation_of_exogenous_antigen	1	CD1D1	26	1
antigen_receptor_mediated_signaling_pathway	2	MEF2C,PLCL2	67	0.445133
aorta_development&aorta_morphogenesis	2	KAT6A,TBX2	24	0.674426
apical_junction_assembly	2	DLG5,NEDD4L	15	0.284666
apoptotic_process_involved_in_development	3	CYR61,LRP5,PAX8	28	0.438435
apoptotic_process_involved_in_morphogenesis	3	CYR61,LRP5,PAX8	25	0.249841
apoptotic_signaling_pathway	13	CD44,CYP1B1,EI24,FASL,FGFR1,FNIP2,JAK2,KRT18,NLE1,RUNX3,STK3,TM2D1,VEGFA	320	0.0819476
appendage_development&limb_development	6	FGFR1,IMPAD1,LRP5,PKDCC,TBX2,TBX5	170	0.153028
appendage_morphogenesis&limb_morphogenesis	6	FGFR1,IMPAD1,LRP5,PKDCC,TBX2,TBX5	151	0.245321
arachidonic_acid_metabolic_process	1	CYP1B1	14	0.617472
aromatic_amino_acid_family_metabolic_process	1	DCT	12	0.56514
aromatic_compound_catabolic_process	3	DIO2,NT5E,ZFP36L1	85	0.374376
artery_development	4	KAT6A,SMAD7,TBX2,VEGFA	56	0.787217
artery_morphogenesis	4	KAT6A,SMAD7,TBX2,VEGFA	50	0.576243
associative_learning	4	BTG2,HMGCR,RELN,TBR1	67	1
asymmetric_protein_localization	1	DLG5	13	0.592143
atrial_septum_development	2	CYR61,TBX5	12	0.214104
atrial_septum_morphogenesis	2	CYR61,TBX5	11	0.190907
atrioventricular_valve_development	2	CYR61,TBX5	16	0.308159
atrioventricular_valve_morphogenesis	2	CYR61,TBX5	14	0.261095
auditory_receptor_cell_development	2	FGFR1,PCDH15	22	0.658382
auditory_receptor_cell_differentiation	2	FGFR1,PCDH15	39	1
auditory_receptor_cell_morphogenesis	1	PCDH15	17	1
auditory_receptor_cell_stereocilium_organization	1	PCDH15	13	0.592143
autophagy	1	EI24	61	0.183308
axis_specification	3	AHI1,SIX2,WLS	75	0.63299
axon_cargo_transport	2	KLC2,NEFM	33	1
axon_development	9	CACNA1A,DCLK1,MYCBP2,NEFM,RELN,RUNX3,SIPA1L1,TBR1,VEGFA	302	0.0114128
axon_extension	2	DCLK1,VEGFA	61	0.43615
axoneme_assembly	1	SPAG17	16	1
axonogenesis	9	CACNA1A,DCLK1,MYCBP2,NEFM,RELN,RUNX3,SIPA1L1,TBR1,VEGFA	287	0.0192526
response_to_oxygen_containing_compound	16	ABR,ANKRD26,COL1A1,CYP1B1,GBP10,HNRNPA0,IFNG,INSR,JAK2,LRP5,MEF2C,MIR150,MIR466F-4,RUNX1,SMAD2,STAT1	691	5.67277e-07
behavioral_defense_response&behavioral_fear_response	1	MEF2C	33	0.721389
behavioral_response_to_pain	2	CACNA1A,RUNX1	15	0.284666
bile_acid_metabolic_process	1	ATP8B1	19	1
binding_of_sperm_to_zona_pellucida	1	ZPBP	35	0.724729
multicellular_organismal_reproductive_process	7	FNDC3A,IMMP2L,OCA2,RAD18,SP1,VEGFA,ZPBP	466	6.37601e-07
biomineral_tissue_development	4	ADRB2,MEF2C,NFE2,PKDCC	67	1
blastocyst_development	4	DAD1,NLE1,SF3B1,SP1	86	0.660259
blastocyst_formation	3	NLE1,SF3B1,SP1	37	0.736217
blood_circulation	13	ADRB2,ANGPT1,ANK2,ATP1A1,IMMP2L,IRX5,NEDD4L,PON1,POPDC2,SMAD6,SMAD7,SUMO1,VEGFA	206	1
blood_coagulation	1	F2	78	0.0938559
blood_vessel_development	21	ANGPT1,ARID1A,CCM2,COL1A1,CYP1B1,CYR61,DLX3,EFNB2,FGFR1,KAT6A,LRP5,MEF2C,NFE2,OTULIN,RUNX1,SMAD6,SMAD7,SRPK2,TBX2,VEGFA,ZFP36L1	376	0.522753
blood_vessel_morphogenesis	16	ANGPT1,CCM2,CYP1B1,CYR61,EFNB2,FGFR1,KAT6A,LRP5,OTULIN,RUNX1,SMAD6,SMAD7,SRPK2,TBX2,VEGFA,ZFP36L1	313	0.352049
blood_vessel_remodeling	2	ITGA4,MEF2C	38	1
body_fluid_secretion	1	VEGFA	55	0.261283
body_morphogenesis	2	COL1A1,KAT6A	43	1
bone_development	9	CHSY1,COL1A1,IMPAD1,LRP5,MCPH1,MEF2C,PEX7,SLC38A10,SMAD9	144	1
bone_mineralization	4	ADRB2,MEF2C,NFE2,PKDCC	55	0.784476
bone_morphogenesis	5	CHSY1,COL1A1,IMPAD1,MEF2C,PEX7	78	1
bone_remodeling	4	ADRB2,INPP5D,LRP5,NOX4	54	0.781897
bone_resorption	3	ADRB2,INPP5D,NOX4	39	0.743845
bone_trabecula_morphogenesis	1	COL1A1	12	0.56514
brain_development	18	ABR,AHI1,ARID1A,ATRN,BTG2,CACNA1A,DCLK1,DCT,DLG5,DOCK7,FGFR1,IMMP2L,MCPH1,NR2F1,RELN,SMAD9,TACC2,TBR1	467	0.0196491
branching_involved_in_mammary_gland_duct_morphogenesis	2	LRP5,NCOA3	27	0.70038
branching_involved_in_prostate_gland_morphogenesis	1	CD44	15	1
branching_involved_in_salivary_gland_morphogenesis	1	FGFR1	26	1
branching_involved_in_ureteric_bud_morphogenesis	4	CD44,PAX8,SIX2,VEGFA	56	0.787217
branching_morphogenesis_of_an_epithelial_tube	8	ANGPT1,CD44,DLG5,LRP5,NCOA3,PAX8,SIX2,VEGFA	163	0.521003
brown_fat_cell_differentiation	4	ADRB2,ARL4A,PLAC8,SCD1	36	0.311082
cAMP_biosynthetic_process	2	ADCYAP1,GPR161	37	1
cAMP_metabolic_process	3	ADCYAP1,GPR161,TBL1XR1	46	1
calcineurin_NFAT_signaling_cascade	1	NFAT5	17	1
calcium_ion_dependent_exocytosis	2	CACNA1A,TRIM36	40	1
calcium_ion_homeostasis	4	ANK2,CACNA1A,CCL28,GPR12	137	0.111395
calcium_ion_transmembrane_transport	6	ANK2,CACNA1A,CACNA2D2,GRIN3A,SUMO1,TSPAN13	69	0.468226
calcium_ion_transport	6	ANK2,CACNA1A,CACNA2D2,GRIN3A,SUMO1,TSPAN13	160	0.193776
calcium_ion_transport_into_cytosol&cytosolic_calcium_ion_transport	1	ANK2	49	0.370865
calcium_mediated_signaling	2	ANK2,NFAT5	56	0.583449
camera_type_eye_development	10	AHI1,ARID1A,CYP1B1,GRHL3,IRX5,LPCAT1,LRP5,SP1,TBX2,VEGFA	286	0.0371368
camera_type_eye_morphogenesis	6	AHI1,ARID1A,IRX5,SP1,TBX2,VEGFA	107	0.845204
canonical_Wnt_signaling_pathway	4	LRP5,NLE1,OTULIN,STK3	132	0.148272
carbohydrate_biosynthetic_process	1	INSR	73	0.0895315
carbohydrate_catabolic_process&single_organism_carbohydrate_catabolic_process	2	GM2A,PGK1	34	1
carbohydrate_derivative_biosynthetic_process	6	ADCYAP1,AMPD3,CHSY1,GPR161,NT5E,RRM1	201	0.0413873
carbohydrate_derivative_catabolic_process	2	GM2A,NT5E	41	1
carbohydrate_derivative_metabolic_process	10	ADCYAP1,AMPD3,CHSY1,GM2A,GPR161,IMPAD1,NT5E,RRM1,SGSH,TBL1XR1	325	0.0105855
carbohydrate_homeostasis&glucose_homeostasis	3	ANKRD26,CYB5R4,LRP5	143	0.0357059
gamete_generation	5	FNDC3A,IMMP2L,OCA2,RAD18,ZPBP	382	2.46686e-06
carbohydrate_phosphorylation	1	GNPTAB	10	0.505664
carbohydrate_transport	1	SLC5A4B	65	0.190741
carboxylic_acid_metabolic_process	13	ANKRD26,ATP8B1,CACNA1A,CYP1B1,DCT,LIPE,MID1IP1,NCF1,PAX8,PEX7,PGK1,RDH16,SCD1	297	0.150552
carboxylic_acid_transport	3	CACNA1A,GIPC1,SLC17A8	103	0.21895
cardiac_atrium_development	2	CYR61,TBX5	23	0.666232
cardiac_atrium_morphogenesis	2	CYR61,TBX5	22	0.658382
cardiac_cell_development	3	POPDC2,SMAD6,VEGFA	42	0.756986
cardiac_chamber_development	8	ARID1A,CYR61,MEF2C,SMAD7,TBX2,TBX5,UBE4B,XIRP2	117	0.851815
cardiac_chamber_formation	3	MEF2C,TBX2,TBX5	10	0.0425437
cardiac_chamber_morphogenesis	6	CYR61,MEF2C,SMAD7,TBX2,TBX5,UBE4B	102	1
cardiac_conduction	1	ANK2	19	1
cardiac_conduction_system_development	2	POPDC2,TBX5	13	0.237539
cardiac_epithelial_to_mesenchymal_transition	1	SNAI1	19	1
cardiac_left_ventricle_morphogenesis	1	TBX5	11	0.536353
cardiac_muscle_cell_action_potential	1	ANK2	14	0.617472
cardiac_muscle_cell_contraction	2	ANK2,SUMO1	14	0.261095
cardiac_muscle_cell_development	2	POPDC2,VEGFA	38	1
cardiac_muscle_cell_differentiation	7	ARID1A,EFNB2,MEF2C,NOX4,POPDC2,TBX5,VEGFA	69	0.236405
cardiac_muscle_cell_proliferation	4	FGFR1,MEF2C,TBX2,TBX5	39	0.339162
cardiac_muscle_contraction	3	ANK2,SMAD7,SUMO1	40	0.748026
cardiac_muscle_hypertrophy	1	MEF2C	24	1
cardiac_muscle_tissue_development	13	ANGPT1,ARID1A,EFNB2,FGFR1,MEF2C,NOX4,POPDC2,SMAD7,TBX2,TBX5,UBE4B,VEGFA,XIRP2	143	0.242338
cardiac_muscle_tissue_growth	4	FGFR1,MEF2C,TBX2,TBX5	45	0.54487
cardiac_muscle_tissue_morphogenesis	4	ANGPT1,SMAD7,UBE4B,XIRP2	49	0.569396
cardiac_septum_development	5	CYR61,SMAD7,TBX2,TBX5,XIRP2	66	0.626727
cardiac_septum_morphogenesis	4	CYR61,SMAD7,TBX2,TBX5	53	0.779492
cardiac_vascular_smooth_muscle_cell_differentiation	2	SMAD6,VEGFA	13	0.237539
cardiac_ventricle_development	6	CYR61,MEF2C,SMAD7,TBX5,UBE4B,XIRP2	93	1
cardiac_ventricle_morphogenesis	4	MEF2C,SMAD7,TBX5,UBE4B	54	0.781897
cardioblast_differentiation	1	TBX2	10	0.505664
cardioblast_proliferation&regulation_of_cardioblast_proliferation&regulation_of_secondary_heart_field_cardioblast_proliferation	1	TBX5	10	0.505664
cardiocyte_differentiation	9	ARID1A,EFNB2,MEF2C,NOX4,POPDC2,SMAD6,TBX2,TBX5,VEGFA	95	0.301733
cardiovascular_system_development	37	AHI1,ANGPT1,ARID1A,CCM2,COL1A1,CRB2,CYP1B1,CYR61,DLX3,EFNB2,FGFR1,IFT57,IMMP2L,ITGA4,KAT6A,KCNQ1,LRP5,MEF2C,MOSPD3,NFE2,NOX4,OTULIN,POPDC2,RUNX1,SMAD2,SMAD6,SMAD7,SNAI1,SRPK2,STK3,TBX2,TBX5,UBE4B,VEGFA,XIRP2,ZFP36L1,ZIC3	651	0.410566
cartilage_development	13	ARID5A,CHSY1,COL1A1,CYR61,FGFR1,IMPAD1,MEF2C,NKX3-2,PKDCC,RUNX3,SIX2,SMAD9,SNAI1	139	0.232067
cartilage_development_involved_in_endochondral_bone_morphogenesis	1	COL1A1	23	1
cartilage_morphogenesis	2	MEF2C,SNAI1	11	0.190907
negative_regulation_of_macromolecule_biosynthetic_process	17	ARID1A,BCOR,CBFA2T2,FGFR1,FOXK1,INPP5D,MEF2C,NKX3-2,NR2F1,RREB1,RUNX1,RUNX3,SNAI1,TBL1X,TBL1XR1,TBX2,TRIM29	674	3.53482e-06
cation_homeostasis	6	ANK2,CACNA1A,CCL28,GPR12,SLC31A2,SLC39A4	237	0.010041
cation_transmembrane_transport	14	ANK2,ATP1A1,CACNA1A,CACNA2D2,GRIN3A,KCNJ11,KCNJ6,KCNMB4,PIEZO2,SLC31A2,SLC5A4B,SUMO1,TSPAN13,ZDHHC13	245	0.695069
cation_transport	17	ADRB2,ANK2,ATP1A1,CACNA1A,CACNA2D2,GRIN3A,KCNJ11,KCNJ6,KCNMB4,NEDD4L,PIEZO2,SLC31A2,SLC39A4,SLC5A4B,SUMO1,TSPAN13,ZDHHC13	415	0.0511784
negative_regulation_of_cell_communication	11	ANKRD26,CD44,DACT2,GPR161,HMGCR,INPP5D,NLE1,PLCL2,SMAD7,STK3,VEGFA	534	3.55128e-06
cell_activation_involved_in_immune_response&leukocyte_activation_involved_in_immune_response	3	ABR,IFNG,PLCL2	135	0.0484564
negative_regulation_of_cellular_macromolecule_biosynthetic_process	16	ARID1A,BCOR,CBFA2T2,FGFR1,FOXK1,MEF2C,NKX3-2,NR2F1,RREB1,RUNX1,RUNX3,SNAI1,TBL1X,TBL1XR1,TBX2,TRIM29	645	4.94638e-06
cell_adhesion_mediated_by_integrin	1	CYP1B1	18	1
cell_aging	3	NOX4,TBX2,WRN	34	0.498197
cell_cell_adhesion	1	ITGA4	48	0.368688
cell_cell_adhesion_via_plasma_membrane_adhesion_molecules	1	ITGA4	47	0.36713
cell_cell_junction_assembly	2	DLG5,NEDD4L	31	1
cell_cell_junction_organization	4	CCM2,DLG5,NEDD4L,XIRP2	76	0.818016
cell_cell_recognition	1	ZPBP	43	0.52299
negative_regulation_of_signaling	11	ANKRD26,CD44,DACT2,GPR161,HMGCR,INPP5D,NLE1,PLCL2,SMAD7,STK3,VEGFA	530	5.04322e-06
cell_cell_signaling_involved_in_cell_fate_commitment	1	FGFR1	36	0.727051
cell_chemotaxis	4	CAMK1D,CCL28,CSF3R,IFNG	84	0.659715
response_to_endogenous_stimulus	14	AKAP13,ANKRD26,COL1A1,FGFR1,FUT8,GIPC1,INSR,JAK2,MEF2C,MIR466F-4,RUNX1,SMAD2,SMAD7,TBL1X	596	5.06645e-06
cell_activation	13	ABR,CD1D1,CR2,ELF4,F2,IFNG,IL7R,INPP5D,MEF2C,MIR150,PAG1,PLCL2,ZFP36L1	567	6.94236e-06
cell_death_in_response_to_oxidative_stress	1	CYP1B1	24	1
cell_differentiation_in_hindbrain	1	CACNA1A	24	1
cell_differentiation_in_spinal_cord	1	CACNA1A	59	0.182303
cell_differentiation_involved_in_embryonic_placenta_development	2	SNAI1,STK3	31	1
cell_differentiation_involved_in_kidney_development	3	MEF2C,PAX8,SIX2	30	0.456625
cell_differentiation_involved_in_metanephros_development	1	PAX8	12	0.56514
cell_division	5	ACTR2,DCT,FGFR1,INSR,NEUROG1	132	0.282042
cell_fate_commitment	7	FGFR1,MEF2C,NEUROG1,SIX2,SMAD2,TBR1,TBX2	218	0.0496909
cell_fate_commitment_involved_in_formation_of_primary_germ_layer	2	FGFR1,SIX2	26	0.691562
cell_fate_determination	2	MEF2C,TBX2	37	1
cell_fate_specification	2	FGFR1,SIX2	74	0.331971
cell_growth	9	CACNA1A,DCLK1,EAF2,EI24,F2,FOXK1,IL7R,SLC25A33,VEGFA	153	0.869702
cell_junction_assembly	2	DLG5,NEDD4L	56	0.583449
cell_junction_organization	4	CCM2,DLG5,NEDD4L,XIRP2	81	0.819711
cell_killing	3	CD1D1,IL7R,NCF1	70	0.627175
cell_matrix_adhesion	1	ITGA4	72	0.0895052
cell_maturation	5	FGFR1,IRX5,RUNX1,RUNX3,VEGFA	135	0.28521
regulation_of_response_to_stress	8	ABR,CD44,CD47,MAS1,MCPH1,MEF2C,NT5E,STK3	443	7.85782e-06
cell_migration_involved_in_gastrulation	1	LRP5	13	0.592143
negative_regulation_of_response_to_stimulus	16	ABR,ANGPT1,ANKRD26,CD44,DACT2,GPR161,GRIN3A,HMGCR,IL7R,INPP5D,NLE1,NT5E,PLCL2,SMAD7,STK3,VEGFA	632	9.06932e-06
macromolecular_complex_subunit_organization	19	ARID1A,ARID5A,COL1A1,CYP1B1,DCTN6,DLG5,DNAJC6,IMMP2L,KAT6A,MID1IP1,NEFM,PCDH15,PDE4DIP,PDSS2,RRM1,SHROOM1,SRPK2,TACC2,ZFP462	694	1.05804e-05
negative_regulation_of_nucleic_acid_templated_transcription	16	ARID1A,BCOR,CBFA2T2,FGFR1,FOXK1,MEF2C,NKX3-2,NR2F1,RREB1,RUNX1,RUNX3,SNAI1,TBL1X,TBL1XR1,TBX2,TRIM29	623	1.2068e-05
negative_regulation_of_RNA_biosynthetic_process	16	ARID1A,BCOR,CBFA2T2,FGFR1,FOXK1,MEF2C,NKX3-2,NR2F1,RREB1,RUNX1,RUNX3,SNAI1,TBL1X,TBL1XR1,TBX2,TRIM29	624	1.21216e-05
cell_projection_assembly	5	AHI1,PCDH15,RABL2,SPAG17,TTYH1	166	0.0773692
negative_regulation_of_cell_differentiation	11	ANKRD26,CCL9,INPP5D,KAT6A,LRP5,MCPH1,NKX3-2,PAX8,RAP1GAP2,SIX2,SNAI1	505	1.26034e-05
cell_proliferation_in_forebrain	4	DCT,DOCK7,FGFR1,TACC2	31	0.27512
cell_proliferation_involved_in_heart_morphogenesis	1	TBX5	17	1
cell_recognition	1	ZPBP	90	0.0448962
cell_substrate_adhesion	6	ANGPT1,COL1A1,CYR61,FBLN2,ITGA4,TTYH1	135	0.47851
cell_surface_receptor_signaling_pathway_involved_in_heart_development	1	SNAI1	15	1
cell_type_specific_apoptotic_process	11	ANGPT1,CACNA1A,CD44,IFNG,KRT18,MEF2C,PAX8,RAPSN,SRPK2,STK3,VEGFA	297	0.0536199
cellular_aldehyde_metabolic_process	1	CYP1B1	13	0.592143
cellular_amine_metabolic_process	2	LPCAT1,PAX8	56	0.583449
cellular_amino_acid_metabolic_process	3	CACNA1A,DCT,PAX8	85	0.374376
cellular_biogenic_amine_metabolic_process	1	LPCAT1	39	0.515165
cellular_calcium_ion_homeostasis	4	ANK2,CACNA1A,CCL28,GPR12	127	0.196743
cellular_carbohydrate_biosynthetic_process	1	INSR	21	1
cellular_carbohydrate_metabolic_process	2	GNPTAB,INSR	127	0.0249432
negative_regulation_of_nucleobase_containing_compound_metabolic_process	18	ARID1A,BCOR,CBFA2T2,FGFR1,FOXK1,MEF2C,NKX3-2,NR2F1,PTBP3,RAD18,RREB1,RUNX1,RUNX3,SNAI1,TBL1X,TBL1XR1,TBX2,TRIM29	663	1.48445e-05
cellular_cation_homeostasis	6	ANK2,CACNA1A,CCL28,GPR12,SLC31A2,SLC39A4	182	0.0918755
cellular_chemical_homeostasis	7	ANK2,CACNA1A,CCL28,GPR12,LRP5,SLC31A2,SLC39A4	249	0.0171108
cellular_component_assembly_involved_in_morphogenesis	6	AHI1,MEF2C,PCDH15,RABL2,SPAG17,ZPBP	151	0.245321
cellular_component_disassembly	2	DNAJC6,MID1IP1	82	0.174686
cellular_defense_response	1	NCF1	12	0.56514
cellular_divalent_inorganic_cation_homeostasis	5	ANK2,CACNA1A,CCL28,GPR12,SLC39A4	137	0.220019
cellular_glucose_homeostasis	1	LRP5	66	0.127941
negative_regulation_of_RNA_metabolic_process	17	ARID1A,BCOR,CBFA2T2,FGFR1,FOXK1,MEF2C,NKX3-2,NR2F1,PTBP3,RREB1,RUNX1,RUNX3,SNAI1,TBL1X,TBL1XR1,TBX2,TRIM29	637	1.55312e-05
cellular_hormone_metabolic_process	2	CYP1B1,RDH16	42	1
cellular_hyperosmotic_response&cellular_hyperosmotic_salinity_response	1	MIR9-1	14	0.617472
cellular_ion_homeostasis	6	ANK2,CACNA1A,CCL28,GPR12,SLC31A2,SLC39A4	185	0.0928825
cellular_ketone_metabolic_process	4	ANKRD26,MID1IP1,PAX8,PDSS2	89	0.662799
cellular_lipid_catabolic_process	4	CYP1B1,GM2A,LIPE,PEX7	61	1
cellular_lipid_metabolic_process	13	ANKRD26,CYP1B1,CYR61,GM2A,LIPE,LPCAT1,MID1IP1,NCF1,PDSS2,PEX7,RDH16,SCD1,TBL1XR1	366	0.0216337
cellular_macromolecular_complex_assembly	4	IMMP2L,MID1IP1,PDE4DIP,SRPK2	179	0.0190396
cellular_macromolecule_catabolic_process	6	GIPC1,NEDD4L,TBL1X,TBL1XR1,UBE4B,ZFP36L1	216	0.0237621
cellular_macromolecule_localization	20	AHI1,ANGPT1,ANK2,CACNA1A,CAMK4,ECT2,GIPC1,GPR158,IMMP2L,JAK2,MCPH1,PEX7,PKDCC,RELN,SH3TC2,SIX2,STAU1,SUMO1,TRIM29,YWHAZ	461	0.0640511
cellular_metal_ion_homeostasis	6	ANK2,CACNA1A,CCL28,GPR12,SLC31A2,SLC39A4	166	0.151935
cellular_modified_amino_acid_metabolic_process	5	CACNA1A,DIO2,KCNJ6,PAX8,RELN	67	0.803608
cellular_nitrogen_compound_catabolic_process	2	NT5E,ZFP36L1	79	0.241816
cellular_polysaccharide_biosynthetic_process	1	INSR	18	1
cellular_polysaccharide_metabolic_process	1	INSR	41	0.517835
cellular_potassium_ion_transport	5	ANK2,ATP1A1,KCNJ11,KCNJ6,KCNMB4	55	0.420553
leukocyte_activation	12	ABR,CD1D1,CR2,ELF4,IFNG,IL7R,INPP5D,MEF2C,MIR150,PAG1,PLCL2,ZFP36L1	522	1.74503e-05
cellular_protein_catabolic_process	5	GIPC1,NEDD4L,TBL1X,TBL1XR1,UBE4B	169	0.0783059
cellular_protein_complex_assembly	3	IMMP2L,MID1IP1,PDE4DIP	133	0.0481587
cellular_protein_complex_disassembly	2	DNAJC6,MID1IP1	41	1
cellular_protein_localization	19	AHI1,ANGPT1,ANK2,CACNA1A,CAMK4,ECT2,GIPC1,GPR158,IMMP2L,JAK2,MCPH1,PEX7,PKDCC,RELN,SH3TC2,SIX2,SUMO1,TRIM29,YWHAZ	457	0.0399414
cellular_respiration	1	IMMP2L	47	0.36713
cellular_response_to_DNA_damage_stimulus	7	CD44,EI24,FNIP2,IMMP2L,RAD18,RPA1,UBE2V2	222	0.0503212
cellular_response_to_UV	1	EI24	18	1
cellular_response_to_abiotic_stimulus	2	EI24,MIR9-1	74	0.331971
regulation_of_protein_modification_process	13	ANGPT1,ARID5A,CD44,HMGCR,JAK2,MAS1,NFE2,NOX4,PARD3,PLCL2,RELN,SMAD7,VEGFA	548	1.76478e-05
cellular_response_to_alcohol	1	JAK2	20	1
cellular_response_to_amino_acid_stimulus	2	COL1A1,MIR466F-4	113	0.0484964
cellular_response_to_biotic_stimulus	6	GBP10,IFNG,JAK2,MEF2C,MIR150,STAT1	161	0.19404
cellular_response_to_calcium_ion	1	MEF2C	14	0.617472
cellular_response_to_carbohydrate_stimulus	1	LRP5	61	0.183308
cellular_response_to_corticosteroid_stimulus&cellular_response_to_glucocorticoid_stimulus	2	AKAP13,JAK2	13	0.237539
cellular_response_to_cytokine_stimulus	8	ANGPT1,GBP10,IFIT2,IFNG,JAK1,JAK2,KRT18,STAT1	203	0.19093
cellular_response_to_drug	1	MEF2C	15	1
negative_regulation_of_transcription_DNA_templated	16	ARID1A,BCOR,CBFA2T2,FGFR1,FOXK1,MEF2C,NKX3-2,NR2F1,RREB1,RUNX1,RUNX3,SNAI1,TBL1X,TBL1XR1,TBX2,TRIM29	607	2.16976e-05
cellular_response_to_external_stimulus	1	SLC39A4	96	0.0309564
cellular_response_to_extracellular_stimulus	1	SLC39A4	91	0.0456501
cellular_response_to_glucose_stimulus	1	LRP5	56	0.263208
cellular_response_to_growth_factor_stimulus	9	ANGPT1,FGFR1,FUT8,GIPC1,INSR,RUNX1,SMAD2,SMAD7,VEGFA	215	0.205776
cellular_response_to_hormone_stimulus	4	AKAP13,ANKRD26,INSR,JAK2	183	0.0138601
cellular_response_to_hydrogen_peroxide	1	CYP1B1	15	1
cellular_response_to_inorganic_substance	1	MEF2C	86	0.0434355
cellular_response_to_insulin_stimulus	2	ANKRD26,INSR	82	0.174686
cellular_response_to_interferon_gamma	2	GBP10,STAT1	26	0.691562
cellular_response_to_ketone	1	JAK2	18	1
cellular_response_to_light_stimulus	1	EI24	26	1
cellular_response_to_lipid	7	AKAP13,GBP10,IFNG,JAK2,MEF2C,MIR150,STAT1	225	0.0382276
cellular_response_to_lipopolysaccharide	6	GBP10,IFNG,JAK2,MEF2C,MIR150,STAT1	146	0.308567
cellular_response_to_metal_ion	1	MEF2C	33	0.721389
cellular_response_to_molecule_of_bacterial_origin	6	GBP10,IFNG,JAK2,MEF2C,MIR150,STAT1	152	0.24527
cellular_response_to_monosaccharide_stimulus&cellular_response_to_hexose_stimulus	1	LRP5	58	0.268615
negative_regulation_of_cellular_biosynthetic_process	20	ARID1A,ATP1A1,BCOR,CACNA1A,CBFA2T2,FGFR1,FOXK1,INPP5D,LPCAT1,MEF2C,NKX3-2,NR2F1,RREB1,RUNX1,RUNX3,SNAI1,TBL1X,TBL1XR1,TBX2,TRIM29	698	2.36313e-05
cellular_response_to_nutrient_levels	1	SLC39A4	74	0.0898422
cellular_response_to_organic_cyclic_compound	4	AKAP13,JAK2,MEF2C,SMAD9	115	0.250429
cellular_response_to_organonitrogen_compound	6	ANKRD26,COL1A1,INSR,JAK2,MEF2C,MIR466F-4	238	0.01006
cellular_response_to_osmotic_stress	1	MIR9-1	21	1
cellular_response_to_oxidative_stress	1	CYP1B1	77	0.0924442
negative_regulation_of_nitrogen_compound_metabolic_process	19	ARID1A,BCOR,CBFA2T2,FGFR1,FOXK1,LPCAT1,MEF2C,NKX3-2,NR2F1,PTBP3,RAD18,RREB1,RUNX1,RUNX3,SNAI1,TBL1X,TBL1XR1,TBX2,TRIM29	671	2.4746e-05
cellular_response_to_peptide_hormone_stimulus&cellular_response_to_peptide	3	ANKRD26,INSR,JAK2	100	0.215715
cellular_response_to_radiation	1	EI24	34	0.72283
cellular_response_to_reactive_oxygen_species	1	CYP1B1	39	0.515165
cellular_response_to_salt_stress	1	MIR9-1	15	1
cellular_response_to_starvation	1	SLC39A4	67	0.128237
cellular_response_to_steroid_hormone_stimulus	2	AKAP13,JAK2	53	0.581999
regulation_of_immune_system_process	16	ABR,ANGPT1,CAMK1D,CD1D1,CD44,CR2,CSF3R,IFNG,IL7R,INPP5D,MEF2C,MIR150,PAG1,PLCL2,RUNX1,VEGFA	603	2.92065e-05
cellular_response_to_topologically_incorrect_protein	1	IFNG	35	0.724729
cellular_response_to_tumor_necrosis_factor	1	KRT18	27	1
cellular_response_to_unfolded_protein	1	IFNG	31	0.720025
cellular_response_to_vascular_endothelial_growth_factor_stimulus	1	VEGFA	14	0.617472
cellular_transition_metal_ion_homeostasis	2	SLC31A2,SLC39A4	38	1
cellular_zinc_ion_homeostasis	1	SLC39A4	11	0.536353
cellular_response_to_stress	15	CD44,CYP1B1,EI24,FNIP2,IFNG,IMMP2L,MAPK10,MEF2C,MIR9-1,RAD18,RPA1,SLC39A4,STK3,UBE2V2,UBE4B	581	3.06476e-05
central_nervous_system_neuron_axonogenesis	2	DCLK1,MYCBP2	28	0.709295
central_nervous_system_neuron_development	3	BTG2,DCLK1,MYCBP2	66	0.800006
central_nervous_system_neuron_differentiation	5	BTG2,CACNA1A,DCLK1,MYCBP2,TBR1	169	0.0783059
central_nervous_system_projection_neuron_axonogenesis	2	DCLK1,MYCBP2	21	0.650956
centrosome_cycle	1	MCPH1	23	1
centrosome_localization	1	PARD3	13	0.592143
centrosome_organization	1	MCPH1	27	1
ceramide_biosynthetic_process	1	CYR61	20	1
ceramide_metabolic_process	2	CYR61,GM2A	35	1
cerebellar_Purkinje_cell_layer_development	1	CACNA1A	28	1
cerebellar_Purkinje_cell_layer_formation&cerebellar_Purkinje_cell_differentiation	1	CACNA1A	14	0.617472
cerebellar_Purkinje_cell_layer_morphogenesis	1	CACNA1A	16	1
cerebellar_cortex_development	1	CACNA1A	48	0.368688
cerebellar_cortex_formation	1	CACNA1A	22	1
cerebellar_cortex_morphogenesis	1	CACNA1A	33	0.721389
cerebellum_development	2	ATRN,CACNA1A	78	0.240445
cerebellum_morphogenesis	1	CACNA1A	43	0.52299
cerebral_cortex_cell_migration	1	RELN	45	0.36598
cerebral_cortex_development	4	MCPH1,NR2F1,RELN,TACC2	88	0.661731
cerebral_cortex_radially_oriented_cell_migration	1	RELN	31	0.720025
negative_regulation_of_signal_transduction	11	ANKRD26,CD44,DACT2,GPR161,HMGCR,INPP5D,NLE1,PLCL2,SMAD7,STK3,VEGFA	487	3.2534e-05
chemokine_metabolic_process	1	IFNG	10	0.505664
chemokine_production	1	IFNG	34	0.72283
cholesterol_biosynthetic_process	1	HMGCR	14	0.617472
cholesterol_metabolic_process	3	HMGCR,LRP5,PON1	56	1
chondrocyte_development	2	CHSY1,IMPAD1	24	0.674426
chondrocyte_differentiation	9	ARID5A,CHSY1,FGFR1,IMPAD1,MEF2C,NKX3-2,PKDCC,RUNX3,SIX2	71	0.0955338
chondroitin_sulfate_metabolic_process	2	CHSY1,IMPAD1	17	0.331495
chondroitin_sulfate_proteoglycan_metabolic_process	2	CHSY1,IMPAD1	20	0.644046
chordate_embryonic_development	28	ANGPT1,ARID1A,CCM2,CENPU,CRB2,CYR61,DAD1,ETL4,FGFR1,GPR161,GRHL3,IFT57,ITGA4,MEF2C,NCOA3,NFE2,NKX3-2,NLE1,RPA1,RUNX1,SF3B1,SIX2,SMAD2,SNAI1,SP1,STK3,VEGFA,ZFP36L1	663	0.0135965
positive_regulation_of_signaling	18	ANGPT1,CD44,CHSY1,CRB2,CYP1B1,EI24,F2,FGFR1,GIPC1,JAK2,MAS1,NLE1,NOX4,RELN,RUNX3,STK3,VEGFA,ZFP423	641	3.4901e-05
positive_regulation_of_cell_communication	18	ANGPT1,CD44,CHSY1,CRB2,CYP1B1,EI24,F2,FGFR1,GIPC1,JAK2,MAS1,NLE1,NOX4,RELN,RUNX3,STK3,VEGFA,ZFP423	642	3.49991e-05
chromatin_remodeling	1	ARID1A	42	0.52012
chromatin_silencing&negative_regulation_of_gene_expression_epigenetic	1	ARID1A	18	1
chromosome_condensation	1	MCPH1	15	1
regulation_of_phosphorylation	15	ANGPT1,ANKRD26,CD44,FGFR1,HMGCR,JAK2,MAS1,MCPH1,NOX4,PARD3,PLCL2,RELN,SMAD7,STK3,VEGFA	564	5.41263e-05
chromosome_segregation	1	ACTR2	86	0.0434355
cilium_assembly	4	AHI1,PCDH15,RABL2,SPAG17	91	0.525548
cilium_morphogenesis	5	AHI1,IFT57,PCDH15,RABL2,SPAG17	115	0.44736
cilium_movement	1	SPAG17	30	1
cilium_organization	4	AHI1,PCDH15,RABL2,SPAG17	112	0.327974
circadian_behavior	1	MAPK10	20	1
positive_regulation_of_immune_system_process	8	CAMK1D,CD1D1,CR2,IFNG,IL7R,INPP5D,MEF2C,PLCL2	400	5.50592e-05
circulatory_system_development	37	AHI1,ANGPT1,ARID1A,CCM2,COL1A1,CRB2,CYP1B1,CYR61,DLX3,EFNB2,FGFR1,IFT57,IMMP2L,ITGA4,KAT6A,KCNQ1,LRP5,MEF2C,MOSPD3,NFE2,NOX4,OTULIN,POPDC2,RUNX1,SMAD2,SMAD6,SMAD7,SNAI1,SRPK2,STK3,TBX2,TBX5,UBE4B,VEGFA,XIRP2,ZFP36L1,ZIC3	652	0.410803
circulatory_system_process	13	ADRB2,ANGPT1,ANK2,ATP1A1,IMMP2L,IRX5,NEDD4L,PON1,POPDC2,SMAD6,SMAD7,SUMO1,VEGFA	209	1
coagulation	1	F2	81	0.0628163
cochlea_development	1	GRHL3	36	0.727051
cochlea_morphogenesis	1	GRHL3	22	1
coenzyme_biosynthetic_process	1	PDSS2	24	1
coenzyme_metabolic_process	1	PDSS2	60	0.182569
cofactor_biosynthetic_process	1	PDSS2	42	0.52012
cofactor_metabolic_process	1	PDSS2	87	0.0435663
cognition	7	BTG2,EPM2A,GM2A,HMGCR,MEF2C,RELN,TBR1	157	0.411483
collagen_fibril_organization	1	CYP1B1	32	0.720442
columnar_cuboidal_epithelial_cell_development	3	FGFR1,NKX3-2,PCDH15	57	1
columnar_cuboidal_epithelial_cell_differentiation	6	DLX3,FGFR1,MEF2C,NKX3-2,OCA2,PCDH15	127	0.584527
connective_tissue_development	14	ARID5A,CHSY1,COL1A1,CYR61,FGFR1,IMPAD1,MEF2C,NKX3-2,PKDCC,RUNX3,SIX2,SMAD9,SNAI1,TBL1XR1	182	0.548607
copper_ion_homeostasis	1	SLC31A2	10	0.505664
copper_ion_transport	1	SLC31A2	10	0.505664
coronary_vasculature_development	4	ANGPT1,FGFR1,SMAD6,VEGFA	34	0.294838
coronary_vasculature_morphogenesis	4	ANGPT1,FGFR1,SMAD6,VEGFA	25	0.101798
response_to_nitrogen_compound	7	ANKRD26,COL1A1,INSR,JAK2,MEF2C,MIR466F-4,STAT1	374	7.40075e-05
cranial_nerve_development	1	ATP8B1	41	0.517835
cranial_nerve_morphogenesis	1	ATP8B1	26	1
cyclic_nucleotide_biosynthetic_process	2	ADCYAP1,GPR161	50	0.770579
cyclic_nucleotide_metabolic_process	3	ADCYAP1,GPR161,TBL1XR1	66	0.800006
cyclic_purine_nucleotide_metabolic_process	2	ADCYAP1,GPR161	49	0.769519
cytokine_biosynthetic_process	4	CD1D1,CEBPE,IFNG,INPP5D	74	1
cytokine_mediated_signaling_pathway	5	ANGPT1,JAK1,JAK2,KRT18,STAT1	128	0.361047
cytokine_metabolic_process	4	CD1D1,CEBPE,IFNG,INPP5D	77	0.818069
cytokine_production	11	ANGPT1,CD1D1,CEBPE,CRLF2,CYP1B1,IFNG,INPP5D,JAK2,NFAT5,RUNX1,RUNX3	335	0.0162974
cytokine_production_involved_in_immune_response	2	ANGPT1,CRLF2	35	1
cytokine_secretion	2	ANGPT1,IFNG	76	0.238853
cytokinesis	1	ACTR2	20	1
cytoplasmic_microtubule_organization	1	TACC2	14	0.617472
cytoplasmic_transport	12	ACTR2,ANGPT1,ANK2,CAMK4,ECT2,IMMP2L,JAK2,NXF2,PEX7,PKDCC,SIX2,SLC25A33	266	0.207507
cytoskeleton_dependent_cytokinesis	1	ACTR2	11	0.536353
cytoskeleton_dependent_intracellular_transport&microtubule_based_transport	2	KLC2,NEFM	56	0.583449
response_to_abiotic_stimulus	10	ADRB2,EI24,HMGCR,MAPK10,MIR9-1,NEDD4L,PCDH15,PIEZO2,PLAC8,RAD18	439	8.02806e-05
cytosolic_calcium_ion_homeostasis	3	ANK2,CACNA1A,CCL28	72	0.628636
lymphocyte_activation	11	CD1D1,CR2,ELF4,IFNG,IL7R,INPP5D,MEF2C,MIR150,PAG1,PLCL2,ZFP36L1	462	8.05512e-05
defense_response_to_Gram_positive_bacterium	3	GBP10,NCF1,SCD1	49	1
defense_response_to_bacterium	6	CEBPE,GBP10,IFNG,NCF1,PLAC8,SCD1	121	0.708858
defense_response_to_fungus	1	NCF1	13	0.592143
defense_response_to_other_organism	6	CEBPE,GBP10,IFNG,NCF1,PLAC8,SCD1	200	0.0553088
defense_response_to_protozoan	2	GBP10,IFNG	26	0.691562
defense_response_to_virus	1	IFNG	68	0.128902
definitive_hemopoiesis	2	RUNX1,SP1	21	0.650956
dendrite_development	5	CACNA1A,DCLK1,GRIN3A,MEF2C,RELN	123	0.356279
dendrite_morphogenesis	3	CACNA1A,DCLK1,RELN	76	0.48673
dendritic_spine_development	2	MEF2C,RELN	30	1
dendritic_spine_morphogenesis	1	RELN	21	1
dendritic_spine_organization	1	RELN	25	1
dentate_gyrus_development	1	BTG2	13	0.592143
deoxyribonucleotide_metabolic_process	1	RRM1	14	0.617472
dephosphorylation	7	ATP1A1,EPM2A,IMPAD1,LPIN2,MEF2C,NT5E,PPM1L	130	0.722189
detection_of_abiotic_stimulus	2	PCDH15,PIEZO2	66	0.442559
detection_of_external_stimulus	2	PCDH15,PIEZO2	67	0.445133
detection_of_mechanical_stimulus	2	PCDH15,PIEZO2	31	1
detection_of_mechanical_stimulus_involved_in_sensory_perception	2	PCDH15,PIEZO2	26	0.691562
detection_of_mechanical_stimulus_involved_in_sensory_perception_of_sound	1	PCDH15	17	1
detection_of_stimulus	2	PCDH15,PIEZO2	100	0.093994
detection_of_stimulus_involved_in_sensory_perception	2	PCDH15,PIEZO2	54	0.582038
determination_of_adult_lifespan	1	INPP5D	16	1
determination_of_heart_left_right_asymmetry	5	AHI1,IFT57,MEF2C,TBX2,ZIC3	50	0.390056
determination_of_left_right_symmetry	6	AHI1,IFT57,MEF2C,NKX3-2,TBX2,ZIC3	85	0.825965
development_of_primary_female_sexual_characteristics	2	IMMP2L,VEGFA	72	0.327584
development_of_primary_sexual_characteristics	3	FNDC3A,IMMP2L,VEGFA	137	0.0491871
development_of_secondary_sexual_characteristics	1	NCOA3	11	0.536353
developmental_cell_growth	2	DCLK1,VEGFA	86	0.177375
developmental_growth	14	ADRB2,ANKRD26,ATRN,CACNA2D2,DCLK1,FGFR1,MEF2C,NCOA3,PLAC8,SMAD2,STK3,TBX2,TBX5,VEGFA	363	0.0381224
developmental_growth_involved_in_morphogenesis	3	DCLK1,TBX2,VEGFA	140	0.0351883
developmental_induction	1	FGFR1	35	0.724729
developmental_maturation	8	CACNA1A,FGFR1,IRX5,NFIA,RELN,RUNX1,RUNX3,VEGFA	208	0.151512
developmental_pigmentation	3	DCT,MEF2C,OCA2	42	0.756986
cellular_response_to_oxygen_containing_compound	12	ANKRD26,COL1A1,CYP1B1,GBP10,IFNG,INSR,JAK2,LRP5,MEF2C,MIR150,MIR466F-4,STAT1	490	8.05993e-05
developmental_programmed_cell_death	4	CYR61,FASL,LRP5,PAX8	41	0.359856
dicarboxylic_acid_transport	2	GIPC1,SLC17A8	30	1
digestive_system_development	7	AHI1,INSR,NKX3-2,PKDCC,SIX2,SMAD2,TBX2	101	0.840421
digestive_tract_development	6	AHI1,NKX3-2,PKDCC,SIX2,SMAD2,TBX2	91	1
digestive_tract_morphogenesis	3	AHI1,SIX2,SMAD2	46	1
disruption_by_host_of_symbiont_cells&killing_by_host_of_symbiont_cells	1	NCF1	11	0.536353
diterpenoid_metabolic_process&retinoid_metabolic_process	2	CYP1B1,RDH16	27	0.70038
divalent_inorganic_cation_homeostasis	5	ANK2,CACNA1A,CCL28,GPR12,SLC39A4	152	0.132151
divalent_inorganic_cation_transport&divalent_metal_ion_transport	8	ANK2,CACNA1A,CACNA2D2,GRIN3A,SLC39A4,SUMO1,TSPAN13,ZDHHC13	188	0.2919
dopamine_receptor_signaling_pathway	1	OPRM1	19	1
dopaminergic_neuron_differentiation	1	VEGFA	14	0.617472
dorsal_ventral_neural_tube_patterning	1	GPR161	29	1
dorsal_ventral_pattern_formation	1	GPR161	87	0.0435663
double_strand_break_repair	1	RPA1	51	0.376964
ear_development	13	ABR,AHI1,ATP8B1,CCM2,FGFR1,GRHL3,LRIG3,NEUROG1,NKX3-2,PAX8,PCDH15,SIX2,USH2A	206	1
ear_morphogenesis	9	ABR,FGFR1,GRHL3,LRIG3,NEUROG1,NKX3-2,PAX8,PCDH15,SIX2	120	0.711126
eating_behavior	1	NMUR2	16	1
ectoderm_development	1	GRHL3	15	1
ectodermal_placode_formation&ectodermal_placode_development&ectodermal_placode_morphogenesis	1	TBX2	16	1
electron_transport_chain&respiratory_electron_transport_chain	1	IMMP2L	22	1
embryo_development_ending_in_birth_or_egg_hatching	28	ANGPT1,ARID1A,CCM2,CENPU,CRB2,CYR61,DAD1,ETL4,FGFR1,GPR161,GRHL3,IFT57,ITGA4,MEF2C,NCOA3,NFE2,NKX3-2,NLE1,RPA1,RUNX1,SF3B1,SIX2,SMAD2,SNAI1,SP1,STK3,VEGFA,ZFP36L1	668	0.0111325
embryonic_appendage_morphogenesis&embryonic_limb_morphogenesis	5	FGFR1,IMPAD1,LRP5,TBX2,TBX5	126	0.358421
embryonic_camera_type_eye_development	3	ARID1A,SP1,TBX2	35	0.50933
embryonic_camera_type_eye_morphogenesis	3	ARID1A,SP1,TBX2	24	0.232933
embryonic_cranial_skeleton_morphogenesis	3	MEF2C,SIX2,SMAD2	41	0.752415
embryonic_digestive_tract_development	2	PKDCC,SIX2	27	0.70038
embryonic_digestive_tract_morphogenesis	1	SIX2	17	1
embryonic_digit_morphogenesis	3	IMPAD1,LRP5,TBX2	59	1
embryonic_eye_morphogenesis	3	ARID1A,SP1,TBX2	28	0.438435
embryonic_foregut_morphogenesis	1	SMAD2	11	0.536353
embryonic_forelimb_morphogenesis	1	TBX5	31	0.720025
embryonic_heart_tube_development	5	AHI1,IFT57,MEF2C,TBX2,ZIC3	66	0.626727
embryonic_heart_tube_morphogenesis	5	AHI1,IFT57,MEF2C,TBX2,ZIC3	53	0.407214
embryonic_hemopoiesis	4	KAT6A,RUNX1,STK3,VEGFA	24	0.0920352
embryonic_morphogenesis	29	ABR,AHI1,ARID1A,CRB2,CYR61,FGFR1,GRHL3,GRSF1,IFT57,IMPAD1,ITGA4,LRIG3,LRP5,MEF2C,NCOA3,NEUROG1,NKX3-2,PAX8,PCDH15,SIX2,SMAD2,SNAI1,SP1,STK3,TBX2,TBX5,WLS,ZFP36L1,ZIC3	529	0.364441
embryonic_organ_development	29	ABR,AHI1,ARID1A,CRB2,CYR61,FGFR1,GRHL3,IFT57,ITGA4,KAT6A,LRIG3,MEF2C,NCOA3,NEUROG1,NFE2,NKX3-2,PAX8,PCDH15,PKDCC,RUNX1,SIX2,SMAD2,SNAI1,SP1,STK3,TBX2,VEGFA,ZFP36L1,ZIC3	426	0.841973
embryonic_organ_morphogenesis	18	ABR,AHI1,ARID1A,CRB2,FGFR1,GRHL3,IFT57,LRIG3,MEF2C,NEUROG1,NKX3-2,PAX8,PCDH15,SIX2,SMAD2,SP1,TBX2,ZIC3	280	1
embryonic_pattern_specification	1	SMAD2	54	0.259903
embryonic_placenta_development	8	CYR61,ITGA4,NCOA3,NFE2,SNAI1,SP1,STK3,ZFP36L1	103	0.556554
embryonic_placenta_morphogenesis	4	CYR61,ITGA4,NCOA3,ZFP36L1	27	0.122666
embryonic_skeletal_system_development	6	ETL4,MEF2C,NKX3-2,SIX2,SMAD2,SP1	121	0.708858
embryonic_skeletal_system_morphogenesis	3	MEF2C,SIX2,SMAD2	92	0.284981
endocardial_cushion_development	3	SNAI1,TBX2,TBX5	27	0.430223
endocardial_cushion_formation	1	SNAI1	14	0.617472
endocardial_cushion_morphogenesis	2	SNAI1,TBX2	19	0.377419
endocardium_development	2	ANGPT1,STK3	11	0.190907
endochondral_bone_morphogenesis	4	COL1A1,IMPAD1,MEF2C,PEX7	49	0.569396
endocrine_system_development	1	PAX8	105	0.0144442
endocytosis	7	ABR,AHI1,CD47,CEBPE,CLCN5,DNAJC6,ELMO1	198	0.106134
endoderm_development	2	ANGPT1,SMAD2	51	0.771899
endoderm_formation	1	SMAD2	21	1
endomembrane_system_organization	6	ANK2,GPR158,PKDCC,SH3TC2,SUMO1,ZPBP	166	0.151935
endoplasmic_reticulum_unfolded_protein_response	1	IFNG	28	1
endothelial_cell_development	1	CCM2	21	1
endothelial_cell_differentiation	2	CCM2,VEGFA	44	1
endothelial_cell_migration	4	ANGPT1,CYP1B1,GIPC1,VEGFA	51	0.775262
endothelial_cell_proliferation	1	VEGFA	31	0.720025
endothelium_development	2	CCM2,VEGFA	47	0.768238
energy_derivation_by_oxidation_of_organic_compounds	2	IMMP2L,INSR	90	0.127292
energy_homeostasis	1	AMPD3	18	1
energy_reserve_metabolic_process	1	INSR	42	0.52012
ensheathment_of_neurons&axon_ensheathment	4	ATRN,IFNG,PARD3,SH3TC2	99	0.414117
enzyme_linked_receptor_protein_signaling_pathway	20	AHI1,ANGPT1,ANKRD26,CRB2,DACT2,FGFR1,FUT8,GIPC1,INSR,JADE2,JAK1,JAK2,PPM1L,SH3TC2,SIPA1L1,SMAD2,SMAD7,SMAD9,VEGFA,ZFP423	482	0.0355955
ephrin_receptor_signaling_pathway	1	SIPA1L1	24	1
epidermal_cell_differentiation	2	FGFR1,PCDH15	104	0.0665119
epidermis_development	8	FGFR1,GRHL3,INSR,PCDH15,RUNX1,RUNX3,SNAI1,ZDHHC21	202	0.190188
epidermis_morphogenesis	3	RUNX1,RUNX3,SNAI1	37	0.736217
epithelial_cell_development	8	CCM2,DACT2,FGFR1,FNDC3A,NKX3-2,PARD3,PAX8,PCDH15	169	0.43153
epithelial_cell_differentiation	15	AHI1,CBFA2T2,CCM2,DACT2,DLG5,DLX3,FGFR1,FNDC3A,MEF2C,NKX3-2,OCA2,PARD3,PAX8,PCDH15,VEGFA	400	0.0217949
epithelial_cell_differentiation_involved_in_kidney_development	2	MEF2C,PAX8	20	0.644046
epithelial_cell_migration	4	ANGPT1,CYP1B1,GIPC1,VEGFA	71	1
epithelial_cell_morphogenesis	3	DACT2,PARD3,PAX8	46	1
epithelial_cell_proliferation	6	EAF2,EFNB2,IFT57,MEF2C,RUNX3,VEGFA	191	0.0712419
epithelial_cell_proliferation_involved_in_prostate_gland_development	1	EAF2	11	0.536353
epithelial_to_mesenchymal_transition	3	CRB2,SMAD2,SNAI1	52	1
epithelial_to_mesenchymal_transition_involved_in_endocardial_cushion_formation	1	SNAI1	11	0.536353
epithelial_tube_branching_involved_in_lung_morphogenesis	1	DLG5	28	1
epithelial_tube_formation&embryonic_epithelial_tube_formation	5	ARID1A,GRHL3,IFT57,PAX8,STK3	132	0.282042
epithelial_tube_morphogenesis	17	AHI1,ANGPT1,ARID1A,CD44,DLG5,EFNB2,GRHL3,IFT57,LRP5,MEF2C,NCOA3,PAX8,SIX2,STK3,TBX2,VEGFA,ZIC3	312	0.485847
epithelium_migration	4	ANGPT1,CYP1B1,GIPC1,VEGFA	73	1
erythrocyte_differentiation	4	INPP5D,JAK2,SP1,VEGFA	93	0.525873
erythrocyte_homeostasis	4	INPP5D,JAK2,SP1,VEGFA	100	0.414305
establishment_of_RNA_localization&RNA_transport&nucleic_acid_transport	1	NXF2	18	1
establishment_of_cell_polarity	1	MCPH1	59	0.182303
establishment_of_mitotic_spindle_localization&establishment_of_mitotic_spindle_orientation	1	MCPH1	11	0.536353
establishment_of_organelle_localization	3	ACTR2,AHI1,MCPH1	128	0.0659736
establishment_of_planar_polarity_involved_in_neural_tube_closure	1	GRHL3	16	1
establishment_of_planar_polarity_of_embryonic_epithelium	1	GRHL3	17	1
establishment_of_protein_localization	20	ANGPT1,ANK2,CAMK4,COL1A1,CRLF2,CYB5R4,ECT2,GIPC1,GNPTAB,IFNG,IMMP2L,JAK2,LRP5,PEX7,PKDCC,SH3TC2,SIX2,SMAD2,USH2A,YWHAZ	516	0.0124433
establishment_of_protein_localization_to_membrane	2	ANK2,PKDCC	61	0.43615
establishment_of_protein_localization_to_mitochondrion	1	IMMP2L	15	1
establishment_of_protein_localization_to_organelle	6	ANGPT1,ECT2,IMMP2L,JAK2,PEX7,SIX2	129	0.475299
establishment_of_protein_localization_to_plasma_membrane	2	ANK2,PKDCC	35	1
establishment_of_skin_barrier	1	GRHL3	17	1
establishment_of_spindle_localization	1	MCPH1	17	1
establishment_of_spindle_orientation	1	MCPH1	13	0.592143
establishment_of_tissue_polarity&establishment_of_planar_polarity	1	GRHL3	36	0.727051
establishment_of_vesicle_localization	1	AHI1	88	0.0438538
establishment_or_maintenance_of_bipolar_cell_polarity&establishment_or_maintenance_of_apical_basal_cell_polarity	2	CRB2,DLG5	22	0.658382
establishment_or_maintenance_of_cell_polarity	5	ACTR2,CRB2,DLG5,MCPH1,PARD3	92	0.833293
establishment_or_maintenance_of_epithelial_cell_apical_basal_polarity	2	CRB2,DLG5	15	0.284666
ethanolamine_containing_compound_metabolic_process	1	LPCAT1	24	1
exocrine_system_development	2	FGFR1,INSR	48	0.768734
exocytosis	4	ABR,CACNA1A,RAB3C,TRIM36	131	0.147524
response_to_organonitrogen_compound	6	ANKRD26,COL1A1,INSR,JAK2,MEF2C,MIR466F-4	341	9.1554e-05
defense_response	16	ABR,CD44,CD47,CEBPE,CRLF2,GBP10,HNRNPA0,IFNG,MAS1,MCPH1,MEF2C,NCF1,NT5E,PLAC8,SCD1,STAT1	576	9.22453e-05
extrinsic_apoptotic_signaling_pathway	7	FASL,FGFR1,JAK2,KRT18,RUNX3,STK3,VEGFA	127	0.855934
extrinsic_apoptotic_signaling_pathway_via_death_domain_receptors	2	FASL,STK3	35	1
eye_development	11	AHI1,ARID1A,CYP1B1,FASL,GRHL3,IRX5,LPCAT1,LRP5,SP1,TBX2,VEGFA	317	0.0263437
eye_morphogenesis	7	AHI1,ARID1A,FASL,IRX5,SP1,TBX2,VEGFA	138	0.603558
eye_photoreceptor_cell_development	1	VEGFA	37	0.729761
eye_photoreceptor_cell_differentiation	1	VEGFA	47	0.36713
face_development	3	COL1A1,ITGA4,KAT6A	37	0.736217
face_morphogenesis	2	COL1A1,KAT6A	26	0.691562
fat_cell_differentiation	8	ADRB2,ANKRD26,ARL4A,PLAC8,SCD1,STK3,TBL1X,TBL1XR1	155	0.62242
fatty_acid_beta_oxidation	1	PEX7	18	1
fatty_acid_biosynthetic_process	2	MID1IP1,SCD1	47	0.768238
fatty_acid_catabolic_process	2	LIPE,PEX7	28	0.709295
fatty_acid_derivative_metabolic_process&icosanoid_metabolic_process	2	CYP1B1,NCF1	35	1
fatty_acid_metabolic_process	7	ANKRD26,CYP1B1,LIPE,MID1IP1,NCF1,PEX7,SCD1	141	0.604751
fatty_acid_oxidation	1	PEX7	34	0.72283
fear_response	1	MEF2C	38	0.514853
feeding_behavior	4	ANKRD26,NMUR2,PHF21A,TBR1	67	1
female_gamete_generation	1	IMMP2L	79	0.0624155
female_genitalia_development	1	NCOA3	14	0.617472
female_gonad_development	2	IMMP2L,VEGFA	70	0.324851
female_pregnancy	1	SP1	84	0.0649921
female_sex_differentiation	3	IMMP2L,NCOA3,VEGFA	83	0.373989
fertilization	4	FNDC3A,RABL2,TRIM36,ZPBP	131	0.147524
fibroblast_growth_factor_receptor_signaling_pathway	1	FGFR1	46	0.366218
fibroblast_proliferation	1	FOSL2	35	0.724729
filopodium_assembly	1	TTYH1	20	1
forebrain_cell_migration	1	RELN	58	0.268615
forebrain_development	11	ARID1A,BTG2,DCLK1,DCT,DOCK7,FGFR1,MCPH1,NR2F1,RELN,TACC2,TBR1	306	0.0427775
forebrain_generation_of_neurons	3	DCT,FGFR1,TBR1	65	0.79914
forebrain_neuron_differentiation	1	TBR1	54	0.259903
forebrain_neuron_fate_commitment	1	TBR1	13	0.592143
forebrain_regionalization	1	NR2F1	24	1
foregut_morphogenesis	1	SMAD2	12	0.56514
forelimb_morphogenesis	1	TBX5	41	0.517835
formation_of_primary_germ_layer	6	CRB2,FGFR1,SIX2,SMAD2,SNAI1,WLS	74	0.637213
fucosylation	1	FUT8	10	0.505664
homotypic_cell_cell_adhesion	6	CD1D1,ELF4,IFNG,IL7R,PAG1,ZFP36L1	332	0.000126049
gamma_aminobutyric_acid_signaling_pathway	2	CACNA1A,PLCL2	10	0.168082
gastrulation	7	CRB2,FGFR1,LRP5,SIX2,SMAD2,SNAI1,WLS	115	1
gastrulation_with_mouth_forming_second	1	LRP5	29	1
gene_silencing	2	ARID1A,KCNQ1	86	0.177375
generation_of_precursor_metabolites_and_energy	3	IMMP2L,INSR,PGK1	122	0.089881
genetic_imprinting	1	KCNQ1	31	0.720025
genitalia_development	1	NCOA3	38	0.514853
chemical_homeostasis	12	ANK2,ANKRD26,CACNA1A,CCL28,CYB5R4,GPR12,GRHL3,LPCAT1,LRP5,SLC31A2,SLC39A4,VEGFA	473	0.000143833
germinal_center_formation	1	MEF2C	16	1
gland_development	12	CD44,EAF2,FGFR1,JAK2,LRP5,NCOA3,PAX8,RUNX1,SP1,TBX2,VEGFA,ZDHHC21	340	0.0238026
gland_morphogenesis	5	CD44,FGFR1,LRP5,NCOA3,TBX2	124	0.356748
glial_cell_development	2	PARD3,SH3TC2	54	0.582038
glial_cell_differentiation	3	PARD3,RELN,SH3TC2	136	0.0487678
glial_cell_migration	1	RELN	23	1
gliogenesis	3	PARD3,RELN,SH3TC2	158	0.0191716
glomerulus_development	2	ANGPT1,MEF2C	33	1
glucocorticoid_metabolic_process	1	ATP1A1	10	0.505664
glucose_metabolic_process	2	CACNA1A,INSR	94	0.13065
glutamate_receptor_signaling_pathway	4	CACNG8,GRIN3A,MEF2C,RELN	42	0.53034
glycerolipid_biosynthetic_process	1	LPCAT1	52	0.258849
glycerolipid_catabolic_process	1	LIPE	17	1
glycerolipid_metabolic_process	3	LIPE,LPCAT1,TBL1XR1	117	0.122886
glycerophospholipid_biosynthetic_process	1	LPCAT1	34	0.72283
glycerophospholipid_metabolic_process	1	LPCAT1	65	0.190741
glycogen_biosynthetic_process&glucan_biosynthetic_process	1	INSR	14	0.617472
glycogen_metabolic_process&cellular_glucan_metabolic_process&glucan_metabolic_process	1	INSR	36	0.727051
glycolipid_metabolic_process	1	GM2A	32	0.720442
glycolytic_process	1	PGK1	24	1
glycoprotein_biosynthetic_process	1	CHSY1	96	0.0309564
glycoprotein_metabolic_process	3	CHSY1,IMPAD1,SGSH	124	0.0912978
glycosphingolipid_metabolic_process	1	GM2A	21	1
glycosyl_compound_biosynthetic_process&nucleoside_biosynthetic_process&ribonucleoside_biosynthetic_process	1	NT5E	21	1
glycosyl_compound_metabolic_process&nucleoside_metabolic_process	2	AMPD3,NT5E	53	0.581999
glycosylation	1	FUT8	72	0.0895052
gonad_development	3	FNDC3A,IMMP2L,VEGFA	135	0.0484564
granulocyte_activation	1	ABR	11	0.536353
granulocyte_chemotaxis	3	CAMK1D,CSF3R,IFNG	39	0.743845
granulocyte_differentiation	1	INPP5D	19	1
granulocyte_migration	3	CAMK1D,CSF3R,IFNG	43	0.761716
grooming_behavior	1	NMUR2	16	1
growth	29	ADRB2,ANKRD26,ATRN,CACNA1A,CACNA2D2,CCM2,DCLK1,EAF2,EI24,F2,FGFR1,FOXK1,IFNG,IL7R,MEF2C,NCOA3,PCDH15,PKDCC,PLAC8,SCD1,SLC25A33,SMAD2,STK3,TBL1XR1,TBX2,TBX5,VEGFA,WRN,ZFP36L1	577	0.162241
growth_involved_in_symbiotic_interaction&growth_of_symbiont_involved_in_interaction_with_host&growth_of_symbiont_in_host	2	IFNG,SCD1	23	0.666232
hair_cell_differentiation	2	FGFR1,PCDH15	42	1
hair_follicle_development	4	RUNX1,RUNX3,SNAI1,ZDHHC21	92	0.525566
hair_follicle_morphogenesis	3	RUNX1,RUNX3,SNAI1	33	0.487307
head_development	21	ABR,AHI1,ARID1A,ATRN,BTG2,CACNA1A,COL1A1,DCLK1,DCT,DLG5,DOCK7,FGFR1,IMMP2L,ITGA4,KAT6A,MCPH1,NR2F1,RELN,SMAD9,TACC2,TBR1	498	0.0385577
head_morphogenesis	2	COL1A1,KAT6A	32	1
heart_contraction	6	ANK2,ATP1A1,IRX5,POPDC2,SMAD7,SUMO1	101	1
heart_development	26	AHI1,ANGPT1,ARID1A,CCM2,CYR61,EFNB2,FGFR1,IFT57,ITGA4,KAT6A,MEF2C,MOSPD3,NOX4,POPDC2,SMAD2,SMAD6,SMAD7,SNAI1,STK3,TBX2,TBX5,UBE4B,VEGFA,XIRP2,ZFP36L1,ZIC3	394	1
heart_formation	2	MEF2C,TBX5	19	0.377419
heart_growth	4	FGFR1,MEF2C,TBX2,TBX5	54	0.781897
heart_looping	5	AHI1,IFT57,MEF2C,TBX2,ZIC3	47	0.254211
heart_morphogenesis	14	AHI1,ANGPT1,CYR61,IFT57,KAT6A,MEF2C,SMAD7,SNAI1,TBX2,TBX5,UBE4B,VEGFA,XIRP2,ZIC3	196	0.771331
heart_process	6	ANK2,ATP1A1,IRX5,POPDC2,SMAD7,SUMO1	103	1
heart_trabecula_morphogenesis	1	UBE4B	25	1
heart_valve_development	3	CYR61,MEF2C,TBX5	24	0.232933
heart_valve_morphogenesis	3	CYR61,MEF2C,TBX5	22	0.199826
heat_generation	1	ADRB2	12	0.56514
negative_regulation_of_transcription_from_RNA_polymerase_II_promoter	11	ARID1A,BCOR,FGFR1,MEF2C,NKX3-2,NR2F1,RREB1,RUNX3,SNAI1,TBX2,TRIM29	454	0.000150285
hematopoietic_progenitor_cell_differentiation	8	DACT2,DOCK7,MEF2C,PAPD4,RUNX1,SP1,TERC,VEGFA	154	0.6221
hematopoietic_stem_cell_differentiation	1	TERC	20	1
cell_cycle_process	7	ACTR2,DCTN6,INSR,MCPH1,NEUROG1,TACC2,TTYH1	354	0.000195191
hemostasis	1	F2	80	0.0625098
heparan_sulfate_proteoglycan_metabolic_process	1	SGSH	12	0.56514
hepaticobiliary_system_development	2	RUNX1,SP1	72	0.327584
hepatocyte_apoptotic_process	2	KRT18,STK3	11	0.190907
heterocycle_catabolic_process	2	NT5E,ZFP36L1	79	0.241816
heterophilic_cell_cell_adhesion_via_plasma_membrane_cell_adhesion_molecules	1	ITGA4	22	1
hexose_metabolic_process	2	CACNA1A,INSR	101	0.0950128
hexose_transport&glucose_transport	1	SLC5A4B	59	0.182303
hindbrain_development	5	AHI1,ATRN,CACNA1A,SMAD9,TBR1	129	0.280959
hindbrain_morphogenesis	1	CACNA1A	47	0.36713
hippo_signaling	1	STK3	10	0.505664
hippocampus_development	2	BTG2,RELN	52	0.773465
histone_H3_acetylation	1	KAT6A	15	1
histone_acetylation	2	ARID5A,KAT6A	43	1
negative_regulation_of_multicellular_organismal_process	18	ADRB2,ANGPT1,ANKRD26,ATP1A1,EAF2,GPR161,IFNG,INPP5D,NCF1,NFE2,NKX3-2,PAX8,PLAC8,RAP1GAP2,SMAD6,SNAI1,STK3,TBX2	592	0.000240143
homeostasis_of_number_of_cells	11	CD44,IFNG,IL7R,INPP5D,JAK2,MEF2C,MIR150,NLE1,RPA1,SP1,VEGFA	227	0.411828
homeostasis_of_number_of_cells_within_a_tissue	1	RPA1	30	1
negative_regulation_of_developmental_process	20	ADRB2,ANKRD26,CCL9,EAF2,GPR161,IFNG,INPP5D,KAT6A,LRP5,MCPH1,NFE2,NKX3-2,PAX8,PLAC8,RAP1GAP2,SIX2,SNAI1,STAT1,STK3,TBX2	629	0.000265372
hormone_biosynthetic_process	2	ATP1A1,CACNA1A	17	0.331495
hormone_mediated_signaling_pathway	1	AKAP13	23	1
hormone_metabolic_process	8	ATP1A1,CACNA1A,CYP1B1,DIO2,KCNJ6,PAX8,RDH16,RELN	93	0.408636
hormone_secretion&hormone_transport	4	CYB5R4,DIO2,LRP5,SMAD2	139	0.112463
humoral_immune_response	2	IFNG,MEF2C	66	0.442559
hydrogen_peroxide_metabolic_process	1	NCF1	17	1
hyperosmotic_response	1	MIR9-1	18	1
hyperosmotic_salinity_response	1	MIR9-1	15	1
spermatogenesis	5	FNDC3A,IMMP2L,OCA2,RAD18,ZPBP	288	0.000307411
male_gamete_generation	5	FNDC3A,IMMP2L,OCA2,RAD18,ZPBP	289	0.000308196
immune_response_activating_cell_surface_receptor_signaling_pathway	3	CR2,MEF2C,PLCL2	75	0.63299
immune_response_activating_signal_transduction	3	CR2,MEF2C,PLCL2	122	0.089881
immune_response_regulating_cell_surface_receptor_signaling_pathway	3	CR2,MEF2C,PLCL2	82	0.492776
immune_response_regulating_signaling_pathway	3	CR2,MEF2C,PLCL2	130	0.0668628
immunoglobulin_mediated_immune_response	3	CRLF2,IFNG,INPP5D	80	0.489402
immunoglobulin_production	4	CRLF2,IFNG,IL7R,MIR150	82	0.820457
immunoglobulin_production_involved_in_immunoglobulin_mediated_immune_response	2	CRLF2,IFNG	45	1
immunoglobulin_secretion	1	CRLF2	19	1
in_utero_embryonic_development	18	ANGPT1,CCM2,CYR61,DAD1,FGFR1,ITGA4,NCOA3,NFE2,NLE1,RPA1,RUNX1,SF3B1,SMAD2,SNAI1,SP1,STK3,VEGFA,ZFP36L1	421	0.0671058
inflammatory_cell_apoptotic_process	2	IFNG,MEF2C	11	0.190907
inflammatory_response	9	ABR,CD44,CD47,CRLF2,HNRNPA0,MAS1,MCPH1,NCF1,NT5E	265	0.0411276
immune_response	14	ABR,ANGPT1,CD1D1,CR2,CRLF2,GBP10,GP2,IFI44L,IFNG,IL7R,INPP5D,MEF2C,PLCL2,STAT1	497	0.000313552
inner_ear_development	11	ABR,AHI1,ATP8B1,CCM2,FGFR1,GRHL3,LRIG3,NEUROG1,PAX8,PCDH15,USH2A	183	0.880658
inner_ear_morphogenesis	7	ABR,FGFR1,GRHL3,LRIG3,NEUROG1,PAX8,PCDH15	103	0.842874
inner_ear_receptor_cell_development	3	ATP8B1,FGFR1,PCDH15	45	1
inner_ear_receptor_cell_differentiation	4	ATP8B1,FGFR1,PCDH15,USH2A	65	1
inner_ear_receptor_stereocilium_organization	1	PCDH15	28	1
inorganic_anion_transport	1	CACNA1A	86	0.0434355
inorganic_cation_transmembrane_transport	11	ANK2,ATP1A1,CACNA1A,CACNA2D2,GRIN3A,KCNJ11,KCNJ6,KCNMB4,SLC31A2,SUMO1,TSPAN13	200	0.664696
inorganic_ion_homeostasis	6	ANK2,CACNA1A,CCL28,GPR12,SLC31A2,SLC39A4	242	0.0103433
inorganic_ion_transmembrane_transport	11	ANK2,ATP1A1,CACNA1A,CACNA2D2,GRIN3A,KCNJ11,KCNJ6,KCNMB4,SLC31A2,SUMO1,TSPAN13	225	0.410453
inositol_lipid_mediated_signaling&phosphatidylinositol_mediated_signaling	4	ANGPT1,F2,JAK2,RELN	43	0.53475
inositol_phosphate_mediated_signaling	1	NFAT5	20	1
insulin_receptor_signaling_pathway	2	ANKRD26,INSR	52	0.773465
insulin_secretion	3	CYB5R4,LRP5,SMAD2	94	0.286528
insulin_secretion_involved_in_cellular_response_to_glucose_stimulus	1	LRP5	39	0.515165
integrin_mediated_signaling_pathway	1	FUT8	30	1
interaction_with_symbiont	1	NCF1	16	1
interferon_gamma_production	3	CD1D1,RUNX1,RUNX3	70	0.627175
interleukin_12_production	1	IFNG	31	0.720025
interleukin_1_beta_production	1	IFNG	29	1
interleukin_1_production	1	IFNG	30	1
interleukin_1_secretion&interleukin_1_beta_secretion	1	IFNG	15	1
interleukin_2_biosynthetic_process	1	CD1D1	15	1
interleukin_2_production	2	CD1D1,RUNX1	35	1
interleukin_4_production	1	CD1D1	26	1
interleukin_6_biosynthetic_process	2	IFNG,INPP5D	13	0.237539
interleukin_6_production	2	IFNG,INPP5D	62	0.436518
intermediate_filament_based_process	1	NEFM	27	1
intermediate_filament_cytoskeleton_organization	1	NEFM	26	1
intermediate_filament_organization	1	NEFM	15	1
internal_protein_amino_acid_acetylation&internal_peptidyl_lysine_acetylation	2	ARID5A,KAT6A	44	1
interspecies_interaction_between_organisms&symbiosis_encompassing_mutualism_through_parasitism	3	IFNG,NCF1,SCD1	94	0.286528
intestinal_epithelial_cell_development	1	NKX3-2	14	0.617472
intestinal_epithelial_cell_differentiation	1	NKX3-2	16	1
intracellular_protein_transport	12	ANGPT1,ANK2,CAMK4,ECT2,GIPC1,IMMP2L,JAK2,PEX7,PKDCC,SH3TC2,SIX2,YWHAZ	247	0.359127
cell_motility&localization_of_cell	21	ABR,ANGPT1,CAMK1D,CCL28,CSF3R,CYP1B1,CYR61,DCLK1,FUT8,GIPC1,IFNG,ITGA4,LRP5,MEF2C,NR2F1,PARD3,PEX7,RABL2,RELN,SNAI1,VEGFA	650	0.000318693
intrinsic_apoptotic_signaling_pathway	4	CD44,CYP1B1,EI24,FNIP2	145	0.0843206
intrinsic_apoptotic_signaling_pathway_by_p53_class_mediator	1	CD44	35	0.724729
intrinsic_apoptotic_signaling_pathway_in_response_to_DNA_damage	3	CD44,EI24,FNIP2	58	1
intrinsic_apoptotic_signaling_pathway_in_response_to_DNA_damage_by_p53_class_mediator	1	CD44	24	1
intrinsic_apoptotic_signaling_pathway_in_response_to_oxidative_stress	1	CYP1B1	19	1
regulation_of_phosphate_metabolic_process	20	ADCYAP1,ANGPT1,ANKRD26,CD44,FGFR1,GPR161,HMGCR,JAK2,LPCAT1,MAS1,MCPH1,MEF2C,NOX4,PARD3,PLCL2,RELN,SMAD7,STK3,TBL1XR1,VEGFA	623	0.000343977
ion_transmembrane_transport	19	ANK2,ATP1A1,CACNA1A,CACNA2D2,CACNG8,GRIN3A,KCNJ11,KCNJ6,KCNMB4,MEF2C,NEDD4L,PIEZO2,RELN,SLC17A8,SLC31A2,SLC5A4B,SUMO1,TSPAN13,ZDHHC13	351	0.44152
biological_adhesion	20	ANGPT1,CD1D1,CD44,COL1A1,CYP1B1,CYR61,DACT2,ELF4,FBLN2,FNDC3A,IFNG,IGSF5,IL7R,ITGA4,MPDZ,PAG1,SMAD7,TTYH1,VEGFA,ZFP36L1	625	0.00034537
ionotropic_glutamate_receptor_signaling_pathway	1	GRIN3A	12	0.56514
isoprenoid_metabolic_process	3	CYP1B1,PDSS2,RDH16	33	0.487307
isotype_switching&somatic_diversification_of_immunoglobulins_involved_in_immune_response&somatic_recombination_of_immunoglobulin_genes_involved_in_immune_response	1	IFNG	38	0.514853
isotype_switching_to_IgG_isotypes&regulation_of_isotype_switching_to_IgG_isotypes	1	IFNG	10	0.505664
keratinocyte_proliferation	1	EFNB2	21	1
kidney_development	12	AHI1,ANGPT1,CD44,DACT2,DLG5,EFNB2,FGFR1,MEF2C,NLE1,PAX8,SIX2,VEGFA	186	1
kidney_epithelium_development	8	AHI1,CD44,EFNB2,FGFR1,MEF2C,PAX8,SIX2,VEGFA	94	0.413194
kidney_mesenchyme_development	1	SIX2	14	0.617472
kidney_morphogenesis	5	AHI1,CD44,PAX8,SIX2,VEGFA	77	1
kidney_vasculature_development&renal_system_vasculature_development	1	ANGPT1	10	0.505664
killing_of_cells_of_other_organism&disruption_of_cells_of_other_organism&killing_of_cells_in_other_organism_involved_in_symbiotic_interaction&disruption_of_cells_of_other_organism_involved_in_symbiotic_interaction	1	NCF1	13	0.592143
labyrinthine_layer_blood_vessel_development	2	CYR61,NFE2	21	0.650956
labyrinthine_layer_development	5	CYR61,ITGA4,NCOA3,NFE2,ZFP36L1	51	0.39536
labyrinthine_layer_morphogenesis	4	CYR61,ITGA4,NCOA3,ZFP36L1	23	0.0827444
lactation	1	VEGFA	26	1
lateral_mesoderm_development	1	FGFR1	13	0.592143
layer_formation_in_cerebral_cortex	1	RELN	13	0.592143
learning	5	BTG2,EPM2A,HMGCR,RELN,TBR1	105	0.68833
learning_or_memory	7	BTG2,EPM2A,GM2A,HMGCR,MEF2C,RELN,TBR1	156	0.41067
left_right_pattern_formation	2	IFT57,SNAI1	24	0.674426
regulation_of_phosphorus_metabolic_process	20	ADCYAP1,ANGPT1,ANKRD26,CD44,FGFR1,GPR161,HMGCR,JAK2,LPCAT1,MAS1,MCPH1,MEF2C,NOX4,PARD3,PLCL2,RELN,SMAD7,STK3,TBL1XR1,VEGFA	627	0.000348847
regulation_of_protein_phosphorylation	11	ANGPT1,CD44,HMGCR,JAK2,MAS1,NOX4,PARD3,PLCL2,RELN,SMAD7,VEGFA	434	0.00036637
leukocyte_apoptotic_process	3	CD44,IFNG,MEF2C	89	0.379384
protein_phosphorylation	22	ANGPT1,CAMK4,CD44,FGFR1,HMGCR,INSR,JAK1,JAK2,MAPK10,MAS1,NOX4,PARD3,PKDCC,PLCL2,PRKAG2,RELN,SMAD2,SMAD7,SMAD9,SRPK2,VEGFA,VRK1	661	0.000369294
leukocyte_chemotaxis	3	CAMK1D,CSF3R,IFNG	68	0.802247
leukocyte_degranulation	1	ABR	29	1
cell_part_morphogenesis	14	AHI1,CACNA1A,DCLK1,IFT57,MYCBP2,NEFM,PCDH15,RABL2,RELN,RUNX3,SIPA1L1,SPAG17,TBR1,VEGFA	494	0.000416228
leukocyte_homeostasis	3	CD44,IFNG,MEF2C	82	0.492776
leukocyte_mediated_cytotoxicity	3	CD1D1,IL7R,NCF1	65	0.79914
leukocyte_mediated_immunity	7	ABR,CD1D1,CRLF2,IFNG,IL7R,INPP5D,NCF1	190	0.134987
leukocyte_migration	4	CAMK1D,CSF3R,IFNG,ITGA4	125	0.194279
leukocyte_proliferation	6	ELF4,IFNG,IL7R,INPP5D,MEF2C,PLCL2	181	0.0917707
limbic_system_development	4	BTG2,FGFR1,RELN,TBR1	71	1
lipid_biosynthetic_process	8	ATP1A1,CYR61,HMGCR,LPCAT1,MID1IP1,PDSS2,RDH16,SCD1	191	0.23451
lipid_catabolic_process	5	CYP1B1,GM2A,LIPE,PEX7,TBL1XR1	78	1
hematopoietic_or_lymphoid_organ_development	23	ANGPT1,CD1D1,CEBPE,CSF3R,DACT2,DOCK7,IFNG,IL7R,INPP5D,JAK2,KAT6A,MEF2C,MIR150,NKX3-2,PAPD4,PLCL2,RPA1,RUNX1,SP1,STK3,TERC,VEGFA,ZFP36L1	680	0.000432173
lipid_metabolic_process	19	ANKRD26,ATP1A1,ATP8B1,CYP1B1,CYR61,GM2A,HMGCR,LIPE,LPCAT1,LPIN2,LRP5,MID1IP1,NCF1,PDSS2,PEX7,PON1,RDH16,SCD1,TBL1XR1	497	0.0140979
lipid_modification	2	PEX7,SCD1	56	0.583449
lipid_oxidation	1	PEX7	35	0.724729
lipid_storage	1	GM2A	35	0.724729
lipopolysaccharide_mediated_signaling_pathway	1	STAT1	26	1
lipoprotein_biosynthetic_process	2	HHAT,ZDHHC21	36	1
lipoprotein_metabolic_process	2	HHAT,ZDHHC21	47	0.768238
liposaccharide_metabolic_process	1	GM2A	33	0.721389
liver_development	2	RUNX1,SP1	70	0.324851
locomotor_rhythm	1	MAPK10	12	0.56514
locomotory_behavior	5	CACNA1A,MAPK10,OPRM1,PCDH15,RELN	214	0.0102257
long_chain_fatty_acid_metabolic_process	2	CYP1B1,LIPE	30	1
long_term_memory	1	RELN	15	1
long_term_synaptic_potentiation	1	RELN	30	1
lung_alveolus_development	1	PKDCC	49	0.370865
lung_associated_mesenchyme_development	1	FGFR1	10	0.505664
lung_development	7	DLG5,FGFR1,PKDCC,SMAD2,SP1,TBX5,VEGFA	185	0.171552
lung_morphogenesis	1	DLG5	54	0.259903
lymph_node_development	1	IL7R	28	1
lymph_vessel_development	2	EFNB2,VEGFA	23	0.666232
lymph_vessel_morphogenesis	1	VEGFA	16	1
lymphangiogenesis	1	VEGFA	15	1
cellular_response_to_endogenous_stimulus	13	AKAP13,ANKRD26,COL1A1,FGFR1,FUT8,GIPC1,INSR,JAK2,MEF2C,MIR466F-4,RUNX1,SMAD2,SMAD7	468	0.000436752
lymphocyte_activation_involved_in_immune_response	2	IFNG,PLCL2	100	0.093994
lymphocyte_apoptotic_process	1	CD44	71	0.133038
cell_adhesion	20	ANGPT1,CD1D1,CD44,COL1A1,CYP1B1,CYR61,DACT2,ELF4,FBLN2,FNDC3A,IFNG,IGSF5,IL7R,ITGA4,MPDZ,PAG1,SMAD7,TTYH1,VEGFA,ZFP36L1	618	0.00044692
lymphocyte_homeostasis	2	CD44,MEF2C	66	0.442559
lymphocyte_mediated_immunity	5	CD1D1,CRLF2,IFNG,IL7R,INPP5D	150	0.132028
lymphocyte_migration	1	ITGA4	28	1
mRNA_catabolic_process	1	ZFP36L1	29	1
mRNA_export_from_nucleus	1	NXF2	12	0.56514
mRNA_metabolic_process	3	PTBP3,SRPK2,ZFP36L1	103	0.21895
mRNA_processing	2	PTBP3,SRPK2	75	0.238651
mRNA_splicing_via_spliceosome&RNA_splicing_via_transesterification_reactions_with_bulged_adenosine_as_nucleophile	2	PTBP3,SRPK2	45	1
mRNA_stabilization	1	HNRNPA0	10	0.505664
mRNA_transport	1	NXF2	13	0.592143
cellular_process_involved_in_reproduction_in_multicellular_organism	3	FNDC3A,OCA2,ZPBP	230	0.000460394
macromolecular_complex_disassembly	2	DNAJC6,MID1IP1	50	0.770579
T_cell_activation&T_cell_aggregation	6	CD1D1,ELF4,IFNG,IL7R,PAG1,ZFP36L1	308	0.000469803
macromolecule_catabolic_process	9	GGA1,GIPC1,LPCAT1,MYCBP2,NEDD4L,TBL1X,TBL1XR1,UBE4B,ZFP36L1	293	0.0147814
macromolecule_methylation	2	BTG2,TRDMT1	129	0.0172461
macrophage_activation	1	CD1D1	28	1
macrophage_differentiation	1	CEBPE	20	1
magnesium_ion_transport	1	ZDHHC13	10	0.505664
maintenance_of_location	2	ANK2,GM2A	117	0.034094
leukocyte_aggregation&lymphocyte_aggregation	6	CD1D1,ELF4,IFNG,IL7R,PAG1,ZFP36L1	309	0.000474803
male_gonad_development&development_of_primary_male_sexual_characteristics	1	FNDC3A	82	0.0633333
male_sex_determination	1	INSR	14	0.617472
male_sex_differentiation	1	FNDC3A	103	0.0216229
mammary_gland_alveolus_development&mammary_gland_lobule_development	1	VEGFA	22	1
mammary_gland_development	5	JAK2,LRP5,NCOA3,TBX2,VEGFA	112	0.55976
mammary_gland_duct_morphogenesis	2	LRP5,NCOA3	38	1
mammary_gland_epithelium_development	3	JAK2,LRP5,NCOA3	64	0.798455
mammary_gland_morphogenesis	3	LRP5,NCOA3,TBX2	54	1
mature_B_cell_differentiation	1	PLCL2	14	0.617472
mechanoreceptor_differentiation	4	ATP8B1,FGFR1,PCDH15,USH2A	71	1
megakaryocyte_differentiation	2	MEF2C,SP1	25	0.682891
meiotic_cell_cycle	2	ACTR2,RPA1	129	0.0172461
meiotic_cell_cycle_process	1	ACTR2	86	0.0434355
meiotic_chromosome_segregation	1	ACTR2	52	0.258849
meiotic_nuclear_division	2	ACTR2,RPA1	123	0.0242692
melanin_biosynthetic_process	2	DCT,OCA2	11	0.190907
melanin_metabolic_process	2	DCT,OCA2	12	0.214104
melanocyte_differentiation	2	MEF2C,OCA2	25	0.682891
membrane_depolarization	3	CACNA1A,MEF2C,RELN	67	0.801044
membrane_invagination	1	ELMO1	25	1
membrane_lipid_biosynthetic_process	1	CYR61	39	0.515165
membrane_lipid_catabolic_process	2	CYP1B1,GM2A	10	0.168082
membrane_lipid_metabolic_process	3	CYP1B1,CYR61,GM2A	66	0.800006
membrane_organization	9	ANK2,CACNA1A,CSTAD,ELMO1,GPR158,PKDCC,RELN,SH3TC2,SUMO1	280	0.0249168
memory	1	RELN	59	0.182303
mesenchymal_cell_development	3	CRB2,SMAD2,SNAI1	99	0.215217
mesenchymal_cell_differentiation	6	CRB2,FGFR1,MEF2C,SIX2,SMAD2,SNAI1	112	0.846573
mesenchymal_cell_proliferation	2	FGFR1,VEGFA	43	1
mesenchymal_to_epithelial_transition	1	PAX8	11	0.536353
mesenchyme_development	10	CRB2,FGFR1,ITGA4,MEF2C,SIX2,SMAD2,SNAI1,TBX2,TBX5,ZFP36L1	156	1
mesenchyme_morphogenesis	4	FGFR1,SMAD2,SNAI1,TBX2	34	0.294838
mesoderm_development	7	CRB2,FGFR1,SIX2,SMAD2,SNAI1,VEGFA,WLS	100	0.839312
mesoderm_formation	6	CRB2,FGFR1,SIX2,SMAD2,SNAI1,WLS	59	0.295895
mesoderm_morphogenesis	6	CRB2,FGFR1,SIX2,SMAD2,SNAI1,WLS	62	0.314794
mesodermal_cell_differentiation	2	FGFR1,SIX2	22	0.658382
mesodermal_cell_fate_commitment	2	FGFR1,SIX2	17	0.331495
mesodermal_cell_fate_specification	2	FGFR1,SIX2	11	0.190907
mesonephric_tubule_morphogenesis	4	CD44,PAX8,SIX2,VEGFA	61	1
mesonephros_development	5	CD44,FGFR1,PAX8,SIX2,VEGFA	76	1
metal_ion_homeostasis	6	ANK2,CACNA1A,CCL28,GPR12,SLC31A2,SLC39A4	210	0.0314559
metal_ion_transport	16	ADRB2,ANK2,ATP1A1,CACNA1A,CACNA2D2,GRIN3A,KCNJ11,KCNJ6,KCNMB4,NEDD4L,SLC31A2,SLC39A4,SLC5A4B,SUMO1,TSPAN13,ZDHHC13	318	0.353656
metanephric_epithelium_development	1	PAX8	15	1
metanephric_nephron_development	1	PAX8	25	1
metanephric_nephron_epithelium_development	1	PAX8	13	0.592143
metanephric_nephron_morphogenesis	1	PAX8	15	1
metanephric_nephron_tubule_development	1	PAX8	11	0.536353
metanephric_renal_vesicle_morphogenesis	1	PAX8	10	0.505664
metanephric_tubule_development	1	PAX8	13	0.592143
metanephros_development	3	DLG5,PAX8,SIX2	63	0.797957
metanephros_morphogenesis	1	PAX8	19	1
metencephalon_development	2	ATRN,CACNA1A	90	0.127292
methylation	2	BTG2,TRDMT1	140	0.012536
microtubule_based_movement	5	ACTR2,KLC2,KTN1,NEFM,SPAG17	94	0.833682
microtubule_based_process	10	ACTR2,DCTN6,KLC2,KTN1,MCPH1,MID1IP1,NEFM,PARD3,SPAG17,TACC2	251	0.117884
microtubule_bundle_formation	1	SPAG17	29	1
microtubule_cytoskeleton_organization	7	DCTN6,MCPH1,MID1IP1,NEFM,PARD3,SPAG17,TACC2	162	0.333198
microtubule_depolymerization	1	MID1IP1	17	1
microtubule_organizing_center_organization	1	MCPH1	31	0.720025
microtubule_polymerization_or_depolymerization	1	MID1IP1	29	1
midbrain_development	3	DLG5,FGFR1,SMAD9	34	0.498197
middle_ear_morphogenesis	3	FGFR1,NKX3-2,SIX2	23	0.216245
mitochondrial_membrane_organization	1	CSTAD	29	1
mitochondrial_transport	2	IMMP2L,SLC25A33	43	1
negative_regulation_of_catalytic_activity	2	HMGCR,NLE1	195	0.000496313
mitotic_cell_cycle	6	DCTN6,INSR,MCPH1,NEUROG1,NLE1,TTYH1	210	0.0314559
mitotic_cell_cycle_process	5	DCTN6,INSR,MCPH1,NEUROG1,TTYH1	170	0.0788472
mitotic_nuclear_division	3	INSR,NEUROG1,TTYH1	58	1
mitotic_spindle_organization	1	DCTN6	11	0.536353
modification_by_host_of_symbiont_morphology_or_physiology	1	NCF1	14	0.617472
modification_dependent_macromolecule_catabolic_process&modification_dependent_protein_catabolic_process	5	GIPC1,NEDD4L,TBL1X,TBL1XR1,UBE4B	145	0.171185
modification_of_morphology_or_physiology_of_other_organism	1	NCF1	20	1
modification_of_morphology_or_physiology_of_other_organism_involved_in_symbiotic_interaction	1	NCF1	18	1
molting_cycle&hair_cycle	4	RUNX1,RUNX3,SNAI1,ZDHHC21	99	0.414117
molting_cycle_process&hair_cycle_process	4	RUNX1,RUNX3,SNAI1,ZDHHC21	93	0.525873
monocarboxylic_acid_biosynthetic_process	3	MID1IP1,RDH16,SCD1	68	0.802247
monocarboxylic_acid_catabolic_process	2	LIPE,PEX7	30	1
monocarboxylic_acid_metabolic_process	10	ANKRD26,ATP8B1,CYP1B1,LIPE,MID1IP1,NCF1,PEX7,PGK1,RDH16,SCD1	218	0.328292
monocarboxylic_acid_transport	1	CACNA1A	44	0.526408
mononuclear_cell_proliferation&lymphocyte_proliferation	6	ELF4,IFNG,IL7R,INPP5D,MEF2C,PLCL2	173	0.118435
monosaccharide_metabolic_process	2	CACNA1A,INSR	109	0.0476202
monosaccharide_transport	1	SLC5A4B	61	0.183308
monovalent_inorganic_cation_transport	9	ADRB2,ANK2,ATP1A1,CACNA1A,KCNJ11,KCNJ6,KCNMB4,NEDD4L,SLC5A4B	196	0.377108
morphogenesis_of_a_branching_epithelium	9	ANGPT1,CD44,DLG5,FGFR1,LRP5,NCOA3,PAX8,SIX2,VEGFA	200	0.309114
morphogenesis_of_a_branching_structure	9	ANGPT1,CD44,DLG5,FGFR1,LRP5,NCOA3,PAX8,SIX2,VEGFA	211	0.255068
morphogenesis_of_a_polarized_epithelium	3	AHI1,DLG5,GRHL3	45	1
morphogenesis_of_an_epithelial_sheet	1	PARD3	28	1
morphogenesis_of_an_epithelium	25	AHI1,ANGPT1,ARID1A,CD44,DLG5,EFNB2,FGFR1,GRHL3,GRSF1,IFT57,LRP5,MEF2C,NCOA3,PARD3,PAX8,PCDH15,RUNX1,RUNX3,SIX2,SNAI1,STK3,TBX2,TBX5,VEGFA,ZIC3	434	0.551707
morphogenesis_of_embryonic_epithelium	6	ARID1A,GRHL3,GRSF1,IFT57,PAX8,STK3	161	0.19404
motor_neuron_axon_guidance	1	MYCBP2	25	1
mucopolysaccharide_metabolic_process	2	CHSY1,IMPAD1	26	0.691562
cell_cycle	14	ACTR2,ADCYAP1,DCTN6,FGFR1,FOXK1,INSR,MCPH1,NEUROG1,NLE1,RPA1,RUNX3,SRPK2,TACC2,TTYH1	483	0.000545583
multi_organism_behavior	1	PHF21A	68	0.128902
regulation_of_intracellular_signal_transduction	21	ABR,ANGPT1,ANKRD26,CD44,CYP1B1,EI24,F2,FGFR1,GDI2,GIPC1,GRHL3,HMGCR,JAK2,MAS1,NFAT5,NOX4,RAP1GAP2,RELN,SIPA1L1,STK3,VEGFA	629	0.000682171
multicellular_organism_growth	11	ADRB2,ANKRD26,ATRN,CACNA2D2,CCM2,NCOA3,PCDH15,PKDCC,PLAC8,TBL1XR1,ZFP36L1	177	1
positive_regulation_of_signal_transduction	18	ANGPT1,CD44,CHSY1,CRB2,CYP1B1,EI24,F2,FGFR1,GIPC1,JAK2,MAS1,NLE1,NOX4,RELN,RUNX3,STK3,VEGFA,ZFP423	561	0.000687657
multicellular_organismal_aging	3	INPP5D,TERC,WRN	30	0.456625
multicellular_organismal_homeostasis	8	ADRB2,AMPD3,INPP5D,LPCAT1,NOX4,RPA1,USH2A,VEGFA	187	0.291073
multicellular_organismal_metabolic_process	1	ADRB2	30	1
multicellular_organismal_movement&musculoskeletal_movement	1	CACNA1A	16	1
cell_projection_morphogenesis	14	AHI1,CACNA1A,DCLK1,IFT57,MYCBP2,NEFM,PCDH15,RABL2,RELN,RUNX3,SIPA1L1,SPAG17,TBR1,VEGFA	480	0.000720582
multicellular_organismal_response_to_stress	5	CACNA1A,MEF2C,NMUR2,RELN,RUNX1	67	0.803608
multicellular_organismal_signaling	2	ANK2,CACNA1A	50	0.770579
multicellular_organismal_water_homeostasis	1	GRHL3	26	1
muscle_adaptation	1	MEF2C	44	0.526408
muscle_cell_development	6	ANK2,CACNA2D2,MEF2C,POPDC2,SMAD6,VEGFA	114	0.705389
muscle_cell_differentiation	12	ANK2,ARID1A,CACNA2D2,CCL9,EFNB2,MEF2C,NOX4,POPDC2,SMAD6,TBX2,TBX5,VEGFA	277	0.171439
muscle_cell_fate_commitment	2	MEF2C,TBX2	11	0.190907
muscle_cell_proliferation	4	FGFR1,MEF2C,TBX2,TBX5	60	1
muscle_contraction	6	ADRB2,ANK2,ATP1A1,NCF1,SMAD7,SUMO1	114	0.705389
muscle_fiber_development	2	CACNA2D2,VEGFA	52	0.773465
muscle_hypertrophy&striated_muscle_hypertrophy	1	MEF2C	25	1
muscle_hypertrophy_in_response_to_stress&cardiac_muscle_adaptation&cardiac_muscle_hypertrophy_in_response_to_stress	1	MEF2C	11	0.536353
muscle_organ_development	10	ANGPT1,BTG2,EFNB2,FGFR1,MEF2C,SMAD7,TBX2,TBX5,UBE4B,XIRP2	267	0.0755212
muscle_organ_morphogenesis	4	ANGPT1,SMAD7,UBE4B,XIRP2	68	1
muscle_structure_development	18	ANGPT1,ANK2,ARID1A,BTG2,CACNA2D2,CCL9,EFNB2,FGFR1,MEF2C,NOX4,POPDC2,SMAD6,SMAD7,TBX2,TBX5,UBE4B,VEGFA,XIRP2	457	0.0241441
muscle_system_process	7	ADRB2,ANK2,ATP1A1,MEF2C,NCF1,SMAD7,SUMO1	157	0.411483
muscle_tissue_development	14	ANGPT1,ARID1A,BTG2,EFNB2,FGFR1,MEF2C,NOX4,POPDC2,SMAD7,TBX2,TBX5,UBE4B,VEGFA,XIRP2	315	0.161257
muscle_tissue_morphogenesis	4	ANGPT1,SMAD7,UBE4B,XIRP2	60	1
myelin_maintenance	1	SH3TC2	11	0.536353
myelination	4	ATRN,IFNG,PARD3,SH3TC2	97	0.529857
myeloid_cell_activation_involved_in_immune_response	1	ABR	36	0.727051
myeloid_cell_apoptotic_process	2	IFNG,MEF2C	22	0.658382
myeloid_cell_differentiation	7	CEBPE,CSF3R,INPP5D,JAK2,MEF2C,SP1,VEGFA	245	0.0169709
myeloid_cell_homeostasis	5	IFNG,INPP5D,JAK2,SP1,VEGFA	120	0.451438
myeloid_leukocyte_activation	2	ABR,CD1D1	86	0.177375
myeloid_leukocyte_differentiation	3	CEBPE,INPP5D,MEF2C	125	0.0922575
myeloid_leukocyte_mediated_immunity	2	ABR,NCF1	48	0.768734
myeloid_leukocyte_migration	3	CAMK1D,CSF3R,IFNG	59	1
myoblast_differentiation	2	CCL9,TBX2	53	0.581999
myofibril_assembly	1	MEF2C	35	0.724729
natural_killer_cell_activation	1	ELF4	46	0.366218
ncRNA_metabolic_process	2	CDKAL1,TRDMT1	61	0.43615
ncRNA_processing	2	CDKAL1,TRDMT1	30	1
negative_regulation_of_BMP_signaling_pathway	1	SMAD7	37	0.729761
negative_regulation_of_B_cell_activation	1	INPP5D	27	1
negative_regulation_of_B_cell_apoptotic_process	1	CD44	18	1
negative_regulation_of_B_cell_proliferation	1	INPP5D	13	0.592143
negative_regulation_of_DNA_binding	2	JAK2,ZFP462	20	0.644046
negative_regulation_of_DNA_metabolic_process	1	RAD18	25	1
negative_regulation_of_DNA_recombination	1	RAD18	13	0.592143
negative_regulation_of_ERK1_and_ERK2_cascade	1	ANKRD26	22	1
negative_regulation_of_MAPK_cascade	2	ANKRD26,HMGCR	68	0.323873
negative_regulation_of_MAP_kinase_activity	1	HMGCR	34	0.72283
negative_regulation_of_NF_kappaB_transcription_factor_activity	1	CYP1B1	17	1
cell_cell_signaling	16	ANK2,CACNA1A,CACNA2D2,CAMK4,CYB5R4,DIO2,FGFR1,GIPC1,LRP5,MEF2C,NFE2,NMUR2,PLCL2,RELN,SMAD2,UNC13C	518	0.000811584
neuron_development	21	AHI1,ATP8B1,BTG2,CACNA1A,CAMK1D,DCLK1,FGFR1,GRIN3A,IRX5,MEF2C,MYCBP2,NEFM,PCDH15,RAP1GAP2,RELN,RUNX1,RUNX3,SIPA1L1,TBR1,UBE4B,VEGFA	617	0.00086117
negative_regulation_of_RNA_splicing&negative_regulation_of_mRNA_splicing_via_spliceosome	1	PTBP3	12	0.56514
negative_regulation_of_T_cell_activation&negative_regulation_of_leukocyte_cell_cell_adhesion	1	PAG1	70	0.131309
negative_regulation_of_Wnt_signaling_pathway	1	STK3	72	0.0895052
negative_regulation_of_adaptive_immune_response	1	IL7R	25	1
negative_regulation_of_adaptive_immune_response_based_on_somatic_recombination_of_immune_receptors_built_from_immunoglobulin_superfamily_domains	1	IL7R	23	1
negative_regulation_of_antigen_receptor_mediated_signaling_pathway	1	PLCL2	16	1
regulation_of_organelle_organization	8	ARID5A,INSR,MCPH1,MEF2C,MID1IP1,MYCBP2,NEUROG1,TERC	338	0.000907727
negative_regulation_of_apoptotic_signaling_pathway	3	CD44,NLE1,VEGFA	109	0.163373
negative_regulation_of_binding	2	JAK2,ZFP462	44	1
negative_regulation_of_biomineral_tissue_development	1	NFE2	11	0.536353
negative_regulation_of_blood_circulation	2	ATP1A1,SMAD6	17	0.331495
negative_regulation_of_blood_pressure	2	ADRB2,NEDD4L	22	0.658382
negative_regulation_of_bone_mineralization	1	NFE2	10	0.505664
negative_regulation_of_canonical_Wnt_signaling_pathway	1	STK3	50	0.373633
negative_regulation_of_cartilage_development	1	NKX3-2	17	1
negative_regulation_of_catabolic_process	2	GIPC1,MYCBP2	66	0.442559
leukocyte_differentiation	9	CD1D1,CEBPE,IFNG,IL7R,INPP5D,MEF2C,MIR150,PLCL2,ZFP36L1	365	0.000910331
negative_regulation_of_cell_activation	3	ABR,INPP5D,PAG1	116	0.121925
negative_regulation_of_cell_adhesion	5	COL1A1,CYP1B1,DACT2,PAG1,VEGFA	113	0.561066
negative_regulation_of_cell_cell_adhesion	2	PAG1,VEGFA	85	0.176211
leukocyte_cell_cell_adhesion	7	CD1D1,ELF4,IFNG,IL7R,ITGA4,PAG1,ZFP36L1	318	0.000913575
negative_regulation_of_cell_cycle	4	ADCYAP1,FOXK1,NLE1,RUNX3	134	0.150352
anion_transport	3	CACNA1A,GIPC1,SLC17A8	217	0.000926373
catabolic_process	17	CYP1B1,DIO2,EI24,GGA1,GIPC1,GM2A,LIPE,LPCAT1,MYCBP2,NEDD4L,NT5E,PEX7,PGK1,TBL1X,TBL1XR1,UBE4B,ZFP36L1	536	0.000978265
hemopoiesis	22	ANGPT1,CD1D1,CEBPE,CSF3R,DACT2,DOCK7,IFNG,IL7R,INPP5D,JAK2,KAT6A,MEF2C,MIR150,PAPD4,PLCL2,RPA1,RUNX1,SP1,STK3,TERC,VEGFA,ZFP36L1	634	0.000995842
negative_regulation_of_cell_growth	3	EAF2,EI24,FOXK1	47	1
negative_regulation_of_cell_migration	2	ABR,CYP1B1	59	0.588638
negative_regulation_of_cell_motility	2	ABR,CYP1B1	61	0.43615
negative_regulation_of_cell_projection_organization	1	RAP1GAP2	57	0.265658
negative_regulation_of_cell_proliferation	12	BTG2,CYP1B1,EAF2,EFNB2,IFT57,INPP5D,JAK2,MEF2C,NOX4,RUNX1,RUNX3,STK3	316	0.060684
negative_regulation_of_cell_substrate_adhesion	1	COL1A1	16	1
regulation_of_cellular_response_to_stress	2	CD44,STK3	182	0.001025
negative_regulation_of_cellular_catabolic_process	1	GIPC1	44	0.526408
negative_regulation_of_cellular_component_movement	2	ABR,CYP1B1	70	0.324851
negative_regulation_of_cellular_component_organization	5	MID1IP1,NFE2,PKDCC,RAP1GAP2,STAT1	206	0.013814
regulation_of_catalytic_activity	21	ABR,ADCYAP1,COX17,CYR61,GDI2,GIPC1,GM2A,GRHL3,HMGCR,JAK2,MAS1,MCPH1,MEF2C,MID1IP1,NLE1,NOX4,RAP1GAP2,RELN,SIPA1L1,STAT1,SUMO1	615	0.0011195
negative_regulation_of_cellular_protein_catabolic_process	1	GIPC1	26	1
negative_regulation_of_cellular_protein_localization	3	ANGPT1,PKDCC,TRIM29	35	0.50933
positive_regulation_of_cellular_protein_metabolic_process	11	ANGPT1,ARID5A,CD44,CYR61,JAK2,MAS1,NFE2,NOX4,RELN,STAT1,VEGFA	405	0.00113685
negative_regulation_of_cellular_response_to_insulin_stimulus	1	ANKRD26	17	1
negative_regulation_of_chondrocyte_differentiation	1	NKX3-2	13	0.592143
negative_regulation_of_cysteine_type_endopeptidase_activity_involved_in_apoptotic_process&negative_regulation_of_cysteine_type_endopeptidase_activity	1	NLE1	23	1
negative_regulation_of_cytokine_biosynthetic_process	1	INPP5D	14	0.617472
negative_regulation_of_cytokine_production	2	ANGPT1,INPP5D	91	0.127731
negative_regulation_of_cytokine_secretion	1	ANGPT1	15	1
negative_regulation_of_cytoplasmic_transport	2	ANGPT1,PKDCC	30	1
negative_regulation_of_cytoskeleton_organization	1	MID1IP1	43	0.52299
negative_regulation_of_defense_response	2	ABR,NT5E	81	0.245666
negative_regulation_of_developmental_growth	4	ADRB2,ANKRD26,PLAC8,STK3	60	1
regulation_of_transport	25	ABR,ADRB2,AHI1,ANGPT1,ANK2,CACNA1A,CACNA2D2,CACNG8,CAMK4,CD47,DNAJC6,ECT2,IFNG,KCNJ11,KCNJ6,LRP5,MEF2C,NEDD4L,PKDCC,RAB3C,RELN,SH3TC2,SLC31A2,SUMO1,TSPAN13	687	0.00116534
negative_regulation_of_embryonic_development	3	GPR161,SNAI1,TBX2	23	0.216245
negative_regulation_of_endopeptidase_activity	1	NLE1	47	0.36713
negative_regulation_of_epithelial_cell_proliferation	5	EAF2,EFNB2,IFT57,MEF2C,RUNX3	63	0.612568
negative_regulation_of_exocytosis	1	ABR	12	0.56514
negative_regulation_of_extrinsic_apoptotic_signaling_pathway	1	VEGFA	45	0.36598
negative_regulation_of_fat_cell_differentiation	1	ANKRD26	38	0.514853
negative_regulation_of_growth	9	ADRB2,ANKRD26,EAF2,EI24,FOXK1,IFNG,PLAC8,SCD1,STK3	105	0.431565
negative_regulation_of_heart_contraction	1	ATP1A1	11	0.536353
negative_regulation_of_hemopoiesis	1	INPP5D	73	0.0895315
negative_regulation_of_homeostatic_process	3	ANK2,CD44,INPP5D	73	0.629809
negative_regulation_of_homotypic_cell_cell_adhesion	1	PAG1	77	0.0924442
negative_regulation_of_hydrolase_activity	1	NLE1	81	0.0628163
negative_regulation_of_immune_effector_process	3	ABR,ANGPT1,IL7R	57	1
negative_regulation_of_immune_response	4	ABR,ANGPT1,IL7R,INPP5D	76	0.818016
negative_regulation_of_immune_system_process	7	ABR,ANGPT1,CD44,IL7R,INPP5D,PAG1,PLCL2	220	0.0498702
negative_regulation_of_inflammatory_response	2	ABR,NT5E	64	0.438656
negative_regulation_of_insulin_receptor_signaling_pathway	1	ANKRD26	15	1
negative_regulation_of_interleukin_6_production	1	INPP5D	18	1
negative_regulation_of_intracellular_protein_transport	2	ANGPT1,PKDCC	27	0.70038
negative_regulation_of_molecular_function	6	CYP1B1,HMGCR,JAK2,KAT6A,NLE1,ZFP462	286	0.00120249
negative_regulation_of_intracellular_transport	2	ANGPT1,PKDCC	39	1
negative_regulation_of_intrinsic_apoptotic_signaling_pathway	1	CD44	39	0.515165
negative_regulation_of_ion_transport	1	NEDD4L	31	0.720025
negative_regulation_of_kidney_development	1	PAX8	15	1
negative_regulation_of_kinase_activity	1	HMGCR	86	0.0434355
negative_regulation_of_leukocyte_activation	3	ABR,INPP5D,PAG1	110	0.164526
negative_regulation_of_leukocyte_apoptotic_process	1	CD44	43	0.52299
negative_regulation_of_leukocyte_differentiation	1	INPP5D	53	0.259085
negative_regulation_of_leukocyte_mediated_immunity	2	ABR,IL7R	29	0.71826
negative_regulation_of_leukocyte_proliferation	1	INPP5D	51	0.376964
negative_regulation_of_lipid_biosynthetic_process	2	ATP1A1,LPCAT1	17	0.331495
negative_regulation_of_lipid_metabolic_process	2	ATP1A1,LPCAT1	31	1
negative_regulation_of_locomotion	2	ABR,CYP1B1	81	0.245666
negative_regulation_of_lymphocyte_activation	2	INPP5D,PAG1	96	0.0920466
negative_regulation_of_lymphocyte_apoptotic_process	1	CD44	35	0.724729
negative_regulation_of_lymphocyte_mediated_immunity	1	IL7R	21	1
negative_regulation_of_mRNA_metabolic_process	1	PTBP3	14	0.617472
negative_regulation_of_mRNA_processing	1	PTBP3	13	0.592143
response_to_wounding	9	ABR,CD44,CD47,F2,GRHL3,MAS1,MCPH1,NT5E,PARD3	354	0.00120411
negative_regulation_of_mesenchymal_cell_apoptotic_process	1	PAX8	11	0.536353
negative_regulation_of_microtubule_depolymerization&regulation_of_microtubule_depolymerization	1	MID1IP1	15	1
negative_regulation_of_microtubule_polymerization_or_depolymerization	1	MID1IP1	17	1
negative_regulation_of_mitotic_cell_cycle	1	NLE1	62	0.184506
neuron_projection_morphogenesis	9	CACNA1A,DCLK1,MYCBP2,NEFM,RELN,RUNX3,SIPA1L1,TBR1,VEGFA	360	0.00124225
negative_regulation_of_mononuclear_cell_proliferation&negative_regulation_of_lymphocyte_proliferation	1	INPP5D	50	0.373633
negative_regulation_of_multi_organism_process	2	IFNG,SCD1	71	0.326004
negative_regulation_of_multicellular_organism_growth	3	ADRB2,ANKRD26,PLAC8	15	0.0967169
chromatin_modification	3	ARID1A,ARID5A,KAT6A	210	0.00130153
negative_regulation_of_muscle_cell_differentiation	1	CCL9	35	0.724729
negative_regulation_of_muscle_contraction	2	ADRB2,NCF1	12	0.214104
negative_regulation_of_myeloid_cell_differentiation	1	INPP5D	41	0.517835
negative_regulation_of_myeloid_leukocyte_differentiation	1	INPP5D	22	1
negative_regulation_of_myoblast_differentiation	1	CCL9	18	1
negative_regulation_of_nervous_system_development	3	GPR161,IFNG,RAP1GAP2	164	0.0137436
negative_regulation_of_neural_precursor_cell_proliferation	1	BTG2	18	1
chromatin_organization	4	ARID1A,ARID5A,KAT6A,ZFP462	232	0.00145906
negative_regulation_of_neuron_apoptotic_process	4	ANGPT1,CACNA1A,MEF2C,VEGFA	96	0.528461
negative_regulation_of_neuron_death	4	ANGPT1,CACNA1A,MEF2C,VEGFA	101	0.414791
negative_regulation_of_neuron_differentiation	1	RAP1GAP2	110	0.0151011
negative_regulation_of_neuron_projection_development	1	RAP1GAP2	53	0.259085
innate_immune_response	2	GBP10,STAT1	176	0.00146996
neuron_projection_development	15	CACNA1A,CAMK1D,DCLK1,FGFR1,GRIN3A,MEF2C,MYCBP2,NEFM,RAP1GAP2,RELN,RUNX3,SIPA1L1,TBR1,UBE4B,VEGFA	479	0.00148064
regulation_of_cellular_component_biogenesis	4	CYR61,LRRN3,MEF2C,NEDD4L	234	0.00148277
negative_regulation_of_nucleocytoplasmic_transport	1	ANGPT1	23	1
negative_regulation_of_organ_growth	2	ANKRD26,STK3	19	0.377419
negative_regulation_of_organelle_organization	1	MID1IP1	101	0.0210881
negative_regulation_of_ossification	1	NFE2	63	0.186152
negative_regulation_of_osteoclast_differentiation	1	INPP5D	14	0.617472
negative_regulation_of_peptidase_activity	1	NLE1	50	0.373633
negative_regulation_of_peptidyl_serine_phosphorylation	1	SMAD7	10	0.505664
negative_regulation_of_phosphorus_metabolic_process&negative_regulation_of_phosphate_metabolic_process	6	ANGPT1,ANKRD26,HMGCR,LPCAT1,PARD3,SMAD7	194	0.0542396
negative_regulation_of_phosphorylation	5	ANGPT1,ANKRD26,HMGCR,PARD3,SMAD7	180	0.0443604
negative_regulation_of_production_of_molecular_mediator_of_immune_response	1	ANGPT1	12	0.56514
secretion	15	ABR,ANGPT1,CACNA1A,CRLF2,CYB5R4,DIO2,GIPC1,GNPTAB,IFNG,LRP5,MEF2C,RAB3C,SMAD2,TRIM36,VEGFA	481	0.00148434
negative_regulation_of_proteasomal_protein_catabolic_process	1	GIPC1	19	1
negative_regulation_of_proteasomal_ubiquitin_dependent_protein_catabolic_process	1	GIPC1	17	1
negative_regulation_of_protein_catabolic_process	2	GIPC1,MYCBP2	40	1
negative_regulation_of_protein_complex_disassembly&negative_regulation_of_protein_depolymerization	1	MID1IP1	24	1
negative_regulation_of_protein_import_into_nucleus	1	ANGPT1	21	1
negative_regulation_of_protein_kinase_activity	1	HMGCR	78	0.0938559
negative_regulation_of_protein_localization_to_nucleus	2	ANGPT1,TRIM29	23	0.666232
covalent_chromatin_modification	2	ARID5A,KAT6A	178	0.00148778
negative_regulation_of_protein_modification_process	4	ANGPT1,HMGCR,PARD3,SMAD7	176	0.0188943
negative_regulation_of_protein_phosphorylation	4	ANGPT1,HMGCR,PARD3,SMAD7	137	0.111395
negative_regulation_of_protein_processing	2	GIPC1,NLE1	86	0.177375
negative_regulation_of_protein_secretion	1	ANGPT1	37	0.729761
negative_regulation_of_protein_serine_threonine_kinase_activity	1	HMGCR	51	0.376964
negative_regulation_of_protein_transport	2	ANGPT1,PKDCC	63	0.437358
negative_regulation_of_proteolysis	2	GIPC1,NLE1	81	0.245666
negative_regulation_of_proteolysis_involved_in_cellular_protein_catabolic_process	1	GIPC1	25	1
negative_regulation_of_reproductive_process	2	EAF2,SNAI1	33	1
negative_regulation_of_response_to_DNA_damage_stimulus	1	CD44	10	0.505664
negative_regulation_of_response_to_external_stimulus	3	ABR,GRIN3A,NT5E	121	0.0894267
negative_regulation_of_cell_development	2	PAX8,RAP1GAP2	179	0.00150578
negative_regulation_of_response_to_wounding	2	ABR,NT5E	80	0.24356
negative_regulation_of_secretion	2	ABR,ANGPT1	63	0.437358
negative_regulation_of_secretion_by_cell	2	ABR,ANGPT1	56	0.583449
negative_regulation_of_sequence_specific_DNA_binding_transcription_factor_activity	2	CYP1B1,KAT6A	44	1
negative_regulation_of_sequestering_of_calcium_ion&release_of_sequestered_calcium_ion_into_cytosol	1	ANK2	43	0.52299
cell_migration	20	ABR,ANGPT1,CAMK1D,CCL28,CSF3R,CYP1B1,CYR61,DCLK1,FUT8,GIPC1,IFNG,ITGA4,LRP5,MEF2C,NR2F1,PARD3,PEX7,RELN,SNAI1,VEGFA	582	0.00155844
negative_regulation_of_signal_transduction_by_p53_class_mediator	1	CD44	11	0.536353
negative_regulation_of_neurogenesis	1	RAP1GAP2	147	0.00155968
negative_regulation_of_smooth_muscle_contraction	2	ADRB2,NCF1	10	0.168082
negative_regulation_of_smoothened_signaling_pathway	1	GPR161	25	1
negative_regulation_of_stem_cell_differentiation	1	PAX8	16	1
negative_regulation_of_systemic_arterial_blood_pressure	2	ADRB2,NEDD4L	15	0.284666
negative_regulation_of_cell_death	14	AHI1,ANGPT1,CACNA1A,CAMK1D,CD44,CYR61,DAD1,JAK2,MEF2C,NKX3-2,NLE1,PAX8,PLAC8,VEGFA	456	0.00160031
negative_regulation_of_cellular_protein_metabolic_process	6	ANGPT1,GIPC1,HMGCR,NLE1,PARD3,SMAD7	277	0.00163877
negative_regulation_of_transferase_activity	1	HMGCR	91	0.0456501
negative_regulation_of_transmembrane_receptor_protein_serine_threonine_kinase_signaling_pathway	2	DACT2,SMAD7	63	0.437358
negative_regulation_of_transport	4	ABR,ANGPT1,NEDD4L,PKDCC	147	0.0854738
nephric_duct_morphogenesis&nephric_duct_development	1	EFNB2	10	0.505664
nephron_development	7	AHI1,ANGPT1,CD44,MEF2C,PAX8,SIX2,VEGFA	93	0.675824
nephron_epithelium_development	6	AHI1,CD44,MEF2C,PAX8,SIX2,VEGFA	78	0.64843
nephron_epithelium_morphogenesis&nephron_tubule_morphogenesis	5	AHI1,CD44,PAX8,SIX2,VEGFA	63	0.612568
nephron_morphogenesis	5	AHI1,CD44,PAX8,SIX2,VEGFA	64	0.617074
nephron_tubule_development	6	AHI1,CD44,MEF2C,PAX8,SIX2,VEGFA	71	0.478434
nephron_tubule_epithelial_cell_differentiation	2	MEF2C,PAX8	11	0.190907
nephron_tubule_formation	1	PAX8	16	1
nerve_development	1	ATP8B1	68	0.128902
neural_crest_cell_differentiation	1	MEF2C	54	0.259903
neural_nucleus_development	1	CACNA1A	22	1
neural_precursor_cell_proliferation	6	BTG2,DCT,DOCK7,FGFR1,TACC2,VEGFA	126	0.583649
neural_retina_development	2	AHI1,IRX5	45	1
neural_tube_closure	3	ARID1A,GRHL3,IFT57	96	0.289366
neural_tube_development	6	ARID1A,GPR161,GRHL3,IFT57,STK3,ZFP36L1	163	0.1951
neural_tube_formation	4	ARID1A,GRHL3,IFT57,STK3	114	0.250154
neural_tube_patterning	1	GPR161	44	0.526408
neuroblast_division&neuronal_stem_cell_division	2	DCT,FGFR1	10	0.168082
neuroblast_proliferation	3	DCT,FGFR1,VEGFA	49	1
neuroepithelial_cell_differentiation	5	DLX3,FGFR1,MEF2C,OCA2,PCDH15	77	1
neurofilament_cytoskeleton_organization	1	NEFM	10	0.505664
regulation_of_transferase_activity	6	HMGCR,JAK2,MAS1,MCPH1,NOX4,RELN	280	0.00164946
neuromuscular_junction_development	1	CACNA2D2	35	0.724729
neuromuscular_process	6	ABR,CACNA1A,EI24,GM2A,GRIN3A,PCDH15	102	1
neuromuscular_process_controlling_balance	5	ABR,CACNA1A,EI24,GM2A,PCDH15	59	0.597084
neuromuscular_synaptic_transmission	1	CACNA1A	16	1
neuron_apoptotic_process	6	ANGPT1,CACNA1A,MEF2C,RAPSN,SRPK2,VEGFA	148	0.309674
neuron_death	6	ANGPT1,CACNA1A,MEF2C,RAPSN,SRPK2,VEGFA	162	0.194482
cellular_catabolic_process	13	CYP1B1,DIO2,EI24,GIPC1,GM2A,LIPE,NEDD4L,NT5E,PEX7,TBL1X,TBL1XR1,UBE4B,ZFP36L1	435	0.00172599
neuron_fate_commitment	1	TBR1	71	0.133038
neuron_maturation	1	IRX5	33	0.721389
neuron_migration	5	DCLK1,MEF2C,NR2F1,PEX7,RELN	124	0.356748
neuron_neuron_synaptic_transmission	5	CACNA1A,CAMK4,MEF2C,PLCL2,RELN	75	1
regulation_of_cellular_localization	13	ABR,ANGPT1,ANK2,CACNA1A,CAMK4,ECT2,IFNG,LRP5,MEF2C,PKDCC,RAB3C,SH3TC2,TRIM29	435	0.00172599
neuron_projection_extension	2	DCLK1,VEGFA	66	0.442559
neuron_projection_extension_involved_in_neuron_projection_guidance&axon_extension_involved_in_axon_guidance	1	VEGFA	14	0.617472
neuron_projection_guidance&axon_guidance	5	MYCBP2,RELN,RUNX3,TBR1,VEGFA	142	0.223494
proteolysis	13	CPZ,CYR61,F2,GIPC1,IMMP2L,JAK2,NEDD4L,NLE1,OTULIN,STAT1,TBL1X,TBL1XR1,UBE4B	436	0.00173274
neuronal_stem_cell_maintenance	1	MCPH1	18	1
neuropeptide_signaling_pathway	2	ADCYAP1,NMUR2	29	0.71826
neurotransmitter_metabolic_process	1	CACNA1A	11	0.536353
neurotransmitter_secretion	2	CACNA1A,MEF2C	63	0.437358
neurotransmitter_transport	2	CACNA1A,MEF2C	76	0.238853
neutral_lipid_catabolic_process&acylglycerol_catabolic_process	1	LIPE	13	0.592143
neutral_lipid_metabolic_process	2	LIPE,TBL1XR1	59	0.588638
neutrophil_activation	1	ABR	10	0.505664
neutrophil_chemotaxis	3	CAMK1D,CSF3R,IFNG	36	0.732827
neutrophil_mediated_immunity	2	ABR,NCF1	20	0.644046
neutrophil_migration	3	CAMK1D,CSF3R,IFNG	37	0.736217
nitric_oxide_metabolic_process&reactive_nitrogen_species_metabolic_process&nitric_oxide_biosynthetic_process	2	CYP1B1,IFNG	26	0.691562
nitrogen_compound_transport	9	CACNA1A,CYB5R4,DIO2,GIPC1,LRP5,NXF2,SLC17A8,SLC25A33,SMAD2	288	0.0193287
nodal_signaling_pathway	1	DACT2	11	0.536353
non_canonical_Wnt_signaling_pathway	1	GRHL3	34	0.72283
nonmotile_primary_cilium_assembly	1	PCDH15	10	0.505664
notochord_development	1	CRB2	17	1
notochord_morphogenesis	1	CRB2	10	0.505664
nuclear_division	5	ACTR2,INSR,NEUROG1,RPA1,TTYH1	175	0.0591391
nuclear_envelope_organization	1	SUMO1	13	0.592143
nuclear_export	2	CAMK4,NXF2	37	1
nuclear_import	4	ANGPT1,ECT2,JAK2,SIX2	101	0.414791
nuclear_transcribed_mRNA_catabolic_process	1	ZFP36L1	17	1
nuclear_transcribed_mRNA_catabolic_process_deadenylation_dependent_decay	1	ZFP36L1	13	0.592143
nuclear_transport	6	ANGPT1,CAMK4,ECT2,JAK2,NXF2,SIX2	152	0.24527
nucleic_acid_phosphodiester_bond_hydrolysis	1	WRN	53	0.259085
nucleobase_containing_compound_catabolic_process	2	NT5E,ZFP36L1	70	0.324851
nucleobase_containing_compound_transport	2	NXF2,SLC25A33	29	0.71826
nucleobase_containing_small_molecule_metabolic_process	6	ADCYAP1,AMPD3,GPR161,NT5E,RRM1,TBL1XR1	173	0.118435
nucleocytoplasmic_transport	6	ANGPT1,CAMK4,ECT2,JAK2,NXF2,SIX2	151	0.245321
nucleoside_monophosphate_biosynthetic_process	1	AMPD3	12	0.56514
nucleoside_monophosphate_metabolic_process	2	AMPD3,NT5E	35	1
nucleoside_phosphate_biosynthetic_process	4	ADCYAP1,AMPD3,GPR161,RRM1	84	0.659715
nucleoside_phosphate_catabolic_process	1	NT5E	24	1
nucleoside_phosphate_metabolic_process	6	ADCYAP1,AMPD3,GPR161,NT5E,RRM1,TBL1XR1	156	0.247054
nucleoside_triphosphate_metabolic_process	1	AMPD3	38	0.514853
nucleotide_biosynthetic_process	4	ADCYAP1,AMPD3,GPR161,RRM1	83	0.821328
nucleotide_catabolic_process	1	NT5E	17	1
nucleotide_metabolic_process	6	ADCYAP1,AMPD3,GPR161,NT5E,RRM1,TBL1XR1	148	0.309674
nucleus_localization	2	DOCK7,TACC2	20	0.644046
nucleus_organization	2	SRPK2,SUMO1	49	0.769519
odontogenesis	1	DLX3	79	0.0624155
odontogenesis_of_dentin_containing_tooth	1	DLX3	67	0.128237
oligosaccharide_metabolic_process	1	GM2A	13	0.592143
organ_formation	5	FGFR1,MEF2C,NKX3-2,TBR1,TBX5	61	0.604283
organ_growth	8	ANKRD26,CACNA2D2,FGFR1,MEF2C,SMAD2,STK3,TBX2,TBX5	125	1
organ_induction	1	FGFR1	22	1
organ_or_tissue_specific_immune_response&mucosal_immune_response	1	GP2	14	0.617472
organelle_assembly	6	AHI1,MEF2C,PCDH15,RABL2,SPAG17,ZPBP	198	0.0546332
organelle_fission	5	ACTR2,INSR,NEUROG1,RPA1,TTYH1	188	0.0334635
organelle_localization	6	ACTR2,AHI1,DOCK7,MCPH1,PARD3,TACC2	186	0.0934472
organic_acid_biosynthetic_process&carboxylic_acid_biosynthetic_process	3	MID1IP1,RDH16,SCD1	88	0.377624
organic_acid_catabolic_process&carboxylic_acid_catabolic_process	2	LIPE,PEX7	61	0.43615
organic_acid_metabolic_process	16	ANKRD26,ATP8B1,CACNA1A,CHSY1,CYP1B1,DCT,IMPAD1,LIPE,MID1IP1,NCF1,PAX8,PEX7,PGK1,RDH16,SCD1,SGSH	335	0.214985
organic_acid_transmembrane_transport	1	SLC17A8	45	0.36598
organic_acid_transport	3	CACNA1A,GIPC1,SLC17A8	104	0.220592
organic_anion_transport	3	CACNA1A,GIPC1,SLC17A8	142	0.0354489
organic_cyclic_compound_catabolic_process	3	DIO2,NT5E,ZFP36L1	95	0.287789
organic_hydroxy_compound_biosynthetic_process	4	DCT,HMGCR,LPCAT1,OCA2	81	0.819711
organic_hydroxy_compound_catabolic_process	1	DIO2	25	1
organic_hydroxy_compound_metabolic_process	13	ATP8B1,CACNA1A,CYP1B1,DCT,DIO2,HMGCR,KCNJ6,LPCAT1,LRP5,OCA2,PAX8,PON1,RELN	211	1
vesicle_mediated_transport	12	ABR,AHI1,CACNA1A,CD47,CEBPE,CLCN5,DNAJC6,ELMO1,GP2,PKDCC,RAB3C,TRIM36	413	0.00185375
organonitrogen_compound_biosynthetic_process	7	ADCYAP1,AMPD3,CHSY1,CYR61,GPR161,LPCAT1,NT5E	204	0.0827657
organonitrogen_compound_catabolic_process	2	GM2A,NT5E	73	0.329577
positive_regulation_of_protein_metabolic_process	15	ANGPT1,ARID5A,CD1D1,CD44,CYR61,GGA1,IFNG,JAK2,LPCAT1,MAS1,NFE2,NOX4,RELN,STAT1,VEGFA	476	0.00194102
organophosphate_biosynthetic_process	5	ADCYAP1,AMPD3,GPR161,LPCAT1,RRM1	132	0.282042
organophosphate_catabolic_process	1	NT5E	39	0.515165
organophosphate_ester_transport	1	SLC25A33	29	1
organonitrogen_compound_metabolic_process	14	ADCYAP1,AMPD3,CACNA1A,CHSY1,CYR61,DCT,GM2A,GPR161,IMPAD1,LPCAT1,NT5E,PAX8,TBL1XR1,TPK1	451	0.00208679
ossification	11	ADRB2,COL1A1,CYR61,IMPAD1,LRP5,MEF2C,NFE2,PEX7,PKDCC,SIX2,SP1	228	0.343131
osteoblast_development	1	LRP5	17	1
osteoblast_differentiation	3	CYR61,LRP5,MEF2C	125	0.0922575
osteoblast_proliferation	1	LRP5	18	1
osteoclast_differentiation	1	INPP5D	65	0.190741
otic_vesicle_development	1	AHI1	13	0.592143
outflow_tract_morphogenesis	3	MEF2C,TBX2,VEGFA	57	1
outflow_tract_septum_morphogenesis	1	TBX2	12	0.56514
ovarian_follicle_development	2	IMMP2L,VEGFA	41	1
ovulation	1	IMMP2L	16	1
ovulation_cycle	2	IMMP2L,VEGFA	61	0.43615
ovulation_cycle_process	2	IMMP2L,VEGFA	58	0.586522
oxidation_reduction_process	11	CYP1B1,DIO2,IMMP2L,INSR,NCF1,NOX4,PDHA1,PEX7,RDH16,RRM1,SCD1	314	0.0339293
oxidoreduction_coenzyme_metabolic_process	1	PDSS2	15	1
oxoacid_metabolic_process	16	ANKRD26,ATP8B1,CACNA1A,CHSY1,CYP1B1,DCT,IMPAD1,LIPE,MID1IP1,NCF1,PAX8,PEX7,PGK1,RDH16,SCD1,SGSH	333	0.256226
palate_development	6	MEF2C,PKDCC,SMAD2,SNAI1,SUMO1,TBX2	78	0.64843
pallium_development	5	BTG2,MCPH1,NR2F1,RELN,TACC2	122	0.35606
pancreas_development	3	INSR,NKX3-2,SMAD2	63	0.797957
paraxial_mesoderm_development	2	FGFR1,SMAD2	19	0.377419
paraxial_mesoderm_morphogenesis	1	SMAD2	10	0.505664
pathway_restricted_SMAD_protein_phosphorylation	1	SMAD7	10	0.505664
pattern_specification_process	26	AHI1,ANGPT1,BTG2,CHSY1,CRB2,FGFR1,GPR161,GRHL3,GRSF1,IFT57,LRP5,MEF2C,NKX3-2,NLE1,NR2F1,RELN,SF3B1,SIX2,SMAD2,SNAI1,TBR1,TBX2,TBX5,VEGFA,WLS,ZIC3	409	0.919016
patterning_of_blood_vessels	3	ANGPT1,LRP5,VEGFA	44	0.76658
peptide_hormone_secretion	4	CYB5R4,DIO2,LRP5,SMAD2	116	0.250967
peptide_secretion	4	CYB5R4,DIO2,LRP5,SMAD2	121	0.192085
peptide_transport	4	CYB5R4,DIO2,LRP5,SMAD2	141	0.114195
peptidyl_amino_acid_modification	17	ANGPT1,ARID5A,CD44,FGFR1,INSR,JAK1,JAK2,KAT6A,NFE2,PARD3,PKDCC,PLCL2,PPID,RELN,SMAD7,SUMO1,VEGFA	393	0.0924282
peptidyl_lysine_acetylation	3	ARID5A,KAT6A,NFE2	47	1
peptidyl_lysine_modification	4	ARID5A,KAT6A,NFE2,SUMO1	117	0.251766
peptidyl_serine_modification	4	ANGPT1,CD44,PLCL2,SMAD7	87	0.660882
peptidyl_serine_phosphorylation	4	ANGPT1,CD44,PLCL2,SMAD7	78	0.81827
peptidyl_threonine_phosphorylation&peptidyl_threonine_modification	2	PARD3,SMAD7	32	1
peptidyl_tyrosine_dephosphorylation	1	EPM2A	25	1
peptidyl_tyrosine_modification	9	ANGPT1,CD44,FGFR1,INSR,JAK1,JAK2,PKDCC,RELN,VEGFA	154	0.869794
peptidyl_tyrosine_phosphorylation	9	ANGPT1,CD44,FGFR1,INSR,JAK1,JAK2,PKDCC,RELN,VEGFA	152	0.869664
pericardium_development	3	CCM2,ITGA4,SMAD2	22	0.199826
peripheral_nervous_system_axon_ensheathment&myelination_in_peripheral_nervous_system	2	PARD3,SH3TC2	20	0.644046
peripheral_nervous_system_development	2	PARD3,SH3TC2	55	0.582527
phagocytosis	4	ABR,CD47,CEBPE,ELMO1	76	0.818016
phagocytosis_engulfment	1	ELMO1	24	1
phenol_containing_compound_biosynthetic_process	2	DCT,OCA2	22	0.658382
phenol_containing_compound_metabolic_process	7	CACNA1A,DCT,DIO2,KCNJ6,OCA2,PAX8,RELN	60	0.19366
phosphatidylcholine_metabolic_process	1	LPCAT1	16	1
phosphatidylinositol_3_kinase_signaling	4	ANGPT1,F2,JAK2,RELN	37	0.319992
phospholipid_biosynthetic_process	1	LPCAT1	41	0.517835
phospholipid_metabolic_process	1	LPCAT1	102	0.0213136
photoreceptor_cell_development	2	AHI1,VEGFA	49	0.769519
photoreceptor_cell_differentiation	2	AHI1,VEGFA	62	0.436518
photoreceptor_cell_maintenance	1	USH2A	24	1
pigment_biosynthetic_process	2	DCT,OCA2	27	0.70038
pigment_cell_differentiation	2	MEF2C,OCA2	28	0.709295
pigment_metabolic_process	2	DCT,OCA2	32	1
pigmentation	5	ATRN,DCT,DOCK7,MEF2C,OCA2	78	1
placenta_blood_vessel_development	3	ARID1A,CYR61,NFE2	31	0.466463
placenta_development	10	ARID1A,CYR61,DLX3,ITGA4,NCOA3,NFE2,SNAI1,SP1,STK3,ZFP36L1	145	0.866061
planar_cell_polarity_pathway_involved_in_neural_tube_closure	1	GRHL3	14	0.617472
plasma_membrane_organization	4	ANK2,GPR158,PKDCC,SH3TC2	99	0.414117
platelet_activation	1	F2	39	0.515165
platelet_formation	1	MEF2C	12	0.56514
platelet_morphogenesis	1	MEF2C	13	0.592143
polysaccharide_biosynthetic_process	1	INSR	19	1
polysaccharide_metabolic_process	1	INSR	42	0.52012
pons_development	1	CACNA1A	12	0.56514
positive_T_cell_selection	1	CD1D1	26	1
positive_chemotaxis	1	VEGFA	18	1
positive_regulation_of_BMP_signaling_pathway	2	CRB2,ZFP423	23	0.666232
positive_regulation_of_B_cell_activation	3	IFNG,INPP5D,MEF2C	53	1
positive_regulation_of_B_cell_differentiation	1	INPP5D	13	0.592143
positive_regulation_of_B_cell_mediated_immunity&positive_regulation_of_immunoglobulin_mediated_immune_response	1	IFNG	31	0.720025
positive_regulation_of_B_cell_proliferation	1	MEF2C	27	1
positive_regulation_of_DNA_metabolic_process	3	IFNG,NOX4,TERC	37	0.736217
positive_regulation_of_DNA_recombination	1	IFNG	17	1
positive_regulation_of_DNA_replication	1	TERC	11	0.536353
positive_regulation_of_ERK1_and_ERK2_cascade	3	CD44,NOX4,VEGFA	48	1
positive_regulation_of_GTPase_activity	5	ABR,GDI2,GIPC1,GRHL3,RAP1GAP2	84	1
positive_regulation_of_JAK_STAT_cascade	2	CYP1B1,JAK2	22	0.658382
positive_regulation_of_JNK_cascade	1	STK3	49	0.370865
positive_regulation_of_MAPK_cascade	5	CD44,FGFR1,NOX4,STK3,VEGFA	175	0.0591391
positive_regulation_of_MAP_kinase_activity	1	NOX4	77	0.0924442
positive_regulation_of_T_cell_activation&positive_regulation_of_leukocyte_cell_cell_adhesion	3	CD1D1,IFNG,IL7R	105	0.161245
positive_regulation_of_T_cell_differentiation	2	CD1D1,IL7R	53	0.581999
positive_regulation_of_T_cell_differentiation_in_thymus	1	IL7R	12	0.56514
positive_regulation_of_T_cell_mediated_cytotoxicity	1	CD1D1	15	1
positive_regulation_of_T_cell_mediated_immunity	1	CD1D1	24	1
positive_regulation_of_T_cell_proliferation	1	IFNG	54	0.259903
positive_regulation_of_Wnt_signaling_pathway	1	NLE1	46	0.366218
positive_regulation_of_adaptive_immune_response&positive_regulation_of_adaptive_immune_response_based_on_somatic_recombination_of_immune_receptors_built_from_immunoglobulin_superfamily_domains	2	CD1D1,IFNG	68	0.323873
positive_regulation_of_adenylate_cyclase_activity	1	ADCYAP1	14	0.617472
positive_regulation_of_alpha_beta_T_cell_activation	1	CD1D1	42	0.52012
positive_regulation_of_alpha_beta_T_cell_differentiation	1	CD1D1	29	1
positive_regulation_of_angiogenesis	3	CYP1B1,RUNX1,VEGFA	53	1
positive_regulation_of_apoptotic_process	14	CAMK1D,CSRNP3,CYP1B1,CYR61,EI24,INPP5D,JAK2,MEF2C,RAPSN,RUNX3,SP110,SRPK2,STAT1,STK3	222	1
positive_regulation_of_apoptotic_signaling_pathway	4	EI24,JAK2,RUNX3,STK3	99	0.414117
positive_regulation_of_axon_extension	1	VEGFA	20	1
positive_regulation_of_axonogenesis	1	VEGFA	41	0.517835
positive_regulation_of_behavior	3	CAMK1D,MEF2C,VEGFA	42	0.756986
positive_regulation_of_binding	2	MEF2C,PLCL2	53	0.581999
positive_regulation_of_biomineral_tissue_development	3	ADRB2,MEF2C,PKDCC	13	0.0726505
positive_regulation_of_blood_circulation	2	ATP1A1,SMAD6	24	0.674426
positive_regulation_of_bone_mineralization	3	ADRB2,MEF2C,PKDCC	12	0.0617723
positive_regulation_of_branching_involved_in_ureteric_bud_morphogenesis	2	PAX8,VEGFA	18	0.354602
positive_regulation_of_cAMP_metabolic_process&positive_regulation_of_cAMP_biosynthetic_process	2	ADCYAP1,GPR161	25	0.682891
positive_regulation_of_calcium_ion_transport	2	ANK2,SUMO1	25	0.682891
positive_regulation_of_canonical_Wnt_signaling_pathway	1	NLE1	30	1
positive_regulation_of_carbohydrate_metabolic_process	1	INSR	30	1
positive_regulation_of_cardiac_muscle_tissue_development	5	EFNB2,FGFR1,MEF2C,TBX2,TBX5	20	0.0169962
positive_regulation_of_cardiac_muscle_tissue_growth&positive_regulation_of_cardiac_muscle_cell_proliferation	4	FGFR1,MEF2C,TBX2,TBX5	16	0.0320256
positive_regulation_of_cartilage_development	2	CYR61,PKDCC	16	0.308159
positive_regulation_of_catabolic_process	2	GGA1,LPCAT1	96	0.0920466
positive_regulation_of_catalytic_activity	17	ABR,ADCYAP1,COX17,CYR61,GDI2,GIPC1,GM2A,GRHL3,JAK2,MAS1,MEF2C,MID1IP1,NOX4,RAP1GAP2,RELN,STAT1,SUMO1	358	0.189829
positive_regulation_of_cell_activation	5	CD1D1,IFNG,IL7R,INPP5D,MEF2C	167	0.0775664
positive_regulation_of_cell_adhesion	7	ANGPT1,CD1D1,CYR61,FBLN2,IFNG,IL7R,SMAD7	182	0.170791
positive_regulation_of_cell_cell_adhesion	4	CD1D1,IFNG,IL7R,SMAD7	118	0.252822
positive_regulation_of_immune_response	5	CD1D1,CR2,IFNG,MEF2C,PLCL2	247	0.00216354
positive_regulation_of_cell_cycle	4	FGFR1,INSR,NEUROG1,SRPK2	99	0.414117
positive_regulation_of_cell_cycle_process	2	INSR,NEUROG1	67	0.445133
positive_regulation_of_cell_death	14	CAMK1D,CSRNP3,CYP1B1,CYR61,EI24,INPP5D,JAK2,MEF2C,RAPSN,RUNX3,SP110,SRPK2,STAT1,STK3	228	0.892807
positive_regulation_of_cell_development	15	CAMK1D,CRB2,DCT,ECT2,FGFR1,MEF2C,NEUROG1,OPRM1,PAX8,RELN,RUNX1,SMAD2,SNAI1,TCF12,VEGFA	254	0.797136
positive_regulation_of_cell_differentiation	23	AHI1,CAMK1D,CD1D1,CRB2,CYR61,DCT,ECT2,EFNB2,FGFR1,IL7R,INPP5D,MEF2C,NEUROG1,OPRM1,PAX8,PKDCC,RELN,RUNX1,SMAD2,SNAI1,STK3,TCF12,VEGFA	497	0.0913743
positive_regulation_of_cell_division	2	INSR,NEUROG1	36	1
positive_regulation_of_cell_growth	3	F2,SLC25A33,VEGFA	46	1
positive_regulation_of_cell_killing	1	CD1D1	34	0.72283
positive_regulation_of_cell_migration	5	ANGPT1,CAMK1D,CYR61,RELN,SNAI1	117	0.448262
positive_regulation_of_cell_morphogenesis_involved_in_differentiation	6	CRB2,PAX8,RELN,SMAD2,SNAI1,VEGFA	80	0.655248
positive_regulation_of_cell_motility	5	ANGPT1,CAMK1D,CYR61,RELN,SNAI1	124	0.356748
positive_regulation_of_cell_projection_organization	4	CAMK1D,FGFR1,RELN,VEGFA	107	0.323302
positive_regulation_of_cell_proliferation	15	DCT,F2,FGFR1,FOSL2,IFNG,LRP5,MEF2C,PLAC8,RPA1,SIX2,SRPK2,TBX2,TBX5,TPD52,VEGFA	419	0.01388
positive_regulation_of_cell_substrate_adhesion	2	CYR61,FBLN2	48	0.768734
positive_regulation_of_cellular_carbohydrate_metabolic_process	1	INSR	29	1
chromosome_organization	9	ARID1A,ARID5A,KAT6A,MCM6,MCPH1,RPA1,TERC,WRN,ZFP462	346	0.00220709
positive_regulation_of_cellular_component_movement	6	ANGPT1,CAMK1D,CYR61,RELN,SNAI1,VEGFA	135	0.47851
positive_regulation_of_cellular_component_organization	16	ABR,AHI1,ARID5A,CAMK1D,CD47,CRB2,FGFR1,INSR,LRRN3,NEUROG1,PAX8,RELN,SMAD2,SNAI1,TERC,VEGFA	396	0.0464845
positive_regulation_of_cellular_protein_localization	2	CAMK4,ECT2	66	0.442559
histone_modification	2	ARID5A,KAT6A	174	0.00220857
positive_regulation_of_cellular_response_to_transforming_growth_factor_beta_stimulus&positive_regulation_of_transforming_growth_factor_beta_receptor_signaling_pathway	1	GIPC1	12	0.56514
positive_regulation_of_chemokine_production	1	IFNG	22	1
positive_regulation_of_chemotaxis	2	CAMK1D,VEGFA	39	1
positive_regulation_of_chondrocyte_differentiation	1	PKDCC	11	0.536353
positive_regulation_of_chromatin_modification	1	ARID5A	32	0.720442
positive_regulation_of_chromosome_organization	2	ARID5A,TERC	41	1
positive_regulation_of_cyclase_activity&positive_regulation_of_lyase_activity	1	ADCYAP1	17	1
positive_regulation_of_cyclic_nucleotide_metabolic_process&positive_regulation_of_cyclic_nucleotide_biosynthetic_process	2	ADCYAP1,GPR161	30	1
positive_regulation_of_cysteine_type_endopeptidase_activity	3	CYR61,JAK2,STAT1	39	0.743845
positive_regulation_of_cysteine_type_endopeptidase_activity_involved_in_apoptotic_process	3	CYR61,JAK2,STAT1	37	0.736217
positive_regulation_of_cytokine_biosynthetic_process	2	CD1D1,IFNG	43	1
positive_regulation_of_cytokine_production	5	CD1D1,CYP1B1,IFNG,JAK2,RUNX1	183	0.0449782
positive_regulation_of_cytokine_secretion	1	IFNG	43	0.52299
positive_regulation_of_cytoplasmic_transport	2	CAMK4,ECT2	45	1
positive_regulation_of_cytosolic_calcium_ion_concentration	3	ANK2,CACNA1A,CCL28	67	0.801044
positive_regulation_of_defense_response	2	CD47,MEF2C	134	0.0178283
positive_regulation_of_dendrite_development	1	RELN	23	1
positive_regulation_of_dendrite_morphogenesis	1	RELN	15	1
positive_regulation_of_dendritic_spine_development	1	RELN	11	0.536353
positive_regulation_of_developmental_growth	6	CACNA2D2,FGFR1,MEF2C,TBX2,TBX5,VEGFA	96	1
positive_regulation_of_endocytosis	3	ABR,AHI1,CD47	45	1
positive_regulation_of_endopeptidase_activity	3	CYR61,JAK2,STAT1	43	0.761716
positive_regulation_of_endothelial_cell_migration	1	ANGPT1	17	1
positive_regulation_of_endothelial_cell_proliferation	1	VEGFA	18	1
positive_regulation_of_epithelial_cell_differentiation	2	AHI1,PAX8	37	1
positive_regulation_of_epithelial_cell_migration	1	ANGPT1	24	1
positive_regulation_of_epithelial_cell_proliferation	1	VEGFA	70	0.131309
positive_regulation_of_epithelial_to_mesenchymal_transition	3	CRB2,SMAD2,SNAI1	14	0.0843145
positive_regulation_of_erythrocyte_differentiation	1	INPP5D	11	0.536353
positive_regulation_of_excitatory_postsynaptic_membrane_potential	1	RELN	14	0.617472
positive_regulation_of_extrinsic_apoptotic_signaling_pathway	2	RUNX3,STK3	34	1
positive_regulation_of_extrinsic_apoptotic_signaling_pathway_via_death_domain_receptors	1	STK3	13	0.592143
positive_regulation_of_fat_cell_differentiation	1	STK3	38	0.514853
positive_regulation_of_fibroblast_proliferation	1	FOSL2	21	1
positive_regulation_of_glucose_metabolic_process	1	INSR	20	1
positive_regulation_of_growth	8	CACNA2D2,F2,FGFR1,MEF2C,SLC25A33,TBX2,TBX5,VEGFA	120	1
positive_regulation_of_heart_contraction	1	ATP1A1	14	0.617472
positive_regulation_of_heart_growth	4	FGFR1,MEF2C,TBX2,TBX5	19	0.0506012
positive_regulation_of_hemopoiesis	3	CD1D1,IL7R,INPP5D	106	0.161397
positive_regulation_of_histone_modification	1	ARID5A	31	0.720025
positive_regulation_of_homeostatic_process	2	INPP5D,TERC	68	0.323873
positive_regulation_of_homotypic_cell_cell_adhesion	3	CD1D1,IFNG,IL7R	106	0.161397
positive_regulation_of_hydrolase_activity	10	ABR,CYR61,GDI2,GIPC1,GRHL3,JAK2,MEF2C,RAP1GAP2,STAT1,SUMO1	147	0.867357
positive_regulation_of_immune_effector_process	2	CD1D1,IFNG	116	0.0340492
positive_regulation_of_secretion	1	IFNG	138	0.00222963
regulation_of_cellular_catabolic_process	1	GIPC1	143	0.00238396
positive_regulation_of_immunoglobulin_production	1	IFNG	29	1
positive_regulation_of_inflammatory_response	1	CD47	53	0.259085
positive_regulation_of_interferon_gamma_production	2	CD1D1,RUNX1	42	1
positive_regulation_of_interleukin_12_production	1	IFNG	20	1
positive_regulation_of_interleukin_1_beta_production	1	IFNG	15	1
positive_regulation_of_interleukin_1_production	1	IFNG	16	1
positive_regulation_of_interleukin_1_secretion&positive_regulation_of_interleukin_1_beta_secretion	1	IFNG	13	0.592143
positive_regulation_of_interleukin_2_production	2	CD1D1,RUNX1	20	0.644046
positive_regulation_of_interleukin_4_production	1	CD1D1	16	1
positive_regulation_of_interleukin_6_production	1	IFNG	40	0.516172
positive_regulation_of_intracellular_protein_transport	2	CAMK4,ECT2	48	0.768734
positive_regulation_of_intracellular_signal_transduction	12	ANGPT1,CD44,CYP1B1,EI24,F2,FGFR1,JAK2,MAS1,NOX4,RELN,STK3,VEGFA	330	0.038565
positive_regulation_of_intracellular_transport	2	CAMK4,ECT2	77	0.239454
positive_regulation_of_intrinsic_apoptotic_signaling_pathway	1	EI24	29	1
positive_regulation_of_ion_transmembrane_transport	4	ANK2,NEDD4L,RELN,SUMO1	22	0.0739423
positive_regulation_of_ion_transmembrane_transporter_activity	4	ANK2,NEDD4L,RELN,SUMO1	14	0.0223026
positive_regulation_of_ion_transport	4	ANK2,NEDD4L,RELN,SUMO1	62	1
positive_regulation_of_isotype_switching	1	IFNG	15	1
positive_regulation_of_kidney_development	2	PAX8,VEGFA	28	0.709295
positive_regulation_of_kinase_activity	4	JAK2,MAS1,NOX4,RELN	162	0.0347184
positive_regulation_of_leukocyte_activation	5	CD1D1,IFNG,IL7R,INPP5D,MEF2C	161	0.102031
positive_regulation_of_leukocyte_apoptotic_process	1	MEF2C	22	1
positive_regulation_of_leukocyte_chemotaxis	1	CAMK1D	22	1
positive_regulation_of_leukocyte_differentiation	3	CD1D1,IL7R,INPP5D	87	0.376197
positive_regulation_of_leukocyte_mediated_cytotoxicity	1	CD1D1	32	0.720442
positive_regulation_of_leukocyte_mediated_immunity	2	CD1D1,IFNG	76	0.238853
positive_regulation_of_leukocyte_migration	1	CAMK1D	35	0.724729
positive_regulation_of_leukocyte_proliferation	2	IFNG,MEF2C	78	0.240445
positive_regulation_of_lipid_biosynthetic_process	2	CYR61,MID1IP1	19	0.377419
positive_regulation_of_lipid_metabolic_process	3	CYR61,MID1IP1,SCD1	41	0.752415
positive_regulation_of_locomotion	6	ANGPT1,CAMK1D,CYR61,RELN,SNAI1,VEGFA	139	0.384895
positive_regulation_of_lymphocyte_activation	5	CD1D1,IFNG,IL7R,INPP5D,MEF2C	148	0.172914
positive_regulation_of_lymphocyte_differentiation	3	CD1D1,IL7R,INPP5D	62	0.797655
positive_regulation_of_lymphocyte_mediated_immunity	2	CD1D1,IFNG	68	0.323873
positive_regulation_of_macrophage_activation	1	CD1D1	10	0.505664
positive_regulation_of_membrane_potential	1	RELN	15	1
positive_regulation_of_mesenchymal_cell_proliferation	2	FGFR1,VEGFA	33	1
positive_regulation_of_mesonephros_development	2	PAX8,VEGFA	20	0.644046
positive_regulation_of_mitotic_cell_cycle	2	INSR,NEUROG1	46	0.768046
positive_regulation_of_mitotic_nuclear_division	2	INSR,NEUROG1	18	0.354602
positive_regulation_of_molecular_function	22	ABR,ADCYAP1,ANK2,COX17,CYR61,GDI2,GIPC1,GM2A,GRHL3,JAK2,LRP5,MAS1,MEF2C,MID1IP1,NEDD4L,NEUROG1,NOX4,PLCL2,RAP1GAP2,RELN,STAT1,SUMO1	480	0.0864408
positive_regulation_of_mononuclear_cell_proliferation&positive_regulation_of_lymphocyte_proliferation	2	IFNG,MEF2C	75	0.238651
positive_regulation_of_multicellular_organismal_metabolic_process	1	ADRB2	14	0.617472
positive_regulation_of_muscle_cell_differentiation	2	EFNB2,MEF2C	41	1
positive_regulation_of_muscle_contraction	1	ATP1A1	10	0.505664
positive_regulation_of_muscle_organ_development&positive_regulation_of_striated_muscle_tissue_development	5	EFNB2,FGFR1,MEF2C,TBX2,TBX5	33	0.0835642
positive_regulation_of_muscle_tissue_development	5	EFNB2,FGFR1,MEF2C,TBX2,TBX5	34	0.0912246
positive_regulation_of_myeloid_cell_differentiation	1	INPP5D	43	0.52299
positive_regulation_of_nervous_system_development	12	CAMK1D,DCT,ECT2,FGFR1,LRRN3,MEF2C,NEUROG1,OPRM1,PARD3,RELN,TCF12,VEGFA	273	0.170907
positive_regulation_of_neural_precursor_cell_proliferation	2	DCT,VEGFA	43	1
positive_regulation_of_neuroblast_proliferation	2	DCT,VEGFA	19	0.377419
positive_regulation_of_neurogenesis	10	CAMK1D,DCT,ECT2,FGFR1,MEF2C,NEUROG1,OPRM1,RELN,TCF12,VEGFA	211	0.394817
positive_regulation_of_neuron_apoptotic_process	2	RAPSN,SRPK2	24	0.674426
positive_regulation_of_neuron_death	2	RAPSN,SRPK2	28	0.709295
positive_regulation_of_neuron_differentiation	8	CAMK1D,ECT2,FGFR1,MEF2C,NEUROG1,RELN,TCF12,VEGFA	153	0.621925
positive_regulation_of_neuron_projection_development	4	CAMK1D,FGFR1,RELN,VEGFA	90	0.664079
positive_regulation_of_neutrophil_migration&positive_regulation_of_granulocyte_chemotaxis&positive_regulation_of_neutrophil_chemotaxis	1	CAMK1D	12	0.56514
positive_regulation_of_nitric_oxide_biosynthetic_process	1	IFNG	14	0.617472
positive_regulation_of_nuclear_division	2	INSR,NEUROG1	31	1
positive_regulation_of_nucleocytoplasmic_transport	2	CAMK4,ECT2	35	1
positive_regulation_of_nucleotide_biosynthetic_process&positive_regulation_of_purine_nucleotide_biosynthetic_process	2	ADCYAP1,GPR161	32	1
positive_regulation_of_nucleotide_metabolic_process&positive_regulation_of_purine_nucleotide_metabolic_process	2	ADCYAP1,GPR161	33	1
positive_regulation_of_organ_growth	5	CACNA2D2,FGFR1,MEF2C,TBX2,TBX5	30	0.0627375
positive_regulation_of_organelle_organization	4	ARID5A,INSR,NEUROG1,TERC	149	0.0626776
positive_regulation_of_ossification	3	ADRB2,MEF2C,PKDCC	49	1
positive_regulation_of_osteoblast_differentiation	1	MEF2C	36	0.727051
positive_regulation_of_peptidase_activity	3	CYR61,JAK2,STAT1	49	1
positive_regulation_of_peptidyl_serine_phosphorylation	2	ANGPT1,CD44	24	0.674426
positive_regulation_of_peptidyl_tyrosine_phosphorylation	5	ANGPT1,CD44,JAK2,RELN,VEGFA	67	0.803608
positive_regulation_of_phagocytosis	2	ABR,CD47	30	1
positive_regulation_of_phosphatidylinositol_3_kinase_signaling	4	ANGPT1,F2,JAK2,RELN	21	0.0656434
developmental_process_involved_in_reproduction	18	ARID1A,CD44,CYR61,DLX3,EAF2,FNDC3A,IMMP2L,INSR,ITGA4,NCOA3,NFE2,OCA2,SNAI1,SP1,STK3,VEGFA,ZFP36L1,ZPBP	529	0.0024243
behavior	18	AHI1,ANKRD26,BTG2,CACNA1A,CAMK1D,EPM2A,GM2A,HMGCR,MAPK10,MEF2C,NMUR2,OPRM1,PCDH15,PHF21A,RELN,RUNX1,TBR1,VEGFA	530	0.00243284
positive_regulation_of_production_of_molecular_mediator_of_immune_response	1	IFNG	46	0.366218
positive_regulation_of_programmed_cell_death	14	CAMK1D,CSRNP3,CYP1B1,CYR61,EI24,INPP5D,JAK2,MEF2C,RAPSN,RUNX3,SP110,SRPK2,STAT1,STK3	223	1
positive_regulation_of_protein_binding	2	MEF2C,PLCL2	30	1
positive_regulation_of_protein_catabolic_process	2	GGA1,LPCAT1	64	0.438656
positive_regulation_of_protein_import_into_nucleus	1	ECT2	29	1
positive_regulation_of_protein_kinase_B_signaling	3	NOX4,STK3,VEGFA	34	0.498197
positive_regulation_of_protein_kinase_activity	4	JAK2,MAS1,NOX4,RELN	151	0.0629427
positive_regulation_of_protein_localization_to_nucleus	1	ECT2	35	0.724729
germ_cell_development	3	FNDC3A,OCA2,ZPBP	196	0.00255917
response_to_acid_chemical	3	COL1A1,MIR466F-4,RUNX1	198	0.00262482
positive_regulation_of_protein_phosphorylation	7	ANGPT1,CD44,JAK2,MAS1,NOX4,RELN,VEGFA	253	0.0128355
positive_regulation_of_protein_secretion	1	IFNG	82	0.0633333
positive_regulation_of_protein_serine_threonine_kinase_activity	2	MAS1,NOX4	100	0.093994
positive_regulation_of_protein_transport	3	CAMK4,ECT2,IFNG	128	0.0659736
positive_regulation_of_protein_tyrosine_kinase_activity	1	RELN	15	1
positive_regulation_of_proteolysis	3	CYR61,JAK2,STAT1	89	0.379384
positive_regulation_of_reactive_oxygen_species_biosynthetic_process	1	IFNG	16	1
positive_regulation_of_reactive_oxygen_species_metabolic_process	1	IFNG	25	1
positive_regulation_of_receptor_activity	1	RELN	19	1
positive_regulation_of_response_to_external_stimulus	3	CAMK1D,CD47,VEGFA	107	0.161805
positive_regulation_of_response_to_wounding	1	CD47	73	0.0895315
cell_morphogenesis_involved_in_differentiation	17	CACNA1A,CRB2,DACT2,DCLK1,MEF2C,MYCBP2,NEFM,PARD3,PAX8,PCDH15,RELN,RUNX3,SIPA1L1,SMAD2,SNAI1,TBR1,VEGFA	506	0.00266887
negative_regulation_of_protein_metabolic_process	8	ANGPT1,GIPC1,HMGCR,INPP5D,MYCBP2,NLE1,PARD3,SMAD7	313	0.00297699
positive_regulation_of_sequence_specific_DNA_binding_transcription_factor_activity	3	LRP5,NEUROG1,RELN	71	0.627755
response_to_hormone	5	AKAP13,ANKRD26,INSR,JAK2,TBL1X	244	0.0030139
macromolecular_complex_assembly	8	COL1A1,DLG5,IMMP2L,MID1IP1,PDE4DIP,PDSS2,RRM1,SRPK2	315	0.00301876
positive_regulation_of_small_GTPase_mediated_signal_transduction	1	RELN	17	1
positive_regulation_of_smoothened_signaling_pathway	1	CHSY1	23	1
positive_regulation_of_sodium_ion_transport	1	NEDD4L	13	0.592143
positive_regulation_of_stem_cell_differentiation	3	CRB2,SMAD2,SNAI1	23	0.216245
positive_regulation_of_stem_cell_proliferation	3	DCT,FGFR1,VEGFA	62	0.797655
positive_regulation_of_stress_activated_protein_kinase_signaling_cascade&positive_regulation_of_stress_activated_MAPK_cascade	1	STK3	51	0.376964
positive_regulation_of_striated_muscle_cell_differentiation	2	EFNB2,MEF2C	35	1
positive_regulation_of_synapse_assembly	1	LRRN3	54	0.259903
positive_regulation_of_synaptic_transmission	1	RELN	59	0.182303
positive_regulation_of_transcription_from_RNA_polymerase_II_promoter	28	ADRB2,AHI1,ARID5A,CBFA2T2,CSRNP3,DLX3,ELF4,GRHL3,IFNG,JAK2,LPIN2,MEF2B,MEF2C,NEUROG1,NFAT5,NFIA,PLAC8,RUNX1,SIX2,SMAD2,SP1,STAG1,TBL1X,TBL1XR1,TBR1,TBX5,ZFP462,ZIC3	647	0.020012
positive_regulation_of_transferase_activity	4	JAK2,MAS1,NOX4,RELN	176	0.0188943
positive_regulation_of_transmembrane_receptor_protein_serine_threonine_kinase_signaling_pathway	3	CRB2,GIPC1,ZFP423	43	0.761716
positive_regulation_of_transmembrane_transport	4	ANK2,NEDD4L,RELN,SUMO1	27	0.122666
positive_regulation_of_transport	10	ABR,AHI1,ANK2,CAMK4,CD47,ECT2,IFNG,NEDD4L,RELN,SUMO1	300	0.0226785
positive_regulation_of_transporter_activity	4	ANK2,NEDD4L,RELN,SUMO1	16	0.0320256
positive_regulation_of_tumor_necrosis_factor_production	2	IFNG,JAK2	31	1
positive_regulation_of_tumor_necrosis_factor_superfamily_cytokine_production	2	IFNG,JAK2	32	1
positive_regulation_of_tyrosine_phosphorylation_of_STAT_protein	1	JAK2	15	1
positive_regulation_vascular_endothelial_growth_factor_production	1	CYP1B1	11	0.536353
positive_thymic_T_cell_selection	1	CD1D1	14	0.617472
post_Golgi_vesicle_mediated_transport	1	PKDCC	15	1
post_embryonic_development	4	IMPAD1,SMAD2,TERC,VEGFA	120	0.192123
post_embryonic_organ_development	1	VEGFA	18	1
postsynaptic_membrane_organization	1	RELN	19	1
posttranscriptional_regulation_of_gene_expression	5	ANK2,GIPC1,HNRNPA0,SUMO1,ZFP36L1	219	0.0105913
potassium_ion_transmembrane_transport	5	ANK2,ATP1A1,KCNJ11,KCNJ6,KCNMB4	53	0.407214
potassium_ion_transport	5	ANK2,ATP1A1,KCNJ11,KCNJ6,KCNMB4	67	0.803608
prepulse_inhibition	1	GRIN3A	10	0.505664
primary_alcohol_metabolic_process	1	CYP1B1	12	0.56514
primary_neural_tube_formation	3	ARID1A,GRHL3,IFT57	101	0.216506
production_of_molecular_mediator_of_immune_response	5	ANGPT1,CRLF2,IFNG,IL7R,MIR150	113	0.561066
prostate_gland_development	2	CD44,EAF2	48	0.768734
prostate_gland_epithelium_morphogenesis	1	CD44	31	0.720025
prostate_gland_morphogenesis	1	CD44	32	0.720442
proteasomal_protein_catabolic_process	3	GIPC1,TBL1X,TBL1XR1	107	0.161805
proteasome_mediated_ubiquitin_dependent_protein_catabolic_process	3	GIPC1,TBL1X,TBL1XR1	96	0.289366
protein_acetylation	3	ARID5A,KAT6A,NFE2	50	1
protein_acylation	5	ARID5A,HHAT,KAT6A,NFE2,ZDHHC21	69	0.806767
protein_autophosphorylation	3	INSR,JAK2,VRK1	64	0.798455
protein_autoubiquitination	3	RNF13,RNF220,UBE4B	13	0.0726505
protein_catabolic_process	8	GGA1,GIPC1,LPCAT1,MYCBP2,NEDD4L,TBL1X,TBL1XR1,UBE4B	235	0.0582581
regulation_of_secretion	7	ABR,ANGPT1,CACNA1A,IFNG,LRP5,MEF2C,RAB3C	287	0.00302456
protein_complex_disassembly	2	DNAJC6,MID1IP1	45	1
regulation_of_protein_kinase_activity	5	HMGCR,JAK2,MAS1,NOX4,RELN	245	0.00304469
protein_dephosphorylation	1	EPM2A	63	0.186152
protein_depolymerization	2	DNAJC6,MID1IP1	39	1
protein_deubiquitination	1	OTULIN	20	1
protein_export_from_nucleus	1	CAMK4	22	1
protein_heterooligomerization	3	COL1A1,PDSS2,RRM1	14	0.0843145
protein_import	5	ANGPT1,ECT2,JAK2,PEX7,SIX2	106	0.689489
protein_import_into_nucleus&protein_targeting_to_nucleus&single_organism_nuclear_import	4	ANGPT1,ECT2,JAK2,SIX2	100	0.414305
protein_kinase_B_signaling	3	NOX4,STK3,VEGFA	78	0.48736
protein_lipidation	2	HHAT,ZDHHC21	31	1
protein_localization_to_cell_surface	1	ANK2	10	0.505664
protein_localization_to_membrane	6	ANK2,CACNA1A,GPR158,PKDCC,RELN,SUMO1	121	0.708858
protein_localization_to_mitochondrion	1	IMMP2L	19	1
protein_localization_to_nucleus	6	ANGPT1,ECT2,JAK2,SIX2,SUMO1,TRIM29	128	0.585587
protein_localization_to_organelle	11	AHI1,ANGPT1,ANK2,ECT2,IMMP2L,JAK2,MCPH1,PEX7,SIX2,SUMO1,TRIM29	203	0.665811
protein_localization_to_plasma_membrane	3	ANK2,GPR158,PKDCC	63	0.797957
protein_localization_to_synapse	1	RELN	11	0.536353
protein_methylation&protein_alkylation	1	BTG2	84	0.0649921
protein_modification_by_small_protein_conjugation	6	NEDD4L,RNF13,RNF220,SUMO1,UBE2E3,UBE4B	195	0.0542178
protein_modification_by_small_protein_conjugation_or_removal	7	NEDD4L,OTULIN,RNF13,RNF220,SUMO1,UBE2E3,UBE4B	216	0.0654837
protein_modification_by_small_protein_removal	1	OTULIN	22	1
protein_monoubiquitination	1	UBE4B	12	0.56514
protein_oligomerization	3	COL1A1,PDSS2,RRM1	70	0.627175
protein_palmitoylation	2	HHAT,ZDHHC21	14	0.261095
ion_homeostasis	6	ANK2,CACNA1A,CCL28,GPR12,SLC31A2,SLC39A4	267	0.00306575
protein_polymerization	1	MID1IP1	69	0.129928
protein_polyubiquitination	1	UBE4B	35	0.724729
protein_processing	6	CPZ,GIPC1,IMMP2L,JAK2,NLE1,STAT1	181	0.0917707
protein_secretion	7	ANGPT1,CRLF2,CYB5R4,GNPTAB,IFNG,LRP5,SMAD2	214	0.0647613
protein_stabilization	1	ANK2	28	1
protein_sumoylation	1	SUMO1	15	1
protein_targeting	9	ANGPT1,ANK2,ECT2,GIPC1,IMMP2L,JAK2,PEX7,SIX2,YWHAZ	157	0.870383
protein_targeting_to_membrane	1	ANK2	25	1
protein_tetramerization	2	PDSS2,RRM1	24	0.674426
protein_transport	19	ANGPT1,ANK2,CAMK4,COL1A1,CRLF2,CYB5R4,ECT2,GIPC1,GNPTAB,IFNG,IMMP2L,JAK2,LRP5,PEX7,PKDCC,SH3TC2,SIX2,SMAD2,YWHAZ	475	0.0267315
protein_trimerization	1	COL1A1	13	0.592143
protein_ubiquitination	5	NEDD4L,RNF13,RNF220,UBE2E3,UBE4B	177	0.059929
proteoglycan_biosynthetic_process	1	CHSY1	21	1
proteoglycan_metabolic_process	3	CHSY1,IMPAD1,SGSH	40	0.748026
single_organism_carbohydrate_metabolic_process	5	CACNA1A,FUT8,GM2A,INSR,PGK1	246	0.00308354
proteolysis_involved_in_cellular_protein_catabolic_process	5	GIPC1,NEDD4L,TBL1X,TBL1XR1,UBE4B	160	0.101647
proximal_distal_pattern_formation	1	CHSY1	30	1
purine_containing_compound_biosynthetic_process	4	ADCYAP1,AMPD3,GPR161,NT5E	73	1
purine_containing_compound_catabolic_process	1	NT5E	15	1
purine_containing_compound_metabolic_process	5	ADCYAP1,AMPD3,GPR161,NT5E,TBL1XR1	125	0.357463
purine_nucleoside_biosynthetic_process&purine_ribonucleoside_biosynthetic_process	1	NT5E	19	1
purine_nucleoside_metabolic_process&purine_ribonucleoside_metabolic_process	2	AMPD3,NT5E	48	0.768734
purine_nucleoside_monophosphate_metabolic_process	2	AMPD3,NT5E	30	1
purine_nucleoside_triphosphate_metabolic_process	1	AMPD3	33	0.721389
purine_nucleotide_biosynthetic_process	3	ADCYAP1,AMPD3,GPR161	68	0.802247
purine_nucleotide_catabolic_process	1	NT5E	13	0.592143
purine_nucleotide_metabolic_process	5	ADCYAP1,AMPD3,GPR161,NT5E,TBL1XR1	115	0.44736
purine_ribonucleotide_metabolic_process	5	ADCYAP1,AMPD3,GPR161,NT5E,TBL1XR1	105	0.68833
pyrimidine_containing_compound_metabolic_process	1	TPK1	13	0.592143
pyruvate_metabolic_process	1	PGK1	32	0.720442
reactive_oxygen_species_biosynthetic_process	3	CYP1B1,IFNG,NCF1	34	0.498197
reactive_oxygen_species_metabolic_process	6	CYP1B1,CYR61,IFNG,IMMP2L,NCF1,NOX4	110	0.845768
receptor_clustering	2	CACNA1A,RELN	27	0.70038
receptor_internalization	1	AHI1	16	1
receptor_mediated_endocytosis	2	AHI1,DNAJC6	58	0.586522
receptor_metabolic_process	2	AHI1,FUT8	42	1
recombinational_repair&double_strand_break_repair_via_homologous_recombination	1	RPA1	22	1
reflex	2	CACNA1A,PCDH15	23	0.666232
regionalization	19	BTG2,CHSY1,CRB2,FGFR1,GPR161,GRSF1,IFT57,LRP5,MEF2C,NLE1,NR2F1,RELN,SF3B1,SIX2,SMAD2,SNAI1,TBR1,WLS,ZIC3	328	0.65015
regulated_secretory_pathway	1	ABR	33	0.721389
regulation_of_ATPase_activity	1	SUMO1	10	0.505664
regulation_of_BMP_signaling_pathway	3	CRB2,SMAD7,ZFP423	62	0.797655
regulation_of_B_cell_activation	4	IFNG,INPP5D,MEF2C,MIR150	88	0.661731
regulation_of_B_cell_apoptotic_process	1	CD44	24	1
regulation_of_B_cell_differentiation	2	INPP5D,MIR150	24	0.674426
regulation_of_B_cell_mediated_immunity&regulation_of_immunoglobulin_mediated_immune_response	1	IFNG	44	0.526408
regulation_of_B_cell_proliferation	2	INPP5D,MEF2C	42	1
regulation_of_DNA_binding	2	JAK2,ZFP462	42	1
regulation_of_DNA_damage_response_signal_transduction_by_p53_class_mediator	1	CD44	11	0.536353
regulation_of_DNA_metabolic_process	5	IFNG,MCPH1,NOX4,RAD18,TERC	98	0.835731
regulation_of_DNA_recombination	2	IFNG,RAD18	37	1
regulation_of_DNA_replication	1	TERC	19	1
regulation_of_ERBB_signaling_pathway	1	SH3TC2	17	1
regulation_of_ERK1_and_ERK2_cascade	4	ANKRD26,CD44,NOX4,VEGFA	74	1
regulation_of_GTPase_activity&Ran_protein_signal_transduction&ARF_protein_signal_transduction&regulation_of_ARF_protein_signal_transduction&regulation_of_Ran_protein_signal_transduction&regulation_of_Rab_protein_signal_transduction&Ral_protein_signal_transduction&regulation_of_Ral_protein_signal_transduction&regulation_of_Rap_protein_signal_transduction&Cdc42_protein_signal_transduction&regulatio…	6	ABR,GDI2,GIPC1,GRHL3,RAP1GAP2,SIPA1L1	113	0.847097
regulation_of_G_protein_coupled_receptor_protein_signaling_pathway	1	GPR158	39	0.515165
regulation_of_I_kappaB_kinase_NF_kappaB_signaling	1	ANGPT1	71	0.133038
regulation_of_JAK_STAT_cascade	2	CYP1B1,JAK2	36	1
regulation_of_JNK_cascade	1	STK3	66	0.127941
regulation_of_MAPK_cascade	7	ANKRD26,CD44,FGFR1,HMGCR,NOX4,STK3,VEGFA	257	0.0130424
regulation_of_MAP_kinase_activity	2	HMGCR,NOX4	113	0.0484964
regulation_of_NIK_NF_kappaB_signaling	1	MAS1	11	0.536353
regulation_of_RNA_splicing	1	PTBP3	38	0.514853
regulation_of_RNA_stability	1	HNRNPA0	28	1
regulation_of_Rac_protein_signal_transduction	6	ABR,GDI2,GIPC1,GRHL3,RAP1GAP2,SIPA1L1	115	0.705433
regulation_of_Ras_protein_signal_transduction	6	ABR,GDI2,GIPC1,GRHL3,RAP1GAP2,SIPA1L1	137	0.384446
regulation_of_Rho_protein_signal_transduction	6	ABR,GDI2,GIPC1,GRHL3,RAP1GAP2,SIPA1L1	125	0.582955
regulation_of_TOR_signaling	1	RELN	18	1
regulation_of_T_cell_activation&regulation_of_leukocyte_cell_cell_adhesion	4	CD1D1,IFNG,IL7R,PAG1	179	0.0190396
regulation_of_T_cell_differentiation	2	CD1D1,IL7R	86	0.177375
regulation_of_T_cell_differentiation_in_thymus	1	IL7R	23	1
regulation_of_T_cell_mediated_cytotoxicity	2	CD1D1,IL7R	18	0.354602
regulation_of_T_cell_mediated_immunity	2	CD1D1,IL7R	33	1
regulation_of_T_cell_proliferation	1	IFNG	98	0.0320475
regulation_of_Wnt_signaling_pathway	2	NLE1,STK3	124	0.0243257
regulation_of_actin_cytoskeleton_organization	1	MEF2C	96	0.0309564
regulation_of_actin_filament_based_movement	2	ANK2,SUMO1	13	0.237539
regulation_of_actin_filament_based_process	4	ANK2,MEF2C,PARD3,SUMO1	113	0.250148
regulation_of_activin_receptor_signaling_pathway	1	DACT2	11	0.536353
regulation_of_adaptive_immune_response	4	CD1D1,IFNG,IL7R,MEF2C	98	0.531508
regulation_of_adaptive_immune_response_based_on_somatic_recombination_of_immune_receptors_built_from_immunoglobulin_superfamily_domains	4	CD1D1,IFNG,IL7R,MEF2C	95	0.527327
regulation_of_adenylate_cyclase_activity	1	ADCYAP1	16	1
regulation_of_alcohol_biosynthetic_process	1	LPCAT1	14	0.617472
regulation_of_alpha_amino_3_hydroxy_5_methyl_4_isoxazole_propionate_selective_glutamate_receptor_activity	3	CACNG8,MEF2C,RELN	10	0.0425437
regulation_of_alpha_beta_T_cell_activation	1	CD1D1	57	0.265658
regulation_of_alpha_beta_T_cell_differentiation	1	CD1D1	38	0.514853
regulation_of_amine_transport	1	CACNA1A	21	1
regulation_of_anatomical_structure_morphogenesis	22	AHI1,CACNA1A,CRB2,CYP1B1,F2,FGFR1,GRHL3,MEF2C,NEFM,NFE2,PAX8,RELN,RUNX1,SIPA1L1,SIX2,SMAD2,SNAI1,STAT1,TBR1,TBX2,TBX5,VEGFA	496	0.0602137
regulation_of_anatomical_structure_size	5	ADRB2,IL7R,NEFM,SMAD6,VEGFA	189	0.0336309
regulation_of_angiogenesis	3	CYP1B1,RUNX1,VEGFA	94	0.286528
regulation_of_anion_transport	1	CACNA1A	42	0.52012
regulation_of_antigen_receptor_mediated_signaling_pathway	1	PLCL2	29	1
regulation_of_apoptotic_process	26	AHI1,ANGPT1,CACNA1A,CAMK1D,CD44,CSRNP3,CYP1B1,CYR61,DAD1,EI24,FGFR1,INPP5D,JAK2,LRP5,MEF2C,NKX3-2,NLE1,PAX8,PLAC8,RAPSN,RUNX3,SP110,SRPK2,STAT1,STK3,VEGFA	628	0.0143106
regulation_of_apoptotic_process_involved_in_morphogenesis	1	PAX8	10	0.505664
regulation_of_apoptotic_signaling_pathway	8	CD44,EI24,FGFR1,JAK2,NLE1,RUNX3,STK3,VEGFA	207	0.151141
regulation_of_axon_extension	1	VEGFA	43	0.52299
regulation_of_axon_extension_involved_in_axon_guidance	1	VEGFA	13	0.592143
regulation_of_axon_guidance	2	TBR1,VEGFA	15	0.284666
regulation_of_axonogenesis	5	CACNA1A,NEFM,SIPA1L1,TBR1,VEGFA	91	0.833267
regulation_of_behavior	7	AHI1,ANKRD26,CAMK1D,MEF2C,RELN,TBR1,VEGFA	79	0.494936
regulation_of_binding	6	ANGPT1,JAK2,MEF2C,PLCL2,SMAD2,ZFP462	119	0.707135
regulation_of_biomineral_tissue_development	4	ADRB2,MEF2C,NFE2,PKDCC	34	0.294838
regulation_of_blood_circulation	7	ANK2,ATP1A1,IRX5,POPDC2,SMAD6,SMAD7,SUMO1	98	0.837343
regulation_of_blood_pressure	3	ADRB2,ATP1A1,NEDD4L	92	0.284981
regulation_of_blood_vessel_size	2	ADRB2,SMAD6	58	0.586522
regulation_of_body_fluid_levels	4	F2,GRHL3,PDSS2,VEGFA	169	0.0256627
regulation_of_bone_mineralization	4	ADRB2,MEF2C,NFE2,PKDCC	31	0.27512
regulation_of_bone_remodeling	2	INPP5D,LRP5	28	0.709295
regulation_of_bone_resorption	1	INPP5D	24	1
regulation_of_branching_involved_in_salivary_gland_morphogenesis	1	FGFR1	11	0.536353
regulation_of_branching_involved_in_ureteric_bud_morphogenesis	3	PAX8,SIX2,VEGFA	22	0.199826
regulation_of_cAMP_biosynthetic_process	2	ADCYAP1,GPR161	31	1
regulation_of_cAMP_metabolic_process	3	ADCYAP1,GPR161,TBL1XR1	36	0.732827
regulation_of_calcium_ion_dependent_exocytosis	1	CACNA1A	18	1
regulation_of_calcium_ion_transmembrane_transport	3	ANK2,SUMO1,TSPAN13	20	0.167991
regulation_of_calcium_ion_transmembrane_transporter_activity	2	ANK2,SUMO1	18	0.354602
regulation_of_calcium_ion_transport	3	ANK2,SUMO1,TSPAN13	74	0.631264
regulation_of_calcium_ion_transport_into_cytosol	1	ANK2	32	0.720442
regulation_of_calcium_mediated_signaling	1	NFAT5	25	1
regulation_of_canonical_Wnt_signaling_pathway	2	NLE1,STK3	83	0.174861
regulation_of_carbohydrate_biosynthetic_process	1	INSR	40	0.516172
regulation_of_carbohydrate_metabolic_process&regulation_of_cellular_carbohydrate_metabolic_process	1	INSR	79	0.0624155
regulation_of_cardiac_muscle_cell_contraction	2	ANK2,SUMO1	12	0.214104
regulation_of_cardiac_muscle_cell_differentiation	2	EFNB2,MEF2C	10	0.168082
regulation_of_cardiac_muscle_cell_proliferation	4	FGFR1,MEF2C,TBX2,TBX5	28	0.13373
regulation_of_cardiac_muscle_contraction	3	ANK2,SMAD7,SUMO1	23	0.216245
regulation_of_cardiac_muscle_tissue_development	5	EFNB2,FGFR1,MEF2C,TBX2,TBX5	37	0.183821
regulation_of_cardiac_muscle_tissue_growth	4	FGFR1,MEF2C,TBX2,TBX5	31	0.27512
regulation_of_cartilage_development	4	CYR61,NKX3-2,PKDCC,SIX2	42	0.53034
regulation_of_catabolic_process	4	GGA1,GIPC1,LPCAT1,MYCBP2	193	0.0102479
sensory_perception	7	ATP8B1,FGFR1,LOXHD1,OLFR71,OPRM1,PCDH15,PIEZO2	293	0.00313165
regulation_of_cation_channel_activity	2	ANK2,NEDD4L	21	0.650956
central_nervous_system_development	22	ABR,AHI1,ARID1A,ATRN,BTG2,CACNA1A,DCLK1,DCT,DLG5,DOCK7,FGFR1,GRHL3,IMMP2L,MCPH1,MYCBP2,NR2F1,RELN,RUNX1,SMAD9,STK3,TACC2,TBR1	600	0.0032639
regulation_of_cell_adhesion	12	ANGPT1,CD1D1,COL1A1,CYP1B1,CYR61,DACT2,FBLN2,IFNG,IL7R,PAG1,SMAD7,VEGFA	325	0.0380462
regulation_of_cell_adhesion_mediated_by_integrin	1	CYP1B1	13	0.592143
regulation_of_cell_cell_adhesion	6	CD1D1,IFNG,IL7R,PAG1,SMAD7,VEGFA	214	0.0321289
positive_regulation_of_cellular_component_biogenesis	1	LRRN3	134	0.00330739
regulation_of_cell_cycle_process	3	INSR,MCPH1,NEUROG1	154	0.0185791
negative_regulation_of_programmed_cell_death	14	AHI1,ANGPT1,CACNA1A,CAMK1D,CD44,CYR61,DAD1,JAK2,MEF2C,NKX3-2,NLE1,PAX8,PLAC8,VEGFA	438	0.00351276
regulation_of_cell_development	22	CACNA1A,CAMK1D,CRB2,DCT,DOCK7,ECT2,FGFR1,MEF2C,MIR9-1,NEFM,NEUROG1,OPRM1,PAX8,RAP1GAP2,RELN,RUNX1,SIPA1L1,SMAD2,SNAI1,TBR1,TCF12,VEGFA	504	0.049991
regulation_of_cell_division	2	INSR,NEUROG1	83	0.174861
regulation_of_cell_fate_commitment	1	FGFR1	19	1
regulation_of_cell_fate_specification	1	FGFR1	11	0.536353
regulation_of_cell_growth	6	EAF2,EI24,F2,FOXK1,SLC25A33,VEGFA	112	0.846573
regulation_of_cell_junction_assembly	1	NEDD4L	16	1
regulation_of_cell_killing	2	CD1D1,IL7R	41	1
regulation_of_cell_maturation	1	RUNX1	22	1
regulation_of_cell_migration	7	ABR,ANGPT1,CAMK1D,CYP1B1,CYR61,RELN,SNAI1	228	0.0385203
regulation_of_cell_morphogenesis	11	CACNA1A,CRB2,F2,NEFM,PAX8,RELN,SIPA1L1,SMAD2,SNAI1,TBR1,VEGFA	219	0.48691
regulation_of_cell_morphogenesis_involved_in_differentiation	10	CACNA1A,CRB2,NEFM,PAX8,RELN,SIPA1L1,SMAD2,SNAI1,TBR1,VEGFA	165	1
regulation_of_cell_motility	7	ABR,ANGPT1,CAMK1D,CYP1B1,CYR61,RELN,SNAI1	245	0.0169709
regulation_of_cell_projection_organization	10	CACNA1A,CAMK1D,FGFR1,MEF2C,NEFM,RAP1GAP2,RELN,SIPA1L1,TBR1,VEGFA	230	0.221538
regulation_of_cell_proliferation_involved_in_heart_morphogenesis	1	TBX5	16	1
regulation_of_cell_shape	1	F2	45	0.36598
regulation_of_cell_size	2	IL7R,VEGFA	74	0.331971
regulation_of_cell_substrate_adhesion	3	COL1A1,CYR61,FBLN2	74	0.631264
regulation_of_cellular_amine_metabolic_process	2	LPCAT1,PAX8	21	0.650956
protein_complex_subunit_organization	14	COL1A1,CYP1B1,DCTN6,DLG5,DNAJC6,IMMP2L,MID1IP1,NEFM,PCDH15,PDE4DIP,PDSS2,RRM1,SHROOM1,TACC2	438	0.00351276
single_organism_cell_adhesion	14	CD1D1,CYP1B1,CYR61,ELF4,FNDC3A,IFNG,IGSF5,IL7R,ITGA4,PAG1,SMAD7,TTYH1,VEGFA,ZFP36L1	440	0.00355367
regulation_of_cellular_component_movement	11	ABR,ANGPT1,ANK2,CAMK1D,CYP1B1,CYR61,RELN,SNAI1,SUMO1,TBR1,VEGFA	282	0.0840074
regulation_of_cellular_component_size	3	IL7R,NEFM,VEGFA	131	0.0675112
regulation_of_cellular_ketone_metabolic_process	3	ANKRD26,MID1IP1,PAX8	71	0.627755
positive_regulation_of_phosphorylation	9	ANGPT1,CD44,FGFR1,JAK2,MAS1,NOX4,RELN,STK3,VEGFA	332	0.00387944
regulation_of_cellular_protein_catabolic_process	1	GIPC1	69	0.129928
regulation_of_cellular_protein_localization	6	ANGPT1,CAMK4,ECT2,PKDCC,SH3TC2,TRIM29	124	0.58245
regulation_of_cellular_response_to_growth_factor_stimulus	2	ANGPT1,GIPC1	87	0.178857
regulation_of_cellular_response_to_insulin_stimulus	1	ANKRD26	31	0.720025
regulation_of_cell_activation	8	ABR,CD1D1,IFNG,IL7R,INPP5D,MEF2C,MIR150,PAG1	306	0.00396935
regulation_of_cellular_response_to_transforming_growth_factor_beta_stimulus&regulation_of_transforming_growth_factor_beta_receptor_signaling_pathway	1	GIPC1	44	0.526408
regulation_of_centrosome_cycle	1	MCPH1	10	0.505664
regulation_of_chemokine_production	1	IFNG	30	1
regulation_of_chemotaxis	3	CAMK1D,TBR1,VEGFA	56	1
regulation_of_chondrocyte_differentiation	3	NKX3-2,PKDCC,SIX2	31	0.466463
regulation_of_chromatin_modification	1	ARID5A	62	0.184506
regulation_of_chromatin_organization	1	ARID5A	63	0.186152
regulation_of_chromosome_organization	3	ARID5A,MCPH1,TERC	94	0.286528
regulation_of_circadian_rhythm	1	MAPK10	67	0.128237
regulation_of_cyclase_activity&regulation_of_lyase_activity	1	ADCYAP1	19	1
regulation_of_cyclic_nucleotide_biosynthetic_process	2	ADCYAP1,GPR161	37	1
regulation_of_cyclic_nucleotide_metabolic_process	3	ADCYAP1,GPR161,TBL1XR1	46	1
regulation_of_cysteine_type_endopeptidase_activity	4	CYR61,JAK2,NLE1,STAT1	66	1
regulation_of_cysteine_type_endopeptidase_activity_involved_in_apoptotic_process	4	CYR61,JAK2,NLE1,STAT1	64	1
regulation_of_cytokine_biosynthetic_process	3	CD1D1,IFNG,INPP5D	64	0.798455
regulation_of_cytokine_production	7	ANGPT1,CD1D1,CYP1B1,IFNG,INPP5D,JAK2,RUNX1	280	0.00406483
regulation_of_cytokine_production_involved_in_immune_response	1	ANGPT1	27	1
regulation_of_cytokine_secretion	2	ANGPT1,IFNG	63	0.437358
regulation_of_cytoplasmic_transport	5	ANGPT1,ANK2,CAMK4,ECT2,PKDCC	125	0.357463
regulation_of_cytoskeleton_organization	4	MCPH1,MEF2C,MID1IP1,MYCBP2	138	0.111845
ion_transport	22	ADRB2,ANK2,ATP1A1,CACNA1A,CACNA2D2,CACNG8,GIPC1,GRIN3A,KCNJ11,KCNJ6,KCNMB4,MEF2C,NEDD4L,PIEZO2,RELN,SLC17A8,SLC31A2,SLC39A4,SLC5A4B,SUMO1,TSPAN13,ZDHHC13	591	0.00408358
regulation_of_dendrite_development	2	MEF2C,RELN	56	0.583449
regulation_of_dendrite_morphogenesis	1	RELN	42	0.52012
regulation_of_dendritic_spine_development	2	MEF2C,RELN	22	0.658382
regulation_of_dendritic_spine_morphogenesis	1	RELN	16	1
regulation_of_dephosphorylation	1	MEF2C	21	1
regulation_of_developmental_growth	11	ADRB2,ANKRD26,ATRN,CACNA2D2,FGFR1,MEF2C,PLAC8,STK3,TBX2,TBX5,VEGFA	213	0.484765
regulation_of_embryonic_development	6	FGFR1,GPR161,GRHL3,SNAI1,STK3,TBX2	78	0.64843
regulation_of_endocytosis	4	ABR,AHI1,CD47,DNAJC6	77	0.818069
regulation_of_endopeptidase_activity	4	CYR61,JAK2,NLE1,STAT1	92	0.525566
regulation_of_endothelial_cell_differentiation	1	VEGFA	10	0.505664
regulation_of_endothelial_cell_migration	1	ANGPT1	29	1
regulation_of_endothelial_cell_proliferation	1	VEGFA	26	1
regulation_of_epithelial_cell_differentiation	3	AHI1,PAX8,VEGFA	85	0.374376
regulation_of_epithelial_cell_differentiation_involved_in_kidney_development	1	PAX8	10	0.505664
regulation_of_epithelial_cell_migration	1	ANGPT1	42	0.52012
regulation_of_epithelial_cell_proliferation	6	EAF2,EFNB2,IFT57,MEF2C,RUNX3,VEGFA	145	0.308332
regulation_of_epithelial_cell_proliferation_involved_in_prostate_gland_development	1	EAF2	10	0.505664
regulation_of_epithelial_to_mesenchymal_transition	3	CRB2,SMAD2,SNAI1	24	0.232933
regulation_of_erythrocyte_differentiation	1	INPP5D	25	1
regulation_of_establishment_of_planar_polarity	1	GRHL3	29	1
regulation_of_establishment_of_planar_polarity_involved_in_neural_tube_closure	1	GRHL3	15	1
regulation_of_establishment_of_protein_localization	7	ANGPT1,CAMK4,ECT2,IFNG,LRP5,PKDCC,SH3TC2	256	0.0129557
regulation_of_establishment_of_protein_localization_to_plasma_membrane	1	PKDCC	13	0.592143
regulation_of_excitatory_postsynaptic_membrane_potential	2	MEF2C,RELN	42	1
regulation_of_exocytosis	3	ABR,CACNA1A,RAB3C	66	0.800006
regulation_of_extent_of_cell_growth	1	VEGFA	52	0.258849
regulation_of_extrinsic_apoptotic_signaling_pathway	4	FGFR1,RUNX3,STK3,VEGFA	77	0.818069
regulation_of_extrinsic_apoptotic_signaling_pathway_in_absence_of_ligand	1	FGFR1	26	1
regulation_of_extrinsic_apoptotic_signaling_pathway_via_death_domain_receptors	1	STK3	22	1
regulation_of_fat_cell_differentiation	2	ANKRD26,STK3	89	0.127126
regulation_of_fatty_acid_biosynthetic_process	1	MID1IP1	13	0.592143
regulation_of_fatty_acid_metabolic_process	2	ANKRD26,MID1IP1	31	1
regulation_of_fibroblast_proliferation	1	FOSL2	34	0.72283
regulation_of_gastrulation	1	FGFR1	17	1
regulation_of_gene_expression_by_genetic_imprinting	1	KCNQ1	17	1
regulation_of_kinase_activity	6	HMGCR,JAK2,MAS1,MCPH1,NOX4,RELN	263	0.00427238
regulation_of_generation_of_precursor_metabolites_and_energy	1	INSR	45	0.36598
regulation_of_germinal_center_formation	1	MEF2C	10	0.505664
regulation_of_glucose_metabolic_process	1	INSR	61	0.183308
regulation_of_glutamate_receptor_signaling_pathway	3	CACNG8,MEF2C,RELN	15	0.0967169
regulation_of_granulocyte_chemotaxis	1	CAMK1D	17	1
regulation_of_growth	19	ADRB2,ANKRD26,ATRN,CACNA2D2,EAF2,EI24,F2,FGFR1,FOXK1,IFNG,MEF2C,PLAC8,SCD1,SLC25A33,STK3,TBX2,TBX5,VEGFA,WRN	302	1
regulation_of_growth_of_symbiont_in_host&modulation_of_growth_of_symbiont_involved_in_interaction_with_host&negative_regulation_of_growth_of_symbiont_involved_in_interaction_with_host&negative_regulation_of_growth_of_symbiont_in_host	2	IFNG,SCD1	19	0.377419
regulation_of_heart_contraction	6	ANK2,ATP1A1,IRX5,POPDC2,SMAD7,SUMO1	81	0.658921
regulation_of_heart_growth	4	FGFR1,MEF2C,TBX2,TBX5	38	0.329366
regulation_of_heart_morphogenesis	2	TBX2,TBX5	23	0.666232
regulation_of_heart_rate	3	ANK2,IRX5,POPDC2	37	0.736217
regulation_of_hematopoietic_progenitor_cell_differentiation	2	MEF2C,VEGFA	19	0.377419
regulation_of_hemopoiesis	7	CD1D1,CSF3R,IL7R,INPP5D,MEF2C,MIR150,VEGFA	217	0.0497035
regulation_of_histone_acetylation	1	ARID5A	20	1
regulation_of_histone_modification	1	ARID5A	60	0.182569
regulation_of_homeostatic_process	5	ANK2,CD44,INPP5D,LRP5,TERC	196	0.0252017
regulation_of_homotypic_cell_cell_adhesion	4	CD1D1,IFNG,IL7R,PAG1	189	0.0144256
regulation_of_hormone_levels	11	ATP1A1,CACNA1A,CYB5R4,CYP1B1,DIO2,KCNJ6,LRP5,PAX8,RDH16,RELN,SMAD2	226	0.411075
regulation_of_hormone_metabolic_process	3	ATP1A1,CACNA1A,PAX8	16	0.109807
regulation_of_hormone_secretion	1	LRP5	92	0.0301504
regulation_of_hydrolase_activity	12	ABR,CYR61,GDI2,GIPC1,GRHL3,JAK2,MEF2C,NLE1,RAP1GAP2,SIPA1L1,STAT1,SUMO1	255	0.301473
regulation_of_immune_effector_process	5	ABR,ANGPT1,CD1D1,IFNG,IL7R	180	0.0443604
skeletal_muscle_organ_development	2	BTG2,MEF2C	157	0.00428859
mitochondrion_organization	2	CSTAD,IMMP2L	158	0.00431495
regulation_of_immunoglobulin_production	1	IFNG	46	0.366218
regulation_of_inflammatory_response	5	ABR,CD47,MAS1,MCPH1,NT5E	157	0.101326
regulation_of_insulin_receptor_signaling_pathway	1	ANKRD26	22	1
regulation_of_insulin_secretion	1	LRP5	67	0.128237
regulation_of_insulin_secretion_involved_in_cellular_response_to_glucose_stimulus	1	LRP5	33	0.721389
regulation_of_interferon_gamma_production	2	CD1D1,RUNX1	59	0.588638
regulation_of_interleukin_12_production	1	IFNG	29	1
regulation_of_interleukin_1_beta_production	1	IFNG	24	1
regulation_of_interleukin_1_production	1	IFNG	25	1
regulation_of_interleukin_1_secretion&regulation_of_interleukin_1_beta_secretion	1	IFNG	14	0.617472
regulation_of_interleukin_2_biosynthetic_process	1	CD1D1	13	0.592143
regulation_of_interleukin_2_production	2	CD1D1,RUNX1	30	1
regulation_of_interleukin_4_production	1	CD1D1	20	1
regulation_of_interleukin_6_biosynthetic_process	2	IFNG,INPP5D	12	0.214104
regulation_of_interleukin_6_production	2	IFNG,INPP5D	59	0.588638
regulation_of_intracellular_protein_transport	5	ANGPT1,CAMK4,ECT2,PKDCC,SH3TC2	91	0.833267
negative_regulation_of_apoptotic_process	14	AHI1,ANGPT1,CACNA1A,CAMK1D,CD44,CYR61,DAD1,JAK2,MEF2C,NKX3-2,NLE1,PAX8,PLAC8,VEGFA	428	0.00449842
regulation_of_intracellular_transport	6	ANGPT1,ANK2,CAMK4,ECT2,PKDCC,SH3TC2	175	0.118584
regulation_of_intrinsic_apoptotic_signaling_pathway	2	CD44,EI24	71	0.326004
regulation_of_intrinsic_apoptotic_signaling_pathway_by_p53_class_mediator	1	CD44	13	0.592143
regulation_of_intrinsic_apoptotic_signaling_pathway_in_response_to_DNA_damage	1	CD44	14	0.617472
regulation_of_ion_homeostasis	1	ANK2	68	0.128902
regulation_of_ion_transmembrane_transport	12	ANK2,CACNA1A,CACNA2D2,CACNG8,KCNJ11,KCNJ6,MEF2C,NEDD4L,RELN,SLC31A2,SUMO1,TSPAN13	125	0.209286
regulation_of_ion_transmembrane_transporter_activity	6	ANK2,CACNG8,MEF2C,NEDD4L,RELN,SUMO1	53	0.179814
regulation_of_ion_transport	13	ADRB2,ANK2,CACNA1A,CACNA2D2,CACNG8,KCNJ11,KCNJ6,MEF2C,NEDD4L,RELN,SLC31A2,SUMO1,TSPAN13	225	0.784718
regulation_of_isotype_switching	1	IFNG	24	1
regulation_of_keratinocyte_proliferation	1	EFNB2	15	1
regulation_of_kidney_development	3	PAX8,SIX2,VEGFA	40	0.748026
lipid_localization	1	GM2A	125	0.00472778
organic_substance_catabolic_process	16	CYP1B1,DIO2,GGA1,GIPC1,GM2A,LIPE,LPCAT1,MYCBP2,NEDD4L,NT5E,PEX7,PGK1,TBL1X,TBL1XR1,UBE4B,ZFP36L1	472	0.004874
regulation_of_leukocyte_apoptotic_process	2	CD44,MEF2C	70	0.324851
regulation_of_leukocyte_chemotaxis	1	CAMK1D	27	1
regulation_of_leukocyte_degranulation&regulation_of_regulated_secretory_pathway	1	ABR	21	1
regulation_of_leukocyte_differentiation	4	CD1D1,IL7R,INPP5D,MIR150	167	0.0353752
regulation_of_leukocyte_mediated_cytotoxicity	2	CD1D1,IL7R	39	1
regulation_of_leukocyte_mediated_immunity	4	ABR,CD1D1,IFNG,IL7R	115	0.250429
regulation_of_leukocyte_migration	1	CAMK1D	48	0.368688
regulation_of_leukocyte_proliferation	3	IFNG,INPP5D,MEF2C	130	0.0668628
regulation_of_ligase_activity	1	MID1IP1	12	0.56514
regulation_of_lipase_activity	1	CYR61	16	1
regulation_of_lipid_biosynthetic_process	4	ATP1A1,CYR61,LPCAT1,MID1IP1	54	0.781897
regulation_of_lipid_metabolic_process	7	ANKRD26,ATP1A1,CYR61,LPCAT1,MID1IP1,SCD1,TBL1XR1	124	0.855068
regulation_of_locomotion	9	ABR,ANGPT1,CAMK1D,CYP1B1,CYR61,RELN,SNAI1,TBR1,VEGFA	284	0.0191906
regulation_of_lymphocyte_activation	7	CD1D1,IFNG,IL7R,INPP5D,MEF2C,MIR150,PAG1	256	0.0129557
regulation_of_lymphocyte_apoptotic_process	1	CD44	54	0.259903
regulation_of_lymphocyte_differentiation	4	CD1D1,IL7R,INPP5D,MIR150	111	0.326488
regulation_of_lymphocyte_mediated_immunity	3	CD1D1,IFNG,IL7R	91	0.284708
regulation_of_mRNA_metabolic_process	1	PTBP3	47	0.36713
regulation_of_mRNA_processing	1	PTBP3	43	0.52299
regulation_of_mRNA_splicing_via_spliceosome	1	PTBP3	33	0.721389
regulation_of_mRNA_stability	1	HNRNPA0	24	1
regulation_of_macrophage_activation	1	CD1D1	17	1
regulation_of_membrane_potential	6	ANK2,CACNA1A,MEF2C,PIEZO2,POPDC2,RELN	155	0.246314
regulation_of_mesenchymal_cell_apoptotic_process&mesenchymal_cell_apoptotic_process	1	PAX8	14	0.617472
regulation_of_mesenchymal_cell_proliferation	2	FGFR1,VEGFA	37	1
regulation_of_mesoderm_development	1	FGFR1	12	0.56514
regulation_of_mesonephros_development	3	PAX8,SIX2,VEGFA	24	0.232933
regulation_of_metal_ion_transport	6	ADRB2,ANK2,NEDD4L,SLC31A2,SUMO1,TSPAN13	117	0.705985
regulation_of_metanephros_development	1	PAX8	15	1
regulation_of_microtubule_based_process	3	MCPH1,MID1IP1,TACC2	53	1
regulation_of_microtubule_cytoskeleton_organization	2	MCPH1,MID1IP1	39	1
regulation_of_microtubule_polymerization_or_depolymerization	1	MID1IP1	22	1
regulation_of_mitotic_cell_cycle	3	INSR,NEUROG1,NLE1	136	0.0487678
regulation_of_mitotic_nuclear_division	2	INSR,NEUROG1	35	1
regulation_of_mononuclear_cell_proliferation&regulation_of_lymphocyte_proliferation	3	IFNG,INPP5D,MEF2C	126	0.065633
regulation_of_morphogenesis_of_a_branching_structure	4	FGFR1,PAX8,SIX2,VEGFA	53	0.779492
regulation_of_multi_organism_process	2	IFNG,SCD1	123	0.0242692
regulation_of_multicellular_organism_growth	5	ADRB2,ANKRD26,ATRN,CACNA2D2,PLAC8	76	1
regulation_of_multicellular_organismal_metabolic_process	1	ADRB2	15	1
regulation_of_muscle_cell_differentiation	3	CCL9,EFNB2,MEF2C	95	0.287789
regulation_of_muscle_contraction	6	ADRB2,ANK2,ATP1A1,NCF1,SMAD7,SUMO1	54	0.272058
regulation_of_muscle_system_process	6	ADRB2,ANK2,ATP1A1,NCF1,SMAD7,SUMO1	83	0.823426
regulation_of_muscle_tissue_development	5	EFNB2,FGFR1,MEF2C,TBX2,TBX5	88	1
regulation_of_myelination	2	IFNG,PARD3	26	0.691562
regulation_of_myeloid_cell_apoptotic_process	1	MEF2C	19	1
regulation_of_myeloid_cell_differentiation	3	CSF3R,INPP5D,MEF2C	104	0.220592
regulation_of_myeloid_leukocyte_differentiation	1	INPP5D	62	0.184506
regulation_of_myeloid_leukocyte_mediated_immunity	1	ABR	30	1
regulation_of_myoblast_differentiation	1	CCL9	30	1
regulation_of_nervous_system_development	22	CACNA1A,CAMK1D,DCT,DOCK7,ECT2,FGFR1,GPR161,GRHL3,IFNG,LRRN3,MEF2C,MIR9-1,NEFM,NEUROG1,OPRM1,PARD3,RAP1GAP2,RELN,SIPA1L1,TBR1,TCF12,VEGFA	501	0.0499194
regulation_of_neural_precursor_cell_proliferation	3	BTG2,DCT,VEGFA	72	0.628636
regulation_of_neuroblast_proliferation	2	DCT,VEGFA	27	0.70038
regulation_of_neurogenesis	17	CACNA1A,CAMK1D,DCT,DOCK7,ECT2,FGFR1,MEF2C,MIR9-1,NEFM,NEUROG1,OPRM1,RAP1GAP2,RELN,SIPA1L1,TBR1,TCF12,VEGFA	405	0.0621359
regulation_of_neurological_system_process	2	IFNG,PARD3	25	0.682891
regulation_of_neuron_apoptotic_process	6	ANGPT1,CACNA1A,MEF2C,RAPSN,SRPK2,VEGFA	125	0.582955
regulation_of_neuron_death	6	ANGPT1,CACNA1A,MEF2C,RAPSN,SRPK2,VEGFA	138	0.38456
regulation_of_neuron_differentiation	14	CACNA1A,CAMK1D,ECT2,FGFR1,MEF2C,MIR9-1,NEFM,NEUROG1,RAP1GAP2,RELN,SIPA1L1,TBR1,TCF12,VEGFA	314	0.161025
regulation_of_neuron_migration	1	RELN	22	1
regulation_of_neuron_projection_development	10	CACNA1A,CAMK1D,FGFR1,MEF2C,NEFM,RAP1GAP2,RELN,SIPA1L1,TBR1,VEGFA	191	0.555112
regulation_of_neurotransmitter_levels	2	CACNA1A,MEF2C	89	0.127126
regulation_of_neurotransmitter_secretion	2	CACNA1A,MEF2C	29	0.71826
regulation_of_neurotransmitter_transport	2	CACNA1A,MEF2C	34	1
regulation_of_neutrophil_migration&regulation_of_neutrophil_chemotaxis	1	CAMK1D	14	0.617472
regulation_of_nitric_oxide_biosynthetic_process	1	IFNG	19	1
regulation_of_nuclear_division	2	INSR,NEUROG1	63	0.437358
regulation_of_nucleocytoplasmic_transport	3	ANGPT1,CAMK4,ECT2	79	0.488209
regulation_of_nucleotide_biosynthetic_process&regulation_of_purine_nucleotide_biosynthetic_process	2	ADCYAP1,GPR161	40	1
regulation_of_nucleotide_metabolic_process&regulation_of_purine_nucleotide_metabolic_process	3	ADCYAP1,GPR161,TBL1XR1	57	1
regulation_of_organ_formation	2	FGFR1,TBX5	36	1
regulation_of_organ_growth	7	ANKRD26,CACNA2D2,FGFR1,MEF2C,STK3,TBX2,TBX5	68	0.230344
regulation_of_organ_morphogenesis	8	AHI1,FGFR1,GRHL3,PAX8,SIX2,TBX2,TBX5,VEGFA	147	0.736655
regulation_of_organelle_assembly	1	MEF2C	22	1
DNA_metabolic_process	9	IFNG,MCM6,MCPH1,NOX4,RAD18,RPA1,TERC,UBE2V2,WRN	322	0.00502219
regulation_of_ossification	5	ADRB2,MEF2C,NFE2,PKDCC,SIX2	128	0.361047
regulation_of_osteoblast_differentiation	1	MEF2C	83	0.0640592
regulation_of_osteoblast_proliferation	1	LRP5	15	1
regulation_of_osteoclast_differentiation	1	INPP5D	39	0.515165
regulation_of_peptidase_activity	4	CYR61,JAK2,NLE1,STAT1	100	0.414305
regulation_of_peptide_hormone_secretion	1	LRP5	79	0.0624155
regulation_of_peptide_secretion	1	LRP5	81	0.0628163
regulation_of_peptide_transport	1	LRP5	96	0.0309564
regulation_of_peptidyl_serine_phosphorylation	4	ANGPT1,CD44,PLCL2,SMAD7	39	0.339162
regulation_of_peptidyl_threonine_phosphorylation	2	PARD3,SMAD7	12	0.214104
regulation_of_peptidyl_tyrosine_phosphorylation	5	ANGPT1,CD44,JAK2,RELN,VEGFA	99	0.685055
regulation_of_phagocytosis	2	ABR,CD47	37	1
regulation_of_phosphatase_activity	1	MEF2C	13	0.592143
response_to_oxidative_stress	1	CYP1B1	130	0.00502601
regulation_of_phosphatidylinositol_3_kinase_signaling	4	ANGPT1,F2,JAK2,RELN	31	0.27512
regulation_of_phospholipid_metabolic_process	1	LPCAT1	21	1
rhythmic_process	3	IMMP2L,MAPK10,VEGFA	183	0.00504093
cytoskeleton_organization	15	ABR,ACTR2,DCTN6,ELMO1,MCPH1,MEF2C,MID1IP1,MYCBP2,NEFM,NRAP,PARD3,PCDH15,SHROOM1,SPAG17,TACC2	447	0.00530532
regulation_of_plasma_membrane_organization	1	PKDCC	16	1
regulation_of_polysaccharide_metabolic_process&regulation_of_glycogen_metabolic_process	1	INSR	14	0.617472
regulation_of_postsynaptic_membrane_potential	2	MEF2C,RELN	49	0.769519
regulation_of_potassium_ion_transmembrane_transport	1	ANK2	17	1
regulation_of_potassium_ion_transport	1	ANK2	22	1
[truncated: 391 more rows]

## Sheet: GO_CC
GO_ID	intersectDEG_count	Gene_list	GO_gene_count	pvalue
A_band	1	ANK2	18	1
BAF_type_complex	1	ARID1A	22	0.720429
extracellular_region	11	CD47,COL1A1,COL4A2,CPZ,IFNG,LAMA3,PKDCC,RELN,RUNX1,USH2A,VEGFA	624	3.17694e-17
nuclear_part	12	ADD3,ARID1A,EAF2,NLE1,NXF2,RPA1,RUNX3,SF3B1,SP1,SUMO1,TERC,WRN	631	9.44697e-17
Golgi_associated_vesicle	1	ZDHHC13	17	1
Golgi_membrane	1	ZDHHC13	33	0.249666
I_band	2	ANK2,XIRP2	77	0.0323838
M_band	1	ANK2	11	1
PML_body	1	SUMO1	19	0.714549
SWI_SNF_superfamily_type_complex	1	ARID1A	36	0.257302
TCTN_B9D_complex	1	AHI1	13	1
T_tubule	3	ANK2,ATP1A1,KCNJ11	25	0.749759
XY_body	1	RAD18	16	1
Z_disc	2	ANK2,XIRP2	68	0.0635988
acrosomal_vesicle	3	FNDC3A,TRIM36,ZPBP	72	0.114021
intrinsic_component_of_membrane	13	ANK2,CACNA1A,CACNA2D2,CD207,CD47,KCNJ11,KCNMB4,MOSPD3,OLFR71,PCDH15,RDH16,SCD1,TM2D1	628	5.96117e-16
actin_filament	1	ANKRD26	30	0.359108
adherens_junction	3	DLG5,NRAP,PARD3	84	0.0440572
anchoring_junction	3	DLG5,NRAP,PARD3	93	0.0229607
apical_junction_complex	3	IGSF5,MPDZ,PARD3	60	0.280307
apical_part_of_cell	9	ADRB2,ATP1A1,CLCN5,F2RL2,GP2,MPDZ,PARD3,SLC39A4,USH2A	167	0.03765
apical_plasma_membrane	7	ADRB2,ATP1A1,F2RL2,GP2,MPDZ,SLC39A4,USH2A	111	0.207274
membrane_enclosed_lumen	11	ADD3,ARID1A,EAF2,NLE1,RDH16,RPA1,RUNX3,SF3B1,SP1,SUMO1,WRN	570	4.30958e-15
integral_component_of_membrane	13	ANK2,CACNA1A,CACNA2D2,CD207,CD47,KCNJ11,KCNMB4,MOSPD3,OLFR71,PCDH15,RDH16,SCD1,TM2D1	593	1.47269e-14
axoneme&ciliary_cytoplasm	1	SPAG17	46	0.0835155
basal_lamina	1	LAMA3	20	0.715203
basement_membrane	4	COL4A2,LAMA3,RUNX1,USH2A	72	0.241536
basolateral_plasma_membrane	3	ATP1A1,CD44,SLC12A6	74	0.116947
organelle_lumen	11	ADD3,ARID1A,EAF2,NLE1,RDH16,RPA1,RUNX3,SF3B1,SP1,SUMO1,WRN	552	2.16581e-14
calcium_channel_complex	2	CACNA1A,CACNA2D2	29	0.763714
intracellular_organelle_lumen	11	ADD3,ARID1A,EAF2,NLE1,RDH16,RPA1,RUNX3,SF3B1,SP1,SUMO1,WRN	550	3.24969e-14
cation_channel_complex	3	CACNA1A,CACNA2D2,KCNMB4	58	0.276242
caveola	3	INSR,JAK2,LIPE	23	0.735896
extracellular_region_part	10	CD47,COL1A1,COL4A2,CPZ,IFNG,LAMA3,RELN,RUNX1,USH2A,VEGFA	513	1.87807e-13
cell_cell_adherens_junction	3	DLG5,NRAP,PARD3	33	1
cell_cell_contact_zone	2	ANK2,NRAP	35	0.576458
intrinsic_component_of_plasma_membrane	7	ANK2,CD207,CD47,KCNJ11,KCNMB4,OLFR71,TM2D1	424	4.30604e-12
cell_cortex	3	ACTR2,ADD3,PARD3	98	0.0165511
cell_cortex_part	1	ACTR2	54	0.0396167
nuclear_lumen	10	ADD3,ARID1A,EAF2,NLE1,RPA1,RUNX3,SF3B1,SP1,SUMO1,WRN	475	6.5158e-12
extracellular_space	3	IFNG,RELN,VEGFA	334	7.75117e-12
cell_projection_cytoplasm	1	SPAG17	49	0.0870831
cell_projection_membrane	2	TTYH1,USH2A	84	0.0155234
integral_component_of_plasma_membrane	7	ANK2,CD207,CD47,KCNJ11,KCNMB4,OLFR71,TM2D1	395	4.49526e-11
cell_substrate_adherens_junction	1	NRAP	46	0.0835155
cell_substrate_junction	1	NRAP	51	0.0578073
cytosol	11	ABR,CCL28,DCT,FNDC3A,GIPC1,KLC2,LIPE,LPIN2,MID1IP1,NCF1,PEX7	465	7.88328e-11
centriole	2	AHI1,CETN3	33	0.574484
centrosome	4	AHI1,CETN3,IFT57,PDE4DIP	105	0.0320021
chromatin	6	ARID1A,RAD18,RUNX3,SF3B1,SP1,STAG1	141	0.0158669
organelle_membrane	16	CSTAD,FNDC3A,GIPC1,IDH2,IMMP2L,LPIN2,PEX14,RNF13,SCD1,SLC17A8,SLC25A33,SPPL2A,TIMM23,TTYH1,UQCRFS1,ZDHHC13	511	1.08607e-09
cell_surface	9	CD1D1,CD44,CR2,CTLA4,FASL,IFNG,IGSF5,IL7R,ITGA4	384	3.2586e-09
ciliary_basal_body	4	AHI1,CETN3,FOPNL,IFT57	54	0.654911
endoplasmic_reticulum	8	CDKAL1,CYB5R4,KTN1,LPCAT1,LPIN2,RDH16,SCD1,TTYH1	365	3.90964e-09
ciliary_transition_zone	2	AHI1,CETN3	19	1
cytoskeleton	17	ACTR2,ADD3,AHI1,ANKRD26,CETN3,DCTN6,FOPNL,IFT57,KLC2,KRT18,MID1IP1,MYCBP2,NEFM,PARD3,PDE4DIP,SHROOM1,STK38L	507	4.5197e-09
collagen_trimer	2	COL1A1,COL4A2	19	1
compact_myelin&Schmidt_Lanterman_incisure	2	MPDZ,PARD3	11	0.365558
condensed_chromosome	2	ADD3,RPA1	77	0.0323838
condensed_nuclear_chromosome	2	ADD3,RPA1	56	0.119945
envelope	7	CSTAD,IDH2,IMMP2L,NXF2,SLC25A33,TIMM23,UQCRFS1	320	4.30211e-08
neuron_projection	11	CACNA1A,EXOC4,GIPC1,IFT57,KLC2,MYCBP2,NEFM,PARD3,RAP1GAP2,RELN,SLC12A6	383	5.32273e-08
cortical_actin_cytoskeleton	1	ACTR2	23	0.724707
cortical_cytoskeleton	1	ACTR2	44	0.12365
costamere	1	ANK2	10	1
organelle_envelope	7	CSTAD,IDH2,IMMP2L,NXF2,SLC25A33,TIMM23,UQCRFS1	317	6.33455e-08
cytoplasmic_ribonucleoprotein_granule	1	STAU1	63	0.0186024
cytoplasmic_stress_granule	1	STAU1	15	1
nucleoplasm_part	1	SUMO1	187	1.20069e-07
cytoplasmic_vesicle_membrane	1	ZDHHC13	53	0.0598074
cytoplasmic_vesicle_part	2	SLC17A8,ZDHHC13	72	0.044937
cytoskeletal_part	13	ACTR2,AHI1,ANKRD26,CETN3,DCTN6,FOPNL,IFT57,KLC2,KRT18,NEFM,PARD3,PDE4DIP,SHROOM1	397	2.39157e-07
nucleoplasm	3	EAF2,SUMO1,WRN	225	2.70874e-07
mitochondrial_part	6	CSTAD,IDH2,IMMP2L,SLC25A33,TIMM23,UQCRFS1	271	6.65694e-07
catalytic_complex	2	OTULIN,PDSS2	191	7.90607e-07
dendritic_shaft	1	GIPC1	14	1
dendritic_spine	1	GIPC1	32	0.368001
early_endosome	1	CD1D1	56	0.040136
neuron_part	25	ADD3,AHI1,ANK2,ARID1A,ATP1A1,CACNA1A,DCLK1,DNAJC6,EXOC4,GIPC1,GNB5,GRIN3A,IFT57,KLC2,MAPK10,MYCBP2,NEFM,NEUROG1,PARD3,PCDH15,RAP1GAP2,RELN,SLC12A6,TBR1,USH2A	546	1.08286e-06
endoplasmic_reticulum_lumen	1	RDH16	22	0.720429
endoplasmic_reticulum_membrane	3	LPIN2,SCD1,TTYH1	102	0.0117965
vesicle	14	CD47,DCT,FNDC3A,GBP10,GIPC1,MPDZ,RAB3C,SH3TC2,SLC17A8,SLC39A4,TRIM36,WLS,ZDHHC13,ZPBP	387	1.80712e-06
membrane_bounded_vesicle	10	CD47,DCT,FNDC3A,GIPC1,RAB3C,SLC17A8,SLC39A4,TRIM36,ZDHHC13,ZPBP	324	2.26146e-06
endosome_membrane&endosomal_part	2	RNF13,SPPL2A	27	1
cytoplasmic_membrane_bounded_vesicle	9	DCT,FNDC3A,GIPC1,RAB3C,SLC17A8,SLC39A4,TRIM36,ZDHHC13,ZPBP	302	2.86759e-06
cell_junction	8	ADD3,ANK2,DLG5,IGSF5,ITGA4,MPDZ,NRAP,PARD3	284	3.71938e-06
cytoplasmic_vesicle	13	DCT,FNDC3A,GBP10,GIPC1,MPDZ,RAB3C,SH3TC2,SLC17A8,SLC39A4,TRIM36,WLS,ZDHHC13,ZPBP	354	6.45797e-06
extracellular_matrix_component	5	COL1A1,COL4A2,LAMA3,RUNX1,USH2A	88	0.213705
extracellular_organelle&extracellular_membrane_bounded_organelle	1	CD47	17	1
cell_projection_part	19	ADD3,AHI1,ANK2,ATP1A1,CETN3,DCLK1,DNAJC6,EXOC4,FOPNL,GIPC1,IFT57,KLC2,MAPK10,NEFM,PARD3,RABL2,SPAG17,TTYH1,USH2A	434	7.12459e-06
chromosome	8	ADD3,ARID1A,RAD18,RPA1,RUNX3,SF3B1,SP1,STAG1	276	7.46102e-06
bounding_membrane_of_organelle	9	CSTAD,LPIN2,PEX14,RNF13,SCD1,SLC17A8,SPPL2A,TTYH1,ZDHHC13	288	7.95702e-06
fascia_adherens	1	NRAP	11	1
filopodium	1	TTYH1	33	0.249666
germ_cell_nucleus	1	RPA1	25	0.507918
growth_cone	1	EXOC4	42	0.120851
integral_component_of_endoplasmic_reticulum_membrane	1	SCD1	18	1
Golgi_apparatus	8	GDI2,IFT57,LPCAT1,PDE4DIP,PKDCC,RAPSN,WLS,ZDHHC13	269	1.03755e-05
integral_component_of_organelle_membrane	2	RDH16,SCD1	37	0.582678
mitochondrial_envelope	6	CSTAD,IDH2,IMMP2L,SLC25A33,TIMM23,UQCRFS1	236	1.17168e-05
intercalated_disc	2	ANK2,NRAP	33	0.574484
intermediate_filament	2	KRT18,NEFM	36	0.579074
intermediate_filament_cytoskeleton	2	KRT18,NEFM	43	0.314651
somatodendritic_compartment	6	CACNA1A,GIPC1,GRIN3A,IFT57,NEUROG1,RELN	239	1.2302e-05
intraciliary_transport_particle	2	IFT57,RABL2	30	0.764645
intraciliary_transport_particle_B	2	IFT57,RABL2	20	1
intrinsic_component_of_endoplasmic_reticulum_membrane	1	SCD1	19	0.714549
cilium	11	AHI1,CETN3,FOPNL,GNB5,GPR161,IFT57,KLC2,PCDH15,RABL2,SPAG17,USH2A	307	2.29833e-05
intrinsic_component_of_organelle_membrane	2	RDH16,SCD1	41	0.433155
organelle_inner_membrane	4	IDH2,IMMP2L,TIMM23,UQCRFS1	195	2.44378e-05
ion_channel_complex	4	CACNA1A,CACNA2D2,KCNJ11,KCNMB4	106	0.0325521
kinesin_complex	1	KLC2	11	1
late_endosome	4	CD1D1,RNF13,SLC31A2,SPPL2A	51	0.817603
lateral_element	1	RPA1	13	1
lipid_particle	1	LIPE	18	1
lysosomal_membrane	2	RNF13,SPPL2A	17	0.707123
lytic_vacuole&lysosome	4	CD1D1,RNF13,SGSH,SPPL2A	92	0.0794401
main_axon	1	PARD3	40	0.178783
male_germ_cell_nucleus	1	RPA1	19	0.714549
axon	4	MYCBP2,NEFM,PARD3,SLC12A6	189	3.43063e-05
cell_leading_edge	1	RASA1	129	3.5329e-05
membrane_raft	4	INSR,JAK2,LIPE,PAG1	80	0.138817
chromosomal_part	7	ARID1A,RAD18,RPA1,RUNX3,SF3B1,SP1,STAG1	240	3.78624e-05
microbody&peroxisome	1	PEX14	52	0.0585517
microbody_membrane&peroxisomal_membrane	1	PEX14	11	1
microbody_part&peroxisomal_part	1	PEX14	16	1
microtubule_associated_complex	2	DCTN6,KLC2	35	0.576458
ribonucleoprotein_complex	3	SF3B1,STAU1,TERC	169	3.83787e-05
mitochondrial_membrane	6	CSTAD,IDH2,IMMP2L,SLC25A33,TIMM23,UQCRFS1	218	4.73277e-05
microtubule_organizing_center_part	2	AHI1,CETN3	43	0.314651
microvillus	4	ATP8B1,LOXHD1,PCDH15,USH2A	47	0.814483
membrane_region	16	ADRB2,ATP1A1,CD44,F2RL2,GP2,INSR,JAK2,LIPE,LPIN2,MPDZ,PAG1,SCD1,SLC12A6,SLC39A4,TTYH1,USH2A	364	4.98959e-05
mitochondrial_inner_membrane	4	IDH2,IMMP2L,TIMM23,UQCRFS1	186	4.99984e-05
microtubule_cytoskeleton	10	AHI1,CETN3,DCTN6,FOPNL,IFT57,KLC2,MID1IP1,MYCBP2,PARD3,PDE4DIP	278	5.87417e-05
mitochondrial_membrane_part	1	IMMP2L	24	0.506516
mitochondrial_outer_membrane	1	CSTAD	25	0.507918
side_of_membrane	8	CD1D1,CD44,CR2,CTLA4,FASL,IFNG,IL7R,ITGA4	246	7.84397e-05
motile_cilium	2	FOPNL,RABL2	66	0.0616683
myelin_sheath	10	ATP1A1,EXOC4,GDI2,GNB5,MPDZ,NEFM,PARD3,PDHA1,PGAM1,UQCRFS1	179	0.033638
cell_body	4	CACNA1A,GRIN3A,NEUROG1,ZPBP	168	0.000206839
myosin_II_complex	1	SHROOM1	10	1
myosin_complex	1	SHROOM1	21	0.717213
nBAF_complex	1	ARID1A	14	1
neuromuscular_junction	2	NEFM,RAPSN	36	0.579074
synapse	13	ADD3,ANK2,ATP1A1,CACNG8,DCLK1,DNAJC6,GIPC1,GRIN3A,MAPK10,NEFM,RAB3C,RAPSN,SLC17A8	300	0.000254228
external_side_of_plasma_membrane	8	CD1D1,CD44,CR2,CTLA4,FASL,IFNG,IL7R,ITGA4	226	0.000281059
neuron_spine	1	GIPC1	36	0.257302
neuronal_cell_body	3	CACNA1A,GRIN3A,NEUROG1	143	0.000350572
neuronal_postsynaptic_density	7	ADD3,ANK2,ATP1A1,DCLK1,DNAJC6,MAPK10,NEFM	62	0.838299
nonmotile_primary_cilium	6	AHI1,CETN3,GNB5,IFT57,PCDH15,USH2A	106	0.145181
npBAF_complex	1	ARID1A	12	1
Golgi_apparatus_part	1	ZDHHC13	105	0.000385237
nuclear_chromatin	3	ARID1A,RUNX3,SP1	87	0.0456347
cell_cell_junction	8	ADD3,ANK2,DLG5,IGSF5,ITGA4,MPDZ,NRAP,PARD3	223	0.000387807
nucleolus	1	NLE1	106	0.000391482
receptor_complex	1	CD44	100	0.000569587
transcription_factor_complex	7	ARID5A,PAX8,SMAD2,TBL1X,TBX2,TBX5,TCF12	199	0.000719233
nuclear_matrix	1	SF3B1	25	0.507918
perinuclear_region_of_cytoplasm	2	ANK2,NOX4	116	0.000824568
actin_cytoskeleton	5	ACTR2,ANKRD26,DCTN6,SHROOM1,STK38L	166	0.000921275
nuclear_periphery	1	SF3B1	34	0.250806
dendrite	4	CACNA1A,GIPC1,IFT57,RELN	148	0.00120303
nuclear_chromosome_part	4	ARID1A,RPA1,RUNX3,SP1	148	0.00120303
contractile_fiber_part	2	ANK2,XIRP2	114	0.00123368
occluding_junction&tight_junction	3	IGSF5,MPDZ,PARD3	52	0.36465
nuclear_chromosome	5	ADD3,ARID1A,RPA1,RUNX3,SP1	164	0.00133576
secretory_granule	3	FNDC3A,TRIM36,ZPBP	129	0.00150542
transferase_complex	2	OTULIN,PDSS2	108	0.00173561
endoplasmic_reticulum_part	4	LPIN2,RDH16,SCD1,TTYH1	139	0.00236001
organelle_outer_membrane	1	CSTAD	31	0.362811
outer_membrane	1	CSTAD	34	0.250806
perikaryon	1	NEUROG1	13	1
sarcomere	2	ANK2,XIRP2	104	0.00251227
photoreceptor_connecting_cilium	3	CETN3,IFT57,USH2A	32	1
photoreceptor_inner_segment	2	GNB5,USH2A	21	1
photoreceptor_outer_segment	3	AHI1,GNB5,PCDH15	53	0.365152
pigment_granule&melanosome	1	DCT	17	1
plasma_membrane_raft	3	INSR,JAK2,LIPE	24	0.742552
plasma_membrane_region	12	ADRB2,ATP1A1,CD44,F2RL2,GP2,INSR,JAK2,LIPE,MPDZ,SLC12A6,SLC39A4,USH2A	208	0.0271321
postsynaptic_density	8	ADD3,ANK2,ATP1A1,CACNG8,DCLK1,DNAJC6,MAPK10,NEFM	96	0.615866
postsynaptic_membrane	1	GRIN3A	43	0.121799
primary_cilium	7	AHI1,CETN3,GNB5,GPR161,IFT57,PCDH15,USH2A	129	0.0774206
nuclear_envelope	1	NXF2	85	0.00275165
proteinaceous_extracellular_matrix	7	COL1A1,COL4A2,CPZ,LAMA3,RELN,RUNX1,USH2A	178	0.00343521
recycling_endosome	3	GPR161,SH3TC2,SLC31A2	28	1
nuclear_body	1	SUMO1	83	0.00431211
ribonucleoprotein_granule	1	STAU1	64	0.0187472
ruffle	1	RASA1	48	0.0852112
sarcolemma	3	ANK2,ATP1A1,KCNJ11	66	0.153302
contractile_fiber	4	ANK2,NRAP,PDE4DIP,XIRP2	130	0.00458882
ciliary_part	7	AHI1,CETN3,FOPNL,IFT57,KLC2,RABL2,SPAG17	172	0.00462015
sex_chromosome	1	RAD18	25	0.507918
endosome	7	CD1D1,GPR161,RNF13,SH3TC2,SLC31A2,SLC39A4,SPPL2A	172	0.00462015
site_of_polarized_growth	1	EXOC4	44	0.12365
smooth_endoplasmic_reticulum	1	TTYH1	10	1
extracellular_matrix	9	COL1A1,COL4A2,CPZ,CYR61,FBLN2,LAMA3,RELN,RUNX1,USH2A	200	0.00579673
sperm_flagellum	1	RABL2	38	0.174394
sperm_midpiece	1	RABL2	11	1
sperm_part	4	FNDC3A,RABL2,TRIM36,ZPBP	107	0.0229707
spindle	1	PARD3	61	0.027991
stereocilium	4	ATP8B1,LOXHD1,PCDH15,USH2A	22	0.31249
stereocilium_bundle	4	ATP8B1,LOXHD1,PCDH15,USH2A	36	0.793474
axon_part	1	PARD3	77	0.00599563
synapse_part	12	ADD3,ANK2,ATP1A1,CACNG8,DCLK1,DNAJC6,GIPC1,GRIN3A,MAPK10,NEFM,RAB3C,SLC17A8	191	0.0694676
synaptic_membrane	1	GRIN3A	62	0.028802
synaptic_vesicle	3	GIPC1,RAB3C,SLC17A8	48	0.478436
synaptic_vesicle_membrane	1	SLC17A8	15	1
synaptonemal_complex	1	RPA1	33	0.249666
nuclear_outer_membrane_endoplasmic_reticulum_membrane_network	3	LPIN2,SCD1,TTYH1	108	0.00861271
myofibril	4	ANK2,NRAP,PDE4DIP,XIRP2	121	0.00882912
transmembrane_transporter_complex	4	CACNA1A,CACNA2D2,KCNJ11,KCNMB4	109	0.0233114
transporter_complex	4	CACNA1A,CACNA2D2,KCNJ11,KCNMB4	111	0.0167393
ubiquitin_ligase_complex	1	OTULIN	34	0.250806
vacuolar_membrane	2	RNF13,SPPL2A	26	1
vacuolar_part	2	RNF13,SPPL2A	31	0.76631
vacuole	4	CD1D1,RNF13,SGSH,SPPL2A	115	0.0121627
microtubule_organizing_center	5	AHI1,CETN3,FOPNL,IFT57,PDE4DIP	138	0.00921826
vesicle_membrane	3	FNDC3A,GIPC1,ZDHHC13	65	0.211682
voltage_gated_calcium_channel_complex	2	CACNA1A,CACNA2D2	21	1
voltage_gated_potassium_channel_complex&potassium_channel_complex	1	KCNMB4	20	0.715203
zona_pellucida_receptor_complex	1	ZPBP	13	1

## Sheet: GO_MF
GO_ID	intersectDEG_count	Gene_list	GO_gene_count	pvalue
ATP_binding	3	KCNJ11,SRPK2,UBE4B	45	0.622488
ATPase_activity	1	ATP1A1	52	0.0584796
ATPase_activity_coupled	1	ATP1A1	34	0.250734
ATPase_activity_coupled_to_movement_of_substances	1	ATP1A1	22	0.720291
ATPase_activity_coupled_to_transmembrane_movement_of_ions&cation_transporting_ATPase_activity	1	ATP1A1	19	0.714583
ATPase_activity_coupled_to_transmembrane_movement_of_ions_phosphorylative_mechanism	1	ATP1A1	18	1
AU_rich_element_binding	1	HNRNPA0	12	1
CoA_hydrolase_activity	1	ACOT11	12	1
E_box_binding	2	NEUROG1,TCF12	23	1
GTP_binding	1	RABL2	36	0.257031
GTPase_activator_activity	4	ABR,GDI2,GIPC1,RAP1GAP2	44	1
GTPase_activity	1	ARL4A	51	0.0577872
GTPase_binding&small_GTPase_binding&Ras_GTPase_binding	2	DOCK7,ECT2	56	0.119978
GTPase_regulator_activity	4	ABR,GDI2,GIPC1,RAP1GAP2	53	0.653834
G_protein_coupled_amine_receptor_activity	1	ADRB2	25	0.507851
G_protein_coupled_peptide_receptor_activity	3	MAS1,NMUR2,OPRM1	59	0.277682
hydrolase_activity	23	ACOT11,AMPD3,ARL4A,ATP1A1,CPZ,EPM2A,ESD,F2,GM2A,IMMP2L,IMPAD1,INPP5D,LIPE,LPIN2,MCM6,NAPEPLD,NT5E,OTULIN,PAPPA,PON1,PPM1L,SGSH,WRN	682	6.19477e-12
G_protein_coupled_receptor_binding	1	CCL28	53	0.0596817
HMG_box_domain_binding	1	MEF2C	14	1
L_amino_acid_transmembrane_transporter_activity	1	SLC17A8	23	0.724514
O_acyltransferase_activity	1	LPCAT1	22	0.720291
PDZ_domain_binding	2	EXOC4,IGSF5	18	1
molecular_transducer_activity	16	ADCYAP1,ADRB2,ATRN,CD44,CR2,FGFR1,GPR161,GRIN3A,LRP5,MAPK10,MAS1,NMUR2,OLFR71,OPRM1,TM2D1,UNC13C	540	1.30402e-10
receptor_activity	14	ADRB2,ATRN,CD44,CR2,FGFR1,GPR161,GRIN3A,LRP5,MAS1,NMUR2,OLFR71,OPRM1,TM2D1,UNC13C	495	3.28819e-10
receptor_binding	13	ADCYAP1,ANGPT1,CCL28,CD1D1,CYR61,EFNB2,IFNG,JAK1,JAK2,RAPSN,RELN,SIPA1L1,VEGFA	457	1.83881e-09
RNA_polymerase_II_core_promoter_proximal_region_sequence_specific_DNA_binding_transcription_factor_activity_involved_in_negative_regulation_of_transcription	2	NKX3-2,SNAI1	50	0.233951
identical_protein_binding	5	GIPC1,MYCBP2,RDH16,SMAD2,TPD52	317	2.61701e-09
RNA_polymerase_II_core_promoter_sequence_specific_DNA_binding	2	SP1,TBR1	37	0.582415
RNA_polymerase_II_distal_enhancer_sequence_specific_DNA_binding	1	MEF2C	32	0.36768
RNA_polymerase_II_distal_enhancer_sequence_specific_DNA_binding_transcription_factor_activity	1	MEF2C	67	0.0127143
RNA_polymerase_II_distal_enhancer_sequence_specific_DNA_binding_transcription_factor_activity_involved_in_positive_regulation_of_transcription	1	MEF2C	24	0.506539
signal_transducer_activity	15	ADCYAP1,ADRB2,CD44,CR2,FGFR1,GPR161,GRIN3A,LRP5,MAPK10,MAS1,NMUR2,OLFR71,OPRM1,TM2D1,UNC13C	462	1.69005e-08
protein_dimerization_activity	7	GIPC1,MYCBP2,PDSS2,RDH16,SMAD2,TCF12,TPD52	326	3.02063e-08
RNA_polymerase_II_transcription_factor_binding	2	GTF2A2,SP1	42	0.314674
RNA_polymerase_II_transcription_regulatory_region_sequence_specific_DNA_binding_transcription_factor_activity_involved_in_negative_regulation_of_transcription	2	NKX3-2,SNAI1	87	0.0107033
sequence_specific_DNA_binding	14	CSRNP3,FOSL2,FOXK1,GRHL3,MEF2C,NKX3-2,NR2F1,RUNX3,SIX2,SNAI1,SP1,TBR1,TBX5,ZIC3	436	4.65142e-08
Rho_GTPase_binding	2	DOCK7,ECT2	19	1
SH3_domain_binding	2	INPP5D,SH3BP1	21	1
SMAD_binding	1	SMAD2	22	0.720291
Wnt_protein_binding	2	LRP5,WLS	19	1
actin_binding	3	GIPC1,NRAP,SHROOM1	93	0.022956
actin_filament_binding	1	SHROOM1	33	0.249692
active_transmembrane_transporter_activity	2	ATP1A1,SLC5A4B	60	0.0860291
acyl_CoA_hydrolase_activity	1	ACOT11	10	1
adenyl_nucleotide_binding	4	KCNJ11,POPDC2,SRPK2,UBE4B	53	0.653834
adenyl_ribonucleotide_binding	4	KCNJ11,POPDC2,SRPK2,UBE4B	52	0.653474
alcohol_binding	1	GPR12	15	1
amide_binding	2	MAS1,TM2D1	37	0.582415
amino_acid_transmembrane_transporter_activity	1	SLC17A8	35	0.253205
ammonium_ion_binding	1	GPR12	13	1
signaling_receptor_activity	13	ADRB2,CD44,CR2,FGFR1,GPR161,GRIN3A,LRP5,MAS1,NMUR2,OLFR71,OPRM1,TM2D1,UNC13C	416	6.18552e-08
transporter_activity	12	ATP1A1,CACNA1A,CACNA2D2,GRIN3A,KCNJ11,KCNJ6,KCNMB4,PIEZO2,SLC17A8,SLC39A4,SLC5A4B,ZDHHC13	396	8.17358e-08
antigen_binding	2	CD1D1,GP2	26	1
bHLH_transcription_factor_binding	1	SP1	11	1
base_pairing	1	TERC	30	0.358987
beta_catenin_binding	1	DACT2	25	0.507851
binding_bridging	1	ANK2	64	0.0187308
calcium_activated_cation_channel_activity	1	KCNMB4	10	1
calcium_channel_activity	3	CACNA1A,CACNA2D2,GRIN3A	53	0.365104
calcium_channel_regulator_activity	1	TSPAN13	13	1
calcium_ion_binding	1	TTYH1	60	0.0274271
calcium_ion_transmembrane_transporter_activity	3	CACNA1A,CACNA2D2,GRIN3A	59	0.277682
carbohydrate_binding	1	CD207	41	0.120905
transmembrane_signaling_receptor_activity	12	ADRB2,CD44,CR2,FGFR1,GPR161,GRIN3A,LRP5,MAS1,NMUR2,OLFR71,OPRM1,TM2D1	386	1.6237e-07
carbohydrate_transporter_activity	1	SLC5A4B	10	1
carboxylic_acid_transmembrane_transporter_activity	1	SLC17A8	46	0.083536
carboxylic_ester_hydrolase_activity	2	LIPE,PON1	48	0.230103
carboxypeptidase_activity	1	CPZ	16	1
enzyme_binding	10	ADRB2,ANK2,DACT2,DOCK7,ECT2,LIPE,MEF2B,MEF2C,PARD3,PDE4DIP	351	2.91211e-07
cation_channel_activity	7	CACNA1A,CACNA2D2,GRIN3A,KCNJ11,KCNJ6,KCNMB4,PIEZO2	134	0.0597611
ion_binding	10	ATP8B1,COX17,GPR12,KCNJ11,POPDC2,RABL2,SRPK2,TTYH1,UBE4B,VEGFA	340	5.60831e-07
cell_adhesion_molecule_binding	1	CYR61	45	0.126143
channel_inhibitor_activity&ion_channel_inhibitor_activity	1	NEDD4L	10	1
channel_regulator_activity	3	ANK2,NEDD4L,TSPAN13	33	1
chemokine_activity	1	CCL28	13	1
chemokine_receptor_binding	1	CCL28	19	0.714583
substrate_specific_transporter_activity	12	ATP1A1,CACNA1A,CACNA2D2,GRIN3A,KCNJ11,KCNJ6,KCNMB4,PIEZO2,SLC17A8,SLC39A4,SLC5A4B,ZDHHC13	367	9.04141e-07
collagen_binding	2	SMAD7,USH2A	16	0.692096
core_promoter_binding	4	MEF2C,RUNX1,SP1,TBR1	90	0.0780049
nucleic_acid_binding_transcription_factor_activity&sequence_specific_DNA_binding_transcription_factor_activity	21	CSRNP3,DLX3,FOXK1,GRHL3,MEF2B,MEF2C,NFAT5,NKX3-2,PAX8,RREB1,RUNX1,RUNX3,SIX2,SNAI1,SP1,STAG1,STAT1,TBR1,TBX2,TBX5,ZIC3	481	2.64567e-06
macromolecular_complex_binding	23	ARID1A,ARID5A,CD1D1,CETN3,CYR61,DLX3,KAT6A,MEF2C,NCOA3,NEUROG1,NFIA,PHF21A,PLAC8,PON1,RPA1,SF3B1,SHROOM1,SIX2,SMAD2,SMAD7,STAG1,TBL1X,USH2A	503	3.02951e-06
core_promoter_sequence_specific_DNA_binding	3	MEF2C,SP1,TBR1	61	0.206302
cysteine_type_peptidase_activity	1	OTULIN	43	0.121723
cytokine_activity	2	CCL28,IFNG	61	0.0860766
cytokine_binding	1	CD44	31	0.36259
cytokine_receptor_activity	1	CD44	39	0.175901
cytokine_receptor_binding	5	ANGPT1,CCL28,JAK1,JAK2,VEGFA	82	0.272492
transferase_activity_transferring_phosphorus_containing_groups	12	CAMK4,FGFR1,JAK1,JAK2,MAPK10,PGK1,PKDCC,PRKAG2,SRPK2,TERC,TPK1,VRK1	342	4.59554e-06
dicarboxylic_acid_transmembrane_transporter_activity	1	SLC17A8	12	1
divalent_inorganic_cation_transmembrane_transporter_activity	5	CACNA1A,CACNA2D2,GRIN3A,SLC39A4,ZDHHC13	71	0.438487
double_stranded_DNA_binding	2	SMAD2,SP1	26	1
drug_binding	1	PPID	11	1
endopeptidase_activity	2	F2,PAPPA	78	0.0217156
enhancer_binding	2	MEF2C,SP1	48	0.230103
enhancer_sequence_specific_DNA_binding	1	MEF2C	44	0.123495
enzyme_activator_activity	6	ABR,COX17,GDI2,GIPC1,GM2A,RAP1GAP2	90	0.299017
transmembrane_transporter_activity	12	ATP1A1,CACNA1A,CACNA2D2,GRIN3A,KCNJ11,KCNJ6,KCNMB4,PIEZO2,SLC17A8,SLC39A4,SLC5A4B,ZDHHC13	345	4.69889e-06
kinase_activity	10	CAMK4,FGFR1,JAK1,JAK2,MAPK10,PGK1,PKDCC,PRKAG2,SRPK2,VRK1	309	6.00709e-06
ephrin_receptor_binding	1	SIPA1L1	15	1
exonuclease_activity	1	WRN	18	1
exopeptidase_activity	1	CPZ	25	0.507851
extracellular_ligand_gated_ion_channel_activity	1	GRIN3A	33	0.249692
extracellular_matrix_binding	3	CYR61,FBLN2,VEGFA	30	1
extracellular_matrix_structural_constituent	1	COL1A1	10	1
gated_channel_activity	7	CACNA1A,CACNA2D2,GRIN3A,KCNJ11,KCNJ6,KCNMB4,PIEZO2	126	0.100904
glutamate_receptor_activity	1	GRIN3A	18	1
glycosaminoglycan_binding	2	CD44,VEGFA	54	0.169012
growth_factor_activity	1	VEGFA	20	0.715178
growth_factor_binding	1	FGFR1	35	0.253205
growth_factor_receptor_binding	3	ANGPT1,JAK2,VEGFA	34	1
guanyl_nucleotide_binding	1	RABL2	43	0.121723
guanyl_ribonucleotide_binding	1	RABL2	41	0.120905
heparin_binding	1	VEGFA	37	0.174006
histone_deacetylase_binding	2	MEF2B,MEF2C	31	0.766207
hormone_activity	1	ADCYAP1	26	0.51086
hormone_receptor_binding	1	JAK1	26	0.51086
RNA_binding	6	2810403A07RIK,HNRNPA0,LIPE,NUDT4,NXF2,STAU1	241	8.25349e-06
G_protein_coupled_receptor_activity	6	ADRB2,GPR161,MAS1,NMUR2,OPRM1,TM2D1	239	1.21707e-05
hydrolase_activity_acting_on_acid_anhydrides_catalyzing_transmembrane_movement_of_substances&ATPase_activity_coupled_to_transmembrane_movement_of_substances&P_P_bond_hydrolysis_driven_transmembrane_transporter_activity	1	ATP1A1	20	0.715178
hydrolase_activity_acting_on_carbon_nitrogen_but_not_peptide_bonds	1	AMPD3	48	0.0851034
hydrolase_activity_acting_on_ester_bonds	14	ACOT11,ATP1A1,EPM2A,ESD,IMPAD1,INPP5D,LIPE,LPIN2,NAPEPLD,NT5E,PON1,PPM1L,SGSH,WRN	247	0.0134757
hydrolase_activity_acting_on_glycosyl_bonds	1	GM2A	43	0.121723
hydrolase_activity_hydrolyzing_O_glycosyl_compounds	1	GM2A	30	0.358987
substrate_specific_transmembrane_transporter_activity	12	ATP1A1,CACNA1A,CACNA2D2,GRIN3A,KCNJ11,KCNJ6,KCNMB4,PIEZO2,SLC17A8,SLC39A4,SLC5A4B,ZDHHC13	332	1.24025e-05
inorganic_cation_transmembrane_transporter_activity	9	ATP1A1,CACNA1A,CACNA2D2,GRIN3A,KCNJ11,KCNJ6,KCNMB4,SLC39A4,ZDHHC13	172	0.0291424
integrin_binding	1	CYR61	31	0.36259
intramolecular_oxidoreductase_activity	1	DCT	17	1
regulatory_region_nucleic_acid_binding&regulatory_region_DNA_binding&transcription_regulatory_region_DNA_binding	17	FOSL2,FOXK1,MEF2C,NEUROG1,NKX3-2,PAX8,RUNX1,RUNX3,SIX2,SNAI1,SP1,TBL1X,TBL1XR1,TBR1,TBX5,TCF12,ZIC3	397	1.44588e-05
phosphotransferase_activity_alcohol_group_as_acceptor	9	CAMK4,FGFR1,JAK1,JAK2,MAPK10,PKDCC,PRKAG2,SRPK2,VRK1	280	1.5542e-05
ion_channel_binding	1	ANK2	23	0.724514
ion_gated_channel_activity	1	KCNMB4	16	1
transcription_regulatory_region_sequence_specific_DNA_binding	11	FOSL2,FOXK1,MEF2C,NKX3-2,RUNX3,SIX2,SNAI1,SP1,TBR1,TBX5,ZIC3	310	1.65138e-05
ionotropic_glutamate_receptor_activity	1	GRIN3A	10	1
isomerase_activity	3	DCT,PGAM1,PPID	40	0.795036
sequence_specific_DNA_binding_RNA_polymerase_II_transcription_factor_activity	13	CSRNP3,DLX3,FOXK1,GRHL3,MEF2C,NKX3-2,RUNX3,SIX2,SNAI1,SP1,STAG1,TBX5,ZIC3	341	1.66339e-05
protein_homodimerization_activity	5	GIPC1,MYCBP2,RDH16,SMAD2,TPD52	214	2.054e-05
kinesin_binding	2	KLC2,KTN1	12	0.639466
ligand_gated_ion_channel_activity&ligand_gated_channel_activity	3	GRIN3A,KCNJ11,KCNJ6	63	0.207368
lipase_activity	2	LIPE,NAPEPLD	40	0.42984
molecular_function_regulator	9	ABR,ANK2,COX17,GDI2,GIPC1,GM2A,NEDD4L,RAP1GAP2,TSPAN13	279	2.21493e-05
ion_transmembrane_transporter_activity	12	ATP1A1,CACNA1A,CACNA2D2,GRIN3A,KCNJ11,KCNJ6,KCNMB4,PIEZO2,SLC17A8,SLC39A4,SLC5A4B,ZDHHC13	301	0.000109981
magnesium_ion_binding	1	SRPK2	23	0.724514
peptidase_activity	5	CPZ,F2,IMMP2L,OTULIN,PAPPA	192	0.000118965
metal_ion_transmembrane_transporter_activity	9	ATP1A1,CACNA1A,CACNA2D2,GRIN3A,KCNJ11,KCNJ6,KCNMB4,SLC39A4,ZDHHC13	147	0.0998448
metallopeptidase_activity	1	CPZ	33	0.249692
methyltransferase_activity	1	TRDMT1	53	0.0596817
microtubule_binding	1	CETN3	58	0.0420338
anion_binding	8	ATP8B1,GPR12,KCNJ11,POPDC2,RABL2,SRPK2,UBE4B,VEGFA	235	0.000148077
hydrolase_activity_acting_on_acid_anhydrides&hydrolase_activity_acting_on_acid_anhydrides_in_phosphorus_containing_anhydrides&pyrophosphatase_activity	3	ARL4A,ATP1A1,MCM6	148	0.000243486
monooxygenase_activity	1	CYP1B1	41	0.120905
monovalent_inorganic_cation_transmembrane_transporter_activity	4	ATP1A1,KCNJ11,KCNJ6,KCNMB4	99	0.0428023
myosin_binding	2	GIPC1,USH2A	12	0.639466
neuropeptide_hormone_activity	1	ADCYAP1	10	1
neuropeptide_receptor_activity	1	NMUR2	16	1
neurotransmitter_receptor_activity	1	NMUR2	25	0.507851
nuclease_activity	1	WRN	44	0.123495
enzyme_regulator_activity	6	ABR,COX17,GDI2,GIPC1,GM2A,RAP1GAP2	200	0.000266082
nucleoside_binding&purine_nucleoside_binding&ribonucleoside_binding&purine_ribonucleoside_binding	4	KCNJ11,RABL2,SRPK2,UBE4B	81	0.139068
RNA_polymerase_II_regulatory_region_sequence_specific_DNA_binding	11	FOSL2,FOXK1,MEF2C,NKX3-2,RUNX3,SIX2,SNAI1,SP1,TBR1,TBX5,ZIC3	270	0.000274451
nucleoside_triphosphatase_regulator_activity	4	ABR,GDI2,GIPC1,RAP1GAP2	55	0.656351
nucleotide_binding&nucleoside_phosphate_binding	6	KCNJ11,POPDC2,RABL2,RRM1,SRPK2,UBE4B	105	0.14442
nucleotidyltransferase_activity	1	TERC	25	0.507851
olfactory_receptor_activity	1	OLFR71	17	1
organic_acid_transmembrane_transporter_activity	1	SLC17A8	47	0.0839748
organic_anion_transmembrane_transporter_activity	1	SLC17A8	59	0.0271974
RNA_polymerase_II_regulatory_region_DNA_binding	11	FOSL2,FOXK1,MEF2C,NKX3-2,RUNX3,SIX2,SNAI1,SP1,TBR1,TBX5,ZIC3	272	0.000276617
oxidoreductase_activity_acting_on_CH_OH_group_of_donors	3	HMGCR,IDH2,RDH16	62	0.206458
oxidoreductase_activity_acting_on_NAD_P_H	3	CYB5R4,NCF1,NOX4	22	0.729662
oxidoreductase_activity_acting_on_a_sulfur_group_of_donors	1	GLRX	19	0.714583
oxidoreductase_activity_acting_on_paired_donors_with_incorporation_or_reduction_of_molecular_oxygen	2	CYP1B1,SCD1	56	0.119978
oxidoreductase_activity_acting_on_the_CH_OH_group_of_donors_NAD_or_NADP_as_acceptor	3	HMGCR,IDH2,RDH16	57	0.275475
oxidoreductase_activity_acting_on_the_aldehyde_or_oxo_group_of_donors	1	PDHA1	16	1
p53_binding	1	TRIM29	14	1
palmitoyltransferase_activity	3	HHAT,ZDHHC13,ZDHHC21	14	0.22474
transcription_factor_binding_transcription_factor_activity	7	BCOR,CBFA2T2,LPIN2,NEUROG1,SCAND1,TBL1X,TBL1XR1	208	0.000378663
protein_binding_transcription_factor_activity	7	BCOR,CBFA2T2,LPIN2,NEUROG1,SCAND1,TBL1X,TBL1XR1	209	0.000380868
protein_kinase_activity	9	CAMK4,FGFR1,JAK1,JAK2,MAPK10,PKDCC,PRKAG2,SRPK2,VRK1	238	0.00038867
peptide_binding	2	MAS1,TM2D1	35	0.576352
peptide_receptor_activity	3	MAS1,NMUR2,OPRM1	60	0.280022
phosphatase_activity	7	ATP1A1,EPM2A,IMPAD1,INPP5D,LPIN2,NT5E,PPM1L	97	0.401795
phosphatidylinositol_phosphate_phosphatase_activity	1	INPP5D	14	1
phospholipase_activity	1	NAPEPLD	31	0.36259
phospholipid_binding	2	ATP8B1,GPR12	55	0.171436
phosphoprotein_phosphatase_activity	2	EPM2A,PPM1L	53	0.16739
phosphoric_diester_hydrolase_activity	1	NAPEPLD	33	0.249692
phosphoric_ester_hydrolase_activity	8	ATP1A1,EPM2A,IMPAD1,INPP5D,LPIN2,NAPEPLD,NT5E,PPM1L	130	0.143924
peptidase_activity_acting_on_L_amino_acid_peptides	4	CPZ,F2,OTULIN,PAPPA	150	0.000837959
poly_A_RNA_binding&mRNA_binding	1	NXF2	65	0.0190479
potassium_channel_activity	3	KCNJ11,KCNJ6,KCNMB4	33	1
potassium_ion_transmembrane_transporter_activity	4	ATP1A1,KCNJ11,KCNJ6,KCNMB4	42	1
primary_active_transmembrane_transporter_activity	1	ATP1A1	21	0.71713
protein_C_terminus_binding	1	MID1IP1	26	0.51086
protein_binding_bridging	1	ANK2	31	0.36259
anion_transmembrane_transporter_activity	1	SLC17A8	96	0.000844767
protein_heterodimerization_activity	4	PDSS2,SMAD2,TCF12,TPD52	153	0.000861184
kinase_binding	3	DACT2,LIPE,PARD3	132	0.00103388
protein_domain_specific_binding	7	EXOC4,IGSF5,INPP5D,MEF2C,SH3BP1,TACC2,YWHAZ	154	0.0149865
transcription_cofactor_activity	6	BCOR,CBFA2T2,LPIN2,SCAND1,TBL1X,TBL1XR1	176	0.00133629
RNA_polymerase_II_transcription_regulatory_region_sequence_specific_DNA_binding_transcription_factor_activity_involved_in_positive_regulation_of_transcription	8	CSRNP3,DLX3,MEF2C,SIX2,SP1,STAG1,TBX5,ZIC3	208	0.00138733
protein_kinase_A_binding	1	DACT2	11	1
protein_kinase_C_binding	2	DACT2,PARD3	15	0.677876
nucleoside_triphosphatase_activity	3	ARL4A,ATP1A1,MCM6	129	0.00149965
cation_binding	4	COX17,GPR12,SRPK2,TTYH1	143	0.00167201
protein_lipid_complex_binding&lipoprotein_particle_binding	1	PON1	12	1
cytoskeletal_protein_binding	9	CETN3,GIPC1,KCNJ11,KLC2,KTN1,NRAP,SHROOM1,USH2A,XIRP2	218	0.00181698
protein_serine_threonine_phosphatase_activity	1	PPM1L	15	1
protein_tyrosine_kinase_activity	4	FGFR1,JAK1,JAK2,PKDCC	55	0.656351
protein_tyrosine_phosphatase_activity	1	EPM2A	24	0.506539
purine_nucleotide_binding	6	KCNJ11,POPDC2,RABL2,RRM1,SRPK2,UBE4B	94	0.236351
purine_ribonucleoside_triphosphate_binding	4	KCNJ11,RABL2,SRPK2,UBE4B	80	0.138857
purine_ribonucleotide_binding	5	KCNJ11,POPDC2,RABL2,SRPK2,UBE4B	90	0.162873
carbohydrate_derivative_binding	7	CD44,KCNJ11,POPDC2,RABL2,SRPK2,UBE4B,VEGFA	186	0.001849
protein_complex_binding	8	ARID1A,CD1D1,CETN3,CYR61,SHROOM1,SIX2,SMAD7,USH2A	203	0.00186068
receptor_signaling_protein_activity	2	ADCYAP1,MAPK10	33	0.574538
receptor_signaling_protein_serine_threonine_kinase_activity	1	MAPK10	15	1
metal_ion_binding	3	COX17,SRPK2,TTYH1	125	0.00214491
repressing_transcription_factor_binding	3	GTF2A2,RUNX1,SP1	19	0.467232
ribonucleotide_binding	5	KCNJ11,POPDC2,RABL2,SRPK2,UBE4B	91	0.163247
secondary_active_transmembrane_transporter_activity	1	SLC5A4B	36	0.257031
oxidoreductase_activity	13	ALDH4A1,CYB5R4,CYP1B1,DIO2,GLRX,HMGCR,IDH2,NCF1,NOX4,PDHA1,RDH16,RRM1,SCD1	264	0.00243012
core_promoter_proximal_region_DNA_binding	5	MEF2C,NKX3-2,SIX2,SP1,ZIC3	152	0.00247132
serine_hydrolase_activity	1	F2	40	0.178572
serine_type_endopeptidase_activity	1	F2	22	0.720291
serine_type_peptidase_activity	1	F2	37	0.174006
passive_transmembrane_transporter_activity&channel_activity	7	CACNA1A,CACNA2D2,GRIN3A,KCNJ11,KCNJ6,KCNMB4,PIEZO2	181	0.00251773
RNA_polymerase_II_core_promoter_proximal_region_sequence_specific_DNA_binding_transcription_factor_activity	7	DLX3,MEF2C,NKX3-2,SIX2,SNAI1,SP1,ZIC3	184	0.00257143
single_stranded_DNA_binding	1	MCM6	22	0.720291
small_molecule_binding	7	GPR12,KCNJ11,POPDC2,RABL2,RRM1,SRPK2,UBE4B	145	0.0263467
sodium_channel_regulator_activity	1	NEDD4L	11	1
sodium_ion_transmembrane_transporter_activity	1	ATP1A1	39	0.175901
solute_cation_symporter_activity	1	SLC5A4B	16	1
protein_kinase_binding	3	DACT2,LIPE,PARD3	119	0.00297774
structure_specific_DNA_binding	3	MCM6,SMAD2,SP1	77	0.0840988
chromatin_binding	15	ARID1A,ARID5A,DLX3,KAT6A,MEF2C,NCOA3,NEUROG1,NFIA,PHF21A,PLAC8,RPA1,SF3B1,SMAD2,STAG1,TBL1X	282	0.00345614
core_promoter_proximal_region_sequence_specific_DNA_binding	5	MEF2C,NKX3-2,SIX2,SP1,ZIC3	151	0.00353591
structural_molecule_activity	2	ADD3,COL1A1	100	0.00362714
sulfur_compound_binding	1	VEGFA	46	0.083536
symporter_activity	1	SLC5A4B	17	1
thiolester_hydrolase_activity	1	ACOT11	18	1
transcription_coactivator_activity	2	LPIN2,SCAND1	84	0.0154916
tubulin_binding	1	CETN3	82	0.00414786
transcription_corepressor_activity	4	BCOR,CBFA2T2,TBL1X,TBL1XR1	91	0.0784755
transcription_factor_binding	8	ARID5A,DACT2,GTF2A2,RUNX1,SIX2,SMAD2,SP1,SUMO1	188	0.00446811
substrate_specific_channel_activity	7	CACNA1A,CACNA2D2,GRIN3A,KCNJ11,KCNJ6,KCNMB4,PIEZO2	175	0.0047075
RNA_polymerase_II_core_promoter_proximal_region_sequence_specific_DNA_binding	5	MEF2C,NKX3-2,SIX2,SP1,ZIC3	145	0.00475077
transferase_activity_transferring_acyl_groups	4	HHAT,LPCAT1,ZDHHC13,ZDHHC21	87	0.105492
transferase_activity_transferring_acyl_groups_other_than_amino_acyl_groups	4	HHAT,LPCAT1,ZDHHC13,ZDHHC21	78	0.185455
transferase_activity_transferring_alkyl_or_aryl_other_than_methyl_groups	1	PDSS2	21	0.71713
lipid_binding	3	ATP8B1,CD1D1,GPR12	111	0.00598212
transferase_activity_transferring_hexosyl_groups	1	FUT8	58	0.0420338
transferase_activity_transferring_one_carbon_groups	1	TRDMT1	54	0.0396509
cation_transmembrane_transporter_activity	11	ATP1A1,CACNA1A,CACNA2D2,GRIN3A,KCNJ11,KCNJ6,KCNMB4,PIEZO2,SLC39A4,SLC5A4B,ZDHHC13	223	0.00647327
transferase_activity_transferring_sulfur_containing_groups	1	CDKAL1	33	0.249692
transition_metal_ion_binding	1	COX17	48	0.0851034
transition_metal_ion_transmembrane_transporter_activity	1	SLC39A4	18	1
transmembrane_receptor_protein_kinase_activity	1	FGFR1	35	0.253205
transmembrane_receptor_protein_tyrosine_kinase_activity	1	FGFR1	28	0.35669
transferase_activity_transferring_glycosyl_groups	2	CHSY1,FUT8	93	0.00765672
ion_channel_activity	7	CACNA1A,CACNA2D2,GRIN3A,KCNJ11,KCNJ6,KCNMB4,PIEZO2	164	0.00838711
protein_serine_threonine_kinase_activity	5	CAMK4,MAPK10,PRKAG2,SRPK2,VRK1	134	0.00888506
RNA_polymerase_II_core_promoter_proximal_region_sequence_specific_DNA_binding_transcription_factor_activity_involved_in_positive_regulation_of_transcription	5	DLX3,MEF2C,SIX2,SP1,ZIC3	137	0.00902208
ubiquitin_like_protein_conjugating_enzyme_activity&ubiquitin_conjugating_enzyme_activity	2	UBE2E3,UBE2V2	19	1
ubiquitin_like_protein_ligase_activity	4	NEDD4L,RNF13,RNF220,UBE4B	73	0.242544
ubiquitin_like_protein_specific_protease_activity	1	OTULIN	24	0.506539
ubiquitin_like_protein_transferase_activity	7	NEDD4L,RNF13,RNF220,SUMO1,UBE2E3,UBE2V2,UBE4B	113	0.162734
ubiquitin_protein_ligase_activity	4	NEDD4L,RNF13,RNF220,UBE4B	72	0.24147
ubiquitin_protein_transferase_activity	6	NEDD4L,RNF13,RNF220,UBE2E3,UBE2V2,UBE4B	101	0.185894
ubiquitinyl_hydrolase_activity&ubiquitin_specific_protease_activity	1	OTULIN	19	0.714583
voltage_gated_calcium_channel_activity	2	CACNA1A,CACNA2D2	24	1
voltage_gated_cation_channel_activity	4	CACNA1A,CACNA2D2,KCNJ11,KCNJ6	53	0.653834
voltage_gated_ion_channel_activity&voltage_gated_channel_activity	4	CACNA1A,CACNA2D2,KCNJ11,KCNJ6	57	0.517477
voltage_gated_potassium_channel_activity	2	KCNJ11,KCNJ6	19	1

## Sheet: KEGG
GO_ID	intersectDEG_count	Gene_list	GO_gene_count	pvalue
KEGG_GLYCOLYSIS_GLUCONEOGENESIS	3	PGK1,PDHA1,PGAM1	62	0.206451
KEGG_CITRATE_CYCLE_TCA_CYCLE	3	PDHA1,IDH2,SUCLG2	32	1
KEGG_FRUCTOSE_AND_MANNOSE_METABOLISM	1	GMDS	34	0.250703
KEGG_STEROID_HORMONE_BIOSYNTHESIS	1	CYP1B1	55	0.0396802
KEGG_CYTOKINE_CYTOKINE_RECEPTOR_INTERACTION	6	CSF3R,VEGFA,CCL28,IL7R,IFNG,CRLF2	267	9.58223e-07
KEGG_ALZHEIMERS_DISEASE	1	UQCRFS1	169	9.87975e-07
KEGG_PYRIMIDINE_METABOLISM	3	RRM1,UCK2,NT5E	98	0.0165262
KEGG_ALANINE_ASPARTATE_AND_GLUTAMATE_METABOLISM	2	GPT2,ALDH4A1	32	0.768431
KEGG_CYSTEINE_AND_METHIONINE_METABOLISM	1	TRDMT1	34	0.250703
KEGG_VALINE_LEUCINE_AND_ISOLEUCINE_BIOSYNTHESIS	1	PDHA1	11	1
KEGG_ARGININE_AND_PROLINE_METABOLISM	1	ALDH4A1	54	0.0396678
KEGG_TYROSINE_METABOLISM	1	DCT	42	0.120854
KEGG_TRYPTOPHAN_METABOLISM	1	CYP1B1	40	0.178479
KEGG_GLUTATHIONE_METABOLISM	4	MGST2,GPX7,RRM1,IDH2	50	0.816159
KEGG_N_GLYCAN_BIOSYNTHESIS	2	DAD1,FUT8	46	0.321198
KEGG_OTHER_GLYCAN_DEGRADATION	1	ENGASE	16	1
KEGG_AMINO_SUGAR_AND_NUCLEOTIDE_SUGAR_METABOLISM	2	GMDS,UAP1	44	0.315738
KEGG_GLYCOSAMINOGLYCAN_DEGRADATION	1	SGSH	21	0.717094
KEGG_GLYCOSAMINOGLYCAN_BIOSYNTHESIS_CHONDROITIN_SULFATE	1	CHSY1	22	0.720228
KEGG_GLYCOSAMINOGLYCAN_BIOSYNTHESIS_KERATAN_SULFATE	1	FUT8	15	1
KEGG_GLYCEROLIPID_METABOLISM	1	MBOAT2	49	0.0868322
KEGG_GLYCOSYLPHOSPHATIDYLINOSITOL_GPI_ANCHOR_BIOSYNTHESIS	1	PIGK	25	0.507822
KEGG_GLYCEROPHOSPHOLIPID_METABOLISM	2	MBOAT2,LPCAT1	77	0.0322258
KEGG_ETHER_LIPID_METABOLISM	2	LPCAT1,AGPS	33	0.574564
KEGG_ARACHIDONIC_ACID_METABOLISM	1	GPX7	58	0.0419755
KEGG_PYRUVATE_METABOLISM	2	GRHPR,PDHA1	40	0.429771
KEGG_GLYOXYLATE_AND_DICARBOXYLATE_METABOLISM	1	GRHPR	16	1
KEGG_PROPANOATE_METABOLISM	1	SUCLG2	33	0.249706
KEGG_BUTANOATE_METABOLISM	1	PDHA1	34	0.250703
KEGG_NICOTINATE_AND_NICOTINAMIDE_METABOLISM	1	NT5E	24	0.50655
KEGG_RETINOL_METABOLISM	1	RDH16	64	0.0187243
KEGG_TERPENOID_BACKBONE_BIOSYNTHESIS	2	PDSS2,HMGCR	15	0.677676
KEGG_METABOLISM_OF_XENOBIOTICS_BY_CYTOCHROME_P450	2	MGST2,CYP1B1	70	0.0436564
KEGG_REGULATION_OF_ACTIN_CYTOSKELETON	4	FGFR1,F2,ITGA4,SSH1	216	3.81705e-06
KEGG_DRUG_METABOLISM_OTHER_ENZYMES	1	UCK2	51	0.0577797
KEGG_ABC_TRANSPORTERS	1	ABCA13	44	0.123428
KEGG_BASAL_TRANSCRIPTION_FACTORS	1	GTF2A2	36	0.25691
KEGG_DNA_REPLICATION	2	RPA1,MCM6	36	0.578807
KEGG_PATHWAYS_IN_CANCER	11	STAT1,JAK1,CSF3R,PAX8,MAPK10,FGFR1,SMAD2,RUNX1,COL4A2,VEGFA,LAMA3	328	4.48758e-06
KEGG_PROTEASOME	1	IFNG	48	0.0850565
KEGG_PROTEIN_EXPORT	1	IMMP2L	24	0.50655
KEGG_NUCLEOTIDE_EXCISION_REPAIR	1	RPA1	44	0.123428
KEGG_MISMATCH_REPAIR	1	RPA1	23	0.724427
KEGG_HOMOLOGOUS_RECOMBINATION	1	RPA1	28	0.356729
KEGG_NEUROACTIVE_LIGAND_RECEPTOR_INTERACTION	8	ADRB2,NMUR2,OPRM1,GRIN3A,MAS1,F2,F2RL2,PARD3	272	1.04643e-05
KEGG_SYSTEMIC_LUPUS_ERYTHEMATOSUS	1	IFNG	140	1.66006e-05
KEGG_MAPK_SIGNALING_PATHWAY	9	MEF2C,MAPK10,FGFR1,RASA1,STK3,CACNG8,CACNA2D2,CACNA1A,TAOK3	267	4.18029e-05
KEGG_HUNTINGTONS_DISEASE	4	SP1,IFT57,PPID,UQCRFS1	185	4.93774e-05
KEGG_CALCIUM_SIGNALING_PATHWAY	4	ADRB2,CAMK4,PPID,CACNA1A	178	0.00010291
KEGG_PURINE_METABOLISM	3	AMPD3,RRM1,NT5E	159	0.000120133
KEGG_NATURAL_KILLER_CELL_MEDIATED_CYTOTOXICITY	2	NFAT5,IFNG	137	0.000125237
KEGG_CELL_CYCLE	5	CDC7,STAG1,MCM6,YWHAZ,SMAD2	128	0.0166724
KEGG_OOCYTE_MEIOSIS	1	YWHAZ	114	0.000176015
KEGG_P53_SIGNALING_PATHWAY	1	EI24	69	0.0129566
KEGG_VASCULAR_SMOOTH_MUSCLE_CONTRACTION	1	KCNMB4	115	0.000180084
KEGG_REGULATION_OF_AUTOPHAGY	1	IFNG	35	0.253129
KEGG_PARKINSONS_DISEASE	2	PPID,UQCRFS1	133	0.000183209
KEGG_CELL_ADHESION_MOLECULES_CAMS	2	ITGA4,CTLA4	134	0.000184502
KEGG_PEROXISOME	4	AGPS,IDH2,PEX7,PEX14	78	0.185374
KEGG_MTOR_SIGNALING_PATHWAY	1	VEGFA	52	0.0584485
KEGG_CARDIAC_MUSCLE_CONTRACTION	4	CACNG8,ATP1A1,CACNA2D2,UQCRFS1	80	0.13888
KEGG_OXIDATIVE_PHOSPHORYLATION	2	COX17,UQCRFS1	135	0.000188005
KEGG_ENDOCYTOSIS	5	ADRB2,NEDD4L,DNAJC6,RAB11FIP3,PARD3	183	0.000236945
KEGG_NOTCH_SIGNALING_PATHWAY	1	DTX4	47	0.0839572
KEGG_TGF_BETA_SIGNALING_PATHWAY	6	SMAD2,IFNG,SMAD9,SMAD7,SMAD6,SP1	86	0.375476
KEGG_AXON_GUIDANCE	5	PLXNC1,NFAT5,EFNB2,RASA1,EPHA6	129	0.0169045
KEGG_VEGF_SIGNALING_PATHWAY	2	NFAT5,VEGFA	76	0.0315258
KEGG_SPLICEOSOME	2	SF3B1,U2SURP	128	0.000417804
KEGG_ECM_RECEPTOR_INTERACTION	7	ITGA4,COL4A2,RELN,COL1A1,CD47,CD44,LAMA3	84	0.719675
KEGG_GNRH_SIGNALING_PATHWAY	1	MAPK10	101	0.000571556
KEGG_ADHERENS_JUNCTION	5	SNAI1,FGFR1,INSR,SMAD2,PARD3	75	0.443522
KEGG_MELANOGENESIS	1	DCT	102	0.000579455
KEGG_COMPLEMENT_AND_COAGULATION_CASCADES	2	F2,CR2	69	0.043564
KEGG_RENIN_ANGIOTENSIN_SYSTEM	1	MAS1	17	1
KEGG_FOCAL_ADHESION	7	RELN,MAPK10,ITGA4,COL4A2,COL1A1,VEGFA,LAMA3	201	0.000728743
KEGG_NOD_LIKE_RECEPTOR_SIGNALING_PATHWAY	1	MAPK10	62	0.0286656
KEGG_UBIQUITIN_MEDIATED_PROTEOLYSIS	3	UBE2E3,UBE4B,NEDD4L	138	0.000741811
KEGG_JAK_STAT_SIGNALING_PATHWAY	7	STAT1,JAK1,JAK2,CSF3R,IL7R,IFNG,CRLF2	155	0.0149827
KEGG_HEMATOPOIETIC_CELL_LINEAGE	5	ITGA4,IL7R,CR2,CD44,CSF3R	88	0.213364
KEGG_LEUKOCYTE_TRANSENDOTHELIAL_MIGRATION	2	ITGA4,NCF1	118	0.000841918
KEGG_CHEMOKINE_SIGNALING_PATHWAY	7	STAT1,JAK2,GNB5,CCL28,NCF1,ELMO1,PARD3	190	0.00135448
KEGG_B_CELL_RECEPTOR_SIGNALING_PATHWAY	3	INPP5D,CR2,NFAT5	75	0.0830949
KEGG_FC_EPSILON_RI_SIGNALING_PATHWAY	2	INPP5D,MAPK10	79	0.0218323
KEGG_PROSTATE_CANCER	1	FGFR1	89	0.00185741
KEGG_NEUROTROPHIN_SIGNALING_PATHWAY	3	CAMK4,YWHAZ,MAPK10	126	0.00219291
KEGG_INTESTINAL_IMMUNE_NETWORK_FOR_IGA_PRODUCTION	2	ITGA4,CCL28	48	0.230084
KEGG_LONG_TERM_POTENTIATION	1	CAMK4	70	0.0132858
KEGG_PROGESTERONE_MEDIATED_OOCYTE_MATURATION	1	MAPK10	86	0.00280073
KEGG_LONG_TERM_DEPRESSION	1	CACNA1A	70	0.0132858
KEGG_TASTE_TRANSDUCTION	1	CACNA1A	52	0.0584485
KEGG_ERBB_SIGNALING_PATHWAY	1	MAPK10	87	0.00289075
KEGG_TIGHT_JUNCTION	4	IGSF5,MPDZ,EXOC4,PARD3	134	0.00327416
KEGG_TOLL_LIKE_RECEPTOR_SIGNALING_PATHWAY	2	STAT1,MAPK10	102	0.00375429
KEGG_FC_GAMMA_R_MEDIATED_PHAGOCYTOSIS	2	INPP5D,NCF1	97	0.00530405
KEGG_PHOSPHATIDYLINOSITOL_SIGNALING_SYSTEM	1	INPP5D	76	0.0059127
KEGG_ADIPOCYTOKINE_SIGNALING_PATHWAY	3	PRKAG2,MAPK10,JAK2	67	0.153728
KEGG_TYPE_II_DIABETES_MELLITUS	4	CACNA1A,MAPK10,KCNJ11,INSR	47	0.814508
KEGG_TYPE_I_DIABETES_MELLITUS	1	IFNG	44	0.123428
KEGG_ALDOSTERONE_REGULATED_SODIUM_REABSORPTION	3	NEDD4L,ATP1A1,INSR	42	0.798228
KEGG_VASOPRESSIN_REGULATED_WATER_REABSORPTION	1	DCTN6	44	0.123428
KEGG_PROXIMAL_TUBULE_BICARBONATE_RECLAMATION	1	ATP1A1	23	0.724427
KEGG_T_CELL_RECEPTOR_SIGNALING_PATHWAY	3	NFAT5,CTLA4,IFNG	108	0.00857089
KEGG_RIG_I_LIKE_RECEPTOR_SIGNALING_PATHWAY	1	MAPK10	71	0.00867908
KEGG_AMYOTROPHIC_LATERAL_SCLEROSIS_ALS	1	NEFM	53	0.0596265
KEGG_MELANOMA	1	FGFR1	71	0.00867908
KEGG_VIBRIO_CHOLERAE_INFECTION	1	KCNQ1	56	0.04007
KEGG_EPITHELIAL_CELL_SIGNALING_IN_HELICOBACTER_PYLORI_INFECTION	2	MAPK10,IGSF5	68	0.0633811
KEGG_PATHOGENIC_ESCHERICHIA_COLI_INFECTION	2	KRT18,YWHAZ	59	0.122927
KEGG_LEISHMANIA_INFECTION	6	STAT1,ITGA4,JAK1,JAK2,IFNG,NCF1	72	0.700295
KEGG_DRUG_METABOLISM_CYTOCHROME_P450	1	MGST2	72	0.00869451
KEGG_COLORECTAL_CANCER	2	MAPK10,SMAD2	62	0.0866289
KEGG_RENAL_CELL_CARCINOMA	1	VEGFA	70	0.0132858
KEGG_PANCREATIC_CANCER	5	STAT1,MAPK10,JAK1,SMAD2,VEGFA	70	0.553112
KEGG_WNT_SIGNALING_PATHWAY	6	LRP5,TBL1XR1,NFAT5,MAPK10,SMAD2,TBL1X	151	0.00878517
KEGG_THYROID_CANCER	1	PAX8	29	0.356977
KEGG_CHRONIC_MYELOID_LEUKEMIA	1	RUNX1	73	0.00880807
KEGG_BLADDER_CANCER	1	VEGFA	42	0.120854
KEGG_LYSOSOME	4	GGA1,GNPTAB,GM2A,SGSH	121	0.00881959
KEGG_ACUTE_MYELOID_LEUKEMIA	1	RUNX1	60	0.0274153
KEGG_SMALL_CELL_LUNG_CANCER	2	COL4A2,LAMA3	84	0.0154783
KEGG_AUTOIMMUNE_THYROID_DISEASE	1	CTLA4	53	0.0596265
KEGG_INSULIN_SIGNALING_PATHWAY	5	PRKAG2,INPP5D,MAPK10,INSR,LIPE	137	0.00901035
KEGG_ALLOGRAFT_REJECTION	1	IFNG	38	0.174352
KEGG_GRAFT_VERSUS_HOST_DISEASE	1	IFNG	42	0.120854
KEGG_PRIMARY_IMMUNODEFICIENCY	1	IL7R	35	0.253129
KEGG_HYPERTROPHIC_CARDIOMYOPATHY_HCM	4	CACNG8,ITGA4,PRKAG2,CACNA2D2	85	0.104339
KEGG_ARRHYTHMOGENIC_RIGHT_VENTRICULAR_CARDIOMYOPATHY_ARVC	3	CACNG8,ITGA4,CACNA2D2	76	0.0833618
KEGG_DILATED_CARDIOMYOPATHY	3	CACNG8,ITGA4,CACNA2D2	92	0.0229576
