# Supplementary material for: Identification of Epigenetic Mechanisms Involved in the Anti-Asthmatic Effects of Descurainia sophia Seed Extract Based on a Multi-Omics Approach
Source: Molecules. 2018 Nov 5;23(11):2879. doi: 10.3390/molecules23112879 (PMC6278437; doi:10.3390/molecules23112879)
Supplement: Supplementary file 1 [file molecules-23-02879-s001.zip › molecules-380405-SM/Table S6. DAVID result in 18 candidate genes.xlsx]

## Sheet: 18gene.BP
Category	Term	Count	%	PValue	Genes	List Total	Pop Hits	Pop Total	Fold Enrichment	Bonferroni	Benjamini	FDR
GOTERM_BP_ALL	GO:0035162~embryonic hemopoiesis	3	16.6667	0.000235638	VEGFA, KIT, KAT6A	17	26	18082	122.729	0.285082	0.285082	0.388348
GOTERM_BP_ALL	GO:0009790~embryo development	7	38.8889	0.000316601	ZFP568, NDEL1, VEGFA, HOPX, KIT, ACSL4, KAT6A	17	1161	18082	6.41303	0.362953	0.201848	0.521454
GOTERM_BP_ALL	GO:0009653~anatomical structure morphogenesis	9	50	0.00113916	ZFP568, SHROOM2, NDEL1, VEGFA, HOPX, DLG3, KIT, ERRFI1, KAT6A	17	2744	18082	3.48864	0.802712	0.417852	1.86433
GOTERM_BP_ALL	GO:0048286~lung alveolus development	3	16.6667	0.00117887	VEGFA, HOPX, ERRFI1	17	58	18082	55.0162	0.81357	0.342904	1.92872
GOTERM_BP_ALL	GO:0065009~regulation of molecular function	8	44.4444	0.00164854	SPPL3, NDEL1, VEGFA, HOPX, DLG3, KIT, ERRFI1, KAT6A	17	2201	18082	3.86605	0.904579	0.374929	2.68735
GOTERM_BP_ALL	GO:0048731~system development	11	61.1111	0.00192402	ZFP568, SHROOM2, NDEL1, VEGFA, HOPX, DLG3, CLEC4D, KIT, ACSL4, ERRFI1, KAT6A	17	4610	18082	2.53799	0.935587	0.366866	3.12975
GOTERM_BP_ALL	GO:0009792~embryo development ending in birth or egg hatching	5	27.7778	0.0033985	ZFP568, NDEL1, VEGFA, HOPX, ACSL4	17	739	18082	7.19653	0.992154	0.499691	5.46573
GOTERM_BP_ALL	GO:0007275~multicellular organism development	11	61.1111	0.00505577	ZFP568, SHROOM2, NDEL1, VEGFA, HOPX, DLG3, CLEC4D, KIT, ACSL4, ERRFI1, KAT6A	17	5195	18082	2.25219	0.999266	0.594328	8.02808
GOTERM_BP_ALL	GO:0034101~erythrocyte homeostasis	3	16.6667	0.00542283	VEGFA, KIT, RPS24	17	126	18082	25.3249	0.999566	0.576985	8.58671
GOTERM_BP_ALL	GO:0048513~animal organ development	9	50	0.00587917	ZFP568, SHROOM2, NDEL1, VEGFA, HOPX, CLEC4D, KIT, ERRFI1, KAT6A	17	3520	18082	2.71955	0.999774	0.568145	9.27676
GOTERM_BP_ALL	GO:0001701~in utero embryonic development	4	22.2222	0.00707134	ZFP568, NDEL1, VEGFA, HOPX	17	458	18082	9.28949	0.999959	0.60095	11.0565
GOTERM_BP_ALL	GO:0060426~lung vasculature development	2	11.1111	0.00793734	VEGFA, ERRFI1	17	9	18082	236.366	0.999988	0.611575	12.3287
GOTERM_BP_ALL	GO:0002262~myeloid cell homeostasis	3	16.6667	0.00840138	VEGFA, KIT, RPS24	17	158	18082	20.1958	0.999994	0.603136	13.0033
GOTERM_BP_ALL	GO:0048568~embryonic organ development	4	22.2222	0.00870633	ZFP568, VEGFA, KIT, KAT6A	17	494	18082	8.61253	0.999996	0.589112	13.444
GOTERM_BP_ALL	GO:0002551~mast cell chemotaxis	2	11.1111	0.01057	VEGFA, KIT	17	12	18082	177.275	1	0.635338	16.0919
GOTERM_BP_ALL	GO:0009605~response to external stimulus	7	38.8889	0.0108398	SHROOM2, NDEL1, VEGFA, HOPX, CLEC4D, KIT, ACSL4	17	2301	18082	3.23578	1	0.62092	16.4689
GOTERM_BP_ALL	GO:0002768~immune response-regulating cell surface receptor signaling pathway	3	16.6667	0.0109046	SPPL3, CLEC4D, KIT	17	181	18082	17.6295	1	0.600857	16.5592
GOTERM_BP_ALL	GO:0048639~positive regulation of developmental growth	3	16.6667	0.0116057	NDEL1, VEGFA, HOPX	17	187	18082	17.0639	1	0.602878	17.5305
GOTERM_BP_ALL	GO:0048856~anatomical structure development	11	61.1111	0.011888	ZFP568, SHROOM2, NDEL1, VEGFA, HOPX, DLG3, CLEC4D, KIT, ACSL4, ERRFI1, KAT6A	17	5799	18082	2.01761	1	0.591929	17.9185
GOTERM_BP_ALL	GO:0072359~circulatory system development	5	27.7778	0.0121981	VEGFA, HOPX, KIT, ERRFI1, KAT6A	17	1062	18082	5.00775	1	0.582657	18.3428
GOTERM_BP_ALL	GO:0072358~cardiovascular system development	5	27.7778	0.0121981	VEGFA, HOPX, KIT, ERRFI1, KAT6A	17	1062	18082	5.00775	1	0.582657	18.3428
GOTERM_BP_ALL	GO:0097531~mast cell migration	2	11.1111	0.0123214	VEGFA, KIT	17	14	18082	151.95	1	0.568591	18.5109
GOTERM_BP_ALL	GO:0044767~single-organism developmental process	11	61.1111	0.0131893	ZFP568, SHROOM2, NDEL1, VEGFA, HOPX, DLG3, CLEC4D, KIT, ACSL4, ERRFI1, KAT6A	17	5879	18082	1.99015	1	0.576578	19.6851
GOTERM_BP_ALL	GO:0032502~developmental process	11	61.1111	0.0150508	ZFP568, SHROOM2, NDEL1, VEGFA, HOPX, DLG3, CLEC4D, KIT, ACSL4, ERRFI1, KAT6A	17	5983	18082	1.95556	1	0.608951	22.1503
GOTERM_BP_ALL	GO:0050730~regulation of peptidyl-tyrosine phosphorylation	3	16.6667	0.0166306	VEGFA, KIT, ERRFI1	17	226	18082	14.1192	1	0.630293	24.1865
GOTERM_BP_ALL	GO:0030324~lung development	3	16.6667	0.0173317	VEGFA, HOPX, ERRFI1	17	231	18082	13.8136	1	0.630597	25.074
GOTERM_BP_ALL	GO:0060560~developmental growth involved in morphogenesis	3	16.6667	0.0173317	ZFP568, NDEL1, VEGFA	17	231	18082	13.8136	1	0.630597	25.074
GOTERM_BP_ALL	GO:0046777~protein autophosphorylation	3	16.6667	0.0176157	VEGFA, KIT, ERRFI1	17	233	18082	13.695	1	0.622202	25.4307
GOTERM_BP_ALL	GO:0030323~respiratory tube development	3	16.6667	0.0177584	VEGFA, HOPX, ERRFI1	17	234	18082	13.6365	1	0.611323	25.6094
GOTERM_BP_ALL	GO:0044707~single-multicellular organism process	11	61.1111	0.0187233	ZFP568, SHROOM2, NDEL1, VEGFA, HOPX, DLG3, CLEC4D, KIT, ACSL4, ERRFI1, KAT6A	17	6161	18082	1.89906	1	0.617582	26.8069
GOTERM_BP_ALL	GO:0038093~Fc receptor signaling pathway	2	11.1111	0.0192982	CLEC4D, KIT	17	22	18082	96.6952	1	0.615907	27.5116
GOTERM_BP_ALL	GO:0001944~vasculature development	4	22.2222	0.0203292	VEGFA, KIT, ERRFI1, KAT6A	17	677	18082	6.28447	1	0.622771	28.7597
GOTERM_BP_ALL	GO:0060541~respiratory system development	3	16.6667	0.0221119	VEGFA, HOPX, ERRFI1	17	263	18082	12.1329	1	0.641963	30.8701
GOTERM_BP_ALL	GO:0035295~tube development	4	22.2222	0.0223643	VEGFA, HOPX, KIT, ERRFI1	17	702	18082	6.06067	1	0.634508	31.1642
GOTERM_BP_ALL	GO:0048589~developmental growth	4	22.2222	0.0233802	ZFP568, NDEL1, VEGFA, HOPX	17	714	18082	5.95881	1	0.63972	32.3357
GOTERM_BP_ALL	GO:0018108~peptidyl-tyrosine phosphorylation	3	16.6667	0.0237068	VEGFA, KIT, ERRFI1	17	273	18082	11.6884	1	0.633902	32.7083
GOTERM_BP_ALL	GO:0018212~peptidyl-tyrosine modification	3	16.6667	0.0240314	VEGFA, KIT, ERRFI1	17	275	18082	11.6034	1	0.628303	33.0768
GOTERM_BP_ALL	GO:0045927~positive regulation of growth	3	16.6667	0.0243579	NDEL1, VEGFA, HOPX	17	277	18082	11.5196	1	0.622965	33.4455
GOTERM_BP_ALL	GO:0035886~vascular smooth muscle cell differentiation	2	11.1111	0.0245004	VEGFA, KIT	17	28	18082	75.9748	1	0.615064	33.6058
GOTERM_BP_ALL	GO:0043009~chordate embryonic development	4	22.2222	0.0248629	ZFP568, NDEL1, VEGFA, HOPX	17	731	18082	5.82023	1	0.61073	34.012
GOTERM_BP_ALL	GO:0048869~cellular developmental process	9	50	0.0251954	SHROOM2, NDEL1, VEGFA, HOPX, CLEC4D, KIT, ACSL4, ERRFI1, KAT6A	17	4465	18082	2.14397	1	0.606134	34.3826
GOTERM_BP_ALL	GO:0002764~immune response-regulating signaling pathway	3	16.6667	0.0255151	SPPL3, CLEC4D, KIT	17	284	18082	11.2357	1	0.601531	34.7369
GOTERM_BP_ALL	GO:0048872~homeostasis of number of cells	3	16.6667	0.0263554	VEGFA, KIT, RPS24	17	289	18082	11.0413	1	0.604516	35.6599
GOTERM_BP_ALL	GO:0031323~regulation of cellular metabolic process	10	55.5556	0.0341696	SPPL3, ZFP568, GTF2E2, VEGFA, HOPX, DLG3, KIT, ACSL4, ERRFI1, KAT6A	17	5673	18082	1.87493	1	0.692343	43.6751
GOTERM_BP_ALL	GO:0031952~regulation of protein autophosphorylation	2	11.1111	0.0348273	VEGFA, ERRFI1	17	40	18082	53.1824	1	0.690845	44.3051
GOTERM_BP_ALL	GO:0051090~regulation of sequence-specific DNA binding transcription factor activity	3	16.6667	0.0359393	VEGFA, KIT, KAT6A	17	342	18082	9.33024	1	0.694113	45.3551
GOTERM_BP_ALL	GO:0051656~establishment of organelle localization	3	16.6667	0.0380769	SHROOM2, NDEL1, KIT	17	353	18082	9.03949	1	0.707257	47.3216
GOTERM_BP_ALL	GO:0048638~regulation of developmental growth	3	16.6667	0.0386684	NDEL1, VEGFA, HOPX	17	356	18082	8.96332	1	0.705005	47.8538
GOTERM_BP_ALL	GO:0010558~negative regulation of macromolecule biosynthetic process	5	27.7778	0.0387808	ZFP568, VEGFA, HOPX, ERRFI1, KAT6A	17	1506	18082	3.53136	1	0.698314	47.9545
GOTERM_BP_ALL	GO:0007399~nervous system development	6	33.3333	0.0406406	SHROOM2, NDEL1, VEGFA, DLG3, KIT, ACSL4	17	2261	18082	2.82259	1	0.707958	49.5924
GOTERM_BP_ALL	GO:0030097~hemopoiesis	4	22.2222	0.041434	VEGFA, CLEC4D, KIT, KAT6A	17	892	18082	4.76972	1	0.707643	50.2762
GOTERM_BP_ALL	GO:0045773~positive regulation of axon extension	2	11.1111	0.0416549	NDEL1, VEGFA	17	48	18082	44.3186	1	0.702323	50.4651
GOTERM_BP_ALL	GO:0007166~cell surface receptor signaling pathway	6	33.3333	0.0418052	SPPL3, NDEL1, VEGFA, CLEC4D, KIT, ERRFI1	17	2278	18082	2.80153	1	0.696499	50.5933
GOTERM_BP_ALL	GO:0032535~regulation of cellular component size	3	16.6667	0.0429084	SHROOM2, NDEL1, VEGFA	17	377	18082	8.46403	1	0.699102	51.524
GOTERM_BP_ALL	GO:0050673~epithelial cell proliferation	3	16.6667	0.0429084	VEGFA, KIT, ERRFI1	17	377	18082	8.46403	1	0.699102	51.524
GOTERM_BP_ALL	GO:0031327~negative regulation of cellular biosynthetic process	5	27.7778	0.0437047	ZFP568, VEGFA, HOPX, ERRFI1, KAT6A	17	1564	18082	3.40041	1	0.699013	52.1857
GOTERM_BP_ALL	GO:0030099~myeloid cell differentiation	3	16.6667	0.0447778	VEGFA, KIT, KAT6A	17	386	18082	8.26669	1	0.701224	53.0639
GOTERM_BP_ALL	GO:0044092~negative regulation of molecular function	4	22.2222	0.0450244	VEGFA, DLG3, ERRFI1, KAT6A	17	922	18082	4.61452	1	0.696623	53.2636
GOTERM_BP_ALL	GO:0031346~positive regulation of cell projection organization	3	16.6667	0.0458296	NDEL1, VEGFA, KIT	17	391	18082	8.16097	1	0.696669	53.91
GOTERM_BP_ALL	GO:0035019~somatic stem cell population maintenance	2	11.1111	0.0458991	KIT, KAT6A	17	53	18082	40.1376	1	0.690817	53.9654
GOTERM_BP_ALL	GO:0032501~multicellular organismal process	12	66.6667	0.046189	ZFP568, GPR155, SHROOM2, NDEL1, VEGFA, HOPX, DLG3, CLEC4D, KIT, ACSL4, ERRFI1, KAT6A	17	8084	18082	1.57889	1	0.686841	54.1958
GOTERM_BP_ALL	GO:0002376~immune system process	6	33.3333	0.0463806	SPPL3, VEGFA, CLEC4D, KIT, RPS24, KAT6A	17	2342	18082	2.72497	1	0.682162	54.3475
GOTERM_BP_ALL	GO:0009890~negative regulation of biosynthetic process	5	27.7778	0.0464809	ZFP568, VEGFA, HOPX, ERRFI1, KAT6A	17	1595	18082	3.33432	1	0.67684	54.4267
GOTERM_BP_ALL	GO:0048534~hematopoietic or lymphoid organ development	4	22.2222	0.0472533	VEGFA, CLEC4D, KIT, KAT6A	17	940	18082	4.52616	1	0.676969	55.0324
GOTERM_BP_ALL	GO:0031324~negative regulation of cellular metabolic process	6	33.3333	0.0492415	ZFP568, VEGFA, HOPX, DLG3, ERRFI1, KAT6A	17	2380	18082	2.68146	1	0.686439	56.5569
GOTERM_BP_ALL	GO:1902580~single-organism cellular localization	4	22.2222	0.0497953	SPPL3, NDEL1, DLG3, KIT	17	960	18082	4.43186	1	0.684792	56.9729
GOTERM_BP_ALL	GO:0016570~histone modification	3	16.6667	0.0499109	VEGFA, HOPX, KAT6A	17	410	18082	7.78278	1	0.679922	57.0592
GOTERM_BP_ALL	GO:0019220~regulation of phosphate metabolic process	5	27.7778	0.0499269	SPPL3, VEGFA, DLG3, KIT, ERRFI1	17	1632	18082	3.25872	1	0.674383	57.0712
GOTERM_BP_ALL	GO:0051174~regulation of phosphorus metabolic process	5	27.7778	0.0500221	SPPL3, VEGFA, DLG3, KIT, ERRFI1	17	1633	18082	3.25673	1	0.669515	57.1421
GOTERM_BP_ALL	GO:0042692~muscle cell differentiation	3	16.6667	0.0507869	VEGFA, HOPX, KIT	17	414	18082	7.70759	1	0.66971	57.7082
GOTERM_BP_ALL	GO:0016575~histone deacetylation	2	11.1111	0.0509689	VEGFA, HOPX	17	59	18082	36.0558	1	0.665631	57.8419
GOTERM_BP_ALL	GO:0065007~biological regulation	15	83.3333	0.0523642	SPPL3, GPR155, SHROOM2, KIT, ZFP568, GTF2E2, NDEL1, VEGFA, HOPX, DLG3, CLEC4D, ACSL4, ERRFI1, KAT6A, RPS24	17	11917	18082	1.33882	1	0.67044	58.8537
GOTERM_BP_ALL	GO:0045597~positive regulation of cell differentiation	4	22.2222	0.0525379	NDEL1, VEGFA, HOPX, KIT	17	981	18082	4.33699	1	0.666419	58.9781
GOTERM_BP_ALL	GO:0030154~cell differentiation	8	44.4444	0.0525815	NDEL1, VEGFA, HOPX, CLEC4D, KIT, ACSL4, ERRFI1, KAT6A	17	4143	18082	2.05387	1	0.661533	59.0092
GOTERM_BP_ALL	GO:0050790~regulation of catalytic activity	5	27.7778	0.0528271	NDEL1, VEGFA, DLG3, KIT, ERRFI1	17	1662	18082	3.1999	1	0.65816	59.1843
GOTERM_BP_ALL	GO:0002520~immune system development	4	22.2222	0.0529358	VEGFA, CLEC4D, KIT, KAT6A	17	984	18082	4.32377	1	0.653872	59.2616
GOTERM_BP_ALL	GO:1903036~positive regulation of response to wounding	2	11.1111	0.0534943	NDEL1, HOPX	17	62	18082	34.3112	1	0.652837	59.6565
GOTERM_BP_ALL	GO:0019222~regulation of metabolic process	10	55.5556	0.0535688	SPPL3, ZFP568, GTF2E2, VEGFA, HOPX, DLG3, KIT, ACSL4, ERRFI1, KAT6A	17	6098	18082	1.74426	1	0.648431	59.7088
GOTERM_BP_ALL	GO:0018193~peptidyl-amino acid modification	4	22.2222	0.0541387	VEGFA, KIT, ERRFI1, KAT6A	17	993	18082	4.28458	1	0.647562	60.1075
GOTERM_BP_ALL	GO:0051145~smooth muscle cell differentiation	2	11.1111	0.0543347	VEGFA, KIT	17	63	18082	33.7666	1	0.644123	60.2438
GOTERM_BP_ALL	GO:0051640~organelle localization	3	16.6667	0.0550249	SHROOM2, NDEL1, KIT	17	433	18082	7.36938	1	0.644153	60.7202
GOTERM_BP_ALL	GO:1902578~single-organism localization	7	38.8889	0.0576526	SPPL3, GPR155, NDEL1, VEGFA, DLG3, KIT, ACSL4	17	3325	18082	2.23926	1	0.657117	62.4852
GOTERM_BP_ALL	GO:0048583~regulation of response to stimulus	7	38.8889	0.0577991	SPPL3, NDEL1, VEGFA, HOPX, CLEC4D, KIT, ERRFI1	17	3327	18082	2.23791	1	0.653459	62.5814
GOTERM_BP_ALL	GO:0048844~artery morphogenesis	2	11.1111	0.0585263	VEGFA, KAT6A	17	68	18082	31.2837	1	0.653629	63.0554
GOTERM_BP_ALL	GO:0001541~ovarian follicle development	2	11.1111	0.0593625	VEGFA, KIT	17	69	18082	30.8303	1	0.654494	63.5935
GOTERM_BP_ALL	GO:0040007~growth	4	22.2222	0.0599319	ZFP568, NDEL1, VEGFA, HOPX	17	1035	18082	4.11071	1	0.653659	63.9557
GOTERM_BP_ALL	GO:0009887~organ morphogenesis	4	22.2222	0.060357	SHROOM2, VEGFA, ERRFI1, KAT6A	17	1038	18082	4.09883	1	0.651938	64.2238
GOTERM_BP_ALL	GO:0010467~gene expression	9	50	0.0608033	SPPL3, ZFP568, GTF2E2, VEGFA, INTS6, HOPX, KIT, RPS24, KAT6A	17	5224	18082	1.83247	1	0.650383	64.5033
GOTERM_BP_ALL	GO:0006476~protein deacetylation	2	11.1111	0.0635331	VEGFA, HOPX	17	74	18082	28.7472	1	0.662738	66.1689
GOTERM_BP_ALL	GO:0016070~RNA metabolic process	8	44.4444	0.0650445	ZFP568, GTF2E2, VEGFA, INTS6, HOPX, KIT, RPS24, KAT6A	17	4331	18082	1.96471	1	0.667408	67.0593
GOTERM_BP_ALL	GO:0009892~negative regulation of metabolic process	6	33.3333	0.0660158	ZFP568, VEGFA, HOPX, DLG3, ERRFI1, KAT6A	17	2579	18082	2.47456	1	0.668839	67.6197
GOTERM_BP_ALL	GO:0050794~regulation of cellular process	14	77.7778	0.0662369	SPPL3, GPR155, SHROOM2, KIT, ZFP568, GTF2E2, NDEL1, VEGFA, HOPX, DLG3, CLEC4D, ACSL4, ERRFI1, KAT6A	17	10870	18082	1.36992	1	0.665969	67.7461
GOTERM_BP_ALL	GO:0050772~positive regulation of axonogenesis	2	11.1111	0.0668571	NDEL1, VEGFA	17	78	18082	27.273	1	0.66541	68.098
GOTERM_BP_ALL	GO:0045595~regulation of cell differentiation	5	27.7778	0.0676181	NDEL1, VEGFA, HOPX, KIT, ERRFI1	17	1802	18082	2.9513	1	0.665656	68.5248
GOTERM_BP_ALL	GO:0048608~reproductive structure development	3	16.6667	0.0684649	ZFP568, VEGFA, KIT	17	490	18082	6.51212	1	0.666376	68.9935
GOTERM_BP_ALL	GO:0050769~positive regulation of neurogenesis	3	16.6667	0.0684649	NDEL1, VEGFA, KIT	17	490	18082	6.51212	1	0.666376	68.9935
GOTERM_BP_ALL	GO:0036211~protein modification process	7	38.8889	0.0692365	SPPL3, VEGFA, HOPX, PCMTD1, KIT, ERRFI1, KAT6A	17	3474	18082	2.14322	1	0.666671	69.4148
GOTERM_BP_ALL	GO:0006464~cellular protein modification process	7	38.8889	0.0692365	SPPL3, VEGFA, HOPX, PCMTD1, KIT, ERRFI1, KAT6A	17	3474	18082	2.14322	1	0.666671	69.4148
GOTERM_BP_ALL	GO:0061458~reproductive system development	3	16.6667	0.0696929	ZFP568, VEGFA, KIT	17	495	18082	6.44635	1	0.665249	69.6615
GOTERM_BP_ALL	GO:0098732~macromolecule deacylation	2	11.1111	0.0709966	VEGFA, HOPX	17	83	18082	25.63	1	0.668414	70.3559
GOTERM_BP_ALL	GO:0035601~protein deacylation	2	11.1111	0.0709966	VEGFA, HOPX	17	83	18082	25.63	1	0.668414	70.3559
GOTERM_BP_ALL	GO:0048584~positive regulation of response to stimulus	5	27.7778	0.0712886	SPPL3, NDEL1, VEGFA, HOPX, KIT	17	1834	18082	2.8998	1	0.66614	70.5094
GOTERM_BP_ALL	GO:0048523~negative regulation of cellular process	8	44.4444	0.0713534	ZFP568, SHROOM2, VEGFA, HOPX, DLG3, KIT, ERRFI1, KAT6A	17	4417	18082	1.92646	1	0.662688	70.5433
GOTERM_BP_ALL	GO:0007169~transmembrane receptor protein tyrosine kinase signaling pathway	3	16.6667	0.0716735	VEGFA, KIT, ERRFI1	17	503	18082	6.34382	1	0.660631	70.7105
GOTERM_BP_ALL	GO:0006950~response to stress	7	38.8889	0.0729199	NDEL1, VEGFA, HOPX, CLEC4D, KIT, ERRFI1, KAT6A	17	3518	18082	2.11641	1	0.663473	71.3531
GOTERM_BP_ALL	GO:0044085~cellular component biogenesis	6	33.3333	0.0731298	SHROOM2, NDEL1, VEGFA, KIT, RPS24, KAT6A	17	2654	18082	2.40463	1	0.660883	71.46
GOTERM_BP_ALL	GO:0016569~covalent chromatin modification	3	16.6667	0.0746798	VEGFA, HOPX, KAT6A	17	515	18082	6.196	1	0.665226	72.2379
GOTERM_BP_ALL	GO:0044237~cellular metabolic process	13	72.2222	0.0752689	SPPL3, ZFP568, GTF2E2, VEGFA, INTS6, HOPX, PCMTD1, DLG3, KIT, ACSL4, ERRFI1, RPS24, KAT6A	17	9794	18082	1.41182	1	0.66461	72.5282
GOTERM_BP_ALL	GO:2000026~regulation of multicellular organismal development	5	27.7778	0.0777251	NDEL1, VEGFA, HOPX, KIT, ERRFI1	17	1888	18082	2.81686	1	0.673272	73.7085
GOTERM_BP_ALL	GO:0009888~tissue development	5	27.7778	0.0778471	ZFP568, VEGFA, HOPX, DLG3, ERRFI1	17	1889	18082	2.81537	1	0.670337	73.7659
GOTERM_BP_ALL	GO:0060429~epithelium development	4	22.2222	0.0783949	ZFP568, VEGFA, DLG3, ERRFI1	17	1157	18082	3.67726	1	0.669508	74.022
GOTERM_BP_ALL	GO:0090066~regulation of anatomical structure size	3	16.6667	0.0800404	SHROOM2, NDEL1, VEGFA	17	536	18082	5.95325	1	0.67396	74.7773
GOTERM_BP_ALL	GO:0002009~morphogenesis of an epithelium	3	16.6667	0.0805574	ZFP568, VEGFA, DLG3	17	538	18082	5.93112	1	0.672983	75.0103
GOTERM_BP_ALL	GO:0060840~artery development	2	11.1111	0.0808612	VEGFA, KAT6A	17	95	18082	22.3926	1	0.671017	75.1463
GOTERM_BP_ALL	GO:0002521~leukocyte differentiation	3	16.6667	0.0821149	VEGFA, CLEC4D, KIT	17	544	18082	5.8657	1	0.673519	75.7002
GOTERM_BP_ALL	GO:0001824~blastocyst development	2	11.1111	0.0824958	NDEL1, HOPX	17	97	18082	21.9309	1	0.671947	75.8661
GOTERM_BP_ALL	GO:0080134~regulation of response to stress	4	22.2222	0.0839583	NDEL1, VEGFA, HOPX, ERRFI1	17	1191	18082	3.57228	1	0.675349	76.4935
GOTERM_BP_ALL	GO:0043473~pigmentation	2	11.1111	0.0849424	SHROOM2, KIT	17	100	18082	21.2729	1	0.676522	76.907
GOTERM_BP_ALL	GO:0016477~cell migration	4	22.2222	0.0852929	SHROOM2, NDEL1, VEGFA, KIT	17	1199	18082	3.54845	1	0.674849	77.0526
GOTERM_BP_ALL	GO:0051962~positive regulation of nervous system development	3	16.6667	0.0860511	NDEL1, VEGFA, KIT	17	559	18082	5.7083	1	0.675012	77.3646
GOTERM_BP_ALL	GO:0051149~positive regulation of muscle cell differentiation	2	11.1111	0.0865701	HOPX, KIT	17	102	18082	20.8558	1	0.674121	77.576
GOTERM_BP_ALL	GO:0045892~negative regulation of transcription, DNA-templated	4	22.2222	0.0866372	ZFP568, VEGFA, HOPX, KAT6A	17	1207	18082	3.52493	1	0.671252	77.6031
GOTERM_BP_ALL	GO:0044267~cellular protein metabolic process	8	44.4444	0.0867743	SPPL3, VEGFA, HOPX, PCMTD1, KIT, ERRFI1, RPS24, KAT6A	17	4608	18082	1.84661	1	0.668717	77.6586
GOTERM_BP_ALL	GO:0030516~regulation of axon extension	2	11.1111	0.0881952	NDEL1, VEGFA	17	104	18082	20.4548	1	0.671826	78.2256
GOTERM_BP_ALL	GO:0022602~ovulation cycle process	2	11.1111	0.0881952	VEGFA, KIT	17	104	18082	20.4548	1	0.671826	78.2256
GOTERM_BP_ALL	GO:1903507~negative regulation of nucleic acid-templated transcription	4	22.2222	0.0891834	ZFP568, VEGFA, HOPX, KAT6A	17	1222	18082	3.48166	1	0.67301	78.612
GOTERM_BP_ALL	GO:0080090~regulation of primary metabolic process	9	50	0.0899311	SPPL3, ZFP568, GTF2E2, VEGFA, HOPX, KIT, ACSL4, ERRFI1, KAT6A	17	5629	18082	1.70063	1	0.67315	78.9
GOTERM_BP_ALL	GO:0006955~immune response	4	22.2222	0.0910719	SPPL3, VEGFA, CLEC4D, KIT	17	1233	18082	3.4506	1	0.674949	79.3325
GOTERM_BP_ALL	GO:0043412~macromolecule modification	7	38.8889	0.0912946	SPPL3, VEGFA, HOPX, PCMTD1, KIT, ERRFI1, KAT6A	17	3719	18082	2.00202	1	0.672879	79.416
GOTERM_BP_ALL	GO:1902679~negative regulation of RNA biosynthetic process	4	22.2222	0.091763	ZFP568, VEGFA, HOPX, KAT6A	17	1237	18082	3.43944	1	0.671858	79.5905
GOTERM_BP_ALL	GO:0022604~regulation of cell morphogenesis	3	16.6667	0.0919303	NDEL1, VEGFA, KIT	17	581	18082	5.49215	1	0.669595	79.6525
GOTERM_BP_ALL	GO:1902582~single-organism intracellular transport	3	16.6667	0.0930124	SPPL3, NDEL1, KIT	17	585	18082	5.4546	1	0.671152	80.0491
GOTERM_BP_ALL	GO:0002682~regulation of immune system process	4	22.2222	0.0938504	SPPL3, VEGFA, CLEC4D, KIT	17	1249	18082	3.4064	1	0.671685	80.3513
GOTERM_BP_ALL	GO:0051094~positive regulation of developmental process	4	22.2222	0.0943755	NDEL1, VEGFA, HOPX, KIT	17	1252	18082	3.39823	1	0.670939	80.5385
GOTERM_BP_ALL	GO:0010720~positive regulation of cell development	3	16.6667	0.0957347	NDEL1, VEGFA, KIT	17	595	18082	5.36293	1	0.673569	81.0152
GOTERM_BP_ALL	GO:0030218~erythrocyte differentiation	2	11.1111	0.0970843	VEGFA, KIT	17	115	18082	18.4982	1	0.676108	81.4776
GOTERM_BP_ALL	GO:0044093~positive regulation of molecular function	4	22.2222	0.0975535	SPPL3, NDEL1, VEGFA, KIT	17	1270	18082	3.35007	1	0.675142	81.6359
GOTERM_BP_ALL	GO:0007507~heart development	3	16.6667	0.09793	VEGFA, HOPX, KAT6A	17	603	18082	5.29178	1	0.673825	81.762
GOTERM_BP_ALL	GO:0061387~regulation of extent of cell growth	2	11.1111	0.0986918	NDEL1, VEGFA	17	117	18082	18.182	1	0.674029	82.0146
GOTERM_BP_ALL	GO:0051253~negative regulation of RNA metabolic process	4	22.2222	0.0998775	ZFP568, VEGFA, HOPX, KAT6A	17	1283	18082	3.31612	1	0.675871	82.4013
GOTERM_BP_ALL	GO:0000902~cell morphogenesis	4	22.2222	0.0998775	SHROOM2, NDEL1, VEGFA, KIT	17	1283	18082	3.31612	1	0.675871	82.4013

## Sheet: 18gene.CC
Category	Term	Count	%	PValue	Genes	List Total	Pop Hits	Pop Total	Fold Enrichment	Bonferroni	Benjamini	FDR
GOTERM_CC_ALL	GO:0098562~cytoplasmic side of membrane	3	16.6667	0.00929089	SPPL3, KIT, ERRFI1	17	181	19662	19.17	0.874094	0.874094	11.2186
GOTERM_CC_ALL	GO:0043025~neuronal cell body	4	22.2222	0.0139491	SHROOM2, NDEL1, DLG3, ACSL4	17	639	19662	7.23999	0.955776	0.789706	16.3956
GOTERM_CC_ALL	GO:0044297~cell body	4	22.2222	0.0194591	SHROOM2, NDEL1, DLG3, ACSL4	17	724	19662	6.38999	0.987254	0.766405	22.1595
GOTERM_CC_ALL	GO:0005622~intracellular	16	88.8889	0.0340105	SPPL3, GPR155, SHROOM2, KIT, ZFP568, GTF2E2, NDEL1, VEGFA, INTS6, HOPX, PCMTD1, DLG3, ACSL4, ERRFI1, KAT6A, RPS24	17	14047	19662	1.31739	0.999539	0.853456	35.6677
GOTERM_CC_ALL	GO:0036477~somatodendritic compartment	4	22.2222	0.0363473	SHROOM2, NDEL1, DLG3, ACSL4	17	921	19662	5.02318	0.999731	0.806771	37.6236
GOTERM_CC_ALL	GO:0043226~organelle	15	83.3333	0.0445534	SPPL3, GPR155, SHROOM2, KIT, ZFP568, GTF2E2, NDEL1, VEGFA, INTS6, HOPX, DLG3, ACSL4, ERRFI1, KAT6A, RPS24	17	12768	19662	1.35877	0.99996	0.814801	44.0664
GOTERM_CC_ALL	GO:0031988~membrane-bounded vesicle	7	38.8889	0.047505	SPPL3, GPR155, SHROOM2, NDEL1, VEGFA, KIT, ACSL4	17	3455	19662	2.3433	0.99998	0.786378	46.2296
GOTERM_CC_ALL	GO:0016023~cytoplasmic, membrane-bounded vesicle	4	22.2222	0.0550427	SPPL3, NDEL1, VEGFA, KIT	17	1087	19662	4.25607	0.999997	0.79218	51.409
GOTERM_CC_ALL	GO:0031982~vesicle	7	38.8889	0.0582306	SPPL3, GPR155, SHROOM2, NDEL1, VEGFA, KIT, ACSL4	17	3624	19662	2.23403	0.999998	0.772333	53.4578
GOTERM_CC_ALL	GO:0099503~secretory vesicle	3	16.6667	0.0584334	NDEL1, VEGFA, KIT	17	487	19662	7.12477	0.999998	0.73728	53.5854
GOTERM_CC_ALL	GO:0043229~intracellular organelle	14	77.7778	0.0619257	SPPL3, SHROOM2, KIT, ZFP568, GTF2E2, NDEL1, INTS6, VEGFA, HOPX, DLG3, ACSL4, ERRFI1, KAT6A, RPS24	17	11735	19662	1.37982	0.999999	0.724769	55.7328
GOTERM_CC_ALL	GO:0043227~membrane-bounded organelle	14	77.7778	0.0631742	SPPL3, GPR155, SHROOM2, KIT, ZFP568, GTF2E2, NDEL1, INTS6, VEGFA, HOPX, ACSL4, ERRFI1, KAT6A, RPS24	17	11760	19662	1.37689	0.999999	0.700988	56.478
GOTERM_CC_ALL	GO:0005737~cytoplasm	13	72.2222	0.0634476	SPPL3, SHROOM2, KIT, GTF2E2, NDEL1, VEGFA, PCMTD1, HOPX, DLG3, ACSL4, ERRFI1, KAT6A, RPS24	17	10431	19662	1.44144	1	0.673521	56.6397
GOTERM_CC_ALL	GO:0098552~side of membrane	3	16.6667	0.0673893	SPPL3, KIT, ERRFI1	17	528	19662	6.57152	1	0.669223	58.9094
GOTERM_CC_ALL	GO:0031410~cytoplasmic vesicle	4	22.2222	0.0707255	SPPL3, NDEL1, VEGFA, KIT	17	1205	19662	3.8393	1	0.6623	60.7443
GOTERM_CC_ALL	GO:0097708~intracellular vesicle	4	22.2222	0.0712906	SPPL3, NDEL1, VEGFA, KIT	17	1209	19662	3.82659	1	0.641629	61.0476
GOTERM_CC_ALL	GO:0016591~DNA-directed RNA polymerase II, holoenzyme	2	11.1111	0.0753514	GTF2E2, INTS6	17	96	19662	24.0956	1	0.640503	63.1639
GOTERM_CC_ALL	GO:0044424~intracellular part	15	83.3333	0.0798405	SPPL3, SHROOM2, KIT, ZFP568, GTF2E2, NDEL1, VEGFA, INTS6, HOPX, PCMTD1, DLG3, ACSL4, ERRFI1, KAT6A, RPS24	17	13479	19662	1.2871	1	0.641647	65.3798
GOTERM_CC_ALL	GO:0000428~DNA-directed RNA polymerase complex	2	11.1111	0.0933393	GTF2E2, INTS6	17	120	19662	19.2765	1	0.681744	71.3246
GOTERM_CC_ALL	GO:0055029~nuclear DNA-directed RNA polymerase complex	2	11.1111	0.0933393	GTF2E2, INTS6	17	120	19662	19.2765	1	0.681744	71.3246
GOTERM_CC_ALL	GO:0030880~RNA polymerase complex	2	11.1111	0.0948234	GTF2E2, INTS6	17	122	19662	18.9605	1	0.669067	71.9173
GOTERM_CC_ALL	GO:0043228~non-membrane-bounded organelle	7	38.8889	0.0960537	SHROOM2, NDEL1, INTS6, DLG3, ACSL4, RPS24, KAT6A	17	4096	19662	1.97659	1	0.656153	72.4
GOTERM_CC_ALL	GO:0043232~intracellular non-membrane-bounded organelle	7	38.8889	0.0960537	SHROOM2, NDEL1, INTS6, DLG3, ACSL4, RPS24, KAT6A	17	4096	19662	1.97659	1	0.656153	72.4

## Sheet: 18gene.MF
Category	Term	Count	%	PValue	Genes	List Total	Pop Hits	Pop Total	Fold Enrichment	Bonferroni	Benjamini	FDR
GOTERM_MF_ALL	GO:0005515~protein binding	13	72.2222	0.00252098	SPPL3, SHROOM2, KIT, ZFP568, GTF2E2, NDEL1, VEGFA, HOPX, DLG3, CLEC4D, ERRFI1, KAT6A, RPS24	15	7972	17446	1.89662	0.308248	0.308248	2.95561
