# Supplementary material for: Identification of Epigenetic Mechanisms Involved in the Anti-Asthmatic Effects of Descurainia sophia Seed Extract Based on a Multi-Omics Approach
Source: Molecules. 2018 Nov 5;23(11):2879. doi: 10.3390/molecules23112879 (PMC6278437; doi:10.3390/molecules23112879)
Supplement: Supplementary file 1 [file molecules-23-02879-s001.zip › molecules-380405-SM/Table S7.Network genes and chemicals associated with asthma.xlsx]

## Sheet: Sheet0
© 2000-2018 QIAGEN. All rights reserved.
Symbol	Synonym(s)	Entrez Gene Name	Gene Symbol - mouse (Entrez Gene)	Expr Other	Location	Family	Drugs	Entrez Gene ID for Human	Entrez Gene ID for Mouse	Entrez Gene ID for Rat	PubChem ID	HMDB ID	CAS ID
1,2-dihydroxy-epoxy-1,2,3,4-tetrahydro-5-methylchrysene	(±)-anti-5-methylchrysene-1,2-diol-3,4-epoxide, 1,2-DETMC, 5-MeC-1,2-diol-3,4-epoxide, 5-MeCDE, 81851-68-5, anti-(±)-trans-1,2,3,4-tetrahydro-5-methylchrysene-1,2-diol-3,4-epoxide, anti-5-methylchrysene-1,2-diol-3,4-epoxide, C19H16O3, chryseno(3,4-b)oxirene-1,2-diol, 1,2,2a,3a-tetrahydro-4-methyl-, (1-alpha,2-beta,2a-alpha,3a-alpha)-, chryseno(3,4-b)oxirene-1,2-diol, 1,2,2a,3a-tetrahydro-4-methyl…				Other	chemical toxicant					107655	--	81851-68-5
ACSL4	9430020A05Rik, ACS4, acyl-CoA synthetase long-chain family member 4, arachidonoyl-CoA synthetase, AU018108, FACL4, LACS4, Long-Chain Acyl-CoA Synthetase 4, MRX63, MRX68	acyl-CoA synthetase long chain family member 4	Acsl4	2.46614	Cytoplasm	enzyme		2182	50790	113976
ADAMTS9	1810011L16Rik, 8430403M15RIK, a disintegrin-like and metallopeptidase (reprolysin type) with thrombospondin type 1 motif, 9, ADAM metallopeptidase with thrombospondin type 1 motif 9, ADAM metallopeptidase with thrombospondin type 1 motif, 9, ADAMTS9 isooform 3, AW743315, E030027K14RIK	ADAM metallopeptidase with thrombospondin type 1 motif 9			Extracellular Space	peptidase		56999	101401	312566
ADGRG1	adhesion G protein-coupled receptor G1, BFPP, BPPR, Cyt28, GPR56, LOC682401, TM7LN4, TM7XN1	adhesion G protein-coupled receptor G1			Plasma Membrane	G-protein coupled receptor		9289	14766	260326
ATP9A	Atpase iia, ATPase phospholipid transporting 9A (putative), ATPase, class II, type 9A, ATPIIA, IIa, KIAA0611	ATPase phospholipid transporting 9A (putative)			Cytoplasm	transporter		10079	11981	84011
BMP4	BMP2B, BMP2B1, BOMPR4A, bone morphogenetic protein 4, MCOPS6, OFC11, ZYME	bone morphogenetic protein 4			Extracellular Space	growth factor		652	12159	25296
calphostin C	1-[3,10-dihydroxy-12-[2-(4-hydroxyphenoxy)carbonyloxypropyl]-2,6,7,11-tetramethoxy-4,9-dioxoperylen-1-yl]propan-2-yl benzoate, 121263-19-2, C44H38O14, Cal C, calphestin c, calphostin, carbonic acid, 2-(12-(2-(benzoyloxy)propyl)-3,10-dihydro-4,9-dihydroxy-2,6,7,11-tetramethoxy-3,10-dioxo-1-perylenyl)-1-methylethyl 4-hydroxyphenyl ester, PKF115-584, Ucn 1028 C				Other	chemical - kinase inhibitor					2533	--	121263-19-2
carrageenan	9000-07-1, C42H74O46S6, carageenan, carrageenan, carrageenin, [4-hydroxy-5-[5-hydroxy-6-(hydroxymethyl)-4-methoxy-3-sulfooxyoxan-2-yl]oxy-2-methyl-6-(sulfooxymethyl)oxan-3-yl] hydrogen sulfate;[5-hydroxy-2-(hydroxymethyl)-6-[[(5R)-4-hydroxy-3-methyl-2,6-dioxabicyclo[3.2.1]octan-8-yl]oxy]-4-methoxyoxan-3-yl] hydrogen sulfate;[5-hydroxy-2-(hydroxymethyl)-4-methoxy-6-[[(5S)-3-methyl-4-sulfooxy-2,6-d…				Other	chemical - endogenous non-mammalian					6850766	HMDB0032195	9000-07-1
CDG2-cRGD-5	CDG2-cRGD-5 polyplex				Other	chemical reagent					--	--
CDK11B	CDC2L1, CDK11, CDK11-p110, CDK11-p46, CDK11-p58, CLK-1, cyclin dependent kinase 11B, LOC100133692, p58, p58CDC2L1, p58CLK-1, PITSLREA, PK58	cyclin dependent kinase 11B			Nucleus	kinase		984
CNMD	BRICD3, CHM-I, CHM1, Chmd, chondromodulin, LECT1, MYETS1	chondromodulin			Extracellular Space	other		11061	16840	81512
DCN	Bone proteoglycan II, CSCD, DC, Decorin, DSPG2, PG40, PGII, PGS2, SLRR1B	decorin			Extracellular Space	other		1634	13179	29139
ERRFI1	1300002F13RIK, AI788755, CTA-215D11.2, ERBB receptor feedback inhibitor 1, G33, GENE-33, MIG-6, RALT, RGD1307599, Xxx	ERBB receptor feedback inhibitor 1	Errfi1	1.39208	Cytoplasm	other		54206	74155	313729
GTF2E2	AI462509, C330006J08Rik, FE, general transcription factor II E, polypeptide 2 (beta subunit), general transcription factor II E, polypeptide 2 (β subunit), general transcription factor IIE subunit 2, TF2E2, TFIIE p34, TFIIE-B, TTD6	general transcription factor IIE subunit 2	Gtf2e2	5.73973	Nucleus	transcription regulator		2961	68153	306516
homocysteine thiolactone	(-)-3-aminotetrahydro-2-thiophenon, 10593-85-8, 3-aminodihydro-2(3H)-thiophenone, 3-aminothiolan-2-one, 3622-59-1, C4H7NOS, Hcy thiolactone				Other	chemical - endogenous mammalian					107712	HMDB0002287	10593-85-8
HOPX	1110018K11Rik, 1200015P04Rik, 2300002F06Rik, AI848177, AW490897, CAMEO, GIIg15b, Hdop, HOD, HOP, HOP homeobox, Hop/necc1, LAGY, Mgi:1916782, NECC1, OB1, Obl, SMAP31, TOTO	HOP homeobox	Hopx	1.4299	Nucleus	transcription regulator		84525	74318	171160
indapamide	26807-65-8, 4-chloro-N-(2-methyl-2,3-dihydroindol-1-yl)-3-sulfamoylbenzamide, 4-chloro-N-(2-methyl-2,3-dihydroindol-1-yl)-3-sulphamoylbenzamide, 49564-58-1, Apo-Indapamide, Arifon, Bajaten, benzamide, 3-(aminosulfonyl)-4-chloro-N-(2,3-dihydro-2-methyl-1H-indol-1-yl)-, benzamide, 3-(aminosulfonyl)-4-chloro-N-(2,3-dihydro-2-methyl-1H-indol-1-yl)- (9CI), benzamide, 4-chloro-N-(2-methyl-1-indolinyl)-…				Other	chemical drug					3702	HMDB0014946	26807-65-8
INTS6	2900075H24Rik, AI480962, DBI-1, DDX26, DDX26A, DICE1, HDB, INT6, integrator complex subunit 6, LRRGT00024, Notch2l, Notchl2	integrator complex subunit 6	Ints6	3.07628	Nucleus	enzyme		26512	18130	361057
KIAA1468	2310035C23Rik, 6430401N10, HsT3308, HsT885, mKIAA1468, RGD1307235, RIKEN cDNA 2310035C23 gene, similar to RIKEN cDNA 2310035C23	KIAA1468	2310035C23Rik	5.79424	Other	other		57614	227446	309053
KIT	Ack2, Bs, c-KIT, c-Kit Gnnk+, C-Kit1, CD117, Fdc, Gsfsco1, Gsfsco5, Gsfsow3, KIT proto-oncogene receptor tyrosine kinase, PBT, SCFR, SCO1, SCO5, SCR, SOW3, Ssm, white-spotted	KIT proto-oncogene receptor tyrosine kinase	Kit	6.40206	Plasma Membrane	transmembrane receptor	nilotinib, dasatinib, sunitinib, pazopanib, axitinib, lenvatinib, tivozanib, motesanib, OSI-930, telatinib, tandutinib, masitinib, cabozantinib, amuvatinib, quizartinib, regorafenib, flumatinib, ponatinib, bortezomib/sorafenib, lapatinib/pazopanib, dexamethasone/lenalidomide/sorafenib, bevacizumab/sorafenib, imatinib/sirolimus, pexidartinib, cabozantinib/erlotinib, famitinib, imatinib/nilotinib/p…	3815	16590	64030
linoleic acid	(9Z,12Z)-octadeca-9,12-dienoic acid, 2197-37-7, 60-33-3, 9,12-linoleic acid, 9,12-octadecadienoic acid (9Z,12Z)-, 9,12-octadecadienoic acid, (Z,Z)-, 9Z,12Z-linoleic acid, alpha-linoleic acid, C18:2w6, C18H32O2, cis,cis-9,12-octadecadienoic acid, linoleate, linolelaidic acid, linolic acid, n-6 PUFA 18:2,6, octadecadienoic acid, α-linoleic acid				Other	chemical - endogenous mammalian					5280450	HMDB0000673	60-33-3
MAP4	AA407148, Microtubule Associated Protein 3, microtubule-associated protein 4, Mtap-4	microtubule associated protein 4			Cytoplasm	other		4134	17758	367171
masitinib	4-((4-methylpiperazin-1-yl)methyl)-N-(4-methyl-3-((4-(pyridin-3-yl)-1,3-thiazol-2-yl)amino)phenyl)benzamide, 4-[(4-methylpiperazin-1-yl)methyl]-N-[4-methyl-3-[(4-pyridin-3-yl-1,3-thiazol-2-yl)amino]phenyl]benzamide, 790299-79-5, AB1010, C28H30N6OS, masatinib, Masican, masitinib mesylate, Masiviera				Other	chemical drug					10074640	--	790299-79-5
mir-126	HSA-MIR-123, hsa-mir-126, MI0000149, microRNA 123, microRNA 126, microRNA 126a, microRNA 126b, Mir123, Mir126a, Mir126b, Mir3567, MIRN123, MIRN126, miRNA126, mmu-mir-123, mmu-mir-126, mmu-mir-126a, mmu-mir-126b, rno-mir-126, rno-mir-126a, rno-mir-126b, rno-mir-3567	microRNA 126			Cytoplasm	microRNA		406913	102465787|387145	100526582|100314237
mir-193	HSA-MIR-193, hsa-mir-193a, HSA-MIR193B, microRNA 193, microRNA 193a, microRNA 193b, miR-193-prec, MIR193A, MIR193B, Mir3549, MIRN193, MIRN193A, MIRN193B, mmu-mir-193, mmu-mir-193a, mmu-mir-193b, rno-mir-193, rno-mir-193a, rno-mir-193b, rno-mir-3549	microRNA 193a			Cytoplasm	microRNA		406968|574455	100124432|387188	100526630|104797223|100314244
miR-3914 (miRNAs w/seed AGGAACC)	hsa-miR-3914				Cytoplasm	mature microRNA
miR-5003-5p (miRNAs w/seed CACAACA)	hsa-miR-5003-5p				Other	mature microRNA
N-retinylidene-N-retinylethanolamine	A2-E				Other	chemical toxicant					--	HMDB0060196
NEDD9	CAS-L, CAS2, CASS2, enhancer of filamentation 1, HEF1, MEF1, neural precursor cell expressed, developmentally down-regulated 9, neural precursor cell expressed, developmentally down-regulated gene 9, p105, P105hef1	neural precursor cell expressed, developmentally down-regulated 9			Nucleus	other		4739	18003	291044
neocuproine	1,10-phenanthroline, 2,9-dimethyl-, HCl, 1,10-phenanthroline, 2,9-dimethyl-, hydrochloride, 2,9-Dimethyl-1,10-phenanthroline, 2,9-dimethyl-1,10-phenanthroline, 41066-08-4, 484-11-7, 7296-20-0, C14H12N2				Other	chemical reagent					65237	--	41066-08-4
norethindrone	(8R,9S,10R,13S,14S,17R)-17-ethynyl-17-hydroxy-13-methyl-1,2,6,7,8,9,10,11,12,14,15,16-dodecahydrocyclopenta[a]phenanthren-3-one, 17-beta-hydroxy-19-norpregn-4-en-20-yn-3-one, 17-β-hydroxy-19-norpregn-4-en-20-yn-3-one, 17alpha-ethinyl-19-nortestosterone, 19-nor-17-alpha-pregn-4-en-20-yn-3-one, 17-hydroxy-, 19-nor-17-α-pregn-4-en-20-yn-3-one, 17-hydroxy-, 19-nor-17alpha-ethynyl-17beta-hydroxy-4-and…				Other	chemical drug					6230	--	68-22-4
norethynodrel	(17alpha)-17-hydroxy-19-norpregn-5(10)-en-20-yn-3-one, (8R,9S,13S,14S,17R)-17-ethynyl-17-hydroxy-13-methyl-1,2,4,6,7,8,9,11,12,14,15,16-dodecahydrocyclopenta[a]phenanthren-3-one, 17alpha-ethynyl-17beta-hydroxy-5(10)-estren-3-one, 5(10)-estren-17alpha-ethynyl-17beta-ol-3-one, 68-23-5, C20H26O2, enidrel, lynestrol, SC-4642				Other	chemical toxicant					6231	--	68-23-5
NOX4	AI648021, KOX, KOX-1, NADPH oxidase 4, RENOX	NADPH oxidase 4			Cytoplasm	enzyme	imipramine blue	50507	50490	85431
OPN4	1110007J02Rik, Gm533, melanopsin, MOP, opsin 4, opsin 4 (melanopsin)	opsin 4			Plasma Membrane	G-protein coupled receptor		94233	30044	192223
Peg3	LOC100363005, paternally expressed 3	paternally expressed 3			Nucleus	other				103691034
PIK3C2A	CPK, Cpk-m, p170 Pi3-kinase, phosphatidylinositol-4-phosphate 3-kinase catalytic subunit type 2 alpha, phosphatidylinositol-4-phosphate 3-kinase catalytic subunit type 2 α, phosphatidylinositol-4-phosphate 3-kinase, catalytic subunit type 2 alpha, phosphatidylinositol-4-phosphate 3-kinase, catalytic subunit type 2 α, PI3-K-C2(ALPHA), PI3-K-C2(α), PI3-K-C2A, PI3K-C2-alpha, PI3K-C2-α, PI3KC2	phosphatidylinositol-4-phosphate 3-kinase catalytic subunit type 2 alpha			Cytoplasm	kinase		5286	18704	361632
PLXND1	6230425C21Rik, b2b1863Clo, b2b553Clo, PLEXD1, Plexin D1	plexin D1			Plasma Membrane	transmembrane receptor		23129	67784	312652
potassium ferricyanide	13746-66-2, C6FeK3N6, tripotassium;iron(3+);hexacyanide				Other	chemical toxicant					26250	--	13746-66-2
PSG1	B1G1, CD66f, DHFRP2, FL-NCA-1/2, PBG1, pregnancy specific beta-1-glycoprotein 1, pregnancy specific β-1-glycoprotein 1, PS-beta-C/D, PS-beta-G-1, PS-β-C/D, PS-β-G-1, PSBG-1, PSG95, PSGGA, PSGIIA, SP1	pregnancy specific beta-1-glycoprotein 1			Extracellular Space	other		5669
PTPN11	2700084A17Rik, AW536184, BPTP3, CFC, JMML, METCDS, MGC14433, Noonan syndrome 1, NS1, protein tyrosine phosphatase, non-receptor type 11, PTP-1D, PTP2C, SAP-2, SH-PTP2, SH-PTP3, SHP-2, Src homology protein 2, SYP	protein tyrosine phosphatase, non-receptor type 11			Cytoplasm	phosphatase	TNO155	5781	19247	25622
PTPRG	5430405N12RIK, AW046354, AW549872, HPTPG, protein tyrosine phosphatase, receptor type G, protein tyrosine phosphatase, receptor type, G, PTP-γ, PTPG, R-PTP-GAMMA, R-PTP-γ, RPTPG	protein tyrosine phosphatase, receptor type G			Plasma Membrane	phosphatase		5793	19270	171357
RAB27B	2310021G14Rik, B130064M09RIK, C25KG, LOC100507649, RAB27B, member RAS oncogene family	RAB27B, member RAS oncogene family			Cytoplasm	enzyme		5874	80718	84590
retaspimycin	857402-63-2, IPI-504				Other	chemical drug					--	--	857402-63-2
RPS24	DBA3, L33, ribosomal protein S24, S24	ribosomal protein S24	Rps24	2.91198	Cytoplasm	other		6229	20088	81776
SALL1	HEL-S-89, HSAL1, Msal-3, Sal-like 1, sal-like 1 (Drosophila), SAL1, spalt-like transcription factor 1, TBS, ZNF794	spalt like transcription factor 1			Nucleus	transcription regulator		6299	58198	307740
sapropterin	(-)-(6R)-2-amino-6-((1R,2S)-1,2-dihydroxypropyl)-5,6,7,8-tetrahydro-4(3H)-pteridinone, (6R)-2-amino-6-[(1R,2S)-1,2-dihydroxypropyl]-5,6,7,8-tetrahydro-1H-pteridin-4-one, (6R)-5,6,7,8-tetrahydro-L-biopterin dihydrochloride, (6R)-BH4, (6R)-tetrahydrobiopterin, 27070-47-9, 4(1H)-pteridinone, 5,6,7,8-tetrahydro-2-amino-6-(1,2-dihydroxypropyl)-, dihydrochloride, (6R-(6R*(1R*,2S*)))-, 62989-33-7, 69056…				Other	chemical drug					44257	--	27070-47-9
SEMA4A	AI132332, CORD10, FLJ12287, RP35, sema domain, immunoglobulin domain (Ig), transmembrane domain (TM) and short cytoplasmic domain, (semaphorin) 4A, SEMAB, semaphorin 4A, Semaphorin B, SEMB	semaphorin 4A			Plasma Membrane	other		64218	20351	310630
SOX9	2010306G03Rik, AV220920, CMD1, CMPD1, LOC100361122, mKIAA4243, SRA1, SRXX2, SRXY10, SRY, SRY (sex determining region Y)-box 9, SRY-box 9	SRY-box 9			Nucleus	transcription regulator		6662	20682	140586
SPPL3	4833416I09RIK, IMP2, MDHV1887, PRO4332, PSH1, PSL4, RGD1562826, signal peptide peptidase 3, signal peptide peptidase like 3, Sppl3-ps1, USMG3	signal peptide peptidase like 3	Sppl3	2.19341	Cytoplasm	peptidase		121665	74585	360822
SREBF1	ADD-1, bHLHd1, S14, SREBP-1, sterol regulatory element binding transcription factor 1, STEROL RESPONSE ELEMENT	sterol regulatory element binding transcription factor 1			Nucleus	transcription regulator		6720	20787	78968
STAT4	signal transducer and activator of transcription 4, SLEB11, STAT4 alpha, STAT4 α	signal transducer and activator of transcription 4			Nucleus	transcription regulator		6775	20849	367264
styrofoam	9003-53-6, 98-82-8, benzene, ethenyl-, homopolymer, C9H12, cumene, ethenylbenzene, homopolymer, latex, polystyrene, polystyrene latex, styrene polymer				Other	chemical reagent					7406	HMDB0034029	9003-53-6
SU5614	5-chloro-3-[(3,5-dimethylpyrrol-2-yl)methylene]-2-indolinone				Other	chemical - kinase inhibitor					--	--
TCHP	A930031F18RIK, AV279199, RGD1310813, TpMs, TRICHOPLEIN, trichoplein keratin filament binding, trichoplein, keratin filament binding	trichoplein keratin filament binding			Cytoplasm	other		84260	77832	304547
thalidomide analog 1	C16H15N3O4S2, [3-(1,3-dioxoisoindol-2-yl)-2,6-dioxopiperidin-1-yl]methyl N-methylcarbamodithioate				Other	chemical reagent					44588287	--
thalidomide analog 2	C19H21N3O4S2, [3-(1,3-dioxoisoindol-2-yl)-2,6-dioxopiperidin-1-yl]methyl N,N-diethylcarbamodithioate				Other	chemical reagent					44588290	--
toluene diisocyanate	26471-62-5, 584-84-9, TDI				Other	chemical toxicant					--	--	26471-62-5
trovafloxacin	1,8-naphthyridine-3-carboxylic acid, 7-(6-amino-3-azabicyclo(3.1.0)hex-3-yl)-1-(2,4-difluorophenyl)-6-fluoro-1,4-dihydro-4-oxo-, (1alpha,5alpha,6alpha)-, 146836-84-2, 147059-72-1, 147059-75-4, 7-[(1R,5S)-6-amino-3-azabicyclo[3.1.0]hexan-3-yl]-1-(2,4-difluorophenyl)-6-fluoro-4-oxo-1,8-naphthyridine-3-carboxylic acid, C20H15F3N4O3, CP 99219, trovafloxacin mesylate, trovafloxacin monomethanesulfonat…				Other	chemical drug					62959	HMDB0014823	147059-75-4
UCN3	RGD1562213, SCP, stresscopin, ucn III, urocortin 3	urocortin 3			Extracellular Space	other		114131	83428	498791
VEGFA	Gd-vegf, MVCD1, vascular endothelial growth factor A, VEGF, Vegf-3, VEGF111, VPF	vascular endothelial growth factor A	Vegfa	-2.46869	Extracellular Space	growth factor	dalteparin, bevacizumab, ranibizumab, aflibercept, bevacizumab/erlotinib, bevacizumab/sorafenib, bevacizumab/5-fluorouracil, bevacizumab/temozolomide, bevacizumab/irinotecan, bevacizumab/carmustine/lomustine, bevacizumab/paclitaxel, bevacizumab/irinotecan/oxaliplatin, aflibercept/irinotecan, bevacizumab/capecitabine/oxaliplatin, bevacizumab/panitumumab, bevacizumab/cetuximab, bevacizumab/pemetrex…	7422	22339	83785
